# Supplementary material for: Integrating de novo and inherited variants in 42,607 autism cases identifies mutations in new moderate-risk genes
Source: Nat Genet. 2022 Aug 18;54(9):1305–19. doi: 10.1038/s41588-022-01148-2 (PMC9470534; doi:10.1038/s41588-022-01148-2)
Supplement: Supplementary file 4 — Supplementary Tables S1–S19. [file 41588_2022_1148_MOESM4_ESM.xlsx]

## Sheet: Table S1
Table S1. Cohorts and number of trios included in de novo variants analysis.
Cohort	Affected Trios	Male-to-Female Ratio	%Family history	With Cognitive Impairment	No Cognitive Impairment	Unaffected Trios
ASC	4076	4.19	0.092	1164	1541	351
MSSNG	3363	3.96	0.347	n.a.		222
SSC	2654	6.29	0	1055	1507	2176
WES	2517	6.34	0	1009	1446	1920
WGS	2403	6.35	0	996	1407	1986
SPARK	7015	3.96	0.253	1635	5344	3017
ASD Stage 1	16877	4.29	0.195	3853	8392	5764
SPARK-Rep	6174	3.85	0.184	1461	4674	2469
WES	4123	3.62	0.212	1000	3091	828
WGS	2088	4.33	0.135	468	1613	1663
ASD Stage 1 + Stage 2	23039	4.16	0.192	5313	13066	8233
NDD	31565	1.28	n.a.
Notes:
1. ASD Discovery sample include trios from ASC, MSSNG, SSC and SPARK. ASD Discovery+Replication sample further include additional trios from SPARK-Rep. Both SSC and SPARK-Rep contain trios with whole exome (WES) and/or genome sequencing (WGS) data and are listed separately. Number of trios in each individual or combined cohort is the number of unique trios in each phenotype group after accounting…
2. Family history: in ASC, defined as multiple affected trio offspring within the same family or having the same parents; in MSSNG, defined as families with two or more affected siblings (based on db v5); SSC families are ascertained to exclude known family history of ASD; in SPARK, defined as families with at least one affected first-degree relative pair.
3. With/no cognitive impairment cases: in ASC, with cognitive impairment cases are those indicated as having intellectual disability, no cognitive impairment are those indicated as not having intellectual disability; in SSC, with cognitive impairment is defined by Vineland score <=70, no cognitive impairment by Vineland score>70; in SPARK, with cognitive impairment is defined by self-reported cog…

## Sheet: Table S2
Table S2. Full list of 618 known dominant or X-linked ASD or NDD genes.
SPARK	GeneID	HGNC	CytoBand	ExACpLI	LOEUF decile	Arisk	GeneScore	SFARIScore	DDG2P gene category
x	ENSG00000143442	POGZ	1q21.3	1	0	0.75	1S	1	confirmed
x	ENSG00000169057	MECP2	Xq28	0.7	1	0.63	2S	1	confirmed
x	ENSG00000136531	SCN2A	2q24.3	1	0	0.87	1	1	confirmed
x	ENSG00000171862	PTEN	10q23.31	0.98	2	0.57	1S	1	confirmed
x	ENSG00000173575	CHD2	15q26.1	1	0	0.8	1S	1	confirmed
x	ENSG00000157540	DYRK1A	21q22.13	1	0	0.73	1S	1	confirmed
.	ENSG00000117139	KDM5B	1q32.1	0	2	0.81	2	2	probable
x	ENSG00000114861	FOXP1	3p13	1	0	0.58	2S	1	confirmed
x	ENSG00000110066	KMT5B	11q13.2	1	0	0.73	1	1	confirmed
x	ENSG00000049618	ARID1B	6q25.3	1	0	0.83	1S	1	confirmed
x	ENSG00000101126	ADNP	20q13.13	1	0	0.72	1S	1	confirmed
x	ENSG00000197283	SYNGAP1	6p21.32	1	0	.	1S	1	confirmed
x	ENSG00000100888	CHD8	14q11.2	1	0	0.72	1S	1	probable
x	ENSG00000251322	SHANK3	22q13.33	1	0	0.4	1S	1	probable
x	ENSG00000116539	ASH1L	1q22	1	0	0.83	1	1	probable
x	ENSG00000146830	GIGYF1	7q22.1	0.98	2	0.56	3	1	probable
x	ENSG00000157103	SLC6A1	3p25.3	1	0	0.72	2S	1	confirmed
x	ENSG00000119772	DNMT3A	2p23.3	0	8	0.51	3S	1	confirmed|probable
x	ENSG00000273079	GRIN2B	12p13.1	1	0	0.24	1	1	confirmed
x	ENSG00000141431	ASXL3	18q12.1	1	0	0.68	1S	1	probable
x	ENSG00000036257	CUL3	2q36.2	0.97	0	0.63	1	1	probable
x	ENSG00000174672	BRSK2	11p15.5	0.78	1	0.51	.	1	probable
x	ENSG00000160551	TAOK1	17q11.2	1	1	0.75	.	.	confirmed
x	ENSG00000136854	STXBP1	9q34.11	1	0	0.85	3S	1	confirmed
x	ENSG00000196712	NF1	17q11.2	1	1	0.35	.	1	confirmed
x	ENSG00000102974	CTCF	16q22.1	1	0	0.48	3	1	confirmed
x	ENSG00000198963	RORB	9q21.13	1	0	0.12	.	.	.
x	ENSG00000186487	MYT1L	2p25.3	1	0	0.87	1	1	confirmed
.	ENSG00000177565	TBL1XR1	3q26.32	1	0	0.7	2	2	confirmed
x	ENSG00000123066	MED13L	12q24.21	1	0	0.76	2S	1	probable
x	ENSG00000118058	KMT2A	11q23.3	1	0	0.82	1S	1	confirmed
x	ENSG00000136535	TBR1	2q24.2	0.99	0	.	1	1	probable
x	ENSG00000080298	RFX3	9p24.2	1	0	0.59	4	1	.
x	ENSG00000145362	ANK2	4q25-q26	1	0	0.78	1	1	possible
x	ENSG00000095787	WAC	10p12.1	1	0	0.8	2S	1	confirmed
x	ENSG00000135365	PHF21A	11p11.2	1	0	0.49	4S	1	probable
x	ENSG00000139613	SMARCC2	12q13.2	1	0	0.84	2S	1	probable
x	ENSG00000168036	CTNNB1	3p22.1	1	0	0.51	3	1	confirmed
x	ENSG00000132510	KDM6B	17p13.1	1	0	0.36	3	1	possible|probable
x	ENSG00000131089	ARHGEF9	Xq11.1	0.98	0	0.56	4S	1	probable
x	ENSG00000215301	DDX3X	Xp11.4	1	0	0.75	2S	1	confirmed
.	ENSG00000197102	DYNC1H1	14q32.31	1	0	0.55	3	2	confirmed
x	ENSG00000167522	ANKRD11	16q24.3	1	0	0.7	2S	1	confirmed
x	ENSG00000177030	DEAF1	11p15.5	0	3	0.36	2S	2S	confirmed|probable
x	ENSG00000108510	MED13	17q23.2	1	0	0.79	2S	1	probable
x	ENSG00000088038	CNOT3	19q13.42	1	0	0.24	2S	1	confirmed
.	ENSG00000135316	SYNCRIP	6q14.3	1	0	0.5	4	3	probable
x	ENSG00000100207	TCF20	22q13.2	1	0	0.6	2S	1	confirmed
x	ENSG00000162105	SHANK2	11q13.3-q13.4	1	2	0.88	2	1	probable
x	ENSG00000146872	TLK2	17q23	1	0	0.37	4S	1	confirmed
x	ENSG00000196628	TCF4	18q21.2	1	0	0.69	3S	1	confirmed
x	ENSG00000119669	IRF2BPL	14q24.3	0.97	1	0.82	2S	1	probable
x	ENSG00000181090	EHMT1	9q34.3	1	0	0.24	3S	1	confirmed
x	ENSG00000164134	NAA15	4q31.1	1	1	0.59	1S	1	probable
x	ENSG00000168137	SETD5	3p25.3	1	0	0.76	1S	1	confirmed
x	ENSG00000204406	MBD5	2q23.2	1	0	0.2	3S	1	probable
.	ENSG00000157388	CACNA1D	3p21.1	1	0	0.3	2	2	probable
.	ENSG00000136928	GABBR2	9q22.33	1	0	0.8	4S	3S	probable
.	ENSG00000157933	SKI	1p36.33-p36.32	0.98	0	0.27	.	.	confirmed
x	ENSG00000158445	KCNB1	20q13.13	0.98	0	0.27	.	1	confirmed
x	ENSG00000144285	SCN1A	2q24.3	1	0	0.71	3S	1	confirmed
x	ENSG00000197170	PSMD12	17q24.2	1	0	0.17	S	1	possible
x	ENSG00000179915	NRXN1	2p16.3	1	0	0.91	2	1	probable
x	ENSG00000009307	CSDE1	1p13.2	1	0	0.53	.	.	.
x	ENSG00000119866	BCL11A	2p16.1	0.83	1	0.8	2S	1	confirmed
.	ENSG00000138668	HNRNPD	4q21.22	0.96	0	0.58	.	.	probable
x	ENSG00000130940	CASZ1	1p36.22	1	0	0.24	3	2	.
x	ENSG00000134138	MEIS2	15q14	0.99	0	0.42	.	1	probable
.	ENSG00000073464	CLCN4	Xp22.2	0.99	0	0.59	.	.	probable
x	ENSG00000055609	KMT2C	7q36.1	1	0	0.79	2S	1	probable
x	ENSG00000165699	TSC1	9q34	1	0	0.39	.	1	confirmed
.	ENSG00000185630	PBX1	1q23.3	0.91	0	0.63	4	3	probable
x	ENSG00000108001	EBF3	10q26.3	1	0	0.68	.	1	confirmed
x	ENSG00000171587	DSCAM	21q22.2	1	0	0.46	1	1	.
x	ENSG00000146247	PHIP	6q14.1	1	0	0.5	3S	1	confirmed
.	ENSG00000176884	GRIN1	9q34.3	0.97	1	0.23	3	2	confirmed
.	ENSG00000120251	GRIA2	4q32.1	1	0	0.86	.	2	probable
.	ENSG00000148737	TCF7L2	10q25.2-q25.3	0.99	1	0.3	3	2	probable
x	ENSG00000112640	PPP2R5D	6p21.1	1	0	0.38	4S	1	confirmed
x	ENSG00000152217	SETBP1	18q12.3	1	0	0.61	3	1	confirmed
.	ENSG00000022355	GABRA1	5q34	0.96	1	0.46	5	.	probable
x	ENSG00000135387	CAPRIN1	11p13	1	1	0.41	3	2	possible
.	ENSG00000184156	KCNQ3	8q24.22	0.99	1	0.32	3	2	confirmed
.	ENSG00000170471	RALGAPB	20q11.23	1	0	0.46	3	2	.
.	ENSG00000157741	UBN2	7q34	1	0	0.8	2	2	.
.	ENSG00000075043	KCNQ2	20q13.33	1	0	0.22	3	2	confirmed
x	ENSG00000118482	PHF3	6q12	1	1	0.7	2	1	.
x	ENSG00000153827	TRIP12	2q36.3	1	0	0.59	1S	1	confirmed
.	ENSG00000151623	NR3C2	4q31	0.93	1	0.06	3	2S	.
x	ENSG00000158321	AUTS2	7q11.22	1	0	0.68	3	1	confirmed
.	ENSG00000196092	PAX5	9p13.2	0.98	0	0.66	3	2	.
x	ENSG00000132535	DLG4	17p13.1	1	0	0.65	5	1	probable
x	ENSG00000075624	ACTB	7p22.1	0.94	0	0.43	.	.	confirmed|probable
.	ENSG00000204435	CSNK2B	6p21.33	0.94	1	.	.	.	probable
.	ENSG00000081189	MEF2C	5q14.3	0	3	0.18	4S	3S	confirmed
x	ENSG00000176165	FOXG1	14q12	.	1	0.06	.	1	confirmed
x	ENSG00000124313	IQSEC2	Xp11.22	0.98	0	0.39	4S	1	confirmed
.	ENSG00000119042	SATB2	2q33.1	1	0	0.13	4S	3S	confirmed
x	ENSG00000108557	RAI1	17p11.2	1	0	0.45	3S	1	confirmed
x	ENSG00000061676	NCKAP1	2q32.1	1	0	0.73	2	1	.
x	ENSG00000103197	TSC2	16p13.3	1	0	0.29	3S	1	confirmed
x	ENSG00000142599	RERE	1p36.23	1	0	0.63	4S	1	confirmed
.	ENSG00000166147	FBN1	15q21.1	1	0	0.13	3	2	confirmed|possible
x	ENSG00000153234	NR4A2	2q22-q23	0.99	0	0.43	4	1	probable
x	ENSG00000163625	WDFY3	4q21.23	1	0	0.61	2	1	probable
.	ENSG00000138411	HECW2	2q32.3	1	0	0.14	3	2	confirmed
.	ENSG00000149571	KIRREL3	11q24.2	0.98	1	0.26	3	2	possible
.	ENSG00000087191	PSMC5	17q23.3	0.97	1	0.34	.	.	probable
.	ENSG00000109118	PHF12	17q11.2	1	0	0.24	.	.	probable
x	ENSG00000100393	EP300	22q13.2	1	0	0.63	4S	1	confirmed
x	ENSG00000169375	SIN3A	15q24.2	1	0	0.44	4S	1	probable
.	ENSG00000197694	SPTAN1	9q34.11	1	0	0.43	.	.	probable
x	ENSG00000165194	PCDH19	Xq22.1	0.98	0	0.71	.	1	confirmed
.	ENSG00000113327	GABRG2	5q34	0.96	1	0.6	.	.	probable
x	ENSG00000125351	UPF3B	Xq24	0.93	1	0.69	2S	1	confirmed
.	ENSG00000005302	MSL3	Xp22.2	0.95	0	0.25	.	.	confirmed
x	ENSG00000179295	PTPN11	12q24.13	1	0	0.62	4S	1	confirmed
.	ENSG00000165694	FRMD7	Xq26.2	0.91	1	.	.	.	possible
.	ENSG00000143761	ARF1	1q42.13	0.82	1	0.66	.	.	probable
.	ENSG00000184009	ACTG1	17q25.3	0.22	4	0.43	.	.	confirmed
.	ENSG00000067715	SYT1	12q21.2	0.84	2	0.8	.	.	probable
.	ENSG00000160877	NACC1	19p13.13	0.96	0	0.15	4S	3S	confirmed
.	ENSG00000127152	BCL11B	14q32.2	0.93	1	0.79	.	.	probable
.	ENSG00000172354	GNB2	7q22.1	0.99	0	0.36	.	.	probable
.	ENSG00000179950	PUF60	8q24.3	0.85	0	0.13	.	.	confirmed
.	ENSG00000174579	MSL2	3q22.3	0.89	2	0.21	.	.	probable
.	ENSG00000128573	FOXP2	7q31.1	1	0	0.36	3	2	probable
.	ENSG00000166206	GABRB3	15q12	1	1	0.81	2	2	confirmed
.	ENSG00000127616	SMARCA4	19p13.2	1	0	0.48	3	2	confirmed
.	ENSG00000141367	CLTC	17q23.1	1	0	0.74	.	.	probable
.	ENSG00000179456	ZBTB18	1q44	0.97	0	0.22	.	.	confirmed
x	ENSG00000188994	ZNF292	6q14.3	1	0	0.69	4	1	probable
.	ENSG00000196220	SRGAP3	3p25.3	1	0	0.74	4	3	possible
.	ENSG00000198218	QRICH1	3p21.31	1	1	0.26	4	3	confirmed
.	ENSG00000068024	HDAC4	2q37.3	1	0	0.25	.	3S	confirmed
.	ENSG00000065883	CDK13	7p14.1	0.75	1	0.61	.	.	confirmed
.	ENSG00000168298	HIST1H1E	6p22.2	.	8	0.07	.	.	probable
x	ENSG00000147044	CASK	Xp11.4	1	0	0.86	4	1	confirmed
.	ENSG00000176887	SOX11	2p25.2	0.34	2	0.48	.	.	probable
x	ENSG00000080603	SRCAP	16p11.2	1	0	0.32	2	1	confirmed
x	ENSG00000159140	SON	21q22.11	1	0	0.47	.	.	confirmed
x	ENSG00000021574	SPAST	2p22.3	1	0	0.76	2	1	probable
.	ENSG00000168280	KIF5C	2q23.1-q23.2	1	0	0.63	4S	3S	probable
.	ENSG00000127955	GNAI1	7q21.11	0.92	1	0.46	.	.	confirmed
.	ENSG00000015171	ZMYND11	10p15.3	1	0	0.77	3	2	probable
.	ENSG00000070808	CAMK2A	5q32	1	0	0.14	4S	3S	probable
.	ENSG00000111249	CUX2	12q24.11-q24.12	1	0	0.35	4S	3S	probable
.	ENSG00000189079	ARID2	12q12	1	0	0.31	.	3S	probable
x	ENSG00000126705	AHDC1	1p36.11-p35.3	1	0	0.59	3S	1	confirmed
.	ENSG00000156113	KCNMA1	10q22.3	1	1	0.36	4	3	possible
.	ENSG00000109685	NSD2	4p16.3	1	0	0.7	.	.	probable
.	ENSG00000068796	KIF2A	5q12.1	1	0	0.84	.	.	probable
x	ENSG00000170004	CHD3	17p13.1	1	0	0.7	4S	1	probable
.	ENSG00000005007	UPF1	19p13.11	1	0	0.31	.	.	probable
.	ENSG00000121741	ZMYM2	13q12.11	0.97	1	0.74	.	.	probable
x	ENSG00000005339	CREBBP	16p13.3	1	0	0.78	5	1	confirmed
.	ENSG00000099381	SETD1A	16p11.2	1	0	0.16	.	.	probable
.	ENSG00000137267	TUBB2A	6p25.2	.	1	0.47	.	.	confirmed
.	ENSG00000126464	PRR12	19q13.33	1	0	0.29	S	S	probable
.	ENSG00000173175	ADCY5	3q21.1	0.99	0	0.37	4	3	probable
.	ENSG00000108055	SMC3	10q25.2	1	0	0.68	4S	3S	confirmed
.	ENSG00000105409	ATP1A3	19q13.2	1	0	0.32	4S	3S	both RD and IF
.	ENSG00000145864	GABRB2	5q34	0.94	1	0.7	.	.	probable
.	ENSG00000169750	RAC3	17q25.3	0.04	7	0.15	.	.	probable
.	ENSG00000132507	EIF5A	17p13.1	0.89	2	0.23	.	.	probable
.	ENSG00000092847	AGO1	1p34.3	1	0	0.24	3	2	probable
.	ENSG00000119335	SET	9q34.11	0.96	0	0.69	2	2	probable
.	ENSG00000042753	AP2S1	19q13.32	0.92	2	0.25	.	.	probable
.	ENSG00000110395	CBL	11q23.3	0.01	2	0.54	.	.	confirmed
.	ENSG00000100811	YY1	14q32.2	0.97	0	0.82	.	.	confirmed
.	ENSG00000175745	NR2F1	5q15	.	0	0.68	4S	3S	confirmed
.	ENSG00000167658	EEF2	19p13.3	0.99	0	0.5	.	.	probable
x	ENSG00000169992	NLGN2	17p13.1	0.99	0	0.34	4	1	.
x	ENSG00000157764	BRAF	7q34	1	0	0.17	.	1	confirmed
x	ENSG00000171316	CHD7	8q12.2	1	0	0.4	.	1	confirmed
.	ENSG00000150995	ITPR1	3p26.1	1	0	0.34	4	3	probable|confirmed
.	ENSG00000126970	ZC4H2	Xq11.2	0.83	1	0.32	.	.	confirmed
x	ENSG00000153187	HNRNPU	1q44	1	0	0.48	4S	1	confirmed
.	ENSG00000165119	HNRNPK	9q21.32	1	0	0.54	.	.	confirmed
.	ENSG00000102452	NALCN	13q32.3-q33.1	0	2	0.41	.	.	confirmed
.	ENSG00000162599	NFIA	1p31.3	1	0	0.62	4	3	probable
.	ENSG00000142676	RPL11	1p36.11	0.73	1	0.43	.	.	confirmed
x	ENSG00000132155	RAF1	3p25.2	1	1	0.46	.	.	confirmed
.	ENSG00000196557	CACNA1H	16p13.3	0.76	2	0.46	2	2	possible
.	ENSG00000184304	PRKD1	14q12	0	3	0.12	.	.	confirmed
.	ENSG00000105568	PPP2R1A	19q13.41	0.72	1	0.65	.	.	confirmed
.	ENSG00000147050	KDM6A	Xp11.3	1	0	0.35	2	2	confirmed
.	ENSG00000177189	RPS6KA3	Xp22.12	1	0	0.25	4S	3S	confirmed
x	ENSG00000120071	KANSL1	17q21.31	1	0	.	.	.	confirmed
x	ENSG00000165671	NSD1	5q35.3	1	0	0.56	.	1	confirmed
x	ENSG00000148143	ZNF462	9q31.2	1	0	0.81	4S	1	probable
x	ENSG00000134532	SOX5	12p12.1	1	0	0.17	.	1	probable
.	ENSG00000006451	RALA	7p14.1	0.95	1	0.27	S	S	probable
.	ENSG00000119396	RAB14	9q33.2	0.97	0	0.7	.	.	probable
.	ENSG00000113721	PDGFRB	5q32	1	1	0.17	.	.	confirmed
x	ENSG00000079432	CIC	19q13.2	1	0	0.4	2S	1	probable
.	ENSG00000102003	SYP	Xp11.23	0.61	1	0.25	.	.	confirmed
x	ENSG00000198824	CHAMP1	13q34	0.99	1	0.45	.	.	confirmed
.	ENSG00000101752	MIB1	18q11.2	0	9	0.61	4	3	probable
.	ENSG00000170027	YWHAG	7q11.23	0.94	1	0.6	.	.	probable
x	ENSG00000102081	FMR1	Xq27.3	0.13	1	0.47	.	1	both RD and IF|confirmed
.	ENSG00000070831	CDC42	1p36.12	0.66	2	0.78	.	.	confirmed
.	ENSG00000125944	HNRNPR	1p36.12	1	0	0.61	.	.	confirmed
x	ENSG00000099949	LZTR1	22q11.21	0	9	0.21	3	1	probable
.	ENSG00000102359	SRPX2	Xq22.1	0.96	2	0.05	.	.	possible
.	ENSG00000078369	GNB1	1p36.33	1	0	0.47	.	.	confirmed
.	ENSG00000182568	SATB1	3p24.3	0.86	1	0.59	.	.	probable
.	ENSG00000156471	PTDSS1	8q22.1	0.86	2	0.19	.	.	confirmed
.	ENSG00000162923	WDR26	1q42.11-q42.12	1	0	0.46	.	.	confirmed
.	ENSG00000178691	SUZ12	17q11.2	1	0	0.67	.	.	confirmed
.	ENSG00000130821	SLC6A8	Xq28	0.99	0	0.27	4	3	confirmed
.	ENSG00000080503	SMARCA2	9p24.3	1	0	0.25	.	.	confirmed
.	ENSG00000138814	PPP3CA	4q24	1	0	0.83	.	.	probable
.	ENSG00000132964	CDK8	13q12.13	0.95	1	0.19		S	confirmed
.	ENSG00000073584	SMARCE1	17q21.2	1	0	0.42	.	.	probable
.	ENSG00000180900	SCRIB	8q24.3	0.91	1	0.22	.	.	possible
.	ENSG00000087460	GNAS	20q13.32	1	1	0.47	4	3	confirmed
.	ENSG00000198216	CACNA1E	1q25.3	1	0	0.76	3	2	probable|confirmed
.	ENSG00000169933	FRMPD4	Xp22.2	1	0	0.25	.	.	probable
.	ENSG00000129675	ARHGEF6	Xq26.3	1	0	0.15	.	.	possible
.	ENSG00000056661	PCGF2	17q12	0.55	1	0.74	.	.	probable|confirmed
.	ENSG00000161203	AP2M1	3q27.1	0.99	0	0.41	.	.	probable
x	ENSG00000175115	PACS1	11q13.1-q13.2	1	0	0.49	.	1	probable
.	ENSG00000196367	TRRAP	7q22.1	1	0	0.27	4S	3S	probable
.	ENSG00000196998	WDR45	Xp11.23	0.97	0	0.35	.	.	confirmed
.	ENSG00000088367	EPB41L1	20q11.23	0.65	1	0.89	.	.	possible
.	ENSG00000160710	ADAR	1q21.3	0.91	1	0.44	.	.	confirmed
.	ENSG00000124486	USP9X	Xp11.4	1	0	0.74	.	.	probable|confirmed
.	ENSG00000144218	AFF3	2q11.2	1	0	0.53	.	.	probable
.	ENSG00000109670	FBXW7	4q31.3	1	0	0.46	.	.	probable
.	ENSG00000105613	MAST1	19p13.2	1	0	0.38	.	.	probable
.	ENSG00000112246	SIM1	6q16.3	1	0	0.12	.	.	confirmed
.	ENSG00000113163	COL4A3BP	5q13.3	0.98	1	0.7	.	.	confirmed
.	ENSG00000107147	KCNT1	9q34.3	0.01	2	0.16	5	.	confirmed
x	ENSG00000181722	ZBTB20	3q13.31	0.98	1	0.72	3S	1	confirmed
.	ENSG00000149269	PAK1	11q13.5-q14.1	0.67	2	0.27	.	.	probable
.	ENSG00000100883	SRP54	14q13.2	1	0	0.37	.	.	probable
x	ENSG00000170921	TANC2	17q23.2-q23.3	1	0	0.71	3	1	.
.	ENSG00000077782	FGFR1	8p11.23	0.99	0	0.55	.	.	confirmed
x	ENSG00000169032	MAP2K1	15q22.31	0.99	1	0.26	.	.	confirmed
.	ENSG00000167978	SRRM2	16p13.3	.	0	0.69	.	.	probable
.	ENSG00000189221	MAOA	Xp11.3	0.99	0	0.12	4	3	probable
.	ENSG00000125107	CNOT1	16q21	1	0	0.21	.	.	probable
.	ENSG00000174243	DDX23	12q13.12	1	1	0.31	.	.	probable
.	ENSG00000101210	EEF1A2	20q13.33	0.96	0	0.54	.	.	probable
.	ENSG00000008853	RHOBTB2	8p21.3	0.51	2	0.41	.	.	probable
.	ENSG00000133422	MORC2	22q12.2	1	0	0.32	.	.	possible
.	ENSG00000138834	MAPK8IP3	16p13.3	1	0	0.27	.	.	probable
.	ENSG00000120903	CHRNA2	8p21.2	0	7	0.1	.	.	child IF
.	ENSG00000001631	KRIT1	7q21.2	0.09	2	0.39	.	.	both RD and IF
.	ENSG00000004487	KDM1A	1p36.12	0.99	1	0.54	.	.	probable
.	ENSG00000108231	LGI1	10q23.33	1	0	0.36	.	.	possible
.	ENSG00000112137	PHACTR1	6p24.1	0.66	5	0.15	.	.	probable
x	ENSG00000204120	GIGYF2	2q37.1	1	0	0.7	2	1	.
.	ENSG00000157542	KCNJ6	21q22.13	0.81	2	0.34	.	.	probable
.	ENSG00000169554	ZEB2	2q22.3	1	0	0.33	.	.	confirmed
.	ENSG00000146469	VIP	6q25.2	0.01	7	0.11	5	.	possible
.	ENSG00000125356	NDUFA1	Xq24	0.58	6	0.52	.	.	confirmed
.	ENSG00000129159	KCNC1	11p15.1	0.71	0	0.34	4	3	confirmed
.	ENSG00000184058	TBX1	22q11.21	0.98	2	0.1	4	.	confirmed
.	ENSG00000156983	BRPF1	3p25.3	1	0	0.17	.	.	confirmed
.	ENSG00000080572	PIH1D3	Xq22.3	0.81	2	0.07	.	.	child IF
.	ENSG00000086758	HUWE1	Xp11.22	1	0	0.66	.	.	confirmed
.	ENSG00000160007	ARHGAP35	19q13.32	1	0	0.71	.	.	probable
.	ENSG00000112312	GMNN	6p22.3	0.61	4	0.1	.	.	probable
.	ENSG00000125676	THOC2	Xq25	1	0	0.51	.	.	probable
.	ENSG00000112837	TBX18	6q14.3	1	0	0.07	.	.	probable
.	ENSG00000126953	TIMM8A	Xq22.1	0.61	4	0.09	.	.	both RD and IF
.	ENSG00000203879	GDI1	Xq28	0.99	0	0.56	.	.	confirmed
.	ENSG00000220205	VAMP2	17p13.1	0.84	2	0.73	.	.	probable
.	ENSG00000162687	KCNT2	1q31.3	0.67	1	0.35	.	.	possible
.	ENSG00000242013	USP27X	Xp11.23	0.59	1	0.32	.	.	probable
.	ENSG00000101266	CSNK2A1	20p13	1	1	0.45	.	.	confirmed
.	ENSG00000138081	FBXO11	2p16.3	1	0	0.63	4S	3S	confirmed
x	ENSG00000010818	HIVEP2	6q24.2	1	0	0.12	.	.	confirmed
.	ENSG00000197238	HIST1H4J	6p22.1	0.42	8	0.3	.	.	possible
.	ENSG00000135960	EDAR	2q13	0	4	.	.	.	confirmed
x	ENSG00000050030	NEXMIF	Xq13.3	0.95	0	0.83	3	1	probable
.	ENSG00000143970	ASXL2	2p23.3	0.99	0	0.19	.	.	probable
.	ENSG00000205899	BHLHA9	17p13.3	.	9	.	.	.	confirmed
.	ENSG00000147862	NFIB	9p23-p22.3	0.99	0	0.77	4S	3S	probable
.	ENSG00000181163	NPM1	5q35.1	0.96	0	0.52	.	.	probable
.	ENSG00000066117	SMARCD1	12q13.12	1	0	0.29	.	.	probable
.	ENSG00000153989	NUS1	6q22.1	0.87	0	0.33	.	.	probable
.	ENSG00000102225	CDK16	Xp11.3	1	0	0.28	.	.	possible
.	ENSG00000069667	RORA	15q22.2	0.95	1	0.37	.	.	probable
x	ENSG00000254585	MAGEL2	15q11.2	0.92	1	0.42	2S	1	confirmed|probable
.	ENSG00000108883	EFTUD2	17q21.31	1	0	0.22	.	.	confirmed
.	ENSG00000159692	CTBP1	4p16.3	0.98	1	0.37	.	.	probable
.	ENSG00000049130	KITLG	12q21.32	0.51	1	0.25	.	.	possible
.	ENSG00000182220	ATP6AP2	Xp11.4	0.79	2	0.54	.	.	possible
.	ENSG00000064309	CDON	11q24.2	0	4	0.2	.	.	confirmed
.	ENSG00000072501	SMC1A	Xp11.22	1	0	0.35	S	.	confirmed
.	ENSG00000029993	HMGB3	Xq28	0.77	2	0.6	.	.	possible
.	ENSG00000125618	PAX8	2q14.1	0.9	0	0.08	.	.	confirmed
x	ENSG00000126945	HNRNPH2	Xq22.1	0.87	1	0.64	4	1	probable
.	ENSG00000185825	BCAP31	Xq28	0.87	3	0.22	.	.	confirmed
.	ENSG00000114209	PDCD10	3q26.1	0.99	1	0.29	.	.	both RD and IF
.	ENSG00000072803	FBXW11	5q35.1	1	1	0.26	.	.	probable
.	ENSG00000068438	FTSJ1	Xp11.23	0.96	0	0.22	.	.	confirmed
.	ENSG00000111676	ATN1	12p13.31	1	0	0.46	.	.	probable
.	ENSG00000186468	RPS23	5q14.2	0.88	2	0.47	.	.	probable
.	ENSG00000125835	SNRPB	20p13	0.69	2	0.2	.	.	confirmed
.	ENSG00000089289	IGBP1	Xq13.1	0.93	0	0.29	.	.	possible
x	ENSG00000196876	SCN8A	12q13.13	1	0	0.35	3	1	confirmed
.	ENSG00000182287	AP1S2	Xp22.2	0.79	2	0.39	.	.	confirmed
.	ENSG00000007372	PAX6	11p13	1	0	0.05	.	.	confirmed
.	ENSG00000118971	CCND2	12p13.32	0.95	0	0.27	.	.	confirmed
.	ENSG00000077721	UBE2A	Xq24	0.8	2	0.15	.	.	confirmed
.	ENSG00000102383	ZDHHC15	Xq13.3	0.9	2	0.25	.	.	possible
x	ENSG00000181555	SETD2	3p21.31	1	0	0.72	3	1	probable
x	ENSG00000038382	TRIO	5p15.2	1	0	0.44	2	1	probable
.	ENSG00000063244	U2AF2	19q13.43	1	0	0.32	.	.	probable
x	ENSG00000008086	CDKL5	Xp22.13	1	0	0.22	.	1	confirmed
.	ENSG00000106571	GLI3	7p14.1	1	0	0.1	.	.	confirmed
.	ENSG00000099365	STX1B	16p11.2	0.94	1	0.14	.	.	probable
.	ENSG00000180573	HIST1H2AC	6p22.2	0.6	5	0.23	.	.	probable
.	ENSG00000141867	BRD4	19p13.12	1	0	0.53	4	3	probable
.	ENSG00000167552	TUBA1A	12q13.12	0.84	1	0.43	.	.	confirmed
.	ENSG00000131462	TUBG1	17q21.31	0.98	2	0.2	.	.	probable
.	ENSG00000112531	QKI	6q26	0.96	2	0.71	.	.	possible
.	ENSG00000136450	SRSF1	17q22	0.99	0	0.39	.	.	probable
.	ENSG00000163848	ZNF148	3q21.2	0.93	0	0.69	.	.	probable
.	ENSG00000197111	PCBP2	12q13.13	0.99	0	0.37	.	.	probable
.	ENSG00000124479	NDP	Xp11.3	0.64	4	0.06	.	.	confirmed
.	ENSG00000079482	OPHN1	Xq12	1	0	0.15	3	2	confirmed
.	ENSG00000131931	THAP1	8p11.21	0.9	2	0.19	.	.	both RD and IF
.	ENSG00000101882	NKAP	Xq24	1	0	0.24	.	.	probable
.	ENSG00000147140	NONO	Xq13.1	0.99	0	0.54	.	.	probable
.	ENSG00000001497	LAS1L	Xq12	0.89	0	0.2	.	.	possible
.	ENSG00000137693	YAP1	11q22.1	1	0	0.24	.	.	probable
.	ENSG00000147416	ATP6V1B2	8p21.3	0.99	1	0.67	.	.	probable
x	ENSG00000213281	NRAS	1p13.2	0.91	3	0.35	.	.	confirmed
.	ENSG00000156515	HK1	10q22.1	0.56	1	0.55	.	.	probable
.	ENSG00000087258	GNAO1	16q13	0.98	0	0.84	.	.	confirmed
.	ENSG00000108312	UBTF	17q21.31	1	0	0.58	.	.	probable
.	ENSG00000187605	TET3	2p13.1	1	0	0.62	.	.	probable
.	ENSG00000164690	SHH	7q36.3	0.91	0	0.07	.	.	confirmed
.	ENSG00000132639	SNAP25	20p12.2	0.96	0	0.71	4	3	probable
.	ENSG00000125352	RNF113A	Xq24	0.82	1	0.26	.	.	possible
.	ENSG00000101464	PIGU	20q11.22	0.81	4	0.33	.	.	probable
.	ENSG00000143614	GATAD2B	1q21.3	1	0	0.66	.	.	confirmed
.	ENSG00000198793	MTOR	1p36.22	1	0	0.32	3S	2S	confirmed
.	ENSG00000006283	CACNA1G	17q21.33	1	0	0.19	4	3	possible|probable
.	ENSG00000142178	SIK1	21q22.3	0.99	1	0.27	.	.	confirmed
.	ENSG00000133818	RRAS2	11p15.2	0.67	0	0.41	.	.	confirmed
.	ENSG00000134323	MYCN	2p24.3	0.91	1	0.33	.	.	confirmed
.	ENSG00000102100	SLC35A2	Xp11.23	0.78	2	0.2	.	.	confirmed
.	ENSG00000169083	AR	Xq12	0.99	1	0.11	4	3	both RD and IF
.	ENSG00000046651	OFD1	Xp22.2	0.98	1	0.2	4	3	confirmed
.	ENSG00000090061	CCNK	14q32.2	1	0	0.21	S	S	possible
.	ENSG00000188786	MTF1	1p34.3	0.99	1	0.31	4	3	possible
.	ENSG00000165704	HPRT1	Xq26.2-q26.3	0.92	1	0.35	.	.	confirmed
.	ENSG00000188706	ZDHHC9	Xq26.1	0.89	2	0.4	.	.	confirmed
.	ENSG00000102103	PQBP1	Xp11.23	0.59	2	0.36	.	.	confirmed
.	ENSG00000131263	RLIM	Xq13.2	0.99	0	0.43	.	.	probable
.	ENSG00000112290	WASF1	6q21	0.91	0	0.5	S	S	probable
.	ENSG00000102158	MAGT1	Xq21.1	0.89	1	0.08	.	.	possible
.	ENSG00000185129	PURA	5q31.3	0.85	1	0.23	.	.	confirmed
.	ENSG00000185624	P4HB	17q25.3	0.97	0	0.27	.	.	probable
.	ENSG00000198719	DLL1	6q27	1	0	0.16	.	3S	possible
x	ENSG00000165186	PTCHD1	Xp22.11	0.95	1	0.42	2	1	confirmed
.	ENSG00000147180	ZNF711	Xq21.1	0.99	1	0.83	.	.	confirmed
x	ENSG00000115904	SOS1	2p22.1	1	0	0.59	.	.	confirmed
.	ENSG00000147100	SLC16A2	Xq13.2	0.93	0	0.11	.	.	confirmed
.	ENSG00000147155	EBP	Xp11.23	0.86	1	0.37	.	.	confirmed
.	ENSG00000005483	KMT2E	7q22.3	1	0	0.62	3	2S	confirmed
.	ENSG00000155961	RAB39B	Xq28	0.72	2	0.29	4	3	confirmed
.	ENSG00000156298	TSPAN7	Xp11.4	0.87	2	0.78	4	3	confirmed
.	ENSG00000043355	ZIC2	13q32.3	.	0	0.09	.	.	confirmed
.	ENSG00000008056	SYN1	Xp11.3-p11.23	0.88	0	0.17	4	3	probable
.	ENSG00000182872	RBM10	Xp11.3	1	0	0.64	.	.	probable
.	ENSG00000115758	ODC1	2p25.1	0.95	2	0.44	.	.	probable
.	ENSG00000136238	RAC1	7p22.1	0.57	2	0.75	5	.	probable
.	ENSG00000156531	PHF6	Xq26.2	0.97	0	0.57	.	.	confirmed
.	ENSG00000169306	IL1RAPL1	Xp21.3-p21.2	1	0	0.17	4	3	confirmed
.	ENSG00000103769	RAB11A	15q22.31	0.98	0	0.48	.	.	probable
x	ENSG00000143622	RIT1	1q22	0.67	3	0.21	.	.	confirmed
.	ENSG00000131653	TRAF7	16p13.3	0.46	2	0.16	4S	3S	probable|confirmed
x	ENSG00000174775	HRAS	11p15.5	0.01	5	0.15	4	1	confirmed
.	ENSG00000106462	EZH2	7q36.1	1	0	0.38	.	.	confirmed
.	ENSG00000113575	PPP2CA	5q31.1	0.99	0	0.54	S	S	probable
x	ENSG00000108061	SHOC2	10q25.2	0.99	0	0.7	.	.	confirmed
x	ENSG00000213639	PPP1CB	2p23.2	1	0	0.6	.	.	confirmed
.	ENSG00000059573	ALDH18A1	10q24.1	0.86	2	0.35	.	.	confirmed
.	ENSG00000074266	EED	11q14.2	1	0	0.22	.	.	probable
.	ENSG00000149970	CNKSR2	Xp22.12	1	0	0.26	3S	2S	probable
.	ENSG00000109132	PHOX2B	4p13	0.85	1	0.09	.	.	confirmed
.	ENSG00000152977	ZIC1	3q24	0.83	1	0.12	.	.	confirmed
.	ENSG00000169918	OTUD7A	15q13.3	0.97	1	0.06	3	2	possible
.	ENSG00000076716	GPC4	Xq26.2	0.95	1	0.09	3	2	confirmed
x	ENSG00000104936	DMPK	19q13.32	0.03	2	0.17	.	1	confirmed
.	ENSG00000158290	CUL4B	Xq24	1	0	0.71	.	.	confirmed
.	ENSG00000085185	BCORL1	Xq26.1	0.98	0	0.31	.	.	possible
.	ENSG00000101901	ALG13	Xq23	1	0	0.31	.	.	probable
.	ENSG00000164588	HCN1	5p12	0.95	0	0.13	.	.	confirmed
.	ENSG00000123560	PLP1	Xq22.2	0.9	1	0.37	.	.	confirmed
.	ENSG00000181541	MAB21L2	4q31.3	0.8	2	0.09	.	.	confirmed
.	ENSG00000185920	PTCH1	9q22.32	1	0	0.5	.	.	confirmed
.	ENSG00000179364	PACS2	14q32.33	1	1	0.34	.	.	probable
.	ENSG00000117682	DHDDS	1p36.11	0.7	2	0.27	.	.	probable
.	ENSG00000173898	SPTBN2	11q13.2	1	1	0.25	.	.	probable|confirmed
.	ENSG00000170370	EMX2	10q26.11	0.94	1	0.2	.	.	possible
.	ENSG00000058272	PPP1R12A	12q21.2-q21.31	1	0	0.81	.	.	probable
.	ENSG00000095139	ARCN1	11q23.3	1	0	0.16	.	.	probable
.	ENSG00000131979	GCH1	14q22.2	0.94	1	0.11	.	.	confirmed
.	ENSG00000065526	SPEN	1p36.21-p36.13	1	0	0.75	3	2	probable
.	ENSG00000138160	KIF11	10q23.33	1	0	0.14	.	.	confirmed
.	ENSG00000185236	RAB11B	19p13.2	0.66	3	0.35	.	.	probable
.	ENSG00000051180	RAD51	15q15.1	0.99	3	0.07	.	.	possible
.	ENSG00000110367	DDX6	11q23.3	1	0	0.72	.	.	probable
.	ENSG00000169118	CSNK1G1	15q22.31	1	0	0.32	.	.	possible
.	ENSG00000101997	CCDC22	Xp11.23	1	0	0.14	.	.	probable
.	ENSG00000072506	HSD17B10	Xp11.22	0.89	1	0.09	.	.	confirmed
.	ENSG00000102172	SMS	Xp22.11	0.92	1	0.41	.	.	probable
x	ENSG00000198689	SLC9A6	Xq26.3	0.98	0	0.72	.	1	confirmed
.	ENSG00000189369	GSPT2	Xp11.22	0.9	0	0.48	.	.	probable
.	ENSG00000164754	RAD21	8q24.11	1	0	0.72	S	S	confirmed
.	ENSG00000141837	CACNA1A	19p13.13	1	0	0.81	.	.	probable
.	ENSG00000185760	KCNQ5	6q13	1	1	0.12	.	.	probable|possible
.	ENSG00000161681	SHANK1	19q13.33	1	0	0.13	3	2	probable
.	ENSG00000047056	WDR37	10p15.3	1	1	0.32	.	.	confirmed
.	ENSG00000101871	MID1	Xp22	0.5	1	0.3	.	.	confirmed
.	ENSG00000131398	KCNC3	19q13.33	0.85	3	0.13	.	.	probable
x	ENSG00000120733	KDM3B	5q31.2	1	0	0.38	.	.	probable
.	ENSG00000184634	MED12	Xq13.1	1	0	0.18	6	.	confirmed
.	ENSG00000125845	BMP2	20p12.3	0.94	0	0.15	.	.	probable
.	ENSG00000172943	PHF8	Xp11.22	1	0	0.28	.	.	confirmed
.	ENSG00000068366	ACSL4	Xq23	1	1	0.64	.	.	probable
x	ENSG00000021645	NRXN3	14q24.3-q31.1	1	0	0.91	3	1	possible
.	ENSG00000170836	PPM1D	17q23.3	0	6	0.29	4S	3S	confirmed
.	ENSG00000147099	HDAC8	Xq13.1	0.92	1	0.33	S	S	confirmed
.	ENSG00000165588	OTX2	14q22.3	0.74	1	0.21	.	.	confirmed
.	ENSG00000130741	EIF2S3	Xp22.11	0.92	1	0.4	.	.	probable
.	ENSG00000077264	PAK3	Xq23	0.99	1	0.75	.	.	confirmed
.	ENSG00000102125	TAZ	Xq28	0.97	2	0.19	.	.	confirmed
.	ENSG00000007168	PAFAH1B1	17p13.3	1	0	0.8	5	.	confirmed
.	ENSG00000077279	DCX	Xq23	0.86	3	0.51	6	.	confirmed
.	ENSG00000165195	PIGA	Xp22.2	0.92	1	0.12	.	.	confirmed
.	ENSG00000167548	KMT2D	12q13.12	1	0	0.19	.	.	confirmed
.	ENSG00000110436	SLC1A2	11p13	0.91	2	0.69	.	.	probable
.	ENSG00000132153	DHX30	3p21.31	1	0	0.3	S	.	probable
.	ENSG00000008441	NFIX	19p13.13	0.99	0	0.22	.	.	confirmed
.	ENSG00000105647	PIK3R2	19p13.11	0.94	2	0.23	.	.	confirmed
.	ENSG00000129654	FOXJ1	17q25.1	0.83	1	0.11	.	.	probable
.	ENSG00000126012	KDM5C	Xp11.22	1	0	0.61	3	2	confirmed
.	ENSG00000049768	FOXP3	Xp11.23	0.95	0	0.06	.	.	confirmed
.	ENSG00000072364	AFF4	5q31.1	1	0	0.49	6	.	confirmed
.	ENSG00000171385	KCND3	1p13.2	0.8	1	0.07	4	3	probable
.	ENSG00000156709	AIFM1	Xq26.1	0.98	0	0.31	.	.	probable
.	ENSG00000198947	DMD	Xp21.2-p21.1	1	0	0.56	.	.	confirmed
.	ENSG00000163399	ATP1A1	1p13.1	1	0	0.3	4S	3S	probable
x	ENSG00000121297	TSHZ3	19q12	0.43	1	0.24	4	1	.
.	ENSG00000118007	STAG1	3q22.3	1	0	0.22	.	.	confirmed
.	ENSG00000117713	ARID1A	1p36.11	1	0	0.7	.	.	confirmed
.	ENSG00000036473	OTC	Xp11.4	0.98	1	.	.	.	confirmed
.	ENSG00000198752	CDC42BPB	14q32.32	1	0	0.8	3	2	possible
.	ENSG00000033627	ATP6V0A1	17q21.2	1	1	0.67	.	.	probable
.	ENSG00000102144	PGK1	Xq21.1	0.97	2	0.53	.	.	confirmed
.	ENSG00000082458	DLG3	Xq13.1	1	0	0.53	.	.	confirmed
.	ENSG00000109339	MAPK10	4q21.3	0.83	2	0.56	.	.	possible
.	ENSG00000115306	SPTBN1	2p16.2	1	0	0.75	.	.	probable
.	ENSG00000165288	BRWD3	Xq21.1	1	0	0.36	.	.	confirmed
.	ENSG00000101972	STAG2	Xq25	1	0	0.19	.	.	confirmed
.	ENSG00000077092	RARB	3p24.2	1	0	0.15	.	.	confirmed
.	ENSG00000174010	KLHL15	Xp22.11	0.95	0	0.22	.	.	possible
.	ENSG00000108175	ZMIZ1	10q22.3	1	0	0.67	.	.	probable
.	ENSG00000101868	POLA1	Xp22.11-p21.3	1	0	0.26	.	.	confirmed
.	ENSG00000198910	L1CAM	Xq28	1	0	0.71	.	.	confirmed
.	ENSG00000171456	ASXL1	20q11.21	0	4	0.39	.	.	confirmed
.	ENSG00000187391	MAGI2	7q21.11	0.88	0	0.55	.	.	possible
x	ENSG00000114062	UBE3A	15q11.2	1	0	0.61	3S	1	confirmed
x	ENSG00000155966	AFF2	Xq28	1	1	0.42	4	1	confirmed
.	ENSG00000146938	NLGN4X	Xp22.32-p22.31	0.93	0	0.86	3	2	possible
.	ENSG00000198838	RYR3	15q13.3-q14	1	1	0.36	.	.	possible
x	ENSG00000172915	NBEA	13q13.3	1	0	0.86	4S	1	probable
.	ENSG00000196976	LAGE3	Xq28	0.23	9	0.21	.	.	possible
.	ENSG00000171735	CAMTA1	1p36.31-p36.23	1	0	0.56	5	.	probable
x	ENSG00000004848	ARX	Xp21.3	0.75	1	0.17	.	1	confirmed
.	ENSG00000204560	DHX16	6p21.33	0	3	.	.	.	possible
.	ENSG00000165240	ATP7A	Xq21.1	1	0	0.35	.	.	confirmed
.	ENSG00000141027	NCOR1	17p12-p11.2	1	0	0.77	2	2	possible
.	ENSG00000187555	USP7	16p13.2	1	0	0.87	2S	2S	probable
.	ENSG00000100150	DEPDC5	22q12.2-q12.3	1	1	0.18	.	.	confirmed
.	ENSG00000090889	KIF4A	Xq13.1	1	0	0.12	.	.	possible
x	ENSG00000126934	MAP2K2	19p13.3	0.86	1	0.19	.	.	confirmed
.	ENSG00000131828	PDHA1	Xp22.12	0.99	0	0.4	.	.	confirmed
.	ENSG00000133884	DPF2	11q13.1	1	0	0.25	.	.	probable
.	ENSG00000168955	TM4SF20	2q36.3	0	8	.	.	.	possible
x	ENSG00000123636	BAZ2B	2q24.2	1	1	.	2	1	.
.	ENSG00000130826	DKC1	Xq28	1	0	0.24	.	.	confirmed
.	ENSG00000167104	BPIFB6	20q11.21	0	7	.	.	.	possible
.	ENSG00000066084	DIP2B	12q13.12	1	0	0.52	.	.	possible
.	ENSG00000140015	KCNH5	14q23.2	0.77	2	0.1	.	.	possible
.	ENSG00000105464	GRIN2D	19q13.33	1	0	0.38	.	.	probable
.	ENSG00000112335	SNX3	6q21	0.47	4	0.36	.	.	possible
.	ENSG00000172534	HCFC1	Xq28	1	0	0.51	.	.	confirmed
.	ENSG00000099956	SMARCB1	22q11.23	1	0	0.36	.	.	confirmed
.	ENSG00000102349	KLF8	Xp11.21	0.03	7	0.1	.	.	possible
.	ENSG00000010404	IDS	Xq28	0.98	0	0.84	.	.	confirmed
.	ENSG00000153201	RANBP2	2q13	1	0	0.37	.	.	possible
.	ENSG00000112541	PDE10A	6q27	1	0	0.26	.	.	probable
.	ENSG00000082996	RNF13	3q25.1	0	4	0.26	.	.	probable
.	ENSG00000177301	KCNA2	1p13.3	0.88	1	0.13	.	.	confirmed
.	ENSG00000117394	SLC2A1	1p34.2	0.94	0	0.24	.	.	confirmed
.	ENSG00000131269	ABCB7	Xq13.3	1	0	0.22	.	.	confirmed
.	ENSG00000128917	DLL4	15q15.1	0.98	0	0.07	.	.	confirmed
.	ENSG00000160716	CHRNB2	1q21.3	0.72	4	0.18	.	.	probable
.	ENSG00000178665	ZNF713	7p11.2	0	5	0.17	4	3	possible
.	ENSG00000153283	CD96	3q13.13-q13.2	0	5	.	.	.	probable
.	ENSG00000106976	DNM1	9q34.11	1	0	0.55	.	.	probable
.	ENSG00000170558	CDH2	18q12.1	0.9	1	0.58	.	.	probable
.	ENSG00000122126	OCRL	Xq26.1	1	0	0.72	.	.	confirmed
.	ENSG00000143603	KCNN3	1q21.3	0.86	1	0.51	.	.	probable
x	ENSG00000151150	ANK3	10q21.2	1	0	0.79	3	1	.
x	ENSG00000079841	RIMS1	6q13	0.03	1	0.56	2	1	.
.	ENSG00000183454	GRIN2A	16p13.2	1	0	0.19	3	2	confirmed
x	ENSG00000151067	CACNA1C	12p13.33	1	0	0.34	.	1	confirmed
x	ENSG00000196338	NLGN3	Xq13.1	0.9	1	0.53	2	1	probable
.	ENSG00000049759	NEDD4L	18q21.31	1	0	0.72	.	.	probable
.	ENSG00000163666	HESX1	3p14.3	0.01	6	0.05	.	.	probable
.	ENSG00000147364	FBXO25	8p23.3	0.31	3	0.16	.	.	possible
.	ENSG00000196230	TUBB	6p21.33	0.88	1	.	.	.	confirmed
.	ENSG00000147162	OGT	Xq13.1	1	0	0.64	5	.	probable
.	ENSG00000180772	AGTR2	Xq23	0.01	7	.	4	3	possible
.	ENSG00000152578	GRIA4	11q22.3	0.99	2	0.81	.	.	possible
.	ENSG00000102030	NAA10	Xq28	0.19	2	0.19	.	.	confirmed
.	ENSG00000166801	FAM111A	11q12.1	0	9	0.13	.	.	confirmed
.	ENSG00000104967	NOVA2	19q13.32	.	0	0.27	.	.	probable
.	ENSG00000181222	POLR2A	17p13.1	1	0	0.39	.	.	confirmed
.	ENSG00000131095	GFAP	17q21.31	0	5	0.1	.	.	confirmed
.	ENSG00000171303	KCNK3	2p23.3	.	1	0.21	.	.	probable
.	ENSG00000157851	DPYSL5	2p23.3	1	0	0.63	.	.	probable
.	ENSG00000153896	ZNF599	19q13.13	0	5	0.18	.	.	possible
.	ENSG00000155962	CLIC2	Xq28	0.49	6	0.13	.	.	possible
.	ENSG00000167371	PRRT2	16p11.2	0.3	2	0.43	.	.	confirmed
.	ENSG00000147133	TAF1	Xq13.1	1	0	0.57	.	.	confirmed
.	ENSG00000154122	ANKH	5p15.2	0.17	2	0.31	.	.	confirmed
.	ENSG00000074047	GLI2	2q14.2	1	1	0.09	.	.	confirmed
.	ENSG00000077080	ACTL6B	7q22.1	0.99	3	0.3	.	.	confirmed|possible
.	ENSG00000196411	EPHB4	7q22.1	0.99	2	0.06	.	.	possible
.	ENSG00000197061	HIST1H4C	6p22.2	0	9	0.52	.	.	probable
.	ENSG00000163251	FZD5	2q33.3	0.9	1	0.12	.	.	probable
.	ENSG00000258947	TUBB3	16q24.3	0.96	1	0.46	.	.	probable
.	ENSG00000125675	GRIA3	Xq25	1	0	0.49	.	.	confirmed
.	ENSG00000272333	KMT2B	19q13.12	1	0	0.24	.	.	probable
.	ENSG00000148053	NTRK2	9q21.33	1	0	0.83	S	S	probable
.	ENSG00000083168	KAT6A	8p11.21	1	0	0.77	3S	2S	confirmed
.	ENSG00000165280	VCP	9p13.3	1	0	0.44	.	.	probable
.	ENSG00000153253	SCN3A	2q24.3	1	0	0.6	.	.	probable
.	ENSG00000171634	BPTF	17q24.2	1	0	0.62	.	.	probable
.	ENSG00000152208	GRID2	4q22.1-q22.2	1	0	0.4	4	3	probable
.	ENSG00000130023	ERMARD	6q27	0	5	0.18	.	.	possible
x	ENSG00000100485	SOS2	14q21.3	1	0	0.53	.	.	.
.	ENSG00000177426	TGIF1	18p11.31	0.09	5	0.16	.	.	confirmed
.	ENSG00000161904	LEMD2	6p21.31	0.3	1	0.23	.	.	probable
.	ENSG00000092330	TINF2	14q12	0.16	3	0.21	.	.	confirmed
.	ENSG00000182450	KCNK4	11q13.1	0.04	4	.	.	.	possible|probable
.	ENSG00000197785	ATAD3A	1p36.33	0.04	4	0.29	.	.	confirmed|probable
.	ENSG00000126351	THRA	17q21.1	0.17	2	0.54	4	3	confirmed
.	ENSG00000111642	CHD4	12p13.31	1	0	0.4	.	.	confirmed
.	ENSG00000163867	ZMYM6	1p34.3	0	3	0.2	.	.	possible
.	ENSG00000169184	MN1	22q12.1	.	0	0.72	.	.	probable
x	ENSG00000133703	KRAS	12p12.1	0	6	0.67	.	.	confirmed
.	ENSG00000122691	TWIST1	7p21.1	0.18	5	0.1	.	.	confirmed
.	ENSG00000133026	MYH10	17p13.1	1	0	0.32	3	2	possible
.	ENSG00000187498	COL4A1	13q34	1	0	0.21	.	.	both RD and IF
.	ENSG00000126458	RRAS	19q13.33	0.29	6	0.16	.	.	probable
.	ENSG00000181804	SLC9A9	3q24	0	5	0.07	4	3	possible
.	ENSG00000114279	FGF12	3q28-q29	0.11	2	0.38	.	.	confirmed
.	ENSG00000105711	SCN1B	19q13.11	0.21	7	0.09	.	.	confirmed
.	ENSG00000091656	ZFHX4	8q21.13	1	0	0.56	.	.	probable
.	ENSG00000233608	TWIST2	2q37.3	0.44	6	.	.	.	confirmed|probable
.	ENSG00000196187	TMEM63A	1q42.12	0	4	0.11	.	.	probable
.	ENSG00000156650	KAT6B	10q22.2	1	0	0.73	.	.	confirmed
.	ENSG00000087470	DNM1L	12p11.21	0.18	2	0.75	5	.	probable
.	ENSG00000104833	TUBB4A	19p13.3	0	3	0.11	.	.	confirmed
.	ENSG00000115267	IFIH1	2q24.2	0	8	0.06	.	.	confirmed|probable
.	ENSG00000177409	SAMD9L	7q21.2	0	4	0.09	.	.	possible
x	ENSG00000110076	NRXN2	11q13.1	1	0	0.84	4	1	probable
.	ENSG00000142156	COL6A1	21q22.3	1	0	0.39	.	.	confirmed
.	ENSG00000130294	KIF1A	2q37.3	1	0	0.84	.	.	confirmed
.	ENSG00000143257	NR1I3	1q23.3	0	6	.	.	.	possible
.	ENSG00000101986	ABCD1	Xq28	0.98	0	0.12	.	.	both RD and IF
.	ENSG00000158104	HPD	12q24.31	0.01	3	0.05	.	.	probable
.	ENSG00000058404	CAMK2B	7p13	0.47	1	0.77	.	.	probable
.	ENSG00000198914	POU3F3	2q12.1	.	2	0.05	.	S	confirmed
.	ENSG00000136352	NKX2-1	14q13.3	0.08	3	0.08	.	.	confirmed
.	ENSG00000134595	SOX3	Xq27.1	.	4	0.11	.	.	confirmed
.	ENSG00000151729	SLC25A4	4q35.1	0.48	3	0.52	.	.	probable
.	ENSG00000127463	EMC1	1p36.13	0	5	0.38	.	.	probable|possible
.	ENSG00000129910	CDH15	16q24.3	0	6	0.06	.	.	possible
.	ENSG00000124766	SOX4	6p22.3	0.38	1	0.43	.	.	probable
.	ENSG00000162552	WNT4	1p36.12	0.15	3	0.23	.	.	probable
.	ENSG00000178573	MAF	16q23.2	0.43	2	0.42	.	.	confirmed
x	ENSG00000085224	ATRX	Xq21.1	1	0	0.5	4	1	confirmed
.	ENSG00000198835	GJC2	1q42.13	0.48	6	0.06	.	.	confirmed
.	ENSG00000138083	SIX3	2p21	0.35	1	0.15	.	.	confirmed
.	ENSG00000134313	KIDINS220	2p25.1	0.03	1	0.66	.	.	probable
.	ENSG00000139718	SETD1B	12q24.31	0.02	0	0.33	4S	3S	probable
.	ENSG00000181449	SOX2	3q26.33	0.4	2	0.45	.	.	confirmed
.	ENSG00000157399	ARSE	Xp22.33	0.12	2	0.12	.	.	confirmed
.	ENSG00000182389	CACNB4	2q23.3	0.01	2	0.58	.	.	possible
.	ENSG00000081479	LRP2	2q31.1	1	0	0.23	4	3	possible|confirmed
.	ENSG00000134871	COL4A2	13q34	0	3	0.31	.	.	both RD and IF
.	ENSG00000174231	PRPF8	17p13.3	1	0	0.3	.	.	probable
.	ENSG00000187486	KCNJ11	11p15.1	0.31	6	0.12	.	.	confirmed
.	ENSG00000121361	KCNJ8	12p12.1	0.26	2	0.06	.	.	probable
x	ENSG00000164190	NIPBL	5p13.2	1	0	0.86	.	1	confirmed
.	ENSG00000140836	ZFHX3	16q22.2-q22.3	1	0	0.47	.	.	probable
.	ENSG00000137285	TUBB2B	6p25.2	.	0	0.43	.	.	confirmed
.	ENSG00000141385	AFG3L2	18p11.21	0.01	3	0.25	.	.	child IF
.	ENSG00000101204	CHRNA4	20q13.33	0.02	4	0.38	.	.	confirmed
.	ENSG00000127603	MACF1	1p34.3	1	0	0.72	.	.	probable
.	ENSG00000169071	ROR2	9q22.31	0.46	2	0.06	.	.	confirmed
.	ENSG00000196924	FLNA	Xq28	1	0	0.17	.	.	confirmed
.	ENSG00000083067	TRPM3	9q21.12-q21.13	0	2	0.41	.	.	probable
.	ENSG00000143473	KCNH1	1q32.2	0.33	1	0.14	.	.	probable

## Sheet: Table S3
Table S3. Genes with p-value < 0.001 in DeNovoWEST analysis of de novo variants in the Stage 1 data. The table summarizes numbers of different types of de novo variants in each gene and results from DenovoWEST test in 16,877 ASD trios.
				Gene metrics								Known genes						De novo LoFs							De novo Dmis (REVEL>=0.5)							De novo Bmis (REVEL<0.5)							DenovoWEST
GeneID	EntrezID	Gene symbol	Cytogenic band	ExACpLI	gnomAD observed vs expected number of LoFs	LOEUF	LOEUF decile	gnomAD observed vs expected number of synonymous variants	Estimated selection coefficient of heterozygotes LoFs from ExAC v1	Arisk	forecASD	SFARICategory	SFARIScore	DDG2P gene category	DDG2P allelic requirement	DDG2P mutational consequence	DDG2P organ specificity list	AutismMerged_LoF	Rate of de novo LoFs in discovery cohort (per 1000 ASD trios)	Number of de novo LoFs in ASC	Number of de novo LoFs in MSSNG	Number of de novo LoFs in SSC	Number of de novo LoFs in SPARK	Number of de novo LoFs in control trios	Total number of de novo Dmis variants (REVEL>=0.5) in discovery cohort	Rate of de novo Dmis variants in discovery cohort (per 1000 ASD trios)	Number of de novo Dmis in ASC	Number of de novo Dmis in MSSNG	Number of de novo Dmis in SSC	Number of de novo Dmis in SPARK	Number of de novo Dmis in control trios	Total number of de novo Bmis variants (REVEL<0.5) in discovery cohort	Rate of de novo Bmis variants in discovery cohort (per 1000 ASD trios)	Number of de novo Bmis in ASC	Number of de novo Bmis in MSSNG	Number of de novo Bmis in SSC	Number of de novo Bmis in SPARK	Number of de novo Bmis in control trios	Observed weighted sum statistics for all DNVs	Expected weighted sum statistics for all DNVs from simulation using baseline mutation rates	One-sided p-value for enrichment of all DNVs	Observed weighted sum statistics for missense DNVs	Expected weighted sum statistics for missense DNVs from simulation using baseline mutation rates	One-sided p-value for enrichment of missense DNVs	Total number of missense mutational events used by DenovoNear	The observed geometric mean of coding distances for all pairs of missense DNVs	One-side p-value for clustering of missense DNVs	Combined p-value for enrichment and clustering of missense DNVs	The final DenovoWEST p-value as the minimum of pAllEnrich and pMisComb
ENSG00000143442	23126	POGZ	1q21.3	1	0.05	0.12	0	0.97	0.21	0.75	1	Rare Single Gene Mutation, Syndromic	1	confirmed	monoallelic	loss of function	Brain/Cognition	12	0.711	4	1	2	5	0	0	0	0	0	0	0	0	4	0.237	0	1	2	1	2	7.05	0.31	5.55e-18	0.4	0.16	0.1	4	170.7	0.00692	0.00583	5.55e-18
ENSG00000169057	4204	MECP2	Xq28	0.7	0.09	0.41	1	2.03	0.09	0.63	0.66	Rare Single Gene Mutation, Syndromic, Functional	1	confirmed	x-linked dominant|hemizygous	loss of function|increased gene dosage	Brain/Cognition,GI tract	7	0.415	1	3	1	2	0	13	0.77	2	5	0	7	1	0	0	0	0	0	0	0	8.21	0.07	1e-14	4.33	0.05	1e-14	13	170.9	0.00197	7.77e-16	7.77e-16
ENSG00000136531	6326	SCN2A	2q24.3	1	0.06	0.13	0	1.01	0.26	0.87	1	Rare Single Gene Mutation, Syndromic	1	confirmed	monoallelic	loss of function|all missense/in frame	Brain/Cognition	23	1.36	7	4	2	10	0	20	1.19	9	1	3	7	0	1	0.0593	0	0	1	0	1	19.5	0.73	1e-14	6.76	0.56	1.69e-16	21	1271.4	0.27	1.76e-15	1.76e-15
ENSG00000171862	5728	PTEN	10q23.31	0.98	0.24	0.51	2	1.02	0.13	0.57	0.97	Rare Single Gene Mutation, Syndromic, Functional	1	confirmed	monoallelic|mosaic	loss of function|uncertain	Skin,Skeleton,Brain/Cognition	9	0.533	3	2	1	3	1	17	1.01	2	8	3	5	0	0	0	0	0	0	0	0	10.65	0.13	1e-14	5.66	0.1	1e-14	17	167.3	0.00477	1.84e-15	1.84e-15
ENSG00000173575	1106	CHD2	15q26.1	1	0.03	0.07	0	0.95	0.17	0.8	0.96	Rare Single Gene Mutation, Syndromic	1	confirmed	monoallelic	loss of function	Brain/Cognition	10	0.593	1	3	3	4	0	5	0.296	1	0	0	4	0	5	0.296	3	1	0	1	0	7.7	0.59	2.12e-15	2.16	0.38	7.5e-05	10	726.9	0.02	2.05e-05	2.12e-15
ENSG00000157540	1859	DYRK1A	21q22.13	1	0.08	0.21	0	1.15	0.13	0.73	1	Rare Single Gene Mutation, Syndromic, Functional	1	confirmed	monoallelic	loss of function	Face,Brain/Cognition	10	0.593	2	1	4	3	0	0	0	0	0	0	0	0	0	0	0	0	0	0	1	5.54	0.21	3.42e-15	0	0.13	1	0	.	.	1	3.42e-15
ENSG00000197283	8831	SYNGAP1	6p21.32	1	0	0.05	0	0.88	0.51	.	0.96	Rare Single Gene Mutation, Syndromic	1	confirmed	monoallelic	loss of function	Brain/Cognition	17	1.01	8	2	2	5	1	3	0.178	0	0	1	2	0	5	0.296	2	0	1	2	0	10.92	0.38	1e-14	1.49	0.25	0.000209	8	1352	0.99	0.00196	1e-14
ENSG00000100888	57680	CHD8	14q11.2	1	0.04	0.08	0	0.94	0.16	0.72	1	Rare Single Gene Mutation, Functional	1	probable	monoallelic	loss of function	Brain/Cognition	23	1.36	4	5	8	8	0	12	0.711	7	3	0	3	2	2	0.119	1	1	0	0	0	16.94	0.83	1e-14	4.19	0.55	3.51e-09	14	679.5	0.000149	1.53e-11	1e-14
ENSG00000114861	27086	FOXP1	3p13	1	0.07	0.18	0	1.18	0.05	0.58	1	Rare Single Gene Mutation, Syndromic, Genetic Association, Functional	1	confirmed	monoallelic	loss of function	Brain/Cognition	12	0.711	4	2	2	5	0	6	0.356	3	1	0	2	0	2	0.119	0	1	0	1	1	8.84	0.22	1e-14	2.2	0.13	9.04e-09	8	174.6	0.00418	9.45e-10	1e-14
ENSG00000251322	85358	SHANK3	22q13.33	1	0.04	0.12	0	1.21	.	0.4	0.9	Rare Single Gene Mutation, Syndromic, Genetic Association, Functional	1	probable	monoallelic	loss of function	Brain/Cognition	20	1.19	5	6	1	9	0	4	0.237	1	0	0	3	0	7	0.415	4	1	0	2	1	13.11	0.41	1e-14	2.03	0.29	4.46e-08	11	1255.8	0.62	5.07e-07	1e-14
ENSG00000101126	23394	ADNP	20q13.13	1	0.03	0.12	0	1.34	0.14	0.72	0.99	Rare Single Gene Mutation, Syndromic, Functional	1	confirmed	monoallelic	loss of function	Brain/Cognition	22	1.3	8	2	2	12	0	2	0.119	0	0	0	2	0	2	0.119	1	0	0	1	0	13.05	0.23	1e-14	0.86	0.14	0.00343	4	498	0.19	0.00533	1e-14
ENSG00000049618	57492	ARID1B	6q25.3	1	0.04	0.1	0	1.01	0.17	0.83	0.98	Rare Single Gene Mutation, Syndromic	1	confirmed	monoallelic	loss of function	Skin,Skeleton,Brain/Cognition	12	0.711	5	1	3	3	0	4	0.237	0	0	0	4	0	6	0.356	3	1	0	2	0	8.58	0.52	1e-14	1.93	0.33	4.28e-06	10	1419.1	0.28	1.75e-05	1e-14
ENSG00000110066	51111	KMT5B	11q13.2	1	0	0.08	0	0.86	0.41	0.73	1	Rare Single Gene Mutation, Syndromic	1	confirmed	monoallelic	loss of function	Brain/Cognition	11	0.652	5	0	1	5	0	1	0.0593	0	0	1	0	0	2	0.119	0	1	1	0	0	6.63	0.2	1e-14	0.53	0.12	0.03	3	1125.7	0.87	0.12	1e-14
ENSG00000117139	10765	KDM5B	1q32.1	0	0.44	0.57	2	0.94	0.01	0.81	0.99	Rare Single Gene Mutation, Syndromic, Functional	2	probable	biallelic|monoallelic	loss of function	Brain/Cognition	10	0.593	2	2	2	5	3	12	0.711	3	2	2	6	1	1	0.0593	0	0	0	1	1	2.96	0.15	1e-14	1.58	0.1	5.17e-13	13	830.1	0.06	1.07e-12	1e-14
ENSG00000116539	55870	ASH1L	1q22	1	0.02	0.06	0	0.93	0.38	0.83	1	Rare Single Gene Mutation, Syndromic	1	probable	monoallelic	all missense/in frame	Brain/Cognition	15	0.889	3	4	2	6	0	0	0	0	0	0	0	0	1	0.0593	1	0	0	0	0	8.41	0.82	1.12e-14	0.1	0.52	1	1	.	.	1	1.12e-14
ENSG00000146830	64599	GIGYF1	7q22.1	0.98	0.34	0.48	2	1.26	0.05	0.56	0.77	Rare Single Gene Mutation	1	probable	monoallelic	loss of function		11	0.652	1	1	4	5	2	0	0	0	0	0	0	0	1	0.0593	0	0	0	1	0	6.19	0.36	2.2e-14	0.1	0.23	1	1	.	.	1	2.2e-14
ENSG00000157103	6529	SLC6A1	3p25.3	1	0.03	0.15	0	1.1	0.28	0.72	1	Rare Single Gene Mutation, Syndromic, Genetic Association	1	confirmed	monoallelic	loss of function	Brain/Cognition	2	0.119	0	1	0	1	0	12	0.711	5	3	4	0	0	0	0	0	0	0	0	0	5.1	0.22	2.24e-14	4	0.18	9.36e-14	12	298.3	0.06	1.99e-13	2.24e-14
ENSG00000177030	10522	DEAF1	11p15.5	0	0.41	0.7	3	1.06	0.03	0.36	0.67	Rare Single Gene Mutation, Syndromic	2S	confirmed|probable	monoallelic|biallelic	dominant negative|loss of function	Brain/Cognition	0	0	0	0	0	0	0	6	0.356	4	0	0	2	0	1	0.0593	1	0	0	0	0	0.8	0.04	7.4e-08	0.8	0.03	9.83e-10	7	34.5	7e-06	2.31e-13	2.31e-13
ENSG00000119772	1788	DNMT3A	2p23.3	0	1.26	1.58	8	0.95	0	0.51	0.96	Rare Single Gene Mutation, Syndromic, Genetic Association	1	confirmed|probable	monoallelic	loss of function|gain of function	Endocrine/Metabolic,Brain/Cognition|	2	0.119	1	0	1	0	0	11	0.652	4	2	2	4	0	0	0	0	0	0	0	0	1.71	0.12	3.62e-12	1.43	0.1	1.12e-10	11	200.2	0.000103	3.8e-13	3.8e-13
ENSG00000273079	2904	GRIN2B	12p13.1	1	0	0.06	0	1.14	0.46	0.24	1	Rare Single Gene Mutation, Syndromic, Genetic Association	1	confirmed	monoallelic	loss of function|all missense/in frame	Brain/Cognition	7	0.415	2	0	3	2	0	4	0.237	1	1	0	2	0	3	0.178	0	0	1	2	0	5.51	0.38	3.96e-13	1.63	0.28	0.000277	7	597.6	0.06	0.000214	3.96e-13
ENSG00000141431	80816	ASXL3	18q12.1	1	0.11	0.2	0	1.01	0.15	0.68	0.91	Rare Single Gene Mutation, Syndromic	1	probable	monoallelic	loss of function	Face,Brain/Cognition	9	0.533	2	1	0	6	0	0	0	0	0	0	0	0	0	0	0	0	0	0	0	4.99	0.37	3.17e-11	0	0.21	1	0	.	.	1	3.17e-11
ENSG00000036257	8452	CUL3	2q36.2	0.97	0.1	0.23	0	1.12	0.06	0.63	0.98	Rare Single Gene Mutation, Genetic Association	1	probable	monoallelic	loss of function		7	0.415	0	1	1	5	0	1	0.0593	1	0	0	0	0	0	0	0	0	0	0	0	4.21	0.24	9.83e-11	0.33	0.16	0.31	1	.	.	0.31	9.83e-11
ENSG00000184156	3786	KCNQ3	8q24.22	0.99	0.2	0.36	1	0.96	0.07	0.32	0.87	Rare Single Gene Mutation, Genetic Association	2	confirmed	monoallelic	all missense/in frame		0	0	0	0	0	0	0	5	0.296	4	0	0	1	0	0	0	0	0	0	0	0	1.67	0.33	0.00238	1.67	0.25	0.000391	5	2.9	1.01e-08	1.08e-10	1.08e-10
ENSG00000174672	9024	BRSK2	11p15.5	0.78	0.17	0.33	1	1.2	0.05	0.51	0.87	Rare Single Gene Mutation, Syndromic	1	probable	monoallelic	loss of function	Brain/Cognition	6	0.356	1	1	0	4	0	2	0.119	0	1	0	1	0	0	0	0	0	0	0	0	3.99	0.23	1.09e-10	0.67	0.17	0.02	2	292	0.24	0.03	1.09e-10
ENSG00000160551	57551	TAOK1	17q11.2	1	0.17	0.27	1	0.91	0.22	0.75	0.31	.	.	confirmed	monoallelic	loss of function	Brain/Cognition	6	0.356	2	0	1	3	0	4	0.237	1	0	0	3	0	0	0	0	0	0	0	0	4.76	0.32	2.46e-10	1.43	0.17	0.000159	4	155.8	0.01	2.99e-05	2.46e-10
ENSG00000136854	6812	STXBP1	9q34.11	1	0	0.09	0	0.9	0.19	0.85	0.62	Rare Single Gene Mutation, Syndromic, Functional	1	confirmed	monoallelic	loss of function	Brain/Cognition	4	0.237	0	1	0	3	0	5	0.296	3	0	0	2	0	0	0	0	0	0	0	0	3.88	0.25	1.24e-09	1.67	0.2	0.000185	5	236.7	0.12	0.000251	1.24e-09
ENSG00000131089	23229	ARHGEF9	Xq11.1	0.98	0	0.15	0	0.97	0.21	0.56	0.25	Rare Single Gene Mutation, Syndromic	1	probable	x-linked dominant	loss of function		4	0.237	2	1	0	1	0	1	0.0593	1	0	0	0	0	1	0.0593	0	0	0	1	0	2.65	0.06	1.92e-09	0.43	0.04	0.01	2	612	0.62	0.05	1.92e-09
ENSG00000215301	1654	DDX3X	Xp11.4	1	0	0.12	0	1.09	0.32	0.75	0.94	Rare Single Gene Mutation, Syndromic	1	confirmed	x-linked dominant|hemizygous	loss of function|all missense/in frame	Brain/Cognition|Liver,Brain/Cognition	3	0.178	0	1	1	1	0	3	0.178	0	2	0	1	0	1	0.0593	0	0	0	1	0	2.76	0.07	2.13e-09	1.1	0.05	1.26e-05	4	466.5	0.47	7.72e-05	2.13e-09
ENSG00000196712	4763	NF1	17q11.2	1	0.22	0.29	1	0.94	0.06	0.35	0.64	Rare Single Gene Mutation, Syndromic, Genetic Association	1	confirmed	monoallelic	loss of function	Skin,Spinal cord/Peripheral nerves,Brain/Cognition	9	0.533	2	2	1	4	2	2	0.119	1	0	0	1	0	2	0.119	0	0	1	1	1	5.85	0.79	3.53e-09	0.86	0.52	0.19	4	2505.2	0.67	0.39	3.53e-09
ENSG00000102974	10664	CTCF	16q22.1	1	0.03	0.15	0	1.14	0.19	0.48	0.94	Rare Single Gene Mutation, Syndromic, Functional	1	confirmed	monoallelic	loss of function	Brain/Cognition	5	0.296	0	2	1	2	0	1	0.0593	0	0	1	0	0	1	0.0593	0	0	0	1	0	3.2	0.17	7.09e-09	0.43	0.11	0.06	2	638	0.51	0.14	7.09e-09
ENSG00000198963	6096	RORB	9q21.13	1	0	0.11	0	1	0.28	0.12	0.82	.	.	.	.	.	.	4	0.237	2	1	0	1	0	3	0.178	0	0	1	2	0	0	0	0	0	0	0	0	3.22	0.16	7.78e-09	1	0.11	0.00291	3	661	0.92	0.02	7.78e-09
ENSG00000186487	23040	MYT1L	2p25.3	1	0.02	0.09	0	0.84	0.11	0.87	0.97	Rare Single Gene Mutation, Syndromic, Genetic Association	1	confirmed	monoallelic	loss of function		4	0.237	2	0	0	2	0	4	0.237	1	1	1	1	0	3	0.178	0	1	0	2	0	3.85	0.3	8.02e-09	1.63	0.2	2.38e-05	7	234	0.00188	8.01e-07	8.02e-09
ENSG00000177565	79718	TBL1XR1	3q26.32	1	0	0.11	0	1.05	0.33	0.7	0.85	Rare Single Gene Mutation, Syndromic	2	confirmed	monoallelic	loss of function|activating	Skeleton,Brain/Cognition|Brain/Cognition	3	0.178	1	1	1	0	0	4	0.237	0	0	1	3	0	1	0.0593	0	0	0	1	0	3.09	0.14	1.13e-08	1.43	0.09	1.21e-05	5	115.6	0.01	2.79e-06	1.13e-08
ENSG00000197102	1778	DYNC1H1	14q32.31	1	0.05	0.08	0	1.07	0.42	0.55	0.7	Rare Single Gene Mutation, Syndromic	2	confirmed	monoallelic	all missense/in frame	Brain/Cognition	6	0.356	1	1	0	4	0	9	0.533	1	2	2	4	0	7	0.415	3	1	1	2	1	7.02	1.39	1.62e-08	3.69	0.97	2.02e-05	16	3180.9	0.45	0.000114	1.62e-08
ENSG00000123066	23389	MED13L	12q24.21	1	0.02	0.06	0	1.01	0.14	0.76	0.8	Rare Single Gene Mutation, Syndromic	1	probable	monoallelic	loss of function	Brain/Cognition,Heart/Cardiovasculature/Lymphatic	7	0.415	3	1	2	1	0	2	0.119	0	0	0	2	0	2	0.119	0	0	0	2	1	4.74	0.58	1.91e-08	0.86	0.41	0.11	4	898.5	0.14	0.08	1.91e-08
ENSG00000118058	4297	KMT2A	11q23.3	1	0.03	0.07	0	0.9	0.22	0.82	0.41	Rare Single Gene Mutation, Syndromic	1	confirmed	monoallelic	loss of function	Skin,Skeleton,Brain/Cognition	9	0.533	2	2	1	4	0	2	0.119	0	0	0	2	0	4	0.237	1	2	0	1	1	6.15	1.03	2.02e-08	1.16	0.66	0.12	6	2554.6	0.33	0.17	2.02e-08
ENSG00000136535	10716	TBR1	2q24.2	0.99	0.04	0.19	0	0.93	0.25	.	1	Rare Single Gene Mutation, Genetic Association	1	probable	monoallelic	loss of function	Brain/Cognition	3	0.178	0	0	2	1	0	5	0.296	3	0	1	1	0	0	0	0	0	0	0	0	3.33	0.27	2.45e-08	1.67	0.22	0.000207	5	160.9	0.03	7.85e-05	2.45e-08
ENSG00000080298	5991	RFX3	9p24.2	1	0.02	0.1	0	1.21	0.14	0.59	0.78	Rare Single Gene Mutation	1	.	.	.	.	4	0.237	1	0	0	3	0	3	0.178	1	2	0	0	0	1	0.0593	0	0	0	1	3	3.31	0.21	4.4e-08	1.1	0.12	0.000399	4	273.4	0.11	0.000493	4.4e-08
ENSG00000145362	287	ANK2	4q25-q26	1	0.06	0.11	0	1.03	0.14	0.78	0.99	Rare Single Gene Mutation	1	possible	monoallelic	loss of function	Brain/Cognition	8	0.474	1	0	4	3	2	3	0.178	2	1	0	0	0	2	0.119	1	0	1	0	0	5.63	0.96	7.01e-08	1.2	0.64	0.09	5	3478.4	0.73	0.25	7.01e-08
ENSG00000095787	51322	WAC	10p12.1	1	0	0.08	0	1.05	0.38	0.8	0.87	Rare Single Gene Mutation, Syndromic	1	confirmed	monoallelic	loss of function	Brain/Cognition|	5	0.296	1	2	2	0	0	0	0	0	0	0	0	0	1	0.0593	1	0	0	0	0	2.87	0.14	1.09e-07	0.1	0.07	0.47	1	.	.	0.47	1.09e-07
ENSG00000135365	51317	PHF21A	11p11.2	1	0	0.08	0	0.88	0.39	0.49	0.9	Rare Single Gene Mutation, Syndromic	1	probable	monoallelic	loss of function	Brain/Cognition	5	0.296	1	0	1	3	0	0	0	0	0	0	0	0	0	0	0	0	0	0	0	2.77	0.16	2.25e-07	0	0.09	1	0	.	.	1	2.25e-07
ENSG00000139613	6601	SMARCC2	12q13.2	1	0.05	0.12	0	0.97	0.53	0.84	0.82	Rare Single Gene Mutation, Syndromic, Functional	1	probable	monoallelic	loss of function	Brain/Cognition	6	0.356	1	1	0	4	0	0	0	0	0	0	0	0	0	0	0	0	0	0	0	3.33	0.3	2.83e-07	0	0.18	1	0	.	.	1	2.83e-07
ENSG00000073464	1183	CLCN4	Xp22.2	0.99	0	0.15	0	1	0.23	0.59	0.45	.	.	probable	hemizygous	all missense/in frame	Brain/Cognition	1	0.0593	0	0	0	1	0	5	0.296	2	0	0	3	0	0	0	0	0	0	0	0	2.22	0.11	4.69e-07	1.67	0.1	9.22e-06	5	384.8	0.21	2.77e-05	4.69e-07
ENSG00000168036	1499	CTNNB1	3p22.1	1	0.03	0.13	0	0.99	0.13	0.51	0.86	Rare Single Gene Mutation, Syndromic	1	confirmed	monoallelic	loss of function	Brain/Cognition	5	0.296	2	0	1	2	0	0	0	0	0	0	0	0	1	0.0593	0	0	1	0	0	2.87	0.22	5.94e-07	0.1	0.14	1	1	.	.	1	5.94e-07
ENSG00000132510	23135	KDM6B	17p13.1	1	0.06	0.14	0	1.31	0.15	0.36	1	Rare Single Gene Mutation, Syndromic	1	possible|probable	biallelic|monoallelic	all missense/in frame|loss of function	Brain/Cognition|	5	0.296	1	2	2	0	0	2	0.119	2	0	0	0	0	1	0.0593	0	0	0	1	2	3.54	0.44	6.82e-07	0.77	0.29	0.04	3	163.4	0.02	0.00578	6.82e-07
ENSG00000167522	29123	ANKRD11	16q24.3	1	0.05	0.11	0	1.37	0.18	0.7	0.93	Rare Single Gene Mutation, Syndromic	1	confirmed	monoallelic	loss of function	Teeth & Dentitian,Skeleton,Brain/Cognition	6	0.356	2	0	3	1	0	0	0	0	0	0	0	0	5	0.296	1	1	0	3	0	3.82	0.57	8.16e-07	0.5	0.38	0.33	5	1542.5	0.28	0.31	8.16e-07
ENSG00000055609	58508	KMT2C	7q36.1	1	0.08	0.12	0	1.02	0.04	0.79	0.4	Rare Single Gene Mutation, Syndromic	1	probable	monoallelic	loss of function		7	0.415	3	0	1	3	0	5	0.296	2	0	2	1	0	2	0.119	0	0	0	2	0	5.74	1.29	1.71e-06	1.86	0.83	0.02	7	3188.3	0.34	0.05	1.71e-06
ENSG00000108510	9969	MED13	17q23.2	1	0	0.03	0	1.09	0.61	0.79	0.92	Rare Single Gene Mutation, Syndromic	1	probable	monoallelic	loss of function	Brain/Cognition	6	0.356	1	1	1	4	0	1	0.0593	0	0	0	1	0	2	0.119	0	2	0	0	0	3.86	0.56	1.95e-06	0.53	0.39	0.31	3	482.5	0.07	0.1	1.95e-06
ENSG00000146872	11011	TLK2	17q23	1	0.04	0.11	0	1	0.5	0.37	0.88	Rare Single Gene Mutation, Syndromic	1	confirmed	monoallelic	loss of function		3	0.178	2	0	1	0	0	3	0.178	1	0	1	1	0	2	0.119	0	0	0	2	1	2.86	0.24	2.55e-06	1.2	0.13	0.000218	5	699	0.76	0.0016	2.55e-06
ENSG00000168137	55209	SETD5	3p25.3	1	0.13	0.23	0	1.05	0.32	0.76	0.81	Rare Single Gene Mutation, Syndromic	1	confirmed	monoallelic	loss of function	Brain/Cognition	5	0.296	3	0	0	2	0	1	0.0593	0	1	0	0	1	4	0.237	2	0	1	1	0	3.5	0.45	3.02e-06	0.73	0.29	0.09	5	1437	0.86	0.28	3.02e-06
ENSG00000088038	4849	CNOT3	19q13.42	1	0	0.08	0	1.05	0.39	0.24	0.89	Rare Single Gene Mutation, Syndromic	1	confirmed	monoallelic	loss of function		3	0.178	0	2	1	0	0	2	0.119	1	0	0	1	0	0	0	0	0	0	0	1	2.33	0.19	3.82e-06	0.67	0.12	0.00772	2	15	0.02	0.00121	3.82e-06
ENSG00000135316	10492	SYNCRIP	6q14.3	1	0.07	0.21	0	1.1	0.35	0.5	0.74	Rare Single Gene Mutation	3	probable	monoallelic	loss of function		4	0.237	0	0	1	3	0	0	0	0	0	0	0	0	0	0	0	0	0	0	0	2.22	0.15	4.4e-06	0	0.09	1	0	.	.	1	4.4e-06
ENSG00000100207	6942	TCF20	22q13.2	1	0.03	0.1	0	1.2	0.2	0.6	0.43	Rare Single Gene Mutation, Syndromic	1	confirmed	monoallelic	loss of function	Brain/Cognition	5	0.296	2	1	0	2	0	0	0	0	0	0	0	0	2	0.119	1	0	0	1	1	2.97	0.37	5.45e-06	0.2	0.22	1	2	909	0.28	0.64	5.45e-06
ENSG00000182934	6734	SRPRA	11q24.2	0.99	0.19	0.39	1	1.07	0.14	0.28	0.24	.	.	.	.	.	.	2	0.119	2	0	0	0	0	3	0.178	1	1	1	0	0	0	0	0	0	0	0	0	2.11	0.17	5.59e-06	1	0.13	0.00191	3	780.1	0.83	0.01	5.59e-06
ENSG00000162105	22941	SHANK2	11q13.3-q13.4	1	0.33	0.46	2	1.01	.	0.88	0.92	Rare Single Gene Mutation, Syndromic, Genetic Association, Functional	1	probable	monoallelic	loss of function	Brain/Cognition	5	0.296	2	1	1	2	0	0	0	0	0	0	0	0	2	0.119	1	2	0	0	1	2.97	0.41	6.93e-06	0.2	0.27	1	2	3659	0.9	0.99	6.93e-06
ENSG00000072518	2011	MARK2	11q13.1	1	0.05	0.16	0	0.93	0.22	0.17	0.74	.	.	.	.	.	.	3	0.178	0	2	0	1	0	2	0.119	1	0	0	1	0	1	0.0593	0	0	0	1	0	2.43	0.23	7.23e-06	0.77	0.15	0.01	3	622.4	0.52	0.04	7.23e-06
ENSG00000196628	6925	TCF4	18q21.2	1	0.09	0.22	0	0.97	0.09	0.69	0.89	Rare Single Gene Mutation, Syndromic, Genetic Association	1	confirmed	monoallelic	loss of function	Face,Brain/Cognition	3	0.178	2	0	0	1	0	2	0.119	0	1	0	1	0	1	0.0593	0	1	0	0	0	2.43	0.22	7.28e-06	0.77	0.13	0.00728	3	718.8	0.64	0.03	7.28e-06
ENSG00000158445	3745	KCNB1	20q13.13	0.98	0	0.13	0	0.91	0.28	0.27	0.62	Rare Single Gene Mutation, Syndromic	1	confirmed	monoallelic	all missense/in frame	Brain/Cognition	1	0.0593	0	0	0	1	0	5	0.296	2	3	0	0	0	0	0	0	0	0	0	0	2.22	0.3	6.88e-05	1.67	0.24	0.00032	5	86.5	0.00149	7.42e-06	7.42e-06
ENSG00000204406	55777	MBD5	2q23.2	1	0.04	0.14	0	1.05	0.24	0.2	0.83	Rare Single Gene Mutation, Syndromic	1	probable	monoallelic	loss of function	Brain/Cognition	4	0.237	1	0	1	2	0	0	0	0	0	0	0	0	3	0.178	0	0	0	3	1	2.51	0.27	1.07e-05	0.3	0.17	0.24	3	1888	0.74	0.49	1.07e-05
ENSG00000163625	23001	WDFY3	4q21.23	1	0.04	0.07	0	1.02	0.15	0.61	0.99	Rare Single Gene Mutation, Syndromic, Functional	1	probable	monoallelic	loss of function	Brain/Cognition	5	0.296	0	1	2	2	0	3	0.178	0	1	0	2	0	7	0.415	2	2	1	2	1	4.47	0.92	1.09e-05	1.69	0.55	0.00549	10	2135.3	0.24	0.01	1.09e-05
ENSG00000119669	64207	IRF2BPL	14q24.3	0.97	0.16	0.41	1	1.88	.	0.82	0.91	Rare Single Gene Mutation, Syndromic	1	probable	monoallelic	loss of function	Brain/Cognition	3	0.178	0	0	1	2	0	1	0.0593	0	0	1	0	0	1	0.0593	0	1	0	1	0	2.09	0.2	1.1e-05	0.43	0.16	0.09	2	1043	0.69	0.24	1.1e-05
ENSG00000136928	9568	GABBR2	9q22.33	1	0.06	0.17	0	0.98	0.15	0.8	0.54	Rare Single Gene Mutation, Syndromic, Functional	3S	probable	monoallelic	all missense/in frame	Brain/Cognition	0	0	0	0	0	0	0	6	0.356	2	0	0	4	0	0	0	0	0	0	0	0	2	0.34	0.000481	2	0.26	3.65e-05	6	279.8	0.02	1.11e-05	1.11e-05
ENSG00000181090	79813	EHMT1	9q34.3	1	0.02	0.07	0	1.22	0.32	0.24	0.61	Rare Single Gene Mutation, Syndromic	1	confirmed	monoallelic	loss of function	Face,Brain/Cognition,Heart/Cardiovasculature/Lymphatic	4	0.237	1	2	0	1	0	2	0.119	0	0	0	2	0	1	0.0593	0	0	1	0	0	2.98	0.42	1.12e-05	0.77	0.29	0.07	3	819.2	0.37	0.12	1.12e-05
ENSG00000144285	6323	SCN1A	2q24.3	1	0.02	0.07	0	0.94	0.42	0.71	0.94	Rare Single Gene Mutation, Syndromic, Genetic Association	1	confirmed	monoallelic	loss of function	Brain/Cognition	3	0.178	0	1	0	2	0	7	0.415	3	1	2	2	1	0	0	0	0	0	0	1	3.99	0.74	1.13e-05	2.33	0.55	0.000952	7	1191.8	0.29	0.00251	1.13e-05
ENSG00000164134	80155	NAA15	4q31.1	1	0.15	0.28	1	0.93	0.09	0.59	0.78	Rare Single Gene Mutation, Syndromic	1	probable	monoallelic	loss of function	Heart/Cardiovasculature/Lymphatic	3	0.178	1	1	0	1	0	2	0.119	1	0	0	1	0	0	0	0	0	0	0	0	2.33	0.2	1.18e-05	0.67	0.12	0.01	2	629	0.42	0.04	1.18e-05
ENSG00000188191	5575	PRKAR1B	7p22.3	0.02	0.26	0.54	2	1.07	0.03	0.43	0.86	Rare Single Gene Mutation	3	.	.	.	.	1	0.0593	1	0	0	0	0	4	0.237	0	2	1	1	0	1	0.0593	0	0	1	0	1	0.68	0.06	1.29e-05	0.54	0.05	0.000138	5	98.7	0.03	4.96e-05	1.29e-05
ENSG00000168298	3008	HIST1H1E	6p22.2	.	0.39	1.59	8	3.83	.	0.07	0.13	.	.	probable	monoallelic	loss of function	Skeleton,Brain/Cognition	2	0.119	0	1	1	0	0	0	0	0	0	0	0	0	2	0.119	1	0	1	0	0	0.32	0.01	1.34e-05	0.04	0.01	0.06	2	377	0.81	0.2	1.34e-05
ENSG00000119042	23314	SATB2	2q33.1	1	0	0.09	0	1.1	0.35	0.13	0.64	Rare Single Gene Mutation, Syndromic, Genetic Association	3S	confirmed	monoallelic	loss of function	Face,Brain/Cognition|Face,Skeleton,Brain/Cognition	0	0	0	0	0	0	0	3	0.178	1	0	0	2	0	1	0.0593	1	0	0	0	1	1.1	0.2	0.00912	1.1	0.13	0.000675	4	47.4	0.00146	1.46e-05	1.46e-05
ENSG00000050344	9603	NFE2L3	7p15.2	0	0.88	1.31	7	1.52	0.01	0.14	0.2	Rare Single Gene Mutation	2	.	.	.	.	2	0.119	0	1	1	0	1	2	0.119	1	0	0	1	0	0	0	0	0	0	0	0	0.54	0.04	1.7e-05	0.26	0.02	0.00271	2	213	0.23	0.00523	1.7e-05
ENSG00000170584	134492	NUDCD2	5q34	0	0.57	1.21	6	1.16	0.01	0.11	0.01	Rare Single Gene Mutation	2	.	.	.	.	1	0.0593	0	0	0	1	0	1	0.0593	0	1	0	0	0	2	0.119	2	0	0	0	0	0.31	0.01	2.24e-05	0.17	0.01	0.000474	3	75.1	0.32	0.00149	2.24e-05
ENSG00000146247	55023	PHIP	6q14.1	1	0.06	0.11	0	0.98	0.08	0.5	0.35	Rare Single Gene Mutation, Syndromic	1	confirmed	monoallelic	loss of function	Face,Brain/Cognition	4	0.237	2	0	1	1	0	2	0.119	0	1	0	1	0	2	0.119	0	1	1	0	0	3.08	0.45	2.65e-05	0.86	0.24	0.02	4	722.7	0.14	0.02	2.65e-05
ENSG00000179915	9378	NRXN1	2p16.3	1	0.15	0.25	0	1.22	0.1	0.91	0.99	Rare Single Gene Mutation, Syndromic, Genetic Association	1	probable	monoallelic|biallelic	loss of function	Brain/Cognition	4	0.237	2	0	1	1	0	3	0.178	1	0	0	2	0	1	0.0593	1	0	0	0	1	3.31	0.58	2.77e-05	1.1	0.43	0.06	4	969.7	0.35	0.1	2.77e-05
ENSG00000157388	776	CACNA1D	3p21.1	1	0.14	0.21	0	1.02	0.16	0.3	0.96	Rare Single Gene Mutation, Syndromic, Genetic Association, Functional	2	probable	biallelic|monoallelic	loss of function|activating	Endocrine/Metabolic,Brain/Cognition	0	0	0	0	0	0	0	9	0.533	1	1	2	5	0	0	0	0	0	0	0	1	3	0.86	0.00131	3	0.63	5.04e-05	9	950.5	0.05	3.44e-05	3.44e-05
ENSG00000124313	23096	IQSEC2	Xp11.22	0.98	0.03	0.13	0	0.85	.	0.39	0.33	Rare Single Gene Mutation, Syndromic, Functional	1	confirmed	hemizygous	all missense/in frame	Brain/Cognition	1	0.0593	1	0	0	0	0	3	0.178	3	0	0	0	0	2	0.119	1	1	0	0	1	1.75	0.13	3.73e-05	1.2	0.09	1.99e-05	5	685.7	0.15	4.21e-05	3.73e-05
ENSG00000185630	5087	PBX1	1q23.3	0.91	0.08	0.26	0	0.88	0.05	0.63	0.93	Rare Single Gene Mutation	3	probable	monoallelic	loss of function		2	0.119	1	0	0	1	0	2	0.119	1	1	0	0	0	2	0.119	1	0	0	1	0	1.97	0.15	3.86e-05	0.86	0.1	0.00163	4	87.2	0.03	0.000592	3.86e-05
ENSG00000197170	5718	PSMD12	17q24.2	1	0.03	0.16	0	0.77	0.18	0.17	0.82	Syndromic	1	possible	monoallelic	loss of function	Kidney Renal Tract,Face,Brain/Cognition,Heart/Cardiovasculature/Lymphatic	2	0.119	0	0	1	1	0	2	0.119	1	0	0	1	0	0	0	0	0	0	0	2	1.77	0.12	3.98e-05	0.67	0.07	0.00464	2	1188	0.97	0.03	3.98e-05
ENSG00000100393	2033	EP300	22q13.2	1	0.05	0.1	0	1.42	0.2	0.63	0.81	Rare Single Gene Mutation, Syndromic	1	confirmed	monoallelic	loss of function	Face,Skeleton,Brain/Cognition	4	0.237	1	1	0	2	0	3	0.178	0	0	1	2	0	5	0.296	1	1	0	3	1	3.71	0.75	4.38e-05	1.49	0.5	0.01	8	2223.2	0.95	0.07	4.38e-05
ENSG00000108001	253738	EBF3	10q26.3	1	0.03	0.15	0	0.95	0.17	0.68	0.08	Rare Single Gene Mutation, Syndromic	1	confirmed	monoallelic	loss of function	Face,Brain/Cognition	2	0.119	1	0	0	1	0	2	0.119	0	0	0	2	0	2	0.119	0	0	1	1	0	1.97	0.19	4.56e-05	0.86	0.14	0.00466	4	481.7	0.57	0.02	4.56e-05
ENSG00000157933	6497	SKI	1p36.33-p36.32	0.98	0.04	0.19	0	1.43	0.23	0.27	0.91	.	.	confirmed	monoallelic	all missense/in frame	Skeleton,Brain/Cognition,Heart/Cardiovasculature/Lymphatic	3	0.178	2	0	0	1	0	2	0.119	0	1	0	1	0	0	0	0	0	0	0	0	2.33	0.32	4.61e-05	0.67	0.27	0.14	2	762	0.55	0.28	4.61e-05
ENSG00000165194	57526	PCDH19	Xq22.1	0.98	0	0.13	0	1.02	0.16	0.71	0.41	Rare Single Gene Mutation, Syndromic, Functional	1	confirmed	x-linked over-dominance	loss of function	Brain/Cognition	2	0.119	2	0	0	0	0	1	0.0593	0	1	0	0	0	1	0.0593	0	0	0	1	0	1.54	0.11	5.29e-05	0.43	0.09	0.05	2	1417	0.66	0.14	5.29e-05
ENSG00000170315	7314	UBB	17p11.2	0.62	0.64	1.56	8	2.16	0.19	0.46	0.01	.	.	.	.	.	.	2	0.119	1	0	0	1	0	1	0.0593	0	0	1	0	0	0	0	0	0	0	0	0	1.44	0.08	5.52e-05	0.33	0.07	0.16	1	.	.	0.16	5.52e-05
ENSG00000134138	4212	MEIS2	15q14	0.99	0.04	0.18	0	1.03	0.14	0.42	0.41	Rare Single Gene Mutation, Syndromic	1	probable	monoallelic	loss of function		2	0.119	0	0	0	2	0	2	0.119	0	2	0	0	0	0	0	0	0	0	0	0	1.78	0.15	5.57e-05	0.67	0.11	0.02	2	17	0.03	0.00414	5.57e-05
ENSG00000080603	10847	SRCAP	16p11.2	1	0.05	0.1	0	1.15	0.08	0.32	0.76	Rare Single Gene Mutation	1	confirmed	monoallelic	dominant negative	Skeleton,Brain/Cognition	4	0.237	1	1	1	1	0	2	0.119	1	0	0	1	1	9	0.533	3	2	2	2	0	3.77	0.88	6.21e-05	1.56	0.63	0.02	11	1572.3	0.06	0.00858	6.21e-05
ENSG00000112640	5528	PPP2R5D	6p21.1	1	0.06	0.18	0	0.97	0.12	0.38	0.8	Rare Single Gene Mutation, Syndromic	1	confirmed	monoallelic	dominant negative	Brain/Cognition	2	0.119	0	1	1	0	0	2	0.119	2	0	0	0	0	2	0.119	0	0	1	1	0	1.97	0.18	6.61e-05	0.86	0.12	0.00311	4	239	0.14	0.00389	6.61e-05
ENSG00000171587	1826	DSCAM	21q22.2	1	0.11	0.19	0	1.07	0.29	0.46	0.98	Rare Single Gene Mutation, Genetic Association	1	.	.	.	.	4	0.237	1	0	3	0	0	2	0.119	0	0	0	2	1	1	0.0593	0	0	0	1	2	2.98	0.54	6.74e-05	0.77	0.36	0.1	3	1467.9	0.46	0.18	6.74e-05
ENSG00000130940	54897	CASZ1	1p36.22	1	0.07	0.15	0	0.97	0.16	0.24	0.24	Rare Single Gene Mutation	2	.	.	.	.	4	0.237	0	1	1	2	0	0	0	0	0	0	0	0	3	0.178	1	0	0	2	2	2.51	0.43	7.02e-05	0.3	0.33	1	3	2210.9	0.82	0.98	7.02e-05
ENSG00000009307	7812	CSDE1	1p13.2	1	0.05	0.14	0	0.96	0.24	0.53	0.96	.	.	.	.	.	.	3	0.178	0	0	1	2	0	1	0.0593	0	0	0	1	0	0	0	0	0	0	0	1	2	0.21	8.03e-05	0.33	0.13	0.18	1	.	.	0.18	8.03e-05
ENSG00000115421	64895	PAPOLG	2p16.1	0.99	0.13	0.27	0	0.89	0.05	0.32	0.87	Rare Single Gene Mutation	3	.	.	.	.	0	0	0	0	0	0	0	4	0.237	2	2	0	1	0	1	0.0593	0	0	0	1	1	1.43	0.2	0.00223	1.43	0.12	3.1e-05	5	388.5	0.22	8.79e-05	8.79e-05
ENSG00000119866	53335	BCL11A	2p16.1	0.83	0.12	0.32	1	0.83	0.25	0.8	0.99	Rare Single Gene Mutation, Syndromic	1	confirmed	monoallelic	loss of function	Brain/Cognition	3	0.178	2	0	1	0	0	0	0	0	0	0	0	0	1	0.0593	0	0	0	1	0	1.76	0.18	8.85e-05	0.1	0.13	1	1	.	.	1	8.85e-05
ENSG00000138668	3184	HNRNPD	4q21.22	0.96	0.05	0.23	0	0.77	0.12	0.58	0.68	.	.	probable	monoallelic	loss of function		3	0.178	0	0	1	2	0	0	0	0	0	0	0	0	0	0	0	0	0	0	0	1.66	0.12	0.000102	0	0.07	1	0	.	.	1	0.000102
ENSG00000147044	8573	CASK	Xp11.4	1	0	0.07	0	0.99	0.09	0.86	0.52	Rare Single Gene Mutation, Syndromic	1	confirmed	x-linked dominant|hemizygous	loss of function|uncertain|all missense/in frame	Face,Brain/Cognition,GI tract	1	0.0593	1	0	0	0	0	2	0.119	0	0	1	1	0	0	0	0	0	0	0	0	1.22	0.09	0.000534	0.67	0.06	0.0054	2	0	0.00149	0.000103	0.000103
ENSG00000149571	84623	KIRREL3	11q24.2	0.98	0.16	0.32	1	0.94	0.05	0.26	0.95	Rare Single Gene Mutation	2	possible	monoallelic	all missense/in frame	Brain/Cognition	0	0	0	0	0	0	0	3	0.178	2	0	1	0	0	0	0	0	0	0	0	1	1	0.25	0.02	1	0.18	0.00402	3	25.1	0.00211	0.000108	0.000108
ENSG00000165699	7248	TSC1	9q34	1	0.04	0.12	0	0.95	0.28	0.39	0.44	Rare Single Gene Mutation, Syndromic	1	confirmed	monoallelic	loss of function	Skin,Kidney Renal Tract,Brain/Cognition	3	0.178	0	0	0	3	0	2	0.119	0	0	0	2	0	0	0	0	0	0	0	0	2.33	0.34	0.000113	0.67	0.24	0.09	2	1716	0.73	0.24	0.000113
ENSG00000092295	7051	TGM1	14q12	0	0.67	0.93	5	1.19	0	0.13	0.62	.	.	.	.	.	.	2	0.119	1	0	0	1	0	3	0.178	1	0	0	2	0	1	0.0593	0	0	0	1	0	0.69	0.09	0.000115	0.41	0.07	0.00555	4	523.4	0.38	0.02	0.000115
ENSG00000110395	867	CBL	11q23.3	0.01	0.32	0.5	2	1.06	0.03	0.54	0.24	.	.	confirmed	monoallelic	activating	Skin,Skeleton,Brain/Cognition,Heart/Cardiovasculature/Lymphatic	0	0	0	0	0	0	0	3	0.178	0	1	1	1	1	1	0.0593	0	0	1	0	0	0.41	0.09	0.01	0.41	0.06	0.00375	4	77.9	0.00243	0.000115	0.000115
ENSG00000120251	2891	GRIA2	4q32.1	1	0.12	0.25	0	0.95	0.09	0.86	0.94	Rare Single Gene Mutation	2	probable	monoallelic	loss of function		2	0.119	1	0	0	1	0	3	0.178	2	2	0	0	0	0	0	0	0	0	0	0	2.11	0.27	0.000116	1	0.18	0.0083	3	481.5	0.3	0.02	0.000116
ENSG00000106290	6878	TAF6	7q22.1	0	0.53	0.78	4	1.15	0.03	0.28	0.51	Rare Single Gene Mutation	2	.	.	.	.	0	0	0	0	0	0	0	3	0.178	0	1	1	1	0	4	0.237	1	1	1	2	0	0.48	0.06	0.000288	0.48	0.04	4.49e-05	7	381.8	0.2	0.000116	0.000116
ENSG00000197324	26020	LRP10	14q11.2	0	0.59	0.89	4	0.99	0.01	0.11	0.03	.	.	.	.	.	.	1	0.0593	1	0	0	0	0	3	0.178	2	0	0	1	0	2	0.119	1	0	0	1	0	0.57	0.07	0.000118	0.43	0.05	0.00067	5	444	0.41	0.00254	0.000118
ENSG00000177150	125228	FAM210A	18p11.21	0.02	0.86	1.45	7	1.02	0.02	0.15	0.02	.	.	.	.	.	.	0	0	0	0	0	0	0	1	0.0593	0	0	0	1	0	2	0.119	1	1	0	0	0	0.17	0.02	0.00413	0.17	0.01	0.000811	3	20.5	0.01	0.000123	0.000123
ENSG00000064419	23534	TNPO3	7q32.1	0	0.36	0.52	2	0.91	0.03	0.3	0.86	.	.	.	.	.	.	1	0.0593	0	0	0	1	0	4	0.237	0	0	1	3	0	1	0.0593	1	0	0	0	1	0.68	0.09	0.000125	0.54	0.06	0.000158	5	687.5	0.49	0.000817	0.000125
ENSG00000148737	6934	TCF7L2	10q25.2-q25.3	0.99	0.12	0.27	1	1.21	0.09	0.3	0.67	Rare Single Gene Mutation	2	probable	monoallelic	loss of function		3	0.178	0	0	2	1	1	2	0.119	0	0	0	2	0	0	0	0	0	0	0	0	2.33	0.33	0.000134	0.67	0.24	0.14	2	190	0.19	0.13	0.000134
ENSG00000118482	23469	PHF3	6q12	1	0.19	0.29	1	1.07	0.13	0.7	0.89	Rare Single Gene Mutation	1	.	.	.	.	4	0.237	0	1	1	2	0	0	0	0	0	0	0	0	2	0.119	0	0	2	0	0	2.41	0.37	0.00015	0.2	0.2	1	2	134	0.04	0.18	0.00015
ENSG00000130699	6874	TAF4	20q13.33	1	0	0.08	0	1.16	0.38	0.33	0.95	.	.	.	.	.	.	3	0.178	1	1	0	1	0	0	0	0	0	0	0	0	2	0.119	0	0	0	2	1	1.86	0.25	0.000158	0.2	0.18	0.49	2	589	0.35	0.47	0.000158
ENSG00000151623	4306	NR3C2	4q31	0.93	0.19	0.35	1	1.03	0.08	0.06	0.93	Rare Single Gene Mutation, Syndromic	2S	.	.	.	.	3	0.178	0	0	1	2	0	1	0.0593	0	0	1	0	0	2	0.119	1	0	1	0	0	2.19	0.29	0.000166	0.53	0.19	0.1	3	459.8	0.23	0.11	0.000166
ENSG00000081189	4208	MEF2C	5q14.3	0	0.32	0.61	3	0.84	0.03	0.18	0.5	Rare Single Gene Mutation, Syndromic, Genetic Association, Functional	3S	confirmed	monoallelic	loss of function	Face,Brain/Cognition	1	0.0593	0	0	0	1	0	3	0.178	1	0	0	2	0	0	0	0	0	0	0	1	0.53	0.05	0.000183	0.39	0.03	0.000737	3	81.6	0.05	0.00038	0.000183
ENSG00000170471	57148	RALGAPB	20q11.23	1	0.04	0.11	0	1.02	0.53	0.46	0.65	Rare Single Gene Mutation	2	.	.	.	.	4	0.237	1	0	0	3	0	0	0	0	0	0	0	1	1	0.0593	0	1	0	0	0	2.32	0.36	0.000187	0.1	0.24	1	1	.	.	1	0.000187
ENSG00000152217	26040	SETBP1	18q12.3	1	0.02	0.11	0	1.07	0.08	0.61	0.64	Rare Single Gene Mutation, Syndromic	1	confirmed	monoallelic	activating|loss of function	Face,Skeleton,Brain/Cognition	2	0.119	1	0	1	0	0	3	0.178	1	1	0	1	0	1	0.0593	0	0	0	1	1	2.21	0.36	0.000196	1.1	0.26	0.00458	4	286.5	0.02	0.00086	0.000196
ENSG00000153827	9320	TRIP12	2q36.3	1	0.02	0.06	0	1.05	0.66	0.59	1	Rare Single Gene Mutation, Syndromic	1	confirmed	monoallelic	loss of function		2	0.119	1	0	1	0	0	4	0.237	0	1	2	1	0	3	0.178	2	1	0	0	0	2.74	0.5	0.000201	1.63	0.3	0.000275	7	1374	0.43	0.00118	0.000201
ENSG00000022355	2554	GABRA1	5q34	0.96	0.14	0.37	1	1.25	0.12	0.46	0.74	.	.	probable	monoallelic	loss of function|all missense/in frame	Brain/Cognition	0	0	0	0	0	0	0	4	0.237	0	1	1	2	0	0	0	0	0	0	0	0	1.33	0.14	0.000847	1.33	0.11	0.000229	4	140.7	0.08	0.000218	0.000218
ENSG00000135686	79786	KLHL36	16q24.1	0.94	0.17	0.4	1	1.23	0.12	0.09	0.02	.	.	.	.	.	.	0	0	0	0	0	0	0	2	0.119	0	2	0	0	0	2	0.119	0	1	1	0	0	0.87	0.2	0.03	0.86	0.16	0.00752	4	51.1	0.0025	0.000223	0.000223
ENSG00000176165	2290	FOXG1	14q12	.	0	0.33	1	1.29	.	0.06	0.87	Rare Single Gene Mutation, Syndromic, Genetic Association	1	confirmed	monoallelic	loss of function	Brain/Cognition	0	0	0	0	0	0	0	4	0.237	2	1	0	1	1	1	0.0593	1	0	0	0	1	0.54	0.06	0.000225	0.54	0.05	0.000154	5	202.1	0.14	0.000256	0.000225
ENSG00000075043	3785	KCNQ2	20q13.33	1	0.05	0.16	0	1.09	0.18	0.22	0.88	Rare Single Gene Mutation, Syndromic, Genetic Association	2	confirmed	monoallelic	loss of function	Musculature,Brain/Cognition	3	0.178	0	2	1	0	0	2	0.119	0	0	0	2	0	0	0	0	0	0	0	0	2.33	0.42	0.000264	0.67	0.35	0.23	2	209	0.15	0.16	0.000264
ENSG00000176884	2902	GRIN1	9q34.3	0.97	0.17	0.31	1	0.95	0.06	0.23	0.73	Rare Single Gene Mutation, Functional	2	confirmed	monoallelic	all missense/in frame	Brain/Cognition	0	0	0	0	0	0	0	5	0.296	1	2	0	2	1	1	0.0593	0	1	0	0	1	1.76	0.35	0.00151	1.76	0.27	0.000143	6	487.4	0.17	0.000285	0.000285
ENSG00000130811	8666	EIF3G	19p13.2	0.98	0.06	0.28	1	1.14	0.2	0.1	0.45	Rare Single Gene Mutation	3	.	.	.	.	1	0.0593	0	0	1	0	1	1	0.0593	0	0	1	0	0	3	0.178	2	0	0	1	0	1.18	0.07	0.000299	0.63	0.05	0.000554	4	88.3	0.08	0.000464	0.000299
ENSG00000166147	2200	FBN1	15q21.1	1	0.02	0.05	0	0.99	0.32	0.13	0.71	Rare Single Gene Mutation	2	confirmed|possible	monoallelic	dominant negative|all missense/in frame|loss of function	Skeleton,Eye,Heart/Cardiovasculature/Lymphatic	2	0.119	1	0	0	1	0	8	0.474	1	2	2	3	1	2	0.119	2	0	0	0	0	3.97	1.1	0.000301	2.86	0.81	0.000701	10	1527.4	0.12	0.000849	0.000301
ENSG00000188827	84464	SLX4	16p13.3	0	0.68	0.87	4	1.24	0.01	0.17	0.06	.	.	confirmed	biallelic	loss of function	Bone Marrow/Immune,Skeleton,Brain/Cognition	0	0	0	0	0	0	0	1	0.0593	0	0	1	0	0	4	0.237	0	0	1	3	0	0.22	0.09	0.07	0.22	0.05	0.00422	5	317.4	0.00644	0.000313	0.000313
ENSG00000141519	55036	CCDC40	17q25.3	0	0.64	0.85	4	0.98	0.01	0.3	0.01	.	.	confirmed	biallelic	loss of function		3	0.178	3	0	0	0	0	0	0	0	0	0	0	0	3	0.178	3	0	0	0	1	0.48	0.07	0.000315	0.07	0.04	0.26	3	951.7	0.55	0.42	0.000315
ENSG00000132535	1742	DLG4	17p13.1	1	0.11	0.24	0	0.93	0.1	0.65	0.36	Rare Single Gene Mutation, Syndromic, Functional	1	probable	monoallelic	loss of function	Brain/Cognition	3	0.178	0	0	0	3	0	0	0	0	0	0	0	0	2	0.119	0	0	1	1	0	1.86	0.23	0.000316	0.2	0.15	0.35	2	1383	0.85	0.66	0.000316
ENSG00000147050	7403	KDM6A	Xp11.3	1	0.07	0.16	0	0.99	0.18	0.35	0.52	Rare Single Gene Mutation, Syndromic	2	confirmed	x-linked dominant	loss of function	Kidney Renal Tract,Face,Skeleton,Brain/Cognition	2	0.119	0	1	1	0	0	1	0.0593	1	0	0	0	0	1	0.0593	0	0	0	0	0	1.54	0.13	0.000316	0.43	0.08	0.04	2	625	0.26	0.06	0.000316
ENSG00000103197	7249	TSC2	16p13.3	1	0.02	0.07	0	1.48	0.1	0.29	0.38	Rare Single Gene Mutation, Syndromic, Genetic Association	1	confirmed	monoallelic	loss of function	Skin,Kidney Renal Tract,Brain/Cognition	2	0.119	0	1	0	1	0	6	0.356	1	2	2	1	1	0	0	0	0	0	0	1	3.11	0.75	0.00032	2	0.61	0.00649	6	1065	0.29	0.01	0.00032
ENSG00000104880	23370	ARHGEF18	19p13.2	0.91	0.3	0.46	2	0.96	0.02	0.24	0.35	.	.	.	.	.	.	2	0.119	0	1	0	1	0	2	0.119	1	0	0	1	2	1	0.0593	0	1	0	0	1	1.87	0.29	0.000337	0.77	0.21	0.02	3	869.7	0.47	0.04	0.000337
ENSG00000135387	4076	CAPRIN1	11p13	1	0.17	0.31	1	1.09	0.43	0.41	0.36	Rare Single Gene Mutation, Functional	2	possible	monoallelic	loss of function	Brain/Cognition	3	0.178	1	1	0	2	0	0	0	0	0	0	0	0	0	0	0	0	0	0	0	1.66	0.17	0.000362	0	0.08	1	0	.	.	1	0.000362
ENSG00000100983	2937	GSS	20q11.22	0.02	0.5	0.79	4	0.86	0.02	0.23	0.23	.	.	.	.	.	.	0	0	0	0	0	0	0	3	0.178	0	2	0	1	0	0	0	0	0	0	0	0	0.39	0.06	0.00747	0.39	0.04	0.00326	3	33.9	0.00978	0.000362	0.000362
ENSG00000077097	7155	TOP2B	3p24.2	1	0.15	0.25	0	0.93	0.07	0.4	0.6	.	.	.	.	.	.	0	0	0	0	0	0	0	3	0.178	0	2	0	1	0	0	0	0	0	0	0	3	1	0.39	0.07	1	0.25	0.01	3	62.3	0.00268	0.000369	0.000369
ENSG00000185800	1762	DMWD	19q13.32	0.01	0.23	0.52	2	1.23	0.02	0.26	0.24	.	.	.	.	.	.	3	0.178	0	1	0	2	1	0	0	0	0	0	0	0	0	0	0	0	0	0	0	0.41	0.04	0.000392	0	0.03	1	0	.	.	1	0.000392
ENSG00000157741	254048	UBN2	7q34	1	0.1	0.21	0	1.09	0.1	0.8	0.78	Rare Single Gene Mutation	2	.	.	.	.	3	0.178	0	1	1	1	0	0	0	0	0	0	0	0	1	0.0593	1	0	0	0	1	1.76	0.24	0.000404	0.1	0.16	1	1	.	.	1	0.000404
ENSG00000101489	56853	CELF4	18q12.2	0.97	0.07	0.23	0	0.88	0.06	0.82	0.42	Rare Single Gene Mutation, Functional	2	.	.	.	.	2	0.119	1	0	1	0	0	0	0	0	0	0	0	0	4	0.237	2	1	0	1	0	1.5	0.16	0.000423	0.4	0.11	0.07	4	220.2	0.25	0.09	0.000423
ENSG00000196511	27010	TPK1	7q35	0.03	0.31	0.7	3	0.94	0.02	0.06	0.24	.	.	.	.	.	.	0	0	0	0	0	0	0	3	0.178	0	2	1	0	0	0	0	0	0	0	0	0	0.39	0.03	0.000655	0.39	0.02	0.000273	3	84	0.15	0.000467	0.000467
ENSG00000158321	26053	AUTS2	7q11.22	1	0.13	0.25	0	1.08	0.07	0.68	0.76	Rare Single Gene Mutation, Syndromic, Genetic Association	1	confirmed	monoallelic	loss of function	Brain/Cognition	3	0.178	0	0	0	3	1	0	0	0	0	0	0	0	2	0.119	0	1	0	1	2	1.86	0.29	0.000507	0.2	0.18	0.53	2	849	0.38	0.53	0.000507
ENSG00000167971	57524	CASKIN1	16p13.3	1	0.06	0.16	0	1.16	0.24	0.3	0.45	.	.	.	.	.	.	1	0.0593	0	0	1	0	0	3	0.178	0	0	0	3	0	5	0.296	0	0	1	4	3	2.05	0.39	0.000525	1.49	0.29	0.0003	8	926.3	0.39	0.00116	0.000525
ENSG00000214753	221092	HNRNPUL2	11q12.3	1	0.11	0.23	0	1.31	0.27	0.29	0.22	.	.	.	.	.	.	3	0.178	0	0	0	3	0	0	0	0	0	0	0	1	1	0.0593	0	0	1	0	0	1.76	0.23	0.000549	0.1	0.12	1	1	.	.	1	0.000549
ENSG00000148357	256158	HMCN2	9q34.11	.	0.72	1.02	5	0.85	.	0.06	0	.	.	.	.	.	.	1	0.0593	0	1	0	0	0	2	0.119	0	0	0	2	0	4	0.237	0	1	0	3	0	0.49	0.07	0.000557	0.35	0.05	0.00242	6	537.9	0.41	0.00786	0.000557
ENSG00000169100	293	SLC25A6	Xp22.32 and Yp11.3	0.07	0.3	0.78	4	1.25	0.03	.	0.44	.	.	.	.	.	.	2	0.119	1	0	1	0	0	0	0	0	0	0	0	0	0	0	0	0	0	0	1	0.28	0.01	0.000577	0	0.01	1	0	.	.	1	0.000577
ENSG00000095951	3096	HIVEP1	6p24.1	1	0.1	0.17	0	1.02	0.14	0.36	0.78	.	.	.	.	.	.	0	0	0	0	0	0	0	1	0.0593	0	1	0	0	1	10	0.593	1	3	1	5	2	1.33	0.47	0.03	1.32	0.28	0.000113	11	1870.6	0.48	0.000581	0.000581
ENSG00000136158	10253	SPRY2	13q31.1	0.93	0	0.27	1	1.21	0.32	0.26	0.07	.	.	.	.	.	.	2	0.119	0	1	0	1	0	0	0	0	0	0	0	0	1	0.0593	0	0	0	1	0	1.21	0.08	0.000583	0.1	0.05	0.3	1	.	.	0.3	0.000583
ENSG00000165694	90167	FRMD7	Xq26.2	0.91	0.18	0.42	1	0.97	0.08	.	0	.	.	possible	hemizygous	loss of function	Brain/Cognition	2	0.119	1	0	0	1	0	0	0	0	0	0	0	0	0	0	0	0	0	0	0	1.11	0.06	0.000599	0	0.04	1	0	.	.	1	0.000599
ENSG00000005302	10943	MSL3	Xp22.2	0.95	0	0.18	0	0.9	0.22	0.25	0.35	.	.	confirmed	x-linked dominant	loss of function	Brain/Cognition	1	0.0593	0	0	0	1	0	1	0.0593	1	0	0	0	0	0	0	0	0	0	0	0	0.89	0.04	0.000603	0.33	0.02	0.01	1	.	.	0.01	0.000603
ENSG00000142235	114783	LMTK3	19q13.33	.	0.07	0.18	0	0.86	.	0.2	0.54	.	.	.	.	.	.	2	0.119	0	1	1	0	0	2	0.119	0	0	1	1	0	3	0.178	0	0	1	2	0	0.6	0.11	0.000608	0.33	0.09	0.02	5	575.8	0.09	0.01	0.000608
ENSG00000165185	158405	KIAA1958	9q32	0.05	0.34	0.64	3	1.02	0.03	0.26	0.02	.	.	.	.	.	.	2	0.119	1	0	0	1	0	0	0	0	0	0	0	0	4	0.237	0	2	1	1	1	0.37	0.05	0.000614	0.09	0.03	0.07	4	300	0.21	0.08	0.000614
ENSG00000196092	5079	PAX5	9p13.2	0.98	0	0.17	0	1.06	0.21	0.66	0.67	Rare Single Gene Mutation	2	.	.	.	.	2	0.119	1	0	1	0	0	1	0.0593	0	0	0	1	0	0	0	0	0	0	0	0	1.44	0.16	0.000623	0.33	0.13	0.27	1	.	.	0.27	0.000623
ENSG00000089327	53827	FXYD5	19q13.12	0.46	0.51	1.01	5	1.04	0.04	0.08	0.01	.	.	.	.	.	.	2	0.119	1	1	0	0	1	0	0	0	0	0	0	0	0	0	0	0	0	0	0	0.28	0.02	0.000636	0	0.01	1	0	.	.	1	0.000636
ENSG00000154118	57338	JPH3	16q24.2	0.99	0.04	0.2	0	1.43	0.23	0.54	0.75	.	.	.	.	.	.	0	0	0	0	0	0	0	2	0.119	0	0	1	1	0	3	0.178	1	0	0	2	3	0.96	0.21	0.01	0.96	0.17	0.00266	5	182.9	0.02	0.000643	0.000643
ENSG00000167608	147798	TMC4	19q13.42	0	0.72	1.01	5	0.95	0.01	0.11	.	.	.	.	.	.	.	2	0.119	1	0	0	1	1	1	0.0593	0	0	1	0	0	1	0.0593	0	0	0	1	1	0.43	0.05	0.000722	0.15	0.04	0.08	2	174	0.16	0.07	0.000722
ENSG00000136813	23392	ECPAS	9q31.3	1	0.13	0.2	0	1	0.07	0.36	0.03	.	.	.	.	.	.	4	0.237	1	0	0	3	0	1	0.0593	1	0	0	0	0	0	0	0	0	0	0	0	2.55	0.54	0.000728	0.33	0.3	0.39	1	.	.	0.39	0.000728
ENSG00000058262	29927	SEC61A1	3q21.3	1	0.11	0.3	1	1.04	0.15	0.17	0.15	.	.	possible	monoallelic	all missense/in frame	Bone Marrow/Immune,Kidney Renal Tract	0	0	0	0	0	0	0	2	0.119	1	1	0	0	0	0	0	0	0	0	0	0	0.67	0.15	0.04	0.67	0.11	0.02	2	0	0.00294	0.000749	0.000749
ENSG00000107164	8939	FUBP3	9q34.11-q34.12	0.86	0.19	0.36	1	0.9	0.03	0.22	0.05	.	.	.	.	.	.	2	0.119	1	0	0	1	0	1	0.0593	0	0	0	1	0	0	0	0	0	0	0	0	1.44	0.15	0.000751	0.33	0.09	0.1	1	.	.	0.1	0.000751
ENSG00000197951	58491	ZNF71	19q13.4	0	0.78	1.22	6	0.93	0.01	0.3	0.02	.	.	.	.	.	.	0	0	0	0	0	0	0	2	0.119	0	0	0	2	0	2	0.119	0	2	0	0	0	0.31	0.03	0.00105	0.3	0.02	7.26e-05	4	649.2	0.98	0.000753	0.000753
ENSG00000174106	23592	LEMD3	12q14.3	1	0.12	0.25	0	1.12	0.1	0.61	0.56	.	.	confirmed	monoallelic	loss of function	Skeleton	0	0	0	0	0	0	0	2	0.119	1	0	0	1	0	1	0.0593	0	0	1	0	0	0.77	0.23	0.04	0.77	0.13	0.00176	3	136.2	0.04	0.000773	0.000773
ENSG00000070087	5217	PFN2	3q25.1	0.64	0.19	0.9	4	0.98	0.2	0.45	0.13	.	.	.	.	.	.	2	0.119	0	1	0	1	0	0	0	0	0	0	0	0	0	0	0	0	0	0	0	1.11	0.08	0.000774	0	0.06	1	0	.	.	1	0.000774
ENSG00000105357	79784	MYH14	19q13.33	1	0.24	0.33	1	0.9	0.06	0.06	0.01	.	.	.	.	.	.	0	0	0	0	0	0	0	7	0.415	2	1	1	3	0	2	0.119	0	1	0	1	1	2.53	0.88	0.00773	2.53	0.66	0.000607	9	1074	0.12	0.000779	0.000779
ENSG00000108557	10743	RAI1	17p11.2	1	0.04	0.12	0	1.17	0.01	0.45	0.93	Rare Single Gene Mutation, Syndromic	1	confirmed	monoallelic	loss of function	Face,Skeleton,Brain/Cognition	3	0.178	1	0	1	1	1	0	0	0	0	0	0	0	3	0.178	2	0	0	1	0	1.96	0.38	0.000793	0.3	0.26	0.46	3	1208.5	0.39	0.49	0.000793
ENSG00000137834	4091	SMAD6	15q22.31	0	1.97	1.98	9	0.96	0.01	0.04	0.06	.	.	possible	monoallelic	loss of function	Skeleton	2	0.119	0	1	0	1	0	2	0.119	0	0	1	1	0	0	0	0	0	0	0	0	0.54	0.08	0.000807	0.26	0.07	0.07	2	353	0.42	0.13	0.000807
ENSG00000117222	5929	RBBP5	1q32.1	1	0.06	0.19	0	0.9	0.2	0.27	0.64	.	.	.	.	.	.	0	0	0	0	0	0	0	3	0.178	1	0	0	2	0	0	0	0	0	0	0	0	1	0.14	0.00759	1	0.08	0.00022	3	316	0.35	0.000815	0.000815
ENSG00000119574	84878	ZBTB45	19q13.43	0.03	0.65	1.13	6	1.19	0.01	0.23	0.06	.	.	.	.	.	.	2	0.119	0	0	1	1	0	0	0	0	0	0	0	0	2	0.119	0	0	0	2	1	0.32	0.03	0.000822	0.04	0.02	0.23	2	1065	0.88	0.52	0.000822
ENSG00000117305	3155	HMGCL	1p36.11	0	0.67	1.11	6	1.02	0.01	0.26	0.11	.	.	confirmed	biallelic	loss of function	Endocrine/Metabolic,Brain/Cognition	0	0	0	0	0	0	0	2	0.119	0	2	0	0	0	0	0	0	0	0	0	1	0.26	0.04	0.03	0.26	0.03	0.02	2	0	0.00388	0.000824	0.000824
ENSG00000125351	65109	UPF3B	Xq24	0.93	0.09	0.29	1	1.07	.	0.69	0.72	Rare Single Gene Mutation, Syndromic	1	confirmed	hemizygous	loss of function	Skeleton,Brain/Cognition	2	0.119	0	1	1	0	0	0	0	0	0	0	0	0	0	0	0	0	0	0	0	1.11	0.05	0.000845	0	0.02	1	0	.	.	1	0.000845
ENSG00000147654	9166	EBAG9	8q23.2	0.72	0.32	0.73	3	1.07	0.09	0.16	0.17	.	.	.	.	.	.	2	0.119	0	0	1	1	0	0	0	0	0	0	0	0	0	0	0	0	0	0	0	1.11	0.05	0.000917	0	0.03	1	0	.	.	1	0.000917
ENSG00000142599	473	RERE	1p36.23	1	0.05	0.12	0	1.18	0.05	0.63	0.71	Rare Single Gene Mutation, Syndromic, Genetic Association	1	confirmed	monoallelic	loss of function	Kidney Renal Tract,Face,Brain/Cognition,Genitalia,Ear,Heart/Cardiovasculature/Lymphatic	3	0.178	0	0	1	2	0	1	0.0593	1	0	0	0	0	1	0.0593	0	0	0	1	1	2.09	0.43	0.000928	0.43	0.3	0.3	2	149	0.07	0.1	0.000928
ENSG00000081138	1005	CDH7	18q22.1	0.76	0.21	0.39	1	1.08	0.04	0.2	0.3	.	.	.	.	.	.	0	0	0	0	0	0	0	2	0.119	0	1	0	1	0	0	0	0	0	0	0	0	0.67	0.22	0.06	0.67	0.15	0.03	2	1	0.00288	0.000961	0.000961
ENSG00000204435	1460	CSNK2B	6p21.33	0.94	0.08	0.38	1	0.83	0.27	.	0.06	.	.	probable	monoallelic	loss of function		2	0.119	0	1	1	0	0	0	0	0	0	0	0	0	0	0	0	0	0	0	0	1.11	0.07	0.00099	0	0.05	1	0	.	.	1	0.00099

## Sheet: Table S4
Table S4. Number of unaffected parents and offspring in trios and duos used in transmission disequilibrium analysis.
Autosomes
Cohort	Type	Unaffected Parents	Affected Offspring	With Cognitive Impairment	No Cognitive Impairment	Unaffected Offspring
SPARK	Trio	12522	6891	1602	5254	2973
	Duo	2720	2947	829	2100	117
SSC	Trio	5230	2613	1054	1503	2137
	Duo	19	19	5	14	12
Discovery	Trio	17752	9504	2656	6757	5110
	Duo	2739	2966	834	2114	129
SPARK-Rep	Trio	10829	6108	1445	4625	2420
	Duo	1768	1942	538	1396	86
Discovery+ Replication	Trio	28533	15586	4094	11365	7529
	Duo	4506	4907	1371	3510	214
chrX (non-PAR)
Cohort	Type	Unaffected Mothers	Affected Sons	Affected Daughters	Unaffected Sons	Unaffected Daughters
SPARK	Duo	8726	7611	1559	1944	1483
SSC	Duo	2628	2272	1012	354	1131
Discovery	Duo	11354	9883	2571	2298	2614
SPARK-Rep	Duo	7017	6216	1202	1648	1267
Discovery+ Replication	Duo	18346	16076	3772	3942	3882
Notes:
1. Sample sizes in different groups of each cohort is the number of unique individuals after accounting for MZ twins and technical duplicates. In merged cohort, if overlapping sample from different cohorts have different family type, only trio samples were counted.
2. Low/high functioning cases: in SSC, low functioning is defined by Vineland score <=70, high functioning by Vineland score>70; in SPARK, low functioning is defined by self-reported cognitive impairment at enrollment or in basic medical screen, high functioning is defined by self-reported not having cognitive impairment..
3. For non-PAR chrX, only variants identified in unaffected mothers were used in transmission analysis.

## Sheet: Table S5
Table S5. Gene sets memberships. Gene set enrichment analyses for de novo and rare, inherited LoFs used 5,754 constrained genes (gnomAD LOEUF top 20% or ExACpLI >=0.5) as background. Their memberships in 25 gene sets of 5 categories are listed in this table.
			Genetic evidence					Gene constraint				Transcriptome & proteome						Neuronal regulome					ASD gene prediction
HGNC	GeneID	CytoBand	ASD de novo enrich (P<0.01)	ASD de novo enrich (P<0.05)	DDG2P de novo enrich (P<0.01)	DDG2P de novo enrich (P<0.05)	SCZ case-control (P<0.05)	ExAC sHet>=0.2	ExAC sHet>=0.25	gnomAD LOEUF 0~10%	gnomAD LOEUF 10~20%	Brain-specific expression	Neuron-specific expression	Co-expression modules M2/M3	Expressed in excitatory neuron	Expressed in inhibitory neuron	SynaptomeDB	CELF4 target genes	CHD8 target genes	FMRP target genes	RBFOX1/3 target genes	RBFOX2 target genes	Arisk score>=0.4	Arisk score>=0.5	Arisk score>=0.6	ForecASD score>=0.4	ForecASD score>=0.5
UBE2J2	ENSG00000160087	1p36.33									x
SSU72	ENSG00000160075	1p36.33																	x
CDK11B	ENSG00000248333	1p36.33													x
SLC35E2B	ENSG00000189339	1p36.33												x				x					x	x	x
GNB1	ENSG00000078369	1p36.33	x	x	x	x		x	x	x					x	x	x		x	x	x	x	x			x
GABRD	ENSG00000187730	1p36.33								x		x	x		x	x										x	x
PRKCZ	ENSG00000067606	1p36.33									x	x
FAAP20	ENSG00000162585	1p36.33																	x
SKI	ENSG00000157933	1p36.33	x	x	x	x		x		x				x					x	x	x					x	x
RER1	ENSG00000157916	1p36.32				x		x	x							x			x
PANK4	ENSG00000157881	1p36.32				x					x					x
HES5	ENSG00000197921	1p36.32		x								x						x
TNFRSF14	ENSG00000157873	1p36.32				x
PRDM16	ENSG00000142611	1p36.32		x				x		x																x
TP73	ENSG00000078900	1p36.32				x				x
LRRC47	ENSG00000130764	1p36.32									x				x		x		x
AJAP1	ENSG00000196581	1p36.32						x		x		x	x
KCNAB2	ENSG00000069424	1p36.31				x					x	x	x				x				x					x
CHD5	ENSG00000116254	1p36.31		x	x	x	x			x		x	x		x	x				x			x	x		x	x
ICMT	ENSG00000116237	1p36.31						x
ZBTB48	ENSG00000204859	1p36.31
PHF13	ENSG00000116273	1p36.31						x	x	x									x
DNAJC11	ENSG00000007923	1p36.31						x	x	x							x		x
CAMTA1	ENSG00000171735	1p36.23-p36.31			x	x	x	x	x	x			x		x	x		x		x	x	x	x	x		x	x
PARK7	ENSG00000116288	1p36.23				x		x	x							x	x		x				x	x	x
RERE	ENSG00000142599	1p36.23	x	x	x	x				x				x	x	x			x	x	x	x	x	x	x	x	x
SPSB1	ENSG00000171621	1p36.22																	x
TMEM201	ENSG00000188807	1p36.22		x		x					x			x				x	x
PIK3CD	ENSG00000171608	1p36.22						x	x	x
CLSTN1	ENSG00000171603	1p36.22									x	x	x		x	x			x	x	x	x	x	x	x	x
UBE4B	ENSG00000130939	1p36.22								x				x	x	x				x						x	x
KIF1B	ENSG00000054523	1p36.22								x		x			x	x		x	x	x	x	x	x	x	x	x	x
PGD	ENSG00000142657	1p36.22									x						x		x
PEX14	ENSG00000142655	1p36.22
CASZ1	ENSG00000130940	1p36.22	x	x	x	x				x
TARDBP	ENSG00000120948	1p36.22						x			x				x	x					x	x				x
SRM	ENSG00000116649	1p36.22													x	x
MTOR	ENSG00000198793	1p36.22			x	x				x										x
UBIAD1	ENSG00000120942	1p36.22
MFN2	ENSG00000116688	1p36.22			x	x	x	x	x		x						x
TNFRSF8	ENSG00000120949	1p36.22	x	x							x
TNFRSF1B	ENSG00000028137	1p36.22
VPS13D	ENSG00000048707	1p36.22				x					x									x
DHRS3	ENSG00000162496	1p36.22
PRAMEF10	ENSG00000187545	1p36.21		x
PRAMEF6	ENSG00000232423	1p36.21
PRAMEF14	ENSG00000204481	1p36.21
PRAMEF19	ENSG00000204480	1p36.21
PRAMEF17	ENSG00000204479	1p36.21
PRDM2	ENSG00000116731	1p36.21			x	x				x									x		x	x	x	x		x	x
KAZN	ENSG00000189337	1p36.21		x							x			x		x							x	x
TMEM51	ENSG00000171729	1p36.21						x	x
DDI2	ENSG00000197312	1p36.21								x								x	x
SPEN	ENSG00000065526	1p36.13-p36.21			x	x		x	x	x				x					x	x			x	x	x	x	x
ZBTB17	ENSG00000116809	1p36.13									x			x												x
EPHA2	ENSG00000142627	1p36.13
FBXO42	ENSG00000037637	1p36.13									x								x
SZRD1	ENSG00000055070	1p36.13						x											x
RCC2	ENSG00000179051	1p36.13									x								x
IGSF21	ENSG00000117154	1p36.13										x	x				x	x		x
PAX7	ENSG00000009709	1p36.13
IFFO2	ENSG00000169991	1p36.13									x							x	x
UBR4	ENSG00000127481	1p36.13								x				x	x	x	x		x		x	x	x
MRTO4	ENSG00000053372	1p36.13		x						x									x
CAPZB	ENSG00000077549	1p36.13									x				x	x	x		x
CDA	ENSG00000158825	1p36.12						x
HP1BP3	ENSG00000127483	1p36.12						x	x		x				x	x		x	x				x	x	x
EIF4G3	ENSG00000075151	1p36.12					x			x					x	x			x	x	x	x	x	x	x	x	x
ECE1	ENSG00000117298	1p36.12						x			x				x			x								x	x
RAP1GAP	ENSG00000076864	1p36.12									x	x			x	x	x			x						x
USP48	ENSG00000090686	1p36.12								x					x	x			x
HSPG2	ENSG00000142798	1p36.12				x					x
CDC42	ENSG00000070831	1p36.12			x	x	x								x	x	x		x		x	x	x	x	x
EPHB2	ENSG00000133216	1p36.12					x	x	x	x				x								x	x	x		x	x
KDM1A	ENSG00000004487	1p36.12			x	x					x			x					x				x	x		x	x
LUZP1	ENSG00000169641	1p36.12					x				x										x	x
HTR1D	ENSG00000179546	1p36.12						x	x
HNRNPR	ENSG00000125944	1p36.12		x				x	x	x									x				x	x	x	x	x
E2F2	ENSG00000007968	1p36.12
ID3	ENSG00000117318	1p36.12
RPL11	ENSG00000142676	1p36.11		x							x				x	x	x						x
ELOA	ENSG00000011007	1p36.11						x	x	x
LYPLA2	ENSG00000011009	1p36.11						x	x		x
GRHL3	ENSG00000158055	1p36.11					x				x	x
SRRM1	ENSG00000133226	1p36.11					x			x					x	x			x				x			x	x
RUNX3	ENSG00000020633	1p36.11															x
RHCE	ENSG00000188672	1p36.11																	x
MACO1	ENSG00000204178	1p36.11								x				x				x	x				x	x	x
STMN1	ENSG00000117632	1p36.11										x	x		x	x			x				x
SLC30A2	ENSG00000158014	1p36.11
FAM110D	ENSG00000197245	1p36.11											x
SH3BGRL3	ENSG00000142669	1p36.11											x		x	x
CD52	ENSG00000169442	1p36.11
DHDDS	ENSG00000117682	1p36.11			x	x
HMGN2	ENSG00000198830	1p36.11		x				x								x			x				x	x
RPS6KA1	ENSG00000117676	1p36.11
ARID1A	ENSG00000117713	1p36.11			x	x		x	x	x				x	x				x	x			x	x	x	x	x
NUDC	ENSG00000090273	1p36.11									x
SLC9A1	ENSG00000090020	1p36.11			x	x					x
WDTC1	ENSG00000142784	1p36.11					x			x									x	x
WASF2	ENSG00000158195	1p36.11									x						x
AHDC1	ENSG00000126705	1p36.11	x	x	x	x		x		x				x				x		x			x	x		x	x
STX12	ENSG00000117758	1p35.3									x				x	x	x	x					x
PPP1R8	ENSG00000117751	1p35.3						x	x	x
RPA2	ENSG00000117748	1p35.3
EYA3	ENSG00000158161	1p35.3					x			x								x			x	x
DNAJC8	ENSG00000126698	1p35.3		x
RCC1	ENSG00000180198	1p35.3					x				x			x					x
TRNAU1AP	ENSG00000180098	1p35.3
TAF12	ENSG00000120656	1p35.3						x	x		x
GMEB1	ENSG00000162419	1p35.3					x				x			x					x
YTHDF2	ENSG00000198492	1p35.3						x	x	x									x				x	x	x	x	x
SRSF4	ENSG00000116350	1p35.3									x			x					x				x			x
PTPRU	ENSG00000060656	1p35.3									x									x
LAPTM5	ENSG00000162511	1p35.2					x				x
SDC3	ENSG00000162512	1p35.2										x								x			x	x
PUM1	ENSG00000134644	1p35.2				x		x	x	x								x	x	x	x		x	x		x	x
NKAIN1	ENSG00000084628	1p35.2										x							x
SNRNP40	ENSG00000060688	1p35.2									x			x				x
ADGRB2	ENSG00000121753	1p35.2								x		x			x					x
PTP4A2	ENSG00000184007	1p35.1-p35.2									x												x	x	x
KHDRBS1	ENSG00000121774	1p35.1								x				x									x	x		x
KPNA6	ENSG00000025800	1p35.1								x									x
TXLNA	ENSG00000084652	1p35.1						x		x
EIF3I	ENSG00000084623	1p35.1									x					x
LCK	ENSG00000182866	1p35.1						x	x	x			x				x
HDAC1	ENSG00000116478	1p35.1									x															x	x
MARCKSL1	ENSG00000175130	1p35.1															x						x
TSSK3	ENSG00000162526	1p35.1						x
ZBTB8OS	ENSG00000176261	1p35.1						x	x										x
RBBP4	ENSG00000162521	1p35.1			x	x				x				x					x				x	x		x	x
KIAA1522	ENSG00000162522	1p35.1		x										x
S100PBP	ENSG00000116497	1p35.1									x		x						x
RNF19B	ENSG00000116514	1p35.1				x					x		x
ZNF362	ENSG00000160094	1p35.1						x			x							x	x				x
PHC2	ENSG00000134686	1p35.1									x			x					x							x
DLGAP3	ENSG00000116544	1p34.3						x	x	x		x					x			x						x	x
SFPQ	ENSG00000116560	1p34.3						x		x					x	x	x		x		x	x	x	x	x	x	x
ZMYM4	ENSG00000146463	1p34.3								x				x					x				x	x		x	x
NCDN	ENSG00000020129	1p34.3					x	x	x	x		x	x		x	x	x	x		x	x	x				x	x
PSMB2	ENSG00000126067	1p34.3						x	x		x					x							x
CLSPN	ENSG00000092853	1p34.3									x
AGO4	ENSG00000134698	1p34.3								x													x	x
AGO1	ENSG00000092847	1p34.3		x	x	x		x	x	x				x				x		x	x
AGO3	ENSG00000126070	1p34.3		x				x	x	x									x
COL8A2	ENSG00000171812	1p34.3
TRAPPC3	ENSG00000054116	1p34.3						x							x	x	x
MAP7D1	ENSG00000116871	1p34.3									x				x	x	x		x	x	x	x	x	x	x
THRAP3	ENSG00000054118	1p34.3	x	x				x	x	x				x									x
EVA1B	ENSG00000142694	1p34.3				x
STK40	ENSG00000196182	1p34.3				x		x		x
LSM10	ENSG00000181817	1p34.3		x															x
GRIK3	ENSG00000163873	1p34.3		x			x			x		x		x						x						x	x
ZC3H12A	ENSG00000163874	1p34.3		x
MEAF6	ENSG00000163875	1p34.3											x						x				x	x	x
SNIP1	ENSG00000163877	1p34.3
MTF1	ENSG00000188786	1p34.3									x			x
SF3A3	ENSG00000183431	1p34.3						x		x				x
FHL3	ENSG00000183386	1p34.3
RRAGC	ENSG00000116954	1p34.3		x							x
MYCBP	ENSG00000214114	1p34.3																x
AKIRIN1	ENSG00000174574	1p34.3						x	x						x				x		x		x
MACF1	ENSG00000127603	1p34.3					x	x		x					x	x	x		x	x			x	x	x
PABPC4	ENSG00000090621	1p34.3								x							x						x	x
PPIE	ENSG00000084072	1p34.2						x
BMP8B	ENSG00000116985	1p34.2
MFSD2A	ENSG00000168389	1p34.2																x
CAP1	ENSG00000131236	1p34.2													x		x									x	x
RLF	ENSG00000117000	1p34.2				x		x	x	x				x									x	x	x	x
NFYC	ENSG00000066136	1p34.2														x					x	x
KCNQ4	ENSG00000117013	1p34.2									x
CTPS1	ENSG00000171793	1p34.2									x
SCMH1	ENSG00000010803	1p34.2											x		x	x			x							x
HIVEP3	ENSG00000127124	1p34.2									x				x			x		x	x					x	x
GUCA2B	ENSG00000044012	1p34.2
FOXJ3	ENSG00000198815	1p34.2									x		x						x							x
YBX1	ENSG00000065978	1p34.2		x				x			x				x	x			x		x		x	x	x
SLC2A1	ENSG00000117394	1p34.2			x	x				x							x		x
SZT2	ENSG00000198198	1p34.2									x
PTPRF	ENSG00000142949	1p34.2								x							x	x	x	x	x	x	x
KDM4A	ENSG00000066135	1p34.1								x										x			x	x		x	x
ST3GAL3	ENSG00000126091	1p34.1
IPO13	ENSG00000117408	1p34.1				x				x						x			x	x
ATP6V0B	ENSG00000117410	1p34.1						x	x		x				x	x							x
RNF220	ENSG00000187147	1p34.1		x						x
RPS8	ENSG00000142937	1p34.1						x		x					x	x	x						x	x	x
HECTD3	ENSG00000126107	1p34.1									x
ZSWIM5	ENSG00000162415	1p34.1									x			x				x			x	x
NASP	ENSG00000132780	1p34.1									x												x	x
LRRC41	ENSG00000132128	1p34.1						x	x	x									x	x
DMBX1	ENSG00000197587	1p33					x	x	x		x
TAL1	ENSG00000162367	1p33						x
STIL	ENSG00000123473	1p33									x
ELAVL4	ENSG00000162374	1p33				x		x			x	x	x					x			x	x	x	x		x
DMRTA2	ENSG00000142700	1p32.3									x
FAF1	ENSG00000185104	1p32.3								x									x
OSBPL9	ENSG00000117859	1p32.3									x					x
NRDC	ENSG00000078618	1p32.3									x				x	x			x	x
ZFYVE9	ENSG00000157077	1p32.3		x							x								x							x	x
PRPF38A	ENSG00000134748	1p32.3									x
TUT4	ENSG00000134744	1p32.3						x	x	x									x				x	x	x	x
ZYG11B	ENSG00000162378	1p32.3					x	x	x	x			x					x		x			x	x	x
MAGOH	ENSG00000162385	1p32.3																	x
LRP8	ENSG00000157193	1p32.3						x	x	x		x		x	x	x		x	x	x	x	x	x	x	x	x	x
DMRTB1	ENSG00000143006	1p32.3
NDC1	ENSG00000058804	1p32.3								x								x
SSBP3	ENSG00000157216	1p32.3			x	x		x	x	x			x						x				x	x	x	x
PARS2	ENSG00000162396	1p32.3
DHCR24	ENSG00000116133	1p32.3																x			x
USP24	ENSG00000162402	1p32.3								x					x	x			x		x	x	x	x
PLPP3	ENSG00000162407	1p32.2					x	x	x		x						x	x
DAB1	ENSG00000173406	1p32.2-p32.1								x		x			x			x			x	x
MYSM1	ENSG00000162601	1p32.1									x												x	x
NFIA	ENSG00000162599	1p31.3		x	x	x				x				x				x		x	x	x	x	x	x	x	x
USP1	ENSG00000162607	1p31.3								x				x				x	x
DOCK7	ENSG00000116641	1p31.3									x			x			x	x	x		x	x
ROR1	ENSG00000185483	1p31.3					x			x
CACHD1	ENSG00000158966	1p31.3																					x
JAK1	ENSG00000162434	1p31.3								x								x	x	x	x	x
DNAJC6	ENSG00000116675	1p31.3								x		x	x		x		x	x		x	x	x	x	x		x
LEPR	ENSG00000116678	1p31.3				x					x
PDE4B	ENSG00000184588	1p31.3									x	x			x		x	x		x	x	x	x	x
SGIP1	ENSG00000118473	1p31.3								x		x	x		x	x	x			x	x	x				x
MIER1	ENSG00000198160	1p31.3					x				x								x		x	x				x
SERBP1	ENSG00000142864	1p31.3		x				x	x	x								x			x	x	x			x
GNG12	ENSG00000172380	1p31.3															x
LRRC7	ENSG00000033122	1p31.1					x			x		x			x	x	x	x		x	x	x				x	x
SRSF11	ENSG00000116754	1p31.1		x						x					x	x			x		x	x	x	x	x	x	x
ANKRD13C	ENSG00000118454	1p31.1								x								x			x		x
PTGER3	ENSG00000050628	1p31.1											x
ZRANB2	ENSG00000132485	1p31.1								x					x	x		x					x	x	x
NEGR1	ENSG00000172260	1p31.1								x		x	x		x	x	x	x	x		x	x	x	x	x
LHX8	ENSG00000162624	1p31.1
ST6GALNAC5	ENSG00000117069	1p31.1										x			x				x			x
ZZZ3	ENSG00000036549	1p31.1				x				x				x
USP33	ENSG00000077254	1p31.1									x		x		x	x		x			x	x	x	x	x	x	x
FUBP1	ENSG00000162613	1p31.1						x	x	x				x	x	x			x		x	x	x	x	x
DNAJB4	ENSG00000162616	1p31.1															x	x	x
PTGFR	ENSG00000122420	1p31.1
ADGRL2	ENSG00000117114	1p31.1						x	x	x			x		x											x	x
PRKACB	ENSG00000142875	1p31.1										x	x		x	x	x	x	x	x	x	x	x	x	x
GNG5	ENSG00000174021	1p22.3
LPAR3	ENSG00000171517	1p22.3						x
CYR61	ENSG00000142871	1p22.3																x
SH3GLB1	ENSG00000097033	1p22.3								x					x				x				x	x
HS2ST1	ENSG00000153936	1p22.3																x					x	x
LMO4	ENSG00000143013	1p22.3						x					x		x			x	x		x	x	x	x	x
PKN2	ENSG00000065243	1p22.2					x	x	x	x									x				x
LRRC8B	ENSG00000197147	1p22.2								x		x			x	x		x		x	x	x
LRRC8D	ENSG00000171492	1p22.2									x							x	x
ZNF326	ENSG00000162664	1p22.2									x							x					x	x	x
ZNF644	ENSG00000122482	1p22.2			x	x				x								x					x	x		x	x
KIAA1107	ENSG00000069712	1p22.1					x				x	x	x		x	x							x	x	x
RPL5	ENSG00000122406	1p22.1						x		x					x	x	x						x
MTF2	ENSG00000143033	1p22.1								x					x				x				x	x	x	x	x
DR1	ENSG00000117505	1p22.1				x		x			x							x
FNBP1L	ENSG00000137942	1p22.1									x		x	x	x	x		x	x		x	x	x	x	x
BCAR3	ENSG00000137936	1p22.1									x								x
GCLM	ENSG00000023909	1p22.1								x									x
ARHGAP29	ENSG00000137962	1p22.1-p21.3								x			x
ABCD3	ENSG00000117528	1p21.3															x
CNN3	ENSG00000117519	1p21.3																	x
PTBP2	ENSG00000117569	1p21.3								x								x	x		x	x	x	x	x	x	x
PLPPR5	ENSG00000117598	1p21.3										x						x
PLPPR4	ENSG00000117600	1p21.2									x	x	x					x	x	x	x					x
MFSD14A	ENSG00000156875	1p21.2									x				x			x	x		x
GPR88	ENSG00000181656	1p21.2										x	x								x
VCAM1	ENSG00000162692	1p21.2									x										x
COL11A1	ENSG00000060718	1p21.1								x		x
RNPC3	ENSG00000185946	1p21.1													x	x							x	x
AMY1C	ENSG00000187733	1p21.1											x		x	x
NTNG1	ENSG00000162631	1p13.3									x	x	x		x						x	x				x	x
PRPF38B	ENSG00000134186	1p13.3									x				x	x							x	x
WDR47	ENSG00000085433	1p13.3									x	x	x		x		x		x		x	x	x	x	x	x
TMEM167B	ENSG00000215717	1p13.3
SARS	ENSG00000031698	1p13.3						x		x					x	x	x						x
CELSR2	ENSG00000143126	1p13.3								x		x			x					x	x		x	x	x	x	x
SORT1	ENSG00000134243	1p13.3					x	x		x					x	x		x		x	x	x
PSMA5	ENSG00000143106	1p13.3						x	x	x						x
ATXN7L2	ENSG00000162650	1p13.3									x								x
AMIGO1	ENSG00000181754	1p13.3				x		x	x	x					x	x					x
GPR61	ENSG00000156097	1p13.3										x	x
CSF1	ENSG00000184371	1p13.3								x																x
AHCYL1	ENSG00000168710	1p13.3						x			x				x	x	x				x	x	x	x	x
SLC6A17	ENSG00000197106	1p13.3										x	x		x	x	x	x		x	x	x
RBM15	ENSG00000162775	1p13.3						x	x		x			x				x								x	x
KCNA2	ENSG00000177301	1p13.3			x	x					x	x			x	x	x	x		x	x	x				x
KCNA3	ENSG00000177272	1p13.3				x					x						x	x								x	x
CEPT1	ENSG00000134255	1p13.3								x								x
RAP1A	ENSG00000116473	1p13.2						x	x								x		x
KCND3	ENSG00000171385	1p13.2			x	x					x	x						x		x	x	x				x	x
CAPZA1	ENSG00000116489	1p13.2						x	x		x						x		x				x
MOV10	ENSG00000155363	1p13.2		x							x															x	x
RHOC	ENSG00000155366	1p13.2
SLC16A1	ENSG00000155380	1p13.2	x	x
MAGI3	ENSG00000081026	1p13.2									x							x			x		x
RSBN1	ENSG00000081019	1p13.2												x				x	x				x	x	x	x	x
HIPK1	ENSG00000163349	1p13.2						x	x	x								x	x	x	x	x	x	x		x
TRIM33	ENSG00000197323	1p13.2						x	x	x								x	x				x	x	x	x	x
NRAS	ENSG00000213281	1p13.2						x	x								x
CSDE1	ENSG00000009307	1p13.2	x	x		x	x	x		x					x	x							x	x		x	x
SYCP1	ENSG00000198765	1p13.2								x							x
NGF	ENSG00000134259	1p13.2						x
VANGL1	ENSG00000173218	1p13.1
NHLH2	ENSG00000177551	1p13.1											x	x
ATP1A1	ENSG00000163399	1p13.1				x		x	x	x			x		x	x	x		x	x	x	x				x	x
IGSF3	ENSG00000143061	1p13.1									x					x		x	x				x	x	x	x	x
CD2	ENSG00000116824	1p13.1
PTGFRN	ENSG00000134247	1p13.1												x				x
MAN1A2	ENSG00000198162	1p12								x					x			x	x		x	x	x	x	x
TENT5C	ENSG00000183508	1p12						x	x		x
TBX15	ENSG00000092607	1p12
WARS2	ENSG00000116874	1p12																x
NOTCH2	ENSG00000134250	1p12-p11.2			x	x				x								x
PPIAL4G	ENSG00000236334	1q21.1
FAM72D	ENSG00000215784	1q21.1
ANKRD34A	ENSG00000181039	1q21.1						x		x		x	x
RBM8A	ENSG00000131795	1q21.1						x	x														x	x
PIAS3	ENSG00000131788	1q21.1				x					x
GPR89A	ENSG00000117262	1q21.1
PRKAB2	ENSG00000131791	1q21.1													x				x				x	x	x
BCL9	ENSG00000116128	1q21.2									x			x					x	x
GPR89B	ENSG00000188092	1q21.2
FCGR1A	ENSG00000150337	1q21.2						x				x
BOLA1	ENSG00000178096	1q21.2																	x
SV2A	ENSG00000159164	1q21.2				x	x				x	x	x		x	x	x	x		x	x	x	x	x	x	x
SF3B4	ENSG00000143368	1q21.2				x		x		x
PLEKHO1	ENSG00000023902	1q21.2	x	x		x										x			x							x
ANP32E	ENSG00000143401	1q21.2					x	x													x
CIART	ENSG00000159208	1q21.2																								x
PRPF3	ENSG00000117360	1q21.2-q21.3				x		x	x	x
RPRD2	ENSG00000163125	1q21.3						x	x	x				x					x	x	x	x	x			x	x
MCL1	ENSG00000143384	1q21.3									x			x					x
HORMAD1	ENSG00000143452	1q21.3									x						x
CTSS	ENSG00000163131	1q21.3																x				x
ARNT	ENSG00000143437	1q21.3					x				x				x	x	x
SETDB1	ENSG00000143379	1q21.3								x				x	x											x	x
CERS2	ENSG00000143418	1q21.3				x										x			x
TNFAIP8L2	ENSG00000163154	1q21.3
PSMD4	ENSG00000159352	1q21.3						x		x					x	x
ZNF687	ENSG00000143373	1q21.3									x			x					x
PI4KB	ENSG00000143393	1q21.3									x															x
POGZ	ENSG00000143442	1q21.3	x	x	x	x		x		x				x	x			x	x				x	x	x	x	x
SNX27	ENSG00000143376	1q21.3						x	x	x							x		x		x	x	x			x
CELF3	ENSG00000159409	1q21.3									x	x		x	x	x			x				x	x	x
RORC	ENSG00000143365	1q21.3								x
SPRR4	ENSG00000184148	1q21.3
S100A9	ENSG00000163220	1q21.3															x
S100A7L2	ENSG00000197364	1q21.3
S100A7	ENSG00000143556	1q21.3
CHTOP	ENSG00000160679	1q21.3						x	x						x	x			x				x
ILF2	ENSG00000143621	1q21.3		x						x				x									x	x	x	x	x
INTS3	ENSG00000143624	1q21.3								x													x
GATAD2B	ENSG00000143614	1q21.3			x	x		x	x	x				x	x	x		x	x				x	x	x	x	x
DENND4B	ENSG00000198837	1q21.3									x									x			x
CRTC2	ENSG00000160741	1q21.3						x		x
JTB	ENSG00000143543	1q21.3
RAB13	ENSG00000143545	1q21.3															x
RPS27	ENSG00000177954	1q21.3													x	x	x						x
NUP210L	ENSG00000143552	1q21.3									x
UBAP2L	ENSG00000143569	1q21.3				x		x	x	x					x	x			x	x		x				x	x
ATP8B2	ENSG00000143515	1q21.3									x				x	x
SHE	ENSG00000169291	1q21.3									x		x
UBE2Q1	ENSG00000160714	1q21.3								x								x	x				x	x
CHRNB2	ENSG00000160716	1q21.3										x	x													x
ADAR	ENSG00000160710	1q21.3		x							x		x			x	x		x	x			x			x	x
KCNN3	ENSG00000143603	1q21.3					x				x	x						x				x	x	x
PYGO2	ENSG00000163348	1q21.3					x	x	x		x								x
CKS1B	ENSG00000173207	1q21.3						x
ZBTB7B	ENSG00000160685	1q21.3
EFNA1	ENSG00000169242	1q22						x	x
TRIM46	ENSG00000163462	1q22	x	x			x			x		x	x		x	x							x	x		x	x
CLK2	ENSG00000176444	1q22						x	x	x					x	x
RUSC1	ENSG00000160753	1q22									x		x		x	x				x			x	x		x
ASH1L	ENSG00000116539	1q22	x	x	x	x	x	x	x	x					x	x		x	x	x	x	x	x	x	x	x	x
GON4L	ENSG00000116580	1q22									x			x	x	x				x			x	x		x
SYT11	ENSG00000132718	1q22									x	x			x	x		x		x	x	x	x	x	x
RIT1	ENSG00000143622	1q22			x	x
KHDC4	ENSG00000132680	1q22									x				x	x
ARHGEF2	ENSG00000116584	1q22	x	x						x			x		x		x			x						x
SSR2	ENSG00000163479	1q22	x	x
UBQLN4	ENSG00000160803	1q22						x	x		x					x				x
MEX3A	ENSG00000254726	1q22								x													x	x	x
LMNA	ENSG00000160789	1q22						x	x	x							x
SEMA4A	ENSG00000196189	1q22													x
SMG5	ENSG00000198952	1q22									x															x	x
CCT3	ENSG00000163468	1q22					x	x	x	x							x
MEF2D	ENSG00000116604	1q22						x	x	x			x		x	x		x	x	x	x					x	x
ISG20L2	ENSG00000143319	1q23.1
PRCC	ENSG00000143294	1q23.1									x								x	x
ARHGEF11	ENSG00000132694	1q23.1								x				x				x	x	x			x			x
ETV3	ENSG00000117036	1q23.1									x							x	x
KIRREL1	ENSG00000183853	1q23.1								x				x
CADM3	ENSG00000162706	1q23.2				x		x			x	x	x		x	x				x	x	x	x
IGSF9	ENSG00000085552	1q23.2
KCNJ10	ENSG00000177807	1q23.2										x								x
KCNJ9	ENSG00000162728	1q23.2										x	x		x	x										x
ATP1A2	ENSG00000018625	1q23.2			x	x	x					x					x			x	x	x
PEA15	ENSG00000162734	1q23.2										x			x	x	x						x
DCAF8	ENSG00000132716	1q23.2					x	x	x	x									x
COPA	ENSG00000122218	1q23.2						x	x	x					x	x	x			x			x	x	x
NCSTN	ENSG00000162736	1q23.2						x	x	x					x
NHLH1	ENSG00000171786	1q23.2
VANGL2	ENSG00000162738	1q23.2									x			x				x					x	x	x
ARHGAP30	ENSG00000186517	1q23.3					x			x																x
NECTIN4	ENSG00000143217	1q23.3					x				x
DEDD	ENSG00000158796	1q23.3						x			x								x
NDUFS2	ENSG00000158864	1q23.3													x	x	x				x		x	x
FCER1G	ENSG00000158869	1q23.3		x
TOMM40L	ENSG00000158882	1q23.3															x
MPZ	ENSG00000158887	1q23.3			x	x		x	x
C1orf226	ENSG00000239887	1q23.3									x
UHMK1	ENSG00000152332	1q23.3									x							x			x
UAP1	ENSG00000117143	1q23.3											x
DDR2	ENSG00000162733	1q23.3									x
PBX1	ENSG00000185630	1q23.3	x	x	x	x	x			x					x				x		x	x	x	x	x	x	x
LMX1A	ENSG00000162761	1q23.3									x
RXRG	ENSG00000143171	1q23.3											x
UCK2	ENSG00000143179	1q24.1						x	x										x
FAM78B	ENSG00000188859	1q24.1						x				x									x
POGK	ENSG00000143157	1q24.1				x					x								x
ILDR2	ENSG00000143195	1q24.1					x				x	x	x		x			x
POU2F1	ENSG00000143190	1q24.1-q24.2									x							x	x				x	x
CD247	ENSG00000198821	1q24.2
DCAF6	ENSG00000143164	1q24.2									x		x		x					x	x	x
TIPRL	ENSG00000143155	1q24.2									x												x
ATP1B1	ENSG00000143153	1q24.2		x			x	x	x	x			x		x	x	x	x	x	x	x	x	x	x	x	x	x
SCYL3	ENSG00000000457	1q24.2
PRRX1	ENSG00000116132	1q24.2
PRRC2C	ENSG00000117523	1q24.3								x					x	x		x		x			x	x	x
VAMP4	ENSG00000117533	1q24.3				x		x	x
SUCO	ENSG00000094975	1q24.3									x			x									x	x	x
FASLG	ENSG00000117560	1q24.3
CENPL	ENSG00000120334	1q25.1
ZBTB37	ENSG00000185278	1q25.1									x			x
SERPINC1	ENSG00000117601	1q25.1				x		x	x	x
RC3H1	ENSG00000135870	1q25.1									x							x	x	x			x
CACYBP	ENSG00000116161	1q25.1						x	x		x						x		x				x
TNR	ENSG00000116147	1q25.1					x				x	x					x	x
COP1	ENSG00000143207	1q25.1-q25.2	x	x						x								x								x	x
ASTN1	ENSG00000152092	1q25.2								x		x			x	x	x	x		x	x
BRINP2	ENSG00000198797	1q25.2						x	x	x		x	x							x
RASAL2	ENSG00000075391	1q25.2									x				x		x						x	x	x	x
RALGPS2	ENSG00000116191	1q25.2				x					x			x				x	x
TDRD5	ENSG00000162782	1q25.2									x
FAM163A	ENSG00000143340	1q25.2
IFRG15	ENSG00000258664	1q25.2						x
CEP350	ENSG00000135837	1q25.2								x									x	x			x	x	x	x
XPR1	ENSG00000143324	1q25.3				x				x				x							x		x	x	x
IER5	ENSG00000162783	1q25.3																	x
CACNA1E	ENSG00000198216	1q25.3		x	x	x	x	x	x	x		x	x		x			x		x	x	x	x	x	x	x	x
GLUL	ENSG00000135821	1q25.3						x		x						x	x		x	x	x	x
RGS8	ENSG00000135824	1q25.3										x	x			x	x				x	x
DHX9	ENSG00000135829	1q25.3					x	x		x				x				x		x	x		x
LAMC1	ENSG00000135862	1q25.3								x
NMNAT2	ENSG00000157064	1q25.3								x		x	x								x	x	x	x	x
SMG7	ENSG00000116698	1q25.3					x			x					x	x			x	x	x		x			x
ARPC5	ENSG00000162704	1q25.3						x							x				x
RGL1	ENSG00000143344	1q25.3				x					x				x				x
TSEN15	ENSG00000198860	1q25.3
C1orf21	ENSG00000116667	1q25.3						x			x								x
RNF2	ENSG00000121481	1q25.3								x								x					x			x
TRMT1L	ENSG00000121486	1q25.3									x
SWT1	ENSG00000116668	1q25.3									x
IVNS1ABP	ENSG00000116679	1q25.3									x				x	x			x				x
TPR	ENSG00000047410	1q31.1								x					x	x							x	x		x	x
PTGS2	ENSG00000073756	1q31.1						x	x	x			x					x
RGS1	ENSG00000090104	1q31.2		x				x	x
UCHL5	ENSG00000116750	1q31.2											x					x	x		x
CDC73	ENSG00000134371	1q31.2						x		x								x								x	x
B3GALT2	ENSG00000162630	1q31.2									x	x	x					x
KCNT2	ENSG00000162687	1q31.3			x	x					x		x		x	x		x								x	x
CFH	ENSG00000000971	1q31.3									x		x
ZBTB41	ENSG00000177888	1q31.3									x			x				x	x				x	x		x
DENND1B	ENSG00000213047	1q31.3																	x				x
LHX9	ENSG00000143355	1q31.3									x		x					x
NEK7	ENSG00000151414	1q31.3				x					x							x	x
PTPRC	ENSG00000081237	1q31.3-q32.1			x	x				x
NR5A2	ENSG00000116833	1q32.1
ZNF281	ENSG00000162702	1q32.1								x				x				x					x	x		x	x
CAMSAP2	ENSG00000118200	1q32.1								x					x			x		x	x	x	x	x	x	x
INAVA	ENSG00000163362	1q32.1
KIF21B	ENSG00000116852	1q32.1				x						x	x		x	x				x			x	x	x	x
PHLDA3	ENSG00000174307	1q32.1																	x
NAV1	ENSG00000134369	1q32.1				x		x	x	x					x	x				x	x	x	x	x	x	x	x
IPO9	ENSG00000198700	1q32.1								x				x	x	x				x			x	x
LMOD1	ENSG00000163431	1q32.1						x			x
ELF3	ENSG00000163435	1q32.1									x
ARL8A	ENSG00000143862	1q32.1									x				x	x			x				x	x
SYT2	ENSG00000143858	1q32.1									x	x				x	x				x
ADIPOR1	ENSG00000159346	1q32.1
TMEM183A	ENSG00000163444	1q32.1					x														x	x	x	x
MYOG	ENSG00000122180	1q32.1									x
ATP2B4	ENSG00000058668	1q32.1				x									x		x	x		x	x	x				x
ZC3H11A	ENSG00000058673	1q32.1		x						x					x	x			x				x	x	x	x	x
SNRPE	ENSG00000182004	1q32.1						x	x		x
SOX13	ENSG00000143842	1q32.1				x					x
KISS1	ENSG00000170498	1q32.1
PLEKHA6	ENSG00000143850	1q32.1													x		x		x				x	x	x
PIK3C2B	ENSG00000133056	1q32.1									x								x
MDM4	ENSG00000198625	1q32.1						x	x	x					x	x			x		x	x	x	x	x
NFASC	ENSG00000163531	1q32.1								x		x			x	x	x				x	x	x			x	x
RBBP5	ENSG00000117222	1q32.1	x	x				x		x									x							x	x
DSTYK	ENSG00000133059	1q32.1									x							x	x				x
NUCKS1	ENSG00000069275	1q32.1						x			x							x	x		x		x	x	x
RAB29	ENSG00000117280	1q32.1					x
SLC41A1	ENSG00000133065	1q32.1
IKBKE	ENSG00000143466	1q32.1
MAPKAPK2	ENSG00000162889	1q32.1						x	x	x											x	x
PIGR	ENSG00000162896	1q32.1									x
YOD1	ENSG00000180667	1q32.2																x
PLXNA2	ENSG00000076356	1q32.2		x		x							x	x	x		x			x	x		x
HSD11B1	ENSG00000117594	1q32.2
IRF6	ENSG00000117595	1q32.2								x
SYT14	ENSG00000143469	1q32.2									x	x						x	x							x
SERTAD4	ENSG00000082497	1q32.2											x				x	x			x
KCNH1	ENSG00000143473	1q32.2			x	x					x	x	x		x			x		x	x	x				x	x
RCOR3	ENSG00000117625	1q32.2		x							x							x	x				x
SLC30A1	ENSG00000170385	1q32.3					x	x	x	x								x
LPGAT1	ENSG00000123684	1q32.3									x		x		x			x	x				x
INTS7	ENSG00000143493	1q32.3	x	x										x				x
PPP2R5A	ENSG00000066027	1q32.3									x								x							x
VASH2	ENSG00000143494	1q32.3											x										x	x	x
PROX1	ENSG00000117707	1q32.3								x						x		x								x
PTPN14	ENSG00000152104	1q41									x
KCTD3	ENSG00000136636	1q41									x								x	x			x			x
ESRRG	ENSG00000196482	1q41			x	x							x					x	x
TGFB2	ENSG00000092969	1q41				x		x		x								x
SLC30A10	ENSG00000196660	1q41						x	x	x		x
IARS2	ENSG00000067704	1q41									x						x
RAB3GAP2	ENSG00000118873	1q41									x				x		x	x
MARK1	ENSG00000116141	1q41									x	x			x		x	x		x	x	x	x	x	x	x	x
HLX	ENSG00000136630	1q41									x
MIA3	ENSG00000154305	1q41									x				x	x			x				x	x
FBXO28	ENSG00000143756	1q42.11			x	x					x										x
DEGS1	ENSG00000143753	1q42.11						x	x									x	x
WDR26	ENSG00000162923	1q42.11-q42.12		x	x	x		x	x	x									x				x			x	x
LBR	ENSG00000143815	1q42.12		x														x	x				x	x
ENAH	ENSG00000154380	1q42.12						x	x	x				x		x	x	x	x	x	x	x	x	x	x
H3F3A	ENSG00000163041	1q42.12			x	x									x	x			x
ACBD3	ENSG00000182827	1q42.12					x
LIN9	ENSG00000183814	1q42.12						x	x	x				x
ITPKB	ENSG00000143772	1q42.12						x	x	x
CDC42BPA	ENSG00000143776	1q42.13									x				x	x	x		x	x	x	x	x	x	x	x	x
WNT9A	ENSG00000143816	1q42.13						x	x		x		x													x	x
WNT3A	ENSG00000154342	1q42.13			x	x					x
ARF1	ENSG00000143761	1q42.13		x	x	x		x			x				x	x	x		x				x	x	x
TRIM11	ENSG00000154370	1q42.13									x
RHOU	ENSG00000116574	1q42.13																					x
TAF5L	ENSG00000135801	1q42.13					x	x	x	x
GALNT2	ENSG00000143641	1q42.13		x															x
TTC13	ENSG00000143643	1q42.2
TRIM67	ENSG00000119283	1q42.2					x				x	x	x										x	x	x
GNPAT	ENSG00000116906	1q42.2									x				x		x			x
EXOC8	ENSG00000116903	1q42.2								x			x				x									x
SPRTN	ENSG00000010072	1q42.2									x
EGLN1	ENSG00000135766	1q42.2						x			x								x
TSNAX	ENSG00000116918	1q42.2						x					x		x	x
SIPA1L2	ENSG00000116991	1q42.2		x							x								x	x			x	x
KCNK1	ENSG00000135750	1q42.2										x				x					x
SLC35F3	ENSG00000183780	1q42.2						x	x			x	x					x			x	x
TOMM20	ENSG00000173726	1q42.3															x	x	x		x	x	x	x	x
ARID4B	ENSG00000054267	1q42.3								x								x	x				x	x	x	x	x
GGPS1	ENSG00000152904	1q42.3																	x
LYST	ENSG00000143669	1q42.3									x							x		x			x			x
HEATR1	ENSG00000119285	1q43		x				x	x	x													x
ACTN2	ENSG00000077522	1q43								x		x	x				x									x
RYR2	ENSG00000198626	1q43			x	x	x			x		x	x		x		x	x		x	x	x				x	x
CHRM3	ENSG00000133019	1q43				x		x	x	x		x						x			x
FMN2	ENSG00000155816	1q43		x							x	x					x	x		x			x	x
RGS7	ENSG00000182901	1q43									x	x			x	x	x				x
OPN3	ENSG00000054277	1q43											x
CEP170	ENSG00000143702	1q43								x			x						x	x			x	x
AKT3	ENSG00000117020	1q44-q43			x	x		x	x	x			x	x	x			x	x	x	x	x	x	x		x	x
ZBTB18	ENSG00000179456	1q44	x	x	x	x		x		x			x		x			x	x	x	x	x				x
ADSS	ENSG00000035687	1q44											x		x	x										x	x
DESI2	ENSG00000121644	1q44		x				x	x					x				x					x
HNRNPU	ENSG00000153187	1q44		x	x	x		x		x					x	x			x	x	x	x	x			x	x
KIF26B	ENSG00000162849	1q44						x	x	x			x
CNST	ENSG00000162852	1q44				x												x			x
AHCTF1	ENSG00000153207	1q44								x				x							x	x				x
ZNF496	ENSG00000162714	1q44								x				x					x
ZMYND11	ENSG00000015171	10p15.3		x	x	x	x	x	x	x					x	x			x		x		x	x	x	x	x
DIP2C	ENSG00000151240	10p15.3	x	x						x								x	x	x		x	x	x	x	x	x
LARP4B	ENSG00000107929	10p15.3				x		x	x	x								x								x	x
GTPBP4	ENSG00000107937	10p15.3						x	x	x
WDR37	ENSG00000047056	10p15.3			x	x					x		x		x	x	x	x
ADARB2	ENSG00000185736	10p15.3									x	x	x			x		x			x
KLF6	ENSG00000067082	10p15.1		x				x		x													x	x	x	x	x
UCN3	ENSG00000178473	10p15.1
CALML5	ENSG00000178372	10p15.1															x
FAM208B	ENSG00000108021	10p15.1		x							x			x
GDI2	ENSG00000057608	10p15.1									x						x		x				x
FBH1	ENSG00000134452	10p15.1		x											x				x							x	x
IL2RA	ENSG00000134460	10p15.1
RBM17	ENSG00000134453	10p15.1						x	x	x									x				x	x	x
PRKCQ	ENSG00000065675	10p14-p15.1					x				x
SFMBT2	ENSG00000198879	10p14								x
TAF3	ENSG00000165632	10p14								x								x
GATA3	ENSG00000107485	10p14			x	x	x				x												x	x	x
CELF2	ENSG00000048740	10p14	x	x	x	x		x	x	x					x	x		x	x	x	x	x	x	x	x	x	x
USP6NL	ENSG00000148429	10p14									x			x					x
UPF2	ENSG00000151461	10p14					x			x									x				x	x		x	x
SEC61A2	ENSG00000065665	10p13-p14										x	x		x	x					x	x
CAMK1D	ENSG00000183049	10p13						x		x		x	x					x	x		x	x				x	x
SEPHS1	ENSG00000086475	10p13						x			x							x	x
FRMD4A	ENSG00000151474	10p13								x								x			x	x	x	x	x	x	x
HSPA14	ENSG00000187522	10p13									x
SUV39H2	ENSG00000152455	10p13									x			x					x
FAM171A1	ENSG00000148468	10p13									x			x			x	x	x		x	x	x	x	x
MINDY3	ENSG00000148481	10p13				x
C1QL3	ENSG00000165985	10p13		x								x	x					x
VIM	ENSG00000026025	10p13															x
STAM	ENSG00000136738	10p12.33		x							x							x								x	x
PLXDC2	ENSG00000120594	10p12.31																x
SKIDA1	ENSG00000180592	10p12.31	x	x						x									x
MLLT10	ENSG00000078403	10p12.31								x									x		x	x				x	x
BMI1	ENSG00000168283	10p12.2									x								x
PIP4K2A	ENSG00000150867	10p12.2										x					x		x
ARHGAP21	ENSG00000107863	10p12.1								x					x	x	x		x	x	x		x	x		x	x
GPR158	ENSG00000151025	10p12.1										x			x		x	x		x	x	x
GAD2	ENSG00000136750	10p12.1		x							x	x	x			x		x			x	x	x	x
APBB1IP	ENSG00000077420	10p12.1									x
ABI1	ENSG00000136754	10p12.1									x						x				x	x
YME1L1	ENSG00000136758	10p12.1																	x				x
RAB18	ENSG00000099246	10p12.1						x			x						x	x	x		x	x	x
MKX	ENSG00000150051	10p12.1	x	x							x		x					x
WAC	ENSG00000095787	10p12.1	x	x	x	x		x	x	x									x	x			x	x	x	x	x
SVIL	ENSG00000197321	10p11.23									x
MTPAP	ENSG00000107951	10p11.23								x													x	x
MAP3K8	ENSG00000107968	10p11.23									x
ZEB1	ENSG00000148516	10p11.22									x							x	x		x	x
KIF5B	ENSG00000170759	10p11.22			x	x					x						x	x	x				x	x
EPC1	ENSG00000120616	10p11.22						x	x	x					x	x		x	x				x	x	x
ITGB1	ENSG00000150093	10p11.22									x								x
NRP1	ENSG00000099250	10p11.22									x							x
PARD3	ENSG00000148498	10p11.22-p11.21									x							x	x				x
CUL2	ENSG00000108094	10p11.21						x	x	x									x							x
CREM	ENSG00000095794	10p11.21
CCNY	ENSG00000108100	10p11.21									x						x						x
ZNF248	ENSG00000198105	10p11.1																x					x	x
BMS1	ENSG00000165733	10q11.21
RET	ENSG00000165731	10q11.21			x	x		x	x	x			x					x
RASGEF1A	ENSG00000198915	10q11.21				x					x	x	x		x
HNRNPF	ENSG00000169813	10q11.21						x	x		x			x					x				x
MAPK8	ENSG00000107643	10q11.22								x			x					x			x		x	x	x	x
WDFY4	ENSG00000128815	10q11.22-q11.23									x
TIMM23	ENSG00000138297	10q11.23													x	x
SGMS1	ENSG00000198964	10q11.23									x								x
PRKG1	ENSG00000185532	10q11.23-q21.1				x				x							x	x				x
IPMK	ENSG00000151151	10q21.1					x				x			x
UBE2D1	ENSG00000072401	10q21.1						x					x
TFAM	ENSG00000108064	10q21.1												x			x
BICC1	ENSG00000122870	10q21.1									x
SLC16A9	ENSG00000165449	10q21.2					x					x											x	x	x
CCDC6	ENSG00000108091	10q21.2																	x							x	x
ANK3	ENSG00000151150	10q21.2			x	x	x			x					x	x	x	x		x	x	x	x	x	x	x	x
CDK1	ENSG00000170312	10q21.2						x	x	x
ARID5B	ENSG00000150347	10q21.2				x		x	x	x			x						x				x			x	x
ADO	ENSG00000181915	10q21.3																x	x
EGR2	ENSG00000122877	10q21.3																x								x
JMJD1C	ENSG00000171988	10q21.3					x	x	x	x				x	x	x					x	x	x	x		x	x
LRRTM3	ENSG00000198739	10q21.3									x	x			x	x		x			x	x
SIRT1	ENSG00000096717	10q21.3																	x							x
HERC4	ENSG00000148634	10q21.3								x								x	x							x
HNRNPH3	ENSG00000096746	10q21.3									x					x			x				x	x
TET1	ENSG00000138336	10q21.3								x				x
CCAR1	ENSG00000060339	10q21.3				x				x								x			x	x	x	x	x
DDX21	ENSG00000165732	10q22.1								x				x
VPS26A	ENSG00000122958	10q22.1															x	x
HK1	ENSG00000156515	10q22.1			x	x					x						x			x	x	x	x	x
H2AFY2	ENSG00000099284	10q22.1						x	x		x			x					x				x			x
SAR1A	ENSG00000079332	10q22.1					x									x	x						x
EIF4EBP2	ENSG00000148730	10q22.1																					x	x	x
NODAL	ENSG00000156574	10q22.1						x			x
PSAP	ENSG00000197746	10q22.1					x				x				x	x				x	x	x	x	x
SPOCK2	ENSG00000107742	10q22.1										x	x		x	x		x		x	x	x	x	x
MCU	ENSG00000156026	10q22.1									x						x				x
P4HA1	ENSG00000122884	10q22.1									x
DNAJC9	ENSG00000213551	10q22.2
PPP3CB	ENSG00000107758	10q22.2						x	x	x			x		x	x	x	x	x		x	x	x	x	x
SEC24C	ENSG00000176986	10q22.2						x	x	x				x	x	x	x			x						x
ZSWIM8	ENSG00000214655	10q22.2				x				x				x	x	x			x	x	x	x
NDST2	ENSG00000166507	10q22.2									x
CAMK2G	ENSG00000148660	10q22.2			x	x				x					x	x	x	x		x	x	x				x
VCL	ENSG00000035403	10q22.2		x							x						x		x
AP3M1	ENSG00000185009	10q22.2												x
KAT6B	ENSG00000156650	10q22.2			x	x		x		x				x	x			x	x				x	x	x	x	x
VDAC2	ENSG00000165637	10q22.2														x	x				x	x	x	x
ZNF503	ENSG00000165655	10q22.2									x								x
KCNMA1	ENSG00000156113	10q22.3	x	x	x	x					x		x		x	x	x	x		x	x	x				x
DLG5	ENSG00000151208	10q22.3								x									x	x			x	x	x
RPS24	ENSG00000138326	10q22.3						x	x						x	x							x
ZMIZ1	ENSG00000108175	10q22.3			x	x				x				x					x	x	x		x	x	x	x	x
ZCCHC24	ENSG00000165424	10q22.3						x			x
NUTM2B	ENSG00000188199	10q22.3
MAT1A	ENSG00000151224	10q23.1
TSPAN14	ENSG00000108219	10q23.1									x								x				x	x	x
CCSER2	ENSG00000107771	10q23.1									x					x			x	x	x	x	x	x	x
GRID1	ENSG00000182771	10q23.2-q23.1								x		x						x
WAPL	ENSG00000062650	10q23.2			x	x				x				x					x		x		x			x	x
BMPR1A	ENSG00000107779	10q23.2				x					x							x	x
NUTM2A	ENSG00000184923	10q23.2
ATAD1	ENSG00000138138	10q23.31															x	x			x
PTEN	ENSG00000171862	10q23.31	x	x	x	x													x	x	x	x	x	x		x	x
ACTA2	ENSG00000107796	10q23.31			x	x					x						x
FAS	ENSG00000026103	10q23.31		x
PCGF5	ENSG00000180628	10q23.32									x							x	x
HECTD2	ENSG00000165338	10q23.32								x								x	x				x	x
TNKS2	ENSG00000107854	10q23.32																x			x	x	x	x
BTAF1	ENSG00000095564	10q23.32						x	x	x				x				x					x			x	x
CPEB3	ENSG00000107864	10q23.32						x	x	x							x	x	x		x	x	x	x	x
MARCH5	ENSG00000198060	10q23.32-q23.33									x								x
IDE	ENSG00000119912	10q23.33					x				x								x
KIF11	ENSG00000138160	10q23.33			x	x				x
RBP4	ENSG00000138207	10q23.33											x
LGI1	ENSG00000108231	10q23.33						x	x	x		x	x		x	x	x									x	x
SLC35G1	ENSG00000176273	10q23.33		x				x	x
HELLS	ENSG00000119969	10q23.33					x			x
ALDH18A1	ENSG00000059573	10q24.1			x	x								x
ENTPD1	ENSG00000138185	10q24.1
CCNJ	ENSG00000107443	10q24.1						x		x									x
BLNK	ENSG00000095585	10q24.1									x						x
TM9SF3	ENSG00000077147	10q24.1						x	x	x								x	x		x	x	x	x
PIK3AP1	ENSG00000155629	10q24.1						x		x
LCOR	ENSG00000196233	10q24.1									x			x				x					x	x	x	x
C10orf12	ENSG00000155640	10q24.1								x				x
SLIT1	ENSG00000187122	10q24.1								x		x	x					x					x	x	x	x	x
FRAT2	ENSG00000181274	10q24.1											x										x
PGAM1	ENSG00000171314	10q24.1													x	x	x
MMS19	ENSG00000155229	10q24.1				x								x
UBTD1	ENSG00000165886	10q24.1-q24.2						x	x
PI4K2A	ENSG00000155252	10q24.2									x
CNNM1	ENSG00000119946	10q24.2					x					x	x		x	x				x	x	x
NKX2-3	ENSG00000119919	10q24.2									x
SLC25A28	ENSG00000155287	10q24.2				x					x				x	x			x				x
ERLIN1	ENSG00000107566	10q24.31				x											x	x
CHUK	ENSG00000213341	10q24.31									x				x
SCD	ENSG00000099194	10q24.31									x	x			x	x				x	x	x	x	x
HIF1AN	ENSG00000166135	10q24.31
TWNK	ENSG00000107815	10q24.31
LZTS2	ENSG00000107816	10q24.31				x												x
PDZD7	ENSG00000186862	10q24.31				x						x						x
LBX1	ENSG00000138136	10q24.31						x
BTRC	ENSG00000166167	10q24.32	x	x		x	x						x					x			x	x	x			x	x
FGF8	ENSG00000107831	10q24.32
NPM3	ENSG00000107833	10q24.32						x
OGA	ENSG00000198408	10q24.32									x				x	x		x	x		x	x	x	x	x
LDB1	ENSG00000198728	10q24.32	x	x	x	x					x			x		x			x							x	x
PPRC1	ENSG00000148840	10q24.32					x	x	x	x				x
PITX3	ENSG00000107859	10q24.32
NFKB2	ENSG00000077150	10q24.32								x
PSD	ENSG00000059915	10q24.32		x							x	x	x		x	x	x		x	x						x	x
ACTR1A	ENSG00000138107	10q24.32				x	x				x				x	x	x
SUFU	ENSG00000107882	10q24.32						x	x	x								x								x	x
TRIM8	ENSG00000171206	10q24.32			x	x		x		x									x				x	x
ARL3	ENSG00000138175	10q24.32																	x		x
WBP1L	ENSG00000166272	10q24.32												x
CNNM2	ENSG00000148842	10q24.32	x	x						x
TAF5	ENSG00000148835	10q24.33						x		x				x												x
NEURL1	ENSG00000107954	10q24.33										x	x							x
SH3PXD2A	ENSG00000107957	10q24.33									x						x	x
SLK	ENSG00000065613	10q24.33									x						x	x			x	x
SORCS1	ENSG00000108018	10q25.1					x				x	x			x	x		x
XPNPEP1	ENSG00000108039	10q25.1				x					x
ADD3	ENSG00000148700	10q25.1		x						x							x	x			x					x	x
MXI1	ENSG00000119950	10q25.2												x				x	x				x	x	x
SMC3	ENSG00000108055	10q25.2		x	x	x		x	x	x				x			x	x				x	x	x	x	x	x
RBM20	ENSG00000203867	10q25.2									x
SHOC2	ENSG00000108061	10q25.2			x	x		x		x			x					x	x				x	x	x
TCF7L2	ENSG00000148737	10q25.2-q25.3	x	x	x	x					x							x			x					x	x
TDRD1	ENSG00000095627	10q25.3								x
ABLIM1	ENSG00000099204	10q25.3									x		x		x	x	x				x	x				x
FAM160B1	ENSG00000151553	10q25.3						x	x	x								x	x				x
ATRNL1	ENSG00000107518	10q25.3								x		x	x		x	x		x	x		x
HSPA12A	ENSG00000165868	10q25.3									x	x			x	x	x			x	x	x
SHTN1	ENSG00000187164	10q25.3										x	x			x	x
VAX1	ENSG00000148704	10q25.3
SLC18A2	ENSG00000165646	10q25.3															x	x
PDZD8	ENSG00000165650	10q26.11-q25.3						x	x	x								x	x	x	x	x
EMX2	ENSG00000170370	10q26.11					x	x	x		x	x						x
RAB11FIP2	ENSG00000107560	10q26.11									x						x	x			x					x	x
CACUL1	ENSG00000151893	10q26.11									x
EIF3A	ENSG00000107581	10q26.11						x	x	x				x	x								x
GRK5	ENSG00000198873	10q26.11									x
RGS10	ENSG00000148908	10q26.11											x			x
TIAL1	ENSG00000151923	10q26.11						x	x	x					x	x			x		x					x	x
BAG3	ENSG00000151929	10q26.11			x	x											x
MCMBP	ENSG00000197771	10q26.11									x			x
FGFR2	ENSG00000066468	10q26.13			x	x		x			x
ATE1	ENSG00000107669	10q26.13																x	x		x
HMX3	ENSG00000188620	10q26.13									x
BUB3	ENSG00000154473	10q26.13									x			x
GPR26	ENSG00000154478	10q26.13										x	x					x		x	x
FAM53B	ENSG00000189319	10q26.13									x			x					x
ZRANB1	ENSG00000019995	10q26.13						x	x	x													x	x
CTBP2	ENSG00000175029	10q26.13												x					x				x	x		x	x
EDRF1	ENSG00000107938	10q26.13									x
DOCK1	ENSG00000150760	10q26.2			x	x					x						x			x
INSYN2	ENSG00000188916	10q26.2									x	x
EBF3	ENSG00000108001	10q26.3	x	x	x	x				x			x					x					x	x	x
GLRX3	ENSG00000108010	10q26.3
PPP2R2D	ENSG00000175470	10q26.3									x
JAKMIP3	ENSG00000188385	10q26.3				x					x	x			x
PWWP2B	ENSG00000171813	10q26.3		x									x						x
INPP5A	ENSG00000068383	10q26.3									x
ADGRA1	ENSG00000197177	10q26.3										x	x		x	x
KNDC1	ENSG00000171798	10q26.3									x	x			x					x
CALY	ENSG00000130643	10q26.3										x	x		x	x		x			x
ECHS1	ENSG00000127884	10q26.3				x
ODF3	ENSG00000177947	11p15.5
PSMD13	ENSG00000185627	11p15.5					x			x
B4GALNT4	ENSG00000182272	11p15.5										x	x	x	x	x							x	x	x
PHRF1	ENSG00000070047	11p15.5				x	x				x			x
GATD1	ENSG00000177225	11p15.5
CEND1	ENSG00000184524	11p15.5										x	x		x	x	x				x	x
SLC25A22	ENSG00000177542	11p15.5										x	x		x	x	x	x								x
RPLP2	ENSG00000177600	11p15.5													x	x							x
POLR2L	ENSG00000177700	11p15.5																	x
AP2A2	ENSG00000183020	11p15.5						x	x	x			x				x		x	x	x
TOLLIP	ENSG00000078902	11p15.5															x
BRSK2	ENSG00000174672	11p15.5	x	x		x	x				x	x	x		x	x	x			x	x	x	x	x		x	x
MOB2	ENSG00000182208	11p15.5
DUSP8	ENSG00000184545	11p15.5										x								x
INS	ENSG00000254647	11p15.5
CD81	ENSG00000110651	11p15.5						x	x		x				x	x	x				x
CDKN1C	ENSG00000129757	11p15.4																	x
NAP1L4	ENSG00000205531	11p15.4									x						x						x	x
ZNF195	ENSG00000005801	11p15.4												x
NUP98	ENSG00000110713	11p15.4								x				x						x						x
PGAP2	ENSG00000148985	11p15.4									x
RHOG	ENSG00000177105	11p15.4				x		x	x								x		x
STIM1	ENSG00000167323	11p15.4									x							x
RRM1	ENSG00000167325	11p15.4						x	x	x				x			x
FAM160A2	ENSG00000051009	11p15.4			x	x		x			x									x
APBB1	ENSG00000166313	11p15.4	x	x							x	x			x	x				x						x	x
TRIM3	ENSG00000110171	11p15.4									x		x		x	x	x			x
ARFIP2	ENSG00000132254	11p15.4
TAF10	ENSG00000166337	11p15.4						x
DCHS1	ENSG00000166341	11p15.4								x				x
RBMXL2	ENSG00000170748	11p15.4
EIF3F	ENSG00000175390	11p15.4				x					x
RPL27A	ENSG00000166441	11p15.4						x			x				x	x			x				x	x
ST5	ENSG00000166444	11p15.4	x	x						x								x	x
TMEM9B	ENSG00000175348	11p15.4						x	x										x
DENND5A	ENSG00000184014	11p15.4					x				x									x						x	x
IPO7	ENSG00000205339	11p15.4						x	x	x							x		x				x	x	x	x	x
WEE1	ENSG00000166483	11p15.4						x	x	x								x	x				x
ADM	ENSG00000148926	11p15.4											x
CTR9	ENSG00000198730	11p15.3			x	x				x
EIF4G2	ENSG00000110321	11p15.3	x	x		x	x			x					x	x			x	x	x	x	x			x
USP47	ENSG00000170242	11p15.3						x	x	x				x					x	x			x	x	x
TEAD1	ENSG00000187079	11p15.2-p15.3								x									x				x	x		x
ARNTL	ENSG00000133794	11p15.2					x				x							x								x	x
FAR1	ENSG00000197601	11p15.2									x				x				x				x	x
RRAS2	ENSG00000133818	11p15.2			x	x				x			x										x
COPB1	ENSG00000129083	11p15.2						x	x	x				x				x	x				x
PSMA1	ENSG00000129084	11p15.2									x					x			x
SOX6	ENSG00000110693	11p15.1-p15.2				x				x								x	x
C11orf58	ENSG00000110696	11p15.1																	x				x
RPS13	ENSG00000110700	11p15.1						x	x						x	x	x						x
PIK3C2A	ENSG00000011405	11p15.1									x							x	x
KCNC1	ENSG00000129159	11p15.1			x	x				x		x	x		x	x			x	x	x	x				x	x
GTF2H1	ENSG00000110768	11p15.1				x					x
TSG101	ENSG00000074319	11p15.1															x
SPTY2D1	ENSG00000179119	11p15.1									x
E2F8	ENSG00000129173	11p15.1									x
NAV2	ENSG00000166833	11p15.1								x					x	x				x	x	x	x	x	x	x
SLC17A6	ENSG00000091664	11p14.3										x	x				x	x			x	x	x			x
LGR4	ENSG00000205213	11p14.1									x							x			x		x
BDNF	ENSG00000176697	11p14.1										x	x					x			x					x	x
KCNA4	ENSG00000182255	11p14.1						x			x	x	x					x								x	x
MPPED2	ENSG00000066382	11p14.1						x	x	x				x									x
PAX6	ENSG00000007372	11p13								x		x
WT1	ENSG00000184937	11p13								x
EIF3M	ENSG00000149100	11p13
QSER1	ENSG00000060749	11p13								x				x				x	x				x	x	x
CSTF3	ENSG00000176102	11p13				x	x				x				x	x					x	x
HIPK3	ENSG00000110422	11p13									x		x					x	x	x	x	x
FBXO3	ENSG00000110429	11p13									x										x	x	x
LMO2	ENSG00000135363	11p13						x	x
CAPRIN1	ENSG00000135387	11p13	x	x		x		x	x		x			x	x	x			x		x		x
EHF	ENSG00000135373	11p13
SLC1A2	ENSG00000110436	11p13				x						x			x	x	x	x		x	x	x	x	x	x
FJX1	ENSG00000179431	11p13									x	x						x	x				x
COMMD9	ENSG00000110442	11p13
TRAF6	ENSG00000175104	11p12						x	x	x				x
LRRC4C	ENSG00000148948	11p12		x				x			x	x	x		x	x				x	x		x	x	x	x	x
API5	ENSG00000166181	11p12						x		x									x				x	x
TTC17	ENSG00000052841	11p12-p11.2	x	x						x
PRDM11	ENSG00000019485	11p11.2									x							x
CHST1	ENSG00000175264	11p11.2										x			x	x		x					x
CRY2	ENSG00000121671	11p11.2													x	x				x						x	x
MAPK8IP1	ENSG00000121653	11p11.2				x		x	x	x		x			x	x	x			x						x	x
PHF21A	ENSG00000135365	11p11.2	x	x	x	x		x	x	x									x				x			x	x
CREB3L1	ENSG00000157613	11p11.2									x
DGKZ	ENSG00000149091	11p11.2									x		x		x	x	x			x						x
CHRM4	ENSG00000180720	11p11.2						x	x	x		x						x	x
AMBRA1	ENSG00000110497	11p11.2					x			x						x		x	x	x
ATG13	ENSG00000175224	11p11.2									x				x	x
ARHGAP1	ENSG00000175220	11p11.2									x						x
F2	ENSG00000180210	11p11.2				x
CKAP5	ENSG00000175216	11p11.2				x				x							x		x	x	x	x
LRP4	ENSG00000134569	11p11.2									x	x
ARFGAP2	ENSG00000149182	11p11.2															x		x							x
NR1H3	ENSG00000025434	11p11.2									x
SPI1	ENSG00000066336	11p11.2			x	x		x		x
PSMC3	ENSG00000165916	11p11.2			x	x					x				x	x	x						x	x
CELF1	ENSG00000149187	11p11.2						x	x	x				x	x						x	x	x	x	x	x
C1QTNF4	ENSG00000172247	11p11.2										x	x			x					x
FNBP4	ENSG00000109920	11p11.2					x	x	x	x					x	x			x				x	x	x	x
NUP160	ENSG00000030066	11p11.2									x
LRRC55	ENSG00000183908	11q12.1										x		x
TNKS1BP1	ENSG00000149115	11q12.1									x
SSRP1	ENSG00000149136	11q12.1				x		x			x			x		x										x	x
RTN4RL2	ENSG00000186907	11q12.1						x				x	x				x
SERPING1	ENSG00000149131	11q12.1						x	x		x		x
YPEL4	ENSG00000166793	11q12.1						x				x	x		x	x
CLP1	ENSG00000172409	11q12.1												x
ZDHHC5	ENSG00000156599	11q12.1			x	x		x	x	x								x
MED19	ENSG00000156603	11q12.1
BTBD18	ENSG00000233436	11q12.1								x
CTNND1	ENSG00000198561	11q12.1			x	x				x					x		x				x
ZFP91	ENSG00000186660	11q12.1								x									x				x
DTX4	ENSG00000110042	11q12.1																x	x				x	x	x
OSBP	ENSG00000110048	11q12.1		x		x				x								x
PATL1	ENSG00000166889	11q12.1									x			x				x
STX3	ENSG00000166900	11q12.1											x		x	x
MS4A4E	ENSG00000214787	11q12.2
MS4A6E	ENSG00000166926	11q12.2
PRPF19	ENSG00000110107	11q12.2						x	x	x
PGA3	ENSG00000229859	11q12.2										x
DDB1	ENSG00000167986	11q12.2			x	x	x			x													x	x	x
TMEM138	ENSG00000149483	11q12.2
CPSF7	ENSG00000149532	11q12.2		x	x	x				x					x	x							x
SYT7	ENSG00000011347	11q12.2		x							x	x	x		x	x	x	x		x	x		x			x	x
DAGLA	ENSG00000134780	11q12.2					x			x		x			x	x		x		x	x	x
MYRF	ENSG00000124920	11q12.2			x	x				x		x
FADS2	ENSG00000134824	11q12.2								x		x						x	x				x	x
FTH1	ENSG00000167996	11q12.3				x		x	x						x	x	x			x	x	x	x
INCENP	ENSG00000149503	11q12.3									x
AHNAK	ENSG00000124942	11q12.3									x						x
EEF1G	ENSG00000254772	11q12.3						x	x	x					x	x	x						x
MTA2	ENSG00000149480	11q12.3									x			x
GANAB	ENSG00000089597	11q12.3				x				x
INTS5	ENSG00000185085	11q12.3						x	x
UBXN1	ENSG00000162191	11q12.3																	x
GNG3	ENSG00000162188	11q12.3										x	x		x	x	x				x		x
HNRNPUL2	ENSG00000214753	11q12.3	x	x				x	x	x				x				x	x
TAF6L	ENSG00000162227	11q12.3
NXF1	ENSG00000162231	11q12.3									x				x	x										x	x
STX5	ENSG00000162236	11q12.3									x				x	x
SLC3A2	ENSG00000168003	11q12.3				x									x	x	x				x	x
CHRM1	ENSG00000168539	11q12.3						x	x	x		x	x		x					x	x
SPINDOC	ENSG00000168005	11q13.1								x									x				x
MARK2	ENSG00000072518	11q13.1	x	x	x	x		x		x							x		x		x					x	x
OTUB1	ENSG00000167770	11q13.1						x	x		x		x			x		x	x		x	x
FLRT1	ENSG00000126500	11q13.1					x					x
STIP1	ENSG00000168439	11q13.1				x		x		x						x	x
PPP1R14B	ENSG00000173457	11q13.1														x
PLCB3	ENSG00000149782	11q13.1									x
ESRRA	ENSG00000173153	11q13.1
RPS6KA4	ENSG00000162302	11q13.1								x
NRXN2	ENSG00000110076	11q13.1					x			x		x					x		x	x	x		x	x	x	x	x
RASGRP2	ENSG00000068831	11q13.1						x	x
SF1	ENSG00000168066	11q13.1			x	x		x	x	x				x	x	x			x				x	x	x
MEN1	ENSG00000133895	11q13.1						x	x	x				x
EHD1	ENSG00000110047	11q13.1									x						x
ATG2A	ENSG00000110046	11q13.1									x									x
PPP2R5B	ENSG00000068971	11q13.1									x		x						x	x
ZFPL1	ENSG00000162300	11q13.1
FAU	ENSG00000149806	11q13.1						x								x
SYVN1	ENSG00000162298	11q13.1								x						x
DPF2	ENSG00000133884	11q13.1			x	x		x	x	x				x		x
LTBP3	ENSG00000168056	11q13.1				x					x					x
PCNX3	ENSG00000197136	11q13.1				x	x			x				x						x			x
RELA	ENSG00000173039	11q13.1						x	x	x									x
RNASEH2C	ENSG00000172922	11q13.1
OVOL1	ENSG00000172818	11q13.1		x		x																				x	x
CFL1	ENSG00000172757	11q13.1													x	x	x						x
SART1	ENSG00000175467	11q13.1									x			x
BANF1	ENSG00000175334	11q13.1															x		x
CST6	ENSG00000175315	11q13.1		x
SF3B2	ENSG00000087365	11q13.1			x	x				x							x		x	x			x	x	x
PACS1	ENSG00000175115	11q13.1-q13.2			x	x	x	x		x			x				x			x			x			x
KLC2	ENSG00000174996	11q13.2									x				x	x	x		x		x					x	x
RAB1B	ENSG00000174903	11q13.2									x						x		x
CNIH2	ENSG00000174871	11q13.2						x	x		x	x	x		x											x
TMEM151A	ENSG00000179292	11q13.2		x								x	x		x			x		x
CD248	ENSG00000174807	11q13.2		x	x	x							x
NPAS4	ENSG00000174576	11q13.2									x	x	x		x
RBM14	ENSG00000239306	11q13.2				x		x		x				x									x	x
RBM4	ENSG00000173933	11q13.2					x	x	x	x									x				x
SPTBN2	ENSG00000173898	11q13.2			x	x					x	x	x		x		x			x						x	x
RCE1	ENSG00000173653	11q13.2
PC	ENSG00000173599	11q13.2															x
LRFN4	ENSG00000173621	11q13.2					x				x								x	x
KDM2A	ENSG00000173120	11q13.2						x	x	x				x					x	x						x	x
GRK2	ENSG00000173020	11q13.2								x							x			x	x
ANKRD13D	ENSG00000172932	11q13.2											x		x	x
POLD4	ENSG00000175482	11q13.2					x												x
CLCF1	ENSG00000175505	11q13.2						x	x		x
PPP1CA	ENSG00000172531	11q13.2									x					x	x									x
PTPRCAP	ENSG00000213402	11q13.2						x
AIP	ENSG00000110711	11q13.2															x
PITPNM1	ENSG00000110697	11q13.2											x		x	x				x						x	x
UNC93B1	ENSG00000110057	11q13.2
CHKA	ENSG00000110721	11q13.2													x	x							x
KMT5B	ENSG00000110066	11q13.2	x	x	x	x		x	x	x					x	x			x				x	x	x	x	x
LRP5	ENSG00000162337	11q13.2					x				x			x					x
PPP6R3	ENSG00000110075	11q13.2			x	x					x								x
CPT1A	ENSG00000110090	11q13.3															x
CCND1	ENSG00000110092	11q13.3									x
FGF4	ENSG00000075388	11q13.3						x
ANO1	ENSG00000131620	11q13.3									x
FADD	ENSG00000168040	11q13.3											x	x
PPFIA1	ENSG00000131626	11q13.3						x		x					x		x									x	x
SHANK2	ENSG00000162105	11q13.3-q13.4	x	x	x	x									x		x	x		x		x	x	x	x	x	x
KRTAP5-7	ENSG00000244411	11q13.4
RNF121	ENSG00000137522	11q13.4
NUMA1	ENSG00000137497	11q13.4						x		x									x	x	x	x	x	x		x	x
ANAPC15	ENSG00000110200	11q13.4				x
PHOX2A	ENSG00000165462	11q13.4
PDE2A	ENSG00000186642	11q13.4				x					x	x	x		x	x	x			x	x					x
ARAP1	ENSG00000186635	11q13.4									x
FCHSD2	ENSG00000137478	11q13.4									x								x
ARHGEF17	ENSG00000110237	11q13.4									x		x							x
FAM168A	ENSG00000054965	11q13.4						x	x	x		x									x		x	x	x
RAB6A	ENSG00000175582	11q13.4									x		x		x	x	x	x	x		x	x				x
PPME1	ENSG00000214517	11q13.4						x	x	x					x								x	x		x
POLD3	ENSG00000077514	11q13.4								x				x					x
SPCS2	ENSG00000118363	11q13.4									x							x	x				x	x
ARRB1	ENSG00000137486	11q13.4								x					x	x	x			x	x
RPS3	ENSG00000149273	11q13.4						x	x		x						x						x
UVRAG	ENSG00000198382	11q13.5				x					x							x
THAP12	ENSG00000137492	11q13.5									x				x			x	x
EMSY	ENSG00000158636	11q13.5		x				x	x	x				x	x	x							x			x	x
TSKU	ENSG00000182704	11q13.5
ACER3	ENSG00000078124	11q13.5									x										x	x
PAK1	ENSG00000149269	11q13.5-q14.1			x	x						x	x		x	x	x			x	x	x
RSF1	ENSG00000048649	11q14.1					x	x	x	x				x		x		x	x				x	x	x
INTS4	ENSG00000149262	11q14.1																	x
NDUFC2	ENSG00000151366	11q14.1														x	x
GAB2	ENSG00000033327	11q14.1				x		x			x
TENM4	ENSG00000149256	11q14.1								x		x			x		x			x			x	x
RAB30	ENSG00000137502	11q14.1						x	x		x							x					x
PCF11	ENSG00000165494	11q14.1						x		x													x	x	x	x	x
DLG2	ENSG00000150672	11q14.1									x	x	x		x	x	x	x		x	x	x				x	x
PICALM	ENSG00000073921	11q14.2								x							x					x	x	x
EED	ENSG00000074266	11q14.2						x	x	x				x				x
HIKESHI	ENSG00000149196	11q14.2
FZD4	ENSG00000174804	11q14.2			x	x		x	x		x
TMEM135	ENSG00000166575	11q14.2				x					x
GRM5	ENSG00000168959	11q14.2-q14.3								x		x			x		x	x		x	x	x	x	x		x	x
TRIM49	ENSG00000168930	11q14.3
CHORDC1	ENSG00000110172	11q14.3									x												x
FAT3	ENSG00000165323	11q14.3								x		x			x					x	x	x	x	x	x
CWC15	ENSG00000150316	11q21								x													x
KDM4E	ENSG00000235268	11q21
SESN3	ENSG00000149212	11q21						x	x		x							x					x	x
CEP57	ENSG00000166037	11q21																x					x	x
MAML2	ENSG00000184384	11q21								x
ARHGAP42	ENSG00000165895	11q22.1								x
PGR	ENSG00000082175	11q22.1											x					x
YAP1	ENSG00000137693	11q22.2-q22.1						x	x	x
BIRC3	ENSG00000023445	11q22.2																								x
TMEM123	ENSG00000152558	11q22.2
DCUN1D5	ENSG00000137692	11q22.3						x	x	x
GRIA4	ENSG00000152578	11q22.3				x						x			x	x	x	x			x	x	x	x	x	x	x
ELMOD1	ENSG00000110675	11q22.3										x	x		x	x		x			x	x
CUL5	ENSG00000166266	11q22.3								x							x		x				x			x	x
NPAT	ENSG00000149308	11q22.3				x					x
ZC3H12C	ENSG00000149289	11q22.3						x		x								x	x
RDX	ENSG00000137710	11q22.3									x						x		x				x	x	x
POU2AF1	ENSG00000110777	11q23.1	x	x
SIK2	ENSG00000170145	11q23.1									x
NKAPD1	ENSG00000150776	11q23.1						x	x														x
SDHD	ENSG00000204370	11q23.1														x
NCAM1	ENSG00000149294	11q23.2								x		x			x	x	x	x		x	x	x	x			x
DRD2	ENSG00000149295	11q23.2			x	x												x
ZBTB16	ENSG00000109906	11q23.2								x			x					x			x	x
RBM7	ENSG00000076053	11q23.2
REXO2	ENSG00000076043	11q23.2													x	x
CADM1	ENSG00000182985	11q23.3				x		x						x	x			x			x	x	x	x
SIK3	ENSG00000160584	11q23.3								x								x		x	x		x			x	x
PAFAH1B2	ENSG00000168092	11q23.3	x	x				x	x		x							x			x	x	x	x	x	x	x
RNF214	ENSG00000167257	11q23.3									x		x
BACE1	ENSG00000186318	11q23.3									x									x			x
DSCAML1	ENSG00000177103	11q23.3	x	x			x			x		x		x				x		x	x	x				x	x
FXYD2	ENSG00000137731	11q23.3															x
FXYD6	ENSG00000137726	11q23.3										x				x	x	x					x	x	x
IL10RA	ENSG00000110324	11q23.3
UBE4A	ENSG00000110344	11q23.3									x						x	x		x
KMT2A	ENSG00000118058	11q23.3	x	x	x	x		x		x				x	x	x		x	x	x			x	x	x	x
TTC36	ENSG00000172425	11q23.3
IFT46	ENSG00000118096	11q23.3
ARCN1	ENSG00000095139	11q23.3			x	x		x	x	x							x
PHLDB1	ENSG00000019144	11q23.3			x	x	x				x						x			x			x	x	x
DDX6	ENSG00000110367	11q23.3			x	x		x	x	x				x			x		x				x	x	x	x
BCL9L	ENSG00000186174	11q23.3								x				x				x		x			x
RPS25	ENSG00000118181	11q23.3						x							x	x	x						x
HYOU1	ENSG00000149428	11q23.3									x
HMBS	ENSG00000256269	11q23.3									x
H2AFX	ENSG00000188486	11q23.3
C2CD2L	ENSG00000172375	11q23.3									x		x		x				x	x
HINFP	ENSG00000172273	11q23.3				x
RNF26	ENSG00000173456	11q23.3
C1QTNF5	ENSG00000223953	11q23.3
NECTIN1	ENSG00000110400	11q23.3										x							x	x			x
ARHGEF12	ENSG00000196914	11q23.3								x						x		x	x	x			x	x	x	x
GRIK4	ENSG00000149403	11q23.3									x	x									x	x
TBCEL	ENSG00000154114	11q23.3	x	x				x	x		x
BLID	ENSG00000259571	11q24.1
UBASH3B	ENSG00000154127	11q24.1														x
HSPA8	ENSG00000109971	11q24.1						x	x	x					x	x	x		x				x
GRAMD1B	ENSG00000023171	11q24.1	x	x		x				x		x			x	x				x	x	x				x
ZNF202	ENSG00000166261	11q24.1									x
TMEM225	ENSG00000204300	11q24.1
NRGN	ENSG00000154146	11q24.2										x	x		x	x	x			x	x	x
MSANTD2	ENSG00000120458	11q24.2									x			x				x
HEPACAM	ENSG00000165478	11q24.2									x	x
PKNOX2	ENSG00000165495	11q24.2									x		x													x	x
FEZ1	ENSG00000149557	11q24.2									x	x				x
EI24	ENSG00000149547	11q24.2									x								x				x	x
STT3A	ENSG00000134910	11q24.2																x
SRPRA	ENSG00000182934	11q24.2	x	x	x	x					x				x		x
KIRREL3	ENSG00000149571	11q24.2	x	x							x	x						x			x	x				x	x
ETS1	ENSG00000134954	11q24.3									x
FLI1	ENSG00000151702	11q24.3									x		x
ARHGAP32	ENSG00000134909	11q24.3				x				x					x			x	x	x	x	x	x	x	x	x	x
NFRKB	ENSG00000170322	11q24.3									x			x				x								x	x
PRDM10	ENSG00000170325	11q24.3				x					x			x				x	x	x						x	x
APLP2	ENSG00000084234	11q24.3									x				x	x		x	x		x	x	x	x	x
ST14	ENSG00000149418	11q24.3									x						x
ZBTB44	ENSG00000196323	11q24.3						x		x								x
ADAMTS15	ENSG00000166106	11q24.3		x			x
NTM	ENSG00000182667	11q25										x			x	x	x	x			x	x	x	x	x
OPCML	ENSG00000183715	11q25										x			x	x	x	x		x	x	x				x	x
IGSF9B	ENSG00000080854	11q25									x	x			x	x		x		x
VPS26B	ENSG00000151502	11q25						x	x		x								x
B3GAT1	ENSG00000109956	11q25										x			x	x				x	x	x
IQSEC3	ENSG00000120645	12p13.33										x	x		x	x	x			x
KDM5A	ENSG00000073614	12p13.33								x				x				x	x				x	x	x	x	x
WNK1	ENSG00000060237	12p13.33								x					x	x	x		x	x			x	x	x
WNT5B	ENSG00000111186	12p13.33																	x
ADIPOR2	ENSG00000006831	12p13.33																					x
LRTM2	ENSG00000166159	12p13.33										x			x
CACNA1C	ENSG00000151067	12p13.33			x	x	x			x					x			x		x	x					x	x
FKBP4	ENSG00000004478	12p13.33														x	x		x
FOXM1	ENSG00000111206	12p13.33																	x
TSPAN9	ENSG00000011105	12p13.32-p13.33																			x
PRMT8	ENSG00000111218	12p13.32									x	x	x					x								x	x
CCND2	ENSG00000118971	12p13.32			x	x	x	x	x	x
TIGAR	ENSG00000078237	12p13.32		x									x
NDUFA9	ENSG00000139180	12p13.32			x	x											x
KCNA6	ENSG00000151079	12p13.32						x				x				x
NTF3	ENSG00000185652	12p13.31									x		x
TNFRSF1A	ENSG00000067182	12p13.31						x		x
VAMP1	ENSG00000139190	12p13.31											x		x	x	x	x			x	x
NOP2	ENSG00000111641	12p13.31								x
CHD4	ENSG00000111642	12p13.31			x	x	x			x				x	x	x			x	x						x	x
ZNF384	ENSG00000126746	12p13.31				x				x					x				x
PIANP	ENSG00000139200	12p13.31										x	x		x	x		x			x		x	x
COPS7A	ENSG00000111652	12p13.31					x								x	x
MLF2	ENSG00000089693	12p13.31									x				x	x	x		x				x	x
PTMS	ENSG00000159335	12p13.31	x	x				x							x	x			x				x			x	x
CDCA3	ENSG00000111665	12p13.31
USP5	ENSG00000111667	12p13.31									x						x	x		x
TPI1	ENSG00000111669	12p13.31											x		x	x	x						x	x
ATN1	ENSG00000111676	12p13.31			x	x				x				x	x	x			x	x			x			x	x
PTPN6	ENSG00000111679	12p13.31						x	x	x
LPCAT3	ENSG00000111684	12p13.31									x
C1S	ENSG00000182326	12p13.31					x
C1R	ENSG00000159403	12p13.31									x
CLSTN3	ENSG00000139182	12p13.31									x	x	x		x	x				x	x		x
NANOG	ENSG00000111704	12p13.31						x	x
SLC2A14	ENSG00000173262	12p13.31
SLC2A3	ENSG00000059804	12p13.31											x		x	x		x			x	x
FOXJ2	ENSG00000065970	12p13.31								x									x							x
RIMKLB	ENSG00000166532	12p13.31																x	x		x	x	x
PHC1	ENSG00000111752	12p13.31								x				x	x	x							x	x	x	x	x
M6PR	ENSG00000003056	12p13.31																x
CLEC2D	ENSG00000069493	12p13.31
GABARAPL1	ENSG00000139112	12p13.2						x				x	x		x	x
TAS2R13	ENSG00000212128	12p13.2						x	x
PRH2	ENSG00000134551	12p13.2
ETV6	ENSG00000139083	12p13.2									x								x
LRP6	ENSG00000070018	12p13.2		x							x								x				x	x		x	x
CREBL2	ENSG00000111269	12p13.2						x	x									x	x
CDKN1B	ENSG00000111276	12p13.1						x	x					x				x			x	x	x
GRIN2B	ENSG00000273079	12p13.1	x	x	x	x		x	x	x			x		x	x	x	x		x	x	x				x	x
ATF7IP	ENSG00000171681	12p13.1			x	x				x				x	x		x			x			x	x	x	x	x
H2AFJ	ENSG00000246705	12p12.3						x
WBP11	ENSG00000084463	12p12.3						x	x	x									x				x	x
EPS8	ENSG00000151491	12p12.3									x										x	x
STRAP	ENSG00000023734	12p12.3									x						x				x	x
PLEKHA5	ENSG00000052126	12p12.3								x					x	x	x	x			x	x	x	x	x
AEBP2	ENSG00000139154	12p12.3								x									x
GOLT1B	ENSG00000111711	12p12.1											x
ETNK1	ENSG00000139163	12p12.1									x				x	x					x	x	x	x	x
SOX5	ENSG00000134532	12p12.1		x	x	x				x				x												x	x
RASSF8	ENSG00000123094	12p12.1				x					x
BHLHE41	ENSG00000123095	12p12.1								x
SSPN	ENSG00000123096	12p12.1						x
INTS13	ENSG00000064102	12p11.23									x			x
STK38L	ENSG00000211455	12p11.23									x						x	x
PTHLH	ENSG00000087494	12p11.22										x	x			x		x
FAR2	ENSG00000064763	12p11.22					x						x
IPO8	ENSG00000133704	12p11.21				x					x
CAPRIN2	ENSG00000110888	12p11.21									x												x
SINHCAF	ENSG00000139146	12p11.21									x			x
DENND5B	ENSG00000170456	12p11.21								x			x					x	x		x	x	x	x	x
KIAA1551	ENSG00000174718	12p11.21			x	x	x				x			x					x
SLC2A13	ENSG00000151229	12q12									x	x	x			x		x			x		x
CNTN1	ENSG00000018236	12q12									x	x			x	x	x	x			x	x	x	x	x	x	x
GXYLT1	ENSG00000151233	12q12																x
YAF2	ENSG00000015153	12q12																x	x		x	x
PRICKLE1	ENSG00000139174	12q12								x								x			x	x				x
NELL2	ENSG00000184613	12q12								x		x	x		x	x		x		x	x	x	x	x
ARID2	ENSG00000189079	12q12			x	x		x		x				x					x	x						x	x
SCAF11	ENSG00000139218	12q12								x									x				x	x
SLC38A1	ENSG00000111371	12q13.11									x			x		x		x	x		x	x	x
SLC38A2	ENSG00000134294	12q13.11								x					x	x
SLC38A4	ENSG00000139209	12q13.11									x
AMIGO2	ENSG00000139211	12q13.11						x	x									x
HDAC7	ENSG00000061273	12q13.11		x						x					x	x			x		x	x
COL2A1	ENSG00000139219	12q13.11			x	x				x
SENP1	ENSG00000079387	12q13.11									x			x					x
CCDC184	ENSG00000177875	12q13.11										x	x					x					x	x	x
KANSL2	ENSG00000139620	12q13.11									x												x
CCNT1	ENSG00000129315	12q13.11-q13.12												x	x			x	x				x	x		x
ADCY6	ENSG00000174233	12q13.12																					x	x
DDX23	ENSG00000174243	12q13.12			x	x					x			x
RND1	ENSG00000172602	12q13.12						x	x			x	x					x
ARF3	ENSG00000134287	12q13.12	x	x		x							x		x	x	x			x	x	x
DDN	ENSG00000181418	12q13.12										x	x							x
KMT2D	ENSG00000167548	12q13.12			x	x				x					x	x			x	x						x	x
TUBA1B	ENSG00000123416	12q13.12									x				x	x	x			x			x
TUBA1A	ENSG00000167552	12q13.12									x	x			x	x	x		x		x	x	x			x	x
TUBA1C	ENSG00000167553	12q13.12															x
C1QL4	ENSG00000186897	12q13.12																	x
SPATS2	ENSG00000123352	12q13.12									x												x
KCNH3	ENSG00000135519	12q13.12						x		x		x			x					x						x
PRPF40B	ENSG00000110844	12q13.12								x					x	x
FMNL3	ENSG00000161791	12q13.12		x							x						x
NCKAP5L	ENSG00000167566	12q13.12									x			x
FAIM2	ENSG00000135472	12q13.12										x	x		x	x					x
RACGAP1	ENSG00000161800	12q13.12															x
ASIC1	ENSG00000110881	12q13.12									x	x			x	x							x	x		x	x
SMARCD1	ENSG00000066117	12q13.12						x		x				x	x											x	x
LARP4	ENSG00000161813	12q13.12									x							x					x
DIP2B	ENSG00000066084	12q13.12								x				x	x	x	x		x	x	x		x	x		x	x
ATF1	ENSG00000123268	12q13.12																	x
LETMD1	ENSG00000050426	12q13.12														x		x			x
CSRNP2	ENSG00000110925	12q13.12									x		x													x
POU6F1	ENSG00000184271	12q13.13						x	x		x								x							x
DAZAP2	ENSG00000183283	12q13.13													x	x
SLC4A8	ENSG00000050438	12q13.13								x		x						x		x			x	x	x
SCN8A	ENSG00000196876	12q13.13		x	x	x		x		x		x	x		x	x		x		x	x	x				x	x
ACVR1B	ENSG00000135503	12q13.13		x				x	x	x			x					x		x	x		x	x	x	x
GRASP	ENSG00000161835	12q13.13									x		x		x
NR4A1	ENSG00000123358	12q13.13													x	x		x	x	x
ATG101	ENSG00000123395	12q13.13						x
KRT6A	ENSG00000205420	12q13.13															x
KRT1	ENSG00000167768	12q13.13									x
KRT18	ENSG00000111057	12q13.13
EIF4B	ENSG00000063046	12q13.13						x	x	x					x		x						x
SPRYD3	ENSG00000167778	12q13.13				x							x
ZNF740	ENSG00000139651	12q13.13				x
RARG	ENSG00000172819	12q13.13								x
ESPL1	ENSG00000135476	12q13.13								x
SP7	ENSG00000170374	12q13.13						x	x
SP1	ENSG00000185591	12q13.13						x	x	x									x
PRR13	ENSG00000205352	12q13.13
PCBP2	ENSG00000197111	12q13.13			x	x				x				x	x	x	x	x	x							x
MAP3K12	ENSG00000139625	12q13.13				x		x	x	x			x		x	x	x		x	x			x			x	x
ATF7	ENSG00000170653	12q13.13								x
HOXC10	ENSG00000180818	12q13.13				x
HOXC6	ENSG00000197757	12q13.13						x	x
CBX5	ENSG00000094916	12q13.13			x	x		x			x			x					x				x	x
HNRNPA1	ENSG00000135486	12q13.13								x					x	x	x		x				x			x	x
NFE2	ENSG00000123405	12q13.13
COPZ1	ENSG00000111481	12q13.13									x					x
ZNF385A	ENSG00000161642	12q13.13														x
ITGA5	ENSG00000161638	12q13.13									x															x	x
GTSF1	ENSG00000170627	12q13.13
NCKAP1L	ENSG00000123338	12q13.13-q13.2		x							x						x
PDE1B	ENSG00000123360	12q13.2										x	x							x
METTL7B	ENSG00000170439	12q13.2
GDF11	ENSG00000135414	12q13.2				x		x			x							x
SARNP	ENSG00000205323	12q13.2						x		x													x
DNAJC14	ENSG00000135392	12q13.2					x	x	x	x
PYM1	ENSG00000170473	12q13.2						x	x
DGKA	ENSG00000065357	12q13.2									x
CDK2	ENSG00000123374	12q13.2
IKZF4	ENSG00000123411	12q13.2									x												x	x	x	x	x
RPS26	ENSG00000197728	12q13.2				x									x	x			x
PA2G4	ENSG00000170515	12q13.2						x		x									x
ZC3H10	ENSG00000135482	12q13.2		x										x
SMARCC2	ENSG00000139613	12q13.2	x	x				x	x	x				x	x	x			x	x			x	x	x	x	x
RNF41	ENSG00000181852	12q13.2-q13.3									x
NABP2	ENSG00000139579	12q13.3						x	x		x
ANKRD52	ENSG00000139645	12q13.3						x		x									x	x			x
CS	ENSG00000062485	12q13.3						x	x		x				x	x	x						x
PAN2	ENSG00000135473	12q13.3					x				x							x
IL23A	ENSG00000110944	12q13.3						x
STAT2	ENSG00000170581	12q13.3									x
MIP	ENSG00000135517	12q13.3			x	x	x
BAZ2A	ENSG00000076108	12q13.3								x				x						x			x	x	x	x	x
ATP5F1B	ENSG00000110955	12q13.3				x		x			x				x	x	x			x	x		x
PTGES3	ENSG00000110958	12q13.3								x									x				x	x	x
NEMP1	ENSG00000166881	12q13.3									x
NAB2	ENSG00000166886	12q13.3						x							x			x								x
STAT6	ENSG00000166888	12q13.3					x				x		x
LRP1	ENSG00000123384	12q13.3			x	x		x	x	x					x	x	x			x			x	x	x
R3HDM2	ENSG00000179912	12q13.3						x		x			x		x	x				x	x	x	x
DDIT3	ENSG00000175197	12q13.3
MBD6	ENSG00000166987	12q13.3		x						x						x
DCTN2	ENSG00000175203	12q13.3						x		x					x	x	x				x	x
KIF5A	ENSG00000155980	12q13.3								x		x	x		x	x	x			x	x	x				x
DTX3	ENSG00000178498	12q13.3						x	x		x				x	x							x
AGAP2	ENSG00000135439	12q14.1	x	x			x			x		x			x	x	x	x		x	x	x				x	x
CDK4	ENSG00000135446	12q14.1												x	x	x
FAM19A2	ENSG00000198673	12q14.1										x	x					x	x		x	x
USP15	ENSG00000135655	12q14.1								x					x		x	x	x				x	x	x	x	x
MON2	ENSG00000061987	12q14.1									x							x		x
PPM1H	ENSG00000111110	12q14.2-q14.1									x	x	x					x			x	x
SRGAP1	ENSG00000196935	12q14.2								x			x	x				x	x			x	x	x
C12orf66	ENSG00000174206	12q14.2
XPOT	ENSG00000184575	12q14.2									x							x	x
TBK1	ENSG00000183735	12q14.2									x						x	x
TBC1D30	ENSG00000111490	12q14.3									x		x		x			x				x
LEMD3	ENSG00000174106	12q14.3	x	x						x								x			x	x	x	x	x	x	x
HMGA2	ENSG00000149948	12q14.3						x											x
GRIP1	ENSG00000155974	12q14.3									x			x		x	x	x			x	x	x	x		x
CAND1	ENSG00000111530	12q15-q14.3						x		x							x	x	x	x	x		x	x	x
DYRK2	ENSG00000127334	12q15						x		x								x					x			x
RAP1B	ENSG00000127314	12q15			x	x		x	x		x												x	x
MDM2	ENSG00000135679	12q15								x					x	x							x
CPSF6	ENSG00000111605	12q15			x	x				x									x		x	x	x			x
FRS2	ENSG00000166225	12q15								x								x
CCT2	ENSG00000166226	12q15				x		x	x	x					x	x	x		x				x
CNOT2	ENSG00000111596	12q15		x				x	x	x					x	x					x	x				x
KCNMB4	ENSG00000135643	12q15						x			x	x	x								x	x
PTPRB	ENSG00000127329	12q15				x					x		x
ZFC3H1	ENSG00000133858	12q21.1				x	x	x		x					x	x			x				x
RAB21	ENSG00000080371	12q21.1															x	x			x	x
TPH2	ENSG00000139287	12q21.1
NAP1L1	ENSG00000187109	12q21.2						x	x	x					x	x	x		x				x	x
OSBPL8	ENSG00000091039	12q21.2									x							x			x	x	x	x	x	x	x
ZDHHC17	ENSG00000186908	12q21.2						x	x	x					x	x		x	x		x	x	x	x		x	x
E2F7	ENSG00000165891	12q21.2	x	x							x
NAV3	ENSG00000067798	12q21.2								x		x	x		x	x		x		x	x	x	x			x
SYT1	ENSG00000067715	12q21.2	x	x	x	x						x	x		x	x	x	x		x	x	x	x	x	x	x	x
PPP1R12A	ENSG00000058272	12q21.2-q21.31				x				x					x	x	x	x					x	x	x	x	x
PPFIA2	ENSG00000139220	12q21.31			x	x				x		x	x		x		x	x			x		x	x	x	x
TMTC2	ENSG00000179104	12q21.31																x
ALX1	ENSG00000180318	12q21.31
KITLG	ENSG00000049130	12q21.32				x					x		x					x			x
DUSP6	ENSG00000139318	12q21.33						x	x	x			x					x					x
ATP2B1	ENSG00000070961	12q21.33			x	x	x	x	x	x			x		x	x	x	x			x	x	x	x	x	x	x
EEA1	ENSG00000102189	12q22			x	x					x						x	x	x		x	x	x
UBE2N	ENSG00000177889	12q22						x					x				x		x				x
CRADD	ENSG00000169372	12q22			x	x		x											x
PLXNC1	ENSG00000136040	12q22									x										x		x	x	x	x
NR2C1	ENSG00000120798	12q22									x												x
FGD6	ENSG00000180263	12q22																	x
METAP2	ENSG00000111142	12q22																x			x	x	x	x
NTN4	ENSG00000074527	12q22									x							x
SNRPF	ENSG00000139343	12q23.1																					x	x
CDK17	ENSG00000059758	12q23.1								x			x		x			x	x	x	x	x	x	x
NEDD1	ENSG00000139350	12q23.1									x
ANKS1B	ENSG00000185046	12q23.1								x		x			x	x	x	x		x	x	x	x	x		x	x
UHRF1BP1L	ENSG00000111647	12q23.1									x				x	x			x	x			x
SCYL2	ENSG00000136021	12q23.1									x
ANO4	ENSG00000151572	12q23.1										x
MYBPC1	ENSG00000196091	12q23.2				x						x
HSP90B1	ENSG00000166598	12q23.3									x				x	x	x						x	x	x
HCFC2	ENSG00000111727	12q23.3								x																x
SLC41A2	ENSG00000136052	12q23.3									x		x					x
CKAP4	ENSG00000136026	12q23.3						x						x			x	x	x				x
RFX4	ENSG00000111783	12q23.3					x			x		x
RIC8B	ENSG00000111785	12q23.3					x	x	x	x					x			x	x
BTBD11	ENSG00000151136	12q23.3		x						x			x			x		x			x
PRDM4	ENSG00000110851	12q23.3												x												x	x
WSCD2	ENSG00000075035	12q23.3									x	x	x					x
SART3	ENSG00000075856	12q23.3									x			x									x
CORO1C	ENSG00000110880	12q24.11		x				x	x	x				x			x						x
SSH1	ENSG00000084112	12q24.11												x				x								x
SVOP	ENSG00000166111	12q24.11								x		x	x							x
FOXN4	ENSG00000139445	12q24.11									x
KCTD10	ENSG00000110906	12q24.11									x
GIT2	ENSG00000139436	12q24.11								x							x
ATP2A2	ENSG00000174437	12q24.11				x				x					x	x	x	x	x	x	x	x	x	x	x	x	x
ANAPC7	ENSG00000196510	12q24.11						x	x		x								x
ARPC3	ENSG00000111229	12q24.11				x		x	x				x				x
VPS29	ENSG00000111237	12q24.11						x	x						x	x	x		x		x		x	x	x
PPTC7	ENSG00000196850	12q24.11					x				x							x
HVCN1	ENSG00000122986	12q24.11						x	x
PPP1CC	ENSG00000186298	12q24.11									x				x	x	x		x				x	x	x	x
CUX2	ENSG00000111249	12q24.12-q24.11	x	x		x				x		x			x					x						x	x
ATXN2	ENSG00000204842	12q24.12				x					x				x	x			x				x	x	x	x
NAA25	ENSG00000111300	12q24.13								x									x
HECTD4	ENSG00000173064	12q24.13	x	x	x	x				x			x	x	x	x							x	x	x
RPL6	ENSG00000089009	12q24.13						x		x					x	x	x		x				x
PTPN11	ENSG00000179295	12q24.13		x	x	x		x		x							x			x			x	x	x
RPH3A	ENSG00000089169	12q24.13										x	x		x	x	x			x	x	x
LHX5	ENSG00000089116	12q24.13									x
TBX5	ENSG00000089225	12q24.21						x		x
TBX3	ENSG00000135111	12q24.21			x	x					x
MED13L	ENSG00000123066	12q24.21	x	x	x	x				x				x				x	x	x	x	x	x	x	x	x	x
RNFT2	ENSG00000135119	12q24.22				x						x	x
TESC	ENSG00000088992	12q24.22											x
FBXO21	ENSG00000135108	12q24.22									x												x	x	x
NOS1	ENSG00000089250	12q24.22								x		x	x				x	x
KSR2	ENSG00000171435	12q24.23-q24.22						x		x		x						x		x	x		x
WSB2	ENSG00000176871	12q24.23									x		x		x						x	x	x	x	x
TAOK3	ENSG00000135090	12q24.23			x	x				x									x				x	x
SRRM4	ENSG00000139767	12q24.23									x	x	x	x		x		x			x	x	x	x	x
CIT	ENSG00000122966	12q24.23		x						x		x			x	x	x	x		x		x
BICDL1	ENSG00000135127	12q24.23									x												x
RAB35	ENSG00000111737	12q24.23						x		x							x
GCN1	ENSG00000089154	12q24.23								x				x						x
RPLP0	ENSG00000089157	12q24.23						x									x						x
MSI1	ENSG00000135097	12q24.31			x	x		x	x	x		x		x				x	x
TRIAP1	ENSG00000170855	12q24.31
SRSF9	ENSG00000111786	12q24.31						x								x			x				x
DYNLL1	ENSG00000088986	12q24.31													x	x	x		x				x
RNF10	ENSG00000022840	12q24.31									x												x	x	x
CABP1	ENSG00000157782	12q24.31						x	x		x	x	x		x	x
UNC119B	ENSG00000175970	12q24.31				x													x
SPPL3	ENSG00000157837	12q24.31								x									x		x		x	x	x
HNF1A	ENSG00000135100	12q24.31									x
CAMKK2	ENSG00000110931	12q24.31											x				x	x		x	x	x				x
KDM2B	ENSG00000089094	12q24.31				x				x			x						x							x	x
SETD1B	ENSG00000139718	12q24.31								x				x					x							x	x
MLXIP	ENSG00000175727	12q24.31									x			x	x	x							x	x	x	x
VPS33A	ENSG00000139719	12q24.31													x		x
CLIP1	ENSG00000130779	12q24.31									x				x	x	x	x	x				x	x	x
ZCCHC8	ENSG00000033030	12q24.31									x
RSRC2	ENSG00000111011	12q24.31								x					x	x			x				x	x
DENR	ENSG00000139726	12q24.31		x				x	x						x	x							x
VPS37B	ENSG00000139722	12q24.31			x	x
PITPNM2	ENSG00000090975	12q24.31						x	x	x					x					x
CDK2AP1	ENSG00000111328	12q24.31						x							x	x			x
SBNO1	ENSG00000139697	12q24.31								x					x			x	x		x	x	x	x	x
KMT5A	ENSG00000183955	12q24.31									x				x								x
TMED2	ENSG00000086598	12q24.31				x		x			x								x
NCOR2	ENSG00000196498	12q24.31								x					x	x			x	x						x	x
UBC	ENSG00000150991	12q24.31													x	x	x		x		x		x			x
DHX37	ENSG00000150990	12q24.31		x			x				x							x	x
TMEM132B	ENSG00000139364	12q24.32-q24.31								x		x			x		x	x			x	x	x	x	x
TMEM132C	ENSG00000181234	12q24.32									x							x
TMEM132D	ENSG00000151952	12q24.33						x		x		x						x
RIMBP2	ENSG00000060709	12q24.33		x							x	x	x		x		x	x		x	x		x	x	x	x	x
RAN	ENSG00000132341	12q24.33						x	x	x							x		x				x	x	x	x	x
SFSWAP	ENSG00000061936	12q24.33								x					x	x		x	x
ULK1	ENSG00000177169	12q24.33	x	x			x				x			x						x			x	x		x
EP400	ENSG00000183495	12q24.33		x		x				x				x					x	x			x	x	x	x	x
GALNT9	ENSG00000182870	12q24.33						x				x	x		x
GOLGA3	ENSG00000090615	12q24.33									x												x	x
CHFR	ENSG00000072609	12q24.33													x	x
ZNF605	ENSG00000196458	12q24.33		x										x
ZNF891	ENSG00000214029	12q24.33																	x
MPHOSPH8	ENSG00000196199	13q12.11																	x				x	x	x	x	x
PSPC1	ENSG00000121390	13q12.11									x				x			x			x	x
ZMYM2	ENSG00000121741	13q12.11	x	x	x	x	x				x			x				x	x		x		x	x	x
XPO4	ENSG00000132953	13q12.11								x									x
LATS2	ENSG00000150457	13q12.11									x							x		x
FGF9	ENSG00000102678	13q12.11				x		x	x		x	x											x	x	x
SPATA13	ENSG00000182957	13q12.12																					x	x	x	x	x
RNF17	ENSG00000132972	13q12.12								x
NUP58	ENSG00000139496	13q12.13									x			x	x			x					x
CDK8	ENSG00000132964	13q12.13			x	x					x							x	x		x	x				x
WASF3	ENSG00000132970	13q12.13										x					x		x	x	x	x
GPR12	ENSG00000132975	13q12.13										x	x					x
USP12	ENSG00000152484	13q12.13									x		x						x
RPL21	ENSG00000122026	13q12.2						x	x						x	x			x
PDX1	ENSG00000139515	13q12.2
CDX2	ENSG00000165556	13q12.2
FLT3	ENSG00000122025	13q12.2									x
PAN3	ENSG00000152520	13q12.2						x	x	x									x		x		x	x		x
FLT1	ENSG00000102755	13q12.2-q12.3								x			x
POMP	ENSG00000132963	13q12.3						x			x				x	x							x
MTUS2	ENSG00000132938	13q12.3									x	x	x								x	x
SLC7A1	ENSG00000139514	13q12.3								x			x					x
UBL3	ENSG00000122042	13q12.3																		x	x	x	x	x
KATNAL1	ENSG00000102781	13q12.3		x
HMGB1	ENSG00000189403	13q12.3						x	x						x	x			x				x
ALOX5AP	ENSG00000132965	13q12.3						x
HSPH1	ENSG00000120694	13q12.3								x			x		x	x	x				x	x	x	x
FRY	ENSG00000073910	13q13.1								x			x		x	x		x		x	x	x	x	x	x	x	x
N4BP2L1	ENSG00000139597	13q13.1		x				x	x
PDS5B	ENSG00000083642	13q13.1								x								x	x	x	x	x	x	x	x	x	x
NBEA	ENSG00000172915	13q13.3				x		x	x	x		x	x		x	x	x	x		x	x	x	x	x	x	x	x
DCLK1	ENSG00000133083	13q13.3								x		x			x	x	x			x	x	x	x	x	x	x	x
TRPC4	ENSG00000133107	13q13.3									x		x			x		x
PROSER1	ENSG00000120685	13q13.3									x			x					x
FOXO1	ENSG00000150907	13q14.11						x		x								x	x
ELF1	ENSG00000120690	13q14.11																	x
KBTBD6	ENSG00000165572	13q14.11			x	x					x	x											x	x	x
DGKH	ENSG00000102780	13q14.11					x				x		x		x			x		x
AKAP11	ENSG00000023516	13q14.11					x				x				x	x		x			x	x	x	x	x	x	x
TSC22D1	ENSG00000102804	13q14.11					x				x				x	x			x	x	x	x	x
TPT1	ENSG00000133112	13q14.13						x	x						x	x	x						x
COG3	ENSG00000136152	13q14.13								x				x			x
ZC3H13	ENSG00000123200	13q14.13						x	x	x				x	x	x							x	x	x	x	x
LCP1	ENSG00000136167	13q14.13									x						x
LRCH1	ENSG00000136141	13q14.13-q14.2									x							x	x
HTR2A	ENSG00000102468	13q14.2				x						x						x
ITM2B	ENSG00000136156	13q14.2													x	x		x			x	x	x
RB1	ENSG00000139687	13q14.2						x	x	x											x	x				x
FNDC3A	ENSG00000102531	13q14.2								x								x	x				x	x
KPNA3	ENSG00000102753	13q14.2				x					x							x	x		x		x			x
TRIM13	ENSG00000204977	13q14.2																	x				x	x
INTS6	ENSG00000102786	13q14.3					x	x	x	x								x	x							x	x
SUGT1	ENSG00000165416	13q14.3																x
PCDH17	ENSG00000118946	13q21.1									x	x						x		x			x	x	x
PCDH20	ENSG00000197991	13q21.2									x	x						x
PCDH9	ENSG00000184226	13q21.32									x	x			x	x		x		x	x	x	x	x	x
DACH1	ENSG00000165659	13q21.33						x		x								x	x				x
MZT1	ENSG00000204899	13q21.33-q22.1																x			x
KLF5	ENSG00000102554	13q22.1
KLF12	ENSG00000118922	13q22.1						x			x								x				x	x	x
LMO7	ENSG00000136153	13q22.2									x		x				x	x			x	x
FBXL3	ENSG00000005812	13q22.3									x				x
MYCBP2	ENSG00000005810	13q22.3	x	x						x			x		x	x	x		x	x	x	x	x	x	x	x	x
SLAIN1	ENSG00000139737	13q22.3									x	x							x			x
RBM26	ENSG00000139746	13q31.1								x					x	x			x				x	x	x
NDFIP2	ENSG00000102471	13q31.1													x			x			x
SPRY2	ENSG00000136158	13q31.1	x	x	x	x		x	x		x								x
SLITRK1	ENSG00000178235	13q31.1									x	x	x		x	x		x			x	x	x	x
SLITRK5	ENSG00000165300	13q31.2					x				x	x			x	x				x			x
DNAJC3	ENSG00000102580	13q32.1																	x
HS6ST3	ENSG00000185352	13q32.1								x		x			x			x			x	x	x	x
MBNL2	ENSG00000139793	13q32.1													x						x	x
RAP2A	ENSG00000125249	13q32.1					x					x			x		x
IPO5	ENSG00000065150	13q32.2								x							x		x	x			x	x
STK24	ENSG00000102572	13q32.2																x	x
DOCK9	ENSG00000088387	13q32.3				x				x					x	x	x	x		x	x	x				x
TM9SF2	ENSG00000125304	13q32.3						x	x	x								x
ZIC2	ENSG00000043355	13q32.3		x						x		x						x			x	x
FGF14	ENSG00000102466	13q33.1				x	x				x	x	x					x	x		x	x				x
TPP2	ENSG00000134900	13q33.1								x								x
EFNB2	ENSG00000125266	13q33.3						x	x	x			x	x				x	x							x
ARGLU1	ENSG00000134884	13q33.3									x				x	x							x	x	x
FAM155A	ENSG00000204442	13q33.3									x	x	x					x	x		x	x	x	x	x
ABHD13	ENSG00000139826	13q33.3					x				x							x	x
TNFSF13B	ENSG00000102524	13q33.3						x	x	x
MYO16	ENSG00000041515	13q33.3									x	x	x							x						x	x
IRS2	ENSG00000185950	13q34									x							x	x	x			x	x	x
COL4A1	ENSG00000187498	13q34			x	x				x			x
RAB20	ENSG00000139832	13q34
ARHGEF7	ENSG00000102606	13q34		x			x			x					x		x		x	x			x	x	x
TUBGCP3	ENSG00000126216	13q34									x					x			x
ATP11A	ENSG00000068650	13q34
MCF2L	ENSG00000126217	13q34											x		x	x			x	x			x	x	x	x
CUL4A	ENSG00000139842	13q34				x		x		x									x	x
LAMP1	ENSG00000185896	13q34						x			x				x	x		x					x
TFDP1	ENSG00000198176	13q34									x			x	x	x
CDC16	ENSG00000130177	13q34									x										x	x	x
CHAMP1	ENSG00000198824	13q34		x	x	x		x	x		x			x				x	x				x
POTEM	ENSG00000187537	14q11.2
PIP4P1	ENSG00000165782	14q11.2									x
ZNF219	ENSG00000165804	14q11.2						x	x	x									x
HNRNPC	ENSG00000092199	14q11.2						x			x				x	x							x	x
SUPT16H	ENSG00000092201	14q11.2			x	x		x	x	x				x									x	x	x	x	x
CHD8	ENSG00000100888	14q11.2	x	x	x	x				x					x	x				x			x	x	x	x	x
TOX4	ENSG00000092203	14q11.2									x
MMP14	ENSG00000157227	14q11.2								x
PRMT5	ENSG00000100462	14q11.2								x			x				x
AJUBA	ENSG00000129474	14q11.2									x
PSMB5	ENSG00000100804	14q11.2									x					x							x	x
ACIN1	ENSG00000100813	14q11.2								x					x	x							x	x	x
PABPN1	ENSG00000100836	14q11.2				x									x	x			x
SLC22A17	ENSG00000092096	14q11.2										x			x	x				x			x
ZFHX2	ENSG00000136367	14q11.2									x	x			x					x			x	x	x
JPH4	ENSG00000092051	14q11.2						x	x	x		x	x		x	x				x	x		x	x	x
CPNE6	ENSG00000100884	14q11.2										x	x		x	x	x
RNF31	ENSG00000092098	14q12								x
IRF9	ENSG00000213928	14q12
REC8	ENSG00000100918	14q12
LTB4R	ENSG00000213903	14q12
NFATC4	ENSG00000100968	14q12				x					x
NOVA1	ENSG00000139910	14q12						x		x		x						x			x	x	x	x		x	x
FOXG1	ENSG00000176165	14q12	x	x	x	x					x	x		x	x	x		x								x	x
G2E3	ENSG00000092140	14q12									x			x				x					x
SCFD1	ENSG00000092108	14q12								x							x
STRN3	ENSG00000196792	14q12									x							x	x		x	x				x	x
HECTD1	ENSG00000092148	14q12								x								x	x	x			x	x	x	x
ARHGAP5	ENSG00000100852	14q12								x								x			x	x	x	x	x	x	x
AKAP6	ENSG00000151320	14q12-q13.1								x		x	x		x	x		x		x	x	x	x	x
NPAS3	ENSG00000151322	14q13.1				x				x		x							x	x			x	x	x
SPTSSA	ENSG00000165389	14q13.1			x	x													x
SNX6	ENSG00000129515	14q13.1												x			x		x
BAZ1A	ENSG00000198604	14q13.2-q13.1								x				x					x
SRP54	ENSG00000100883	14q13.2			x	x				x
PSMA6	ENSG00000100902	14q13.2						x	x	x													x	x
NFKBIA	ENSG00000100906	14q13.2						x		x								x	x
INSM2	ENSG00000168348	14q13.2									x
RALGAPA1	ENSG00000174373	14q13.2						x		x					x	x		x		x	x	x				x	x
SSTR1	ENSG00000139874	14q21.1						x	x			x						x
FBXO33	ENSG00000165355	14q21.1								x								x					x
LRFN5	ENSG00000165379	14q21.1										x	x		x						x	x	x	x		x	x
PRPF39	ENSG00000185246	14q21.2								x					x	x										x	x
FKBP3	ENSG00000100442	14q21.2											x		x	x							x
MDGA2	ENSG00000139915	14q21.3						x		x		x						x			x	x	x
MDGA2	ENSG00000272781	14q21.3						x			x							x			x	x	x
MGAT2	ENSG00000168282	14q21.3						x
NEMF	ENSG00000165525	14q21.3									x								x				x	x	x
ARF6	ENSG00000165527	14q21.3												x					x
SOS2	ENSG00000100485	14q21.3								x								x	x		x	x	x	x
MAP4K5	ENSG00000012983	14q22.1-q21.3									x							x	x
ATL1	ENSG00000198513	14q22.1			x	x	x				x	x	x		x		x	x	x		x	x	x
SAV1	ENSG00000151748	14q22.1
TRIM9	ENSG00000100505	14q22.1								x		x			x	x	x		x	x	x	x				x
GNG2	ENSG00000186469	14q22.1										x	x			x	x	x			x		x	x	x
RTRAF	ENSG00000087302	14q22.1
GPR137C	ENSG00000180998	14q22.1										x						x					x	x
ERO1A	ENSG00000197930	14q22.1									x							x
PSMC6	ENSG00000100519	14q22.1					x			x									x				x
STYX	ENSG00000198252	14q22.1
FERMT2	ENSG00000073712	14q22.1		x						x									x
DDHD1	ENSG00000100523	14q22.1									x								x
BMP4	ENSG00000125378	14q22.2						x			x
CNIH1	ENSG00000100528	14q22.2						x	x										x		x
SAMD4A	ENSG00000020577	14q22.2								x								x	x		x
GCH1	ENSG00000131979	14q22.2						x	x		x
KTN1	ENSG00000126777	14q22.3					x				x				x	x	x						x	x	x
PELI2	ENSG00000139946	14q22.3									x			x					x
OTX2	ENSG00000165588	14q22.3			x	x					x		x
EXOC5	ENSG00000070367	14q22.3								x				x			x		x				x	x
NAA30	ENSG00000139977	14q22.3						x		x									x
PSMA3	ENSG00000100567	14q23.1	x	x			x	x			x				x	x
ARID4A	ENSG00000032219	14q23.1			x	x				x									x				x	x	x	x	x
DACT1	ENSG00000165617	14q23.1		x		x							x					x					x	x
DAAM1	ENSG00000100592	14q23.1								x							x						x	x	x	x	x
RTN1	ENSG00000139970	14q23.1				x					x	x	x		x	x	x	x		x	x	x	x	x	x
PPM1A	ENSG00000100614	14q23.1						x		x								x	x		x	x	x	x
SIX6	ENSG00000184302	14q23.1
SIX1	ENSG00000126778	14q23.1					x	x	x
SIX4	ENSG00000100625	14q23.1
TRMT5	ENSG00000126814	14q23.1																	x
PRKCH	ENSG00000027075	14q23.1									x		x
HIF1A	ENSG00000100644	14q23.2									x			x									x	x	x	x
KCNH5	ENSG00000140015	14q23.2				x						x			x			x				x				x	x
PPP2R5E	ENSG00000154001	14q23.2								x									x		x		x	x	x	x	x
SGPP1	ENSG00000126821	14q23.2																x
SYNE2	ENSG00000054654	14q23.2		x	x	x					x			x									x	x
MTHFD1	ENSG00000100714	14q23.3															x
AKAP5	ENSG00000179841	14q23.3						x	x			x	x		x		x	x			x					x
ZBTB1	ENSG00000126804	14q23.3						x	x	x									x							x
SPTB	ENSG00000070182	14q23.3				x				x		x					x			x	x	x				x	x
MAX	ENSG00000125952	14q23.3			x	x		x	x				x		x	x					x	x
FUT8	ENSG00000033170	14q23.3						x							x	x			x		x
GPHN	ENSG00000171723	14q23.3								x						x	x				x	x	x	x		x
MPP5	ENSG00000072415	14q23.3																x
EIF2S1	ENSG00000134001	14q23.3					x	x			x						x
ARG2	ENSG00000081181	14q24.1											x										x	x
ZFP36L1	ENSG00000185650	14q24.1																	x
ACTN1	ENSG00000072110	14q24.1				x				x					x		x				x
DCAF5	ENSG00000139990	14q24.1					x	x	x	x				x					x	x	x	x	x	x	x
ERH	ENSG00000100632	14q24.1						x															x	x
SLC39A9	ENSG00000029364	14q24.1																x
SUSD6	ENSG00000100647	14q24.1
SLC8A3	ENSG00000100678	14q24.2										x
SYNJ2BP	ENSG00000213463	14q24.2													x	x
MAP3K9	ENSG00000006432	14q24.2									x	x	x		x			x			x	x	x			x	x
PCNX1	ENSG00000100731	14q24.2	x	x						x								x	x	x	x
SIPA1L1	ENSG00000197555	14q24.2								x					x	x	x			x						x	x
RGS6	ENSG00000182732	14q24.2									x	x	x				x
DPF3	ENSG00000205683	14q24.2										x														x	x
ZFYVE1	ENSG00000165861	14q24.2																		x
RBM25	ENSG00000119707	14q24.2						x	x	x					x	x			x				x	x	x
PSEN1	ENSG00000080815	14q24.2						x	x		x															x
ELMSAN1	ENSG00000156030	14q24.3			x	x				x								x	x
ZNF410	ENSG00000119725	14q24.3																								x	x
LIN52	ENSG00000205659	14q24.3						x			x
VRTN	ENSG00000133980	14q24.3								x
LTBP2	ENSG00000119681	14q24.3									x								x
FCF1	ENSG00000119616	14q24.3													x	x
YLPM1	ENSG00000119596	14q24.3		x						x				x	x	x							x	x	x	x	x
DLST	ENSG00000119689	14q24.3													x	x	x					x
PGF	ENSG00000119630	14q24.3						x	x
TMED10	ENSG00000170348	14q24.3																x					x
JDP2	ENSG00000140044	14q24.3		x														x
BATF	ENSG00000156127	14q24.3						x
ERG28	ENSG00000133935	14q24.3						x	x
TGFB3	ENSG00000119699	14q24.3									x
GPATCH2L	ENSG00000089916	14q24.3												x				x					x	x	x
ESRRB	ENSG00000119715	14q24.3
VASH1	ENSG00000071246	14q24.3																	x
IRF2BPL	ENSG00000119669	14q24.3	x	x	x	x					x			x				x	x	x	x		x	x	x	x	x
TMEM63C	ENSG00000165548	14q24.3									x	x			x
AHSA1	ENSG00000100591	14q24.3								x						x	x
SPTLC2	ENSG00000100596	14q24.3									x
SNW1	ENSG00000100603	14q24.3				x				x									x							x	x
NRXN3	ENSG00000021645	14q31.1-q24.3					x	x		x		x	x		x	x	x	x		x	x	x	x	x	x	x	x
GTF2A1	ENSG00000165417	14q31.1									x								x				x	x
STON2	ENSG00000140022	14q31.1										x					x	x
SEL1L	ENSG00000071537	14q31.1									x				x	x					x		x
FLRT2	ENSG00000185070	14q31.3						x			x		x		x			x	x		x
GPR65	ENSG00000140030	14q31.3
ZC3H14	ENSG00000100722	14q31.3	x	x							x															x	x
EML5	ENSG00000165521	14q31.3		x							x				x	x		x
FOXN3	ENSG00000053254	14q31.3-q32.11						x			x			x				x					x
PSMC1	ENSG00000100764	14q32.11					x	x		x						x	x
CALM1	ENSG00000198668	14q32.11				x		x	x		x		x		x	x	x	x	x	x	x	x	x
TTC7B	ENSG00000165914	14q32.11						x		x			x		x	x	x			x	x	x
RPS6KA5	ENSG00000100784	14q32.11						x		x								x			x
PPP4R3A	ENSG00000100796	14q32.12								x								x	x				x
FBLN5	ENSG00000140092	14q32.12								x			x
ITPK1	ENSG00000100605	14q32.12						x		x									x
BTBD7	ENSG00000011114	14q32.12												x				x					x
UNC79	ENSG00000133958	14q32.12					x			x		x		x	x			x			x	x
DDX24	ENSG00000089737	14q32.12									x		x		x	x				x			x	x
DICER1	ENSG00000100697	14q32.13		x						x									x	x			x	x	x	x	x
GLRX5	ENSG00000182512	14q32.13						x
GSKIP	ENSG00000100744	14q32.2				x												x
PAPOLA	ENSG00000090060	14q32.2						x		x				x	x	x			x				x	x	x	x
BCL11B	ENSG00000127152	14q32.2	x	x	x	x					x		x	x				x		x	x	x	x	x	x	x	x
CCNK	ENSG00000090061	14q32.2						x		x
CYP46A1	ENSG00000036530	14q32.2									x	x	x		x	x			x		x
EML1	ENSG00000066629	14q32.2									x								x		x	x
EVL	ENSG00000196405	14q32.2								x			x			x	x		x				x	x	x
YY1	ENSG00000100811	14q32.2			x	x		x		x								x	x				x	x	x	x	x
WARS	ENSG00000140105	14q32.2			x	x		x
BEGAIN	ENSG00000183092	14q32.2						x			x	x			x	x	x	x			x	x
DIO3	ENSG00000197406	14q32.31						x
PPP2R5C	ENSG00000078304	14q32.31									x								x		x	x	x
DYNC1H1	ENSG00000197102	14q32.31	x	x	x	x		x	x	x					x	x	x		x	x			x	x		x	x
HSP90AA1	ENSG00000080824	14q32.31			x	x					x		x		x	x	x		x		x		x
WDR20	ENSG00000140153	14q32.31						x	x		x										x	x
TECPR2	ENSG00000196663	14q32.31				x					x
RCOR1	ENSG00000089902	14q32.31						x	x	x				x				x	x							x	x
TRAF3	ENSG00000131323	14q32.32			x	x		x	x	x							x				x
CDC42BPB	ENSG00000198752	14q32.32		x		x		x	x	x					x	x	x		x	x			x	x	x	x	x
EIF5	ENSG00000100664	14q32.32		x							x				x	x			x				x
CKB	ENSG00000166165	14q32.32				x						x			x	x	x			x	x		x	x
KLC1	ENSG00000126214	14q32.33	x	x							x	x	x		x	x	x	x	x	x	x	x	x	x	x	x	x
ZFYVE21	ENSG00000100711	14q32.33
PPP1R13B	ENSG00000088808	14q32.33									x		x							x
ATP5MPL	ENSG00000156411	14q32.33													x	x
INF2	ENSG00000203485	14q32.33			x	x					x				x		x
AKT1	ENSG00000142208	14q32.33			x	x	x				x			x			x
CEP170B	ENSG00000099814	14q32.33						x			x		x				x		x	x	x		x
JAG2	ENSG00000184916	14q32.33								x																x
BRF1	ENSG00000185024	14q32.33	x	x															x				x	x
PACS2	ENSG00000179364	14q32.33			x	x					x								x	x
MTA1	ENSG00000182979	14q32.33			x	x		x		x				x						x			x			x	x
CYFIP1	ENSG00000068793	15q11.2									x						x		x		x	x
NIPA2	ENSG00000140157	15q11.2									x							x
MAGEL2	ENSG00000254585	15q11.2			x	x					x		x										x
SNRPN	ENSG00000128739	15q11.2										x	x		x	x		x			x	x
SNURF	ENSG00000273173	15q11.2											x		x	x					x	x	x	x	x
UBE3A	ENSG00000114062	15q11.2			x	x				x					x	x		x	x				x	x	x	x	x
ATP10A	ENSG00000206190	15q12											x
GABRB3	ENSG00000166206	15q12	x	x	x	x		x			x	x	x		x	x					x	x	x	x	x	x	x
GABRA5	ENSG00000186297	15q12			x	x					x	x	x					x								x	x
GABRG3	ENSG00000182256	15q12						x			x	x	x			x		x				x				x	x
HERC2	ENSG00000128731	15q13.1								x					x			x		x	x	x	x			x	x
GOLGA8M	ENSG00000188626	15q13.1
APBA2	ENSG00000034053	15q13.1									x	x			x				x	x			x	x	x	x	x
TJP1	ENSG00000104067	15q13.1								x					x		x				x
KLF13	ENSG00000169926	15q13.3																x	x		x
OTUD7A	ENSG00000169918	15q13.3			x	x					x	x	x								x	x
GREM1	ENSG00000166923	15q13.3						x				x
RYR3	ENSG00000198838	15q14		x							x	x	x					x			x	x				x	x
EMC7	ENSG00000134153	15q14						x	x						x			x	x
EMC4	ENSG00000128463	15q14		x				x	x						x	x	x
SLC12A6	ENSG00000140199	15q14									x			x	x	x				x
NOP10	ENSG00000182117	15q14						x								x
LPCAT4	ENSG00000176454	15q14									x				x	x
GOLGA8A	ENSG00000175265	15q14																					x	x	x
ACTC1	ENSG00000159251	15q14				x
AQR	ENSG00000021776	15q14								x				x
ZNF770	ENSG00000198146	15q14									x							x	x		x		x	x	x
MEIS2	ENSG00000134138	15q14	x	x	x	x				x									x				x			x
SPRED1	ENSG00000166068	15q14				x					x								x	x
RASGRP1	ENSG00000172575	15q14				x					x	x	x		x			x		x	x	x
THBS1	ENSG00000137801	15q14								x
SRP14	ENSG00000140319	15q15.1						x								x			x				x
DISP2	ENSG00000140323	15q15.1									x	x	x	x	x	x		x		x	x
BAHD1	ENSG00000140320	15q15.1				x					x															x	x
CHST14	ENSG00000169105	15q15.1		x
CCDC32	ENSG00000128891	15q15.1											x					x
KNL1	ENSG00000137812	15q15.1									x
RAD51	ENSG00000051180	15q15.1						x	x
RHOV	ENSG00000104140	15q15.1		x									x
VPS18	ENSG00000104142	15q15.1									x						x
DLL4	ENSG00000128917	15q15.1								x									x
INO80	ENSG00000128908	15q15.1						x		x									x							x
RTF1	ENSG00000137815	15q15.1								x				x									x	x	x	x	x
ITPKA	ENSG00000137825	15q15.1	x	x								x	x		x
TYRO3	ENSG00000092445	15q15.1										x			x				x	x
MGA	ENSG00000174197	15q15.1			x	x				x				x						x						x	x
MAPKBP1	ENSG00000137802	15q15.1									x		x		x	x			x	x
TMEM87A	ENSG00000103978	15q15.1																	x				x
ZNF106	ENSG00000103994	15q15.1									x				x					x	x	x
SNAP23	ENSG00000092531	15q15.2-q15.1									x
CDAN1	ENSG00000140326	15q15.2																								x	x
TTBK2	ENSG00000128881	15q15.2								x								x	x	x	x
UBR1	ENSG00000159459	15q15.2					x				x												x
TP53BP1	ENSG00000067369	15q15.3				x	x			x					x	x	x			x	x	x	x
MAP1A	ENSG00000166963	15q15.3								x		x			x	x	x			x	x	x	x	x		x	x
PDIA3	ENSG00000167004	15q15.3								x					x		x				x		x
MFAP1	ENSG00000140259	15q15.3									x							x
FRMD5	ENSG00000171877	15q15.3			x	x				x		x				x					x	x
CTDSPL2	ENSG00000137770	15q15.3-q21.1	x	x						x				x				x	x		x	x				x
EIF3J	ENSG00000104131	15q21.1									x							x	x
B2M	ENSG00000166710	15q21.1						x	x												x	x
GATM	ENSG00000171766	15q21.1
SLC30A4	ENSG00000104154	15q21.1																x
SEMA6D	ENSG00000137872	15q21.1				x	x				x							x			x		x	x	x
MYEF2	ENSG00000104177	15q21.1									x	x			x	x			x			x	x	x	x	x	x
FBN1	ENSG00000166147	15q21.1	x	x	x	x		x	x	x																x	x
EID1	ENSG00000255302	15q21.1																					x	x	x
SECISBP2L	ENSG00000138593	15q21.1				x	x				x								x	x	x	x	x	x	x
COPS2	ENSG00000166200	15q21.1						x	x	x													x	x
FGF7	ENSG00000140285	15q21.2						x	x
HDC	ENSG00000140287	15q21.2					x
GABPB1	ENSG00000104064	15q21.2									x								x
USP8	ENSG00000138592	15q21.2						x	x	x						x			x				x	x
AP4E1	ENSG00000081014	15q21.2			x	x													x
DMXL2	ENSG00000104093	15q21.2					x			x			x		x	x	x		x	x	x	x	x	x	x
TMOD3	ENSG00000138594	15q21.2
LEO1	ENSG00000166477	15q21.2			x	x		x			x			x				x					x	x	x	x	x
MAPK6	ENSG00000069956	15q21.2									x							x			x	x	x	x
MYO5A	ENSG00000197535	15q21.2	x	x			x				x	x			x	x	x	x	x	x	x	x	x	x		x	x
FAM214A	ENSG00000047346	15q21.2-q21.3					x				x							x
RSL24D1	ENSG00000137876	15q21.3						x	x														x	x
CCPG1	ENSG00000260916	15q21.3													x	x					x		x			x
PYGO1	ENSG00000171016	15q21.3						x	x	x								x	x				x
RFX7	ENSG00000181827	15q21.3		x	x	x		x		x				x		x		x	x		x		x	x	x	x	x
ZNF280D	ENSG00000137871	15q21.3									x					x		x	x				x
TCF12	ENSG00000140262	15q21.3		x	x	x					x							x	x
ALDH1A2	ENSG00000128918	15q21.3				x							x
ADAM10	ENSG00000137845	15q21.3						x		x								x	x		x	x
RNF111	ENSG00000157450	15q22.1-q22.2						x		x								x					x	x	x	x	x
SLTM	ENSG00000137776	15q22.1									x				x	x		x	x				x	x	x	x
FOXB1	ENSG00000171956	15q22.2						x			x								x
RORA	ENSG00000069667	15q22.2			x	x					x							x			x	x				x	x
TLN2	ENSG00000171914	15q22.2				x					x	x					x	x	x	x
TPM1	ENSG00000140416	15q22.2													x	x	x				x
USP3	ENSG00000140455	15q22.31								x				x					x
HERC1	ENSG00000103657	15q22.31					x			x			x		x	x		x		x	x	x	x	x	x	x	x
SNX1	ENSG00000028528	15q22.31				x					x						x						x
CSNK1G1	ENSG00000169118	15q22.31						x	x	x				x												x
ZNF609	ENSG00000180357	15q22.31			x	x		x	x	x				x				x	x				x	x	x
OAZ2	ENSG00000180304	15q22.31														x			x
CLPX	ENSG00000166855	15q22.31									x								x
DPP8	ENSG00000074603	15q22.31									x				x	x				x	x	x
DENND4A	ENSG00000174485	15q22.31									x								x	x
RAB11A	ENSG00000103769	15q22.31			x	x		x		x							x		x		x	x	x
MAP2K1	ENSG00000169032	15q22.31			x	x		x			x						x	x			x	x				x	x
RPL4	ENSG00000174444	15q22.31						x	x	x					x	x	x						x
SMAD3	ENSG00000166949	15q22.33									x															x
PIAS1	ENSG00000033800	15q23								x																x
FEM1B	ENSG00000169018	15q23																x	x	x	x	x	x	x	x
CORO2B	ENSG00000103647	15q23		x								x		x		x	x		x
ANP32A	ENSG00000140350	15q23	x	x		x	x	x		x				x					x				x	x		x	x
KIF23	ENSG00000137807	15q23						x		x
RPLP1	ENSG00000137818	15q23													x	x	x				x		x
TLE3	ENSG00000140332	15q23	x	x	x	x		x	x	x									x	x			x	x		x	x
LARP6	ENSG00000166173	15q23						x	x			x	x						x
MYO9A	ENSG00000066933	15q23									x			x					x	x	x	x	x	x	x
PKM	ENSG00000067225	15q23									x				x	x	x		x	x	x
PARP6	ENSG00000137817	15q23								x			x	x	x	x			x				x
ARIH1	ENSG00000166233	15q24.1			x	x				x									x		x	x
NEO1	ENSG00000067141	15q24.1	x	x		x					x				x		x	x	x				x	x	x	x
HCN4	ENSG00000138622	15q24.1					x			x								x								x
NPTN	ENSG00000156642	15q24.1			x	x		x		x			x		x	x	x	x			x	x	x	x	x
LOXL1	ENSG00000129038	15q24.1									x
PML	ENSG00000140464	15q24.1												x
ARID3B	ENSG00000179361	15q24.1												x			x									x
CLK3	ENSG00000179335	15q24.1												x	x	x			x
EDC3	ENSG00000179151	15q24.1		x														x					x
CSK	ENSG00000103653	15q24.1						x	x	x								x
C15orf39	ENSG00000167173	15q24.2
SIN3A	ENSG00000169375	15q24.2	x	x	x	x		x	x	x				x					x				x			x	x
PTPN9	ENSG00000169410	15q24.2																x	x
FBXO22	ENSG00000167196	15q24.2	x	x							x				x	x					x	x
SCAPER	ENSG00000140386	15q24.3									x		x					x	x				x	x	x
PEAK1	ENSG00000173517	15q24.3																	x			x
HMG20A	ENSG00000140382	15q24.3													x	x		x	x
LINGO1	ENSG00000169783	15q24.3								x		x	x		x		x			x			x	x	x
IREB2	ENSG00000136381	15q25.1				x		x	x	x									x				x	x
PSMA4	ENSG00000041357	15q25.1													x	x	x		x
MORF4L1	ENSG00000185787	15q25.1								x					x	x			x		x		x			x
RASGRF1	ENSG00000058335	15q25.1								x		x	x		x	x		x		x	x					x	x
ARNT2	ENSG00000172379	15q25.1									x	x			x	x		x	x	x			x	x	x
ABHD17C	ENSG00000136379	15q25.1						x	x		x							x	x				x
MESDC2	ENSG00000117899	15q25.1						x
TLNRD1	ENSG00000140406	15q25.1									x			x					x
CFAP161	ENSG00000156206	15q25.1
CPEB1	ENSG00000214575	15q25.2						x	x	x		x			x	x
AP3B2	ENSG00000103723	15q25.2			x	x					x	x	x		x	x	x
RAMAC	ENSG00000169612	15q25.2
HDGFL3	ENSG00000166503	15q25.2						x	x	x		x	x					x	x		x		x	x	x
BNC1	ENSG00000169594	15q25.2									x
ZNF592	ENSG00000166716	15q25.3						x	x	x									x							x
PDE8A	ENSG00000073417	15q25.3															x		x
AKAP13	ENSG00000170776	15q25.3									x							x					x	x	x
NTRK3	ENSG00000140538	15q25.3								x		x			x	x		x		x	x	x				x	x
DET1	ENSG00000140543	15q25.3												x
ACAN	ENSG00000157766	15q26.1								x
ABHD2	ENSG00000140526	15q26.1													x								x
ZNF710	ENSG00000140548	15q26.1									x								x
IDH2	ENSG00000182054	15q26.1				x					x						x		x
IQGAP1	ENSG00000140575	15q26.1									x						x	x
CRTC3	ENSG00000140577	15q26.1									x								x							x	x
FURIN	ENSG00000140564	15q26.1						x	x	x									x
SV2B	ENSG00000185518	15q26.1										x	x		x		x			x	x	x				x	x
SLCO3A1	ENSG00000176463	15q26.1																x
ST8SIA2	ENSG00000140557	15q26.1										x	x					x	x				x	x	x
CHD2	ENSG00000173575	15q26.1	x	x	x	x	x			x											x	x	x	x	x	x	x
NR2F2	ENSG00000185551	15q26.2			x	x	x	x	x	x								x
IGF1R	ENSG00000140443	15q26.3									x			x				x	x				x	x	x	x	x
MEF2A	ENSG00000068305	15q26.3									x		x					x	x	x	x	x
ASB7	ENSG00000183475	15q26.3						x	x		x						x		x
ALDH1A3	ENSG00000184254	15q26.3				x
CHSY1	ENSG00000131873	15q26.3									x							x	x
SNRPA1	ENSG00000131876	15q26.3						x	x	x							x		x
HBA1	ENSG00000206172	16p13.3											x				x
ARHGDIG	ENSG00000242173	16p13.3									x	x	x
AXIN1	ENSG00000103126	16p13.3									x			x
RAB11FIP3	ENSG00000090565	16p13.3								x					x	x			x
CAPN15	ENSG00000103326	16p13.3				x					x
FBXL16	ENSG00000127585	16p13.3									x	x	x		x			x		x	x		x	x	x	x
SOX8	ENSG00000005513	16p13.3										x
CACNA1H	ENSG00000196557	16p13.3	x	x		x							x							x			x			x	x
UBE2I	ENSG00000103275	16p13.3				x		x	x		x			x		x			x				x			x
UNKL	ENSG00000059145	16p13.3									x
CLCN7	ENSG00000103249	16p13.3				x					x
TMEM204	ENSG00000131634	16p13.3						x	x		x		x
CRAMP1	ENSG00000007545	16p13.3		x		x	x				x			x												x
JPT2	ENSG00000206053	16p13.3
MAPK8IP3	ENSG00000138834	16p13.3			x	x		x	x	x					x	x	x			x	x					x
SPSB3	ENSG00000162032	16p13.3																	x
ZNF598	ENSG00000167962	16p13.3									x					x
TSC2	ENSG00000103197	16p13.3	x	x	x	x				x				x	x	x	x			x
PKD1	ENSG00000008710	16p13.3		x		x				x					x	x				x
CASKIN1	ENSG00000167971	16p13.3	x	x				x		x		x			x	x	x			x						x
MLST8	ENSG00000167965	16p13.3
PGP	ENSG00000184207	16p13.3						x
RNPS1	ENSG00000205937	16p13.3						x	x	x				x	x	x			x				x	x	x	x	x
CCNF	ENSG00000162063	16p13.3									x
ATP6V0C	ENSG00000185883	16p13.3			x	x							x		x	x	x		x				x	x	x
PDPK1	ENSG00000140992	16p13.3									x						x	x			x	x	x
KCTD5	ENSG00000167977	16p13.3				x
SRRM2	ENSG00000167978	16p13.3	x	x	x	x	x			x				x	x	x			x	x			x	x	x
FLYWCH2	ENSG00000162076	16p13.3											x						x
PKMYT1	ENSG00000127564	16p13.3
NAA60	ENSG00000122390	16p13.3																	x
CREBBP	ENSG00000005339	16p13.3	x	x	x	x		x	x	x				x	x	x		x		x			x	x	x	x	x
ADCY9	ENSG00000162104	16p13.3		x							x							x		x						x	x
TFAP4	ENSG00000090447	16p13.3		x				x		x									x							x
GLIS2	ENSG00000126603	16p13.3						x	x		x
CDIP1	ENSG00000089486	16p13.3					x					x				x
UBALD1	ENSG00000153443	16p13.3											x								x
GLYR1	ENSG00000140632	16p13.3			x	x		x	x	x											x	x	x
UBN1	ENSG00000118900	16p13.3				x				x													x
RBFOX1	ENSG00000078328	16p13.3				x					x	x	x		x	x					x	x	x	x	x	x	x
USP7	ENSG00000187555	16p13.2			x	x		x	x	x					x	x			x		x	x	x	x	x	x
C16orf72	ENSG00000182831	16p13.2		x				x			x							x	x				x
GRIN2A	ENSG00000183454	16p13.2			x	x	x			x		x	x		x	x	x	x		x	x	x				x	x
ATF7IP2	ENSG00000166669	16p13.2-p13.13																								x
CLEC16A	ENSG00000038532	16p13.13									x			x						x
SOCS1	ENSG00000185338	16p13.13																	x
ZC3H7A	ENSG00000122299	16p13.13				x				x					x				x				x	x
GSPT1	ENSG00000103342	16p13.13								x									x				x	x	x
SHISA9	ENSG00000237515	16p13.12									x	x				x		x
MRTFB	ENSG00000186260	16p13.12		x				x		x			x		x	x	x	x		x	x	x				x	x
NPIPA5	ENSG00000183793	16p13.11
MARF1	ENSG00000166783	16p13.11								x										x
MYH11	ENSG00000133392	16p13.11		x							x						x
ABCC1	ENSG00000103222	16p13.11									x			x
XYLT1	ENSG00000103489	16p12.3									x						x	x			x	x
RPS15A	ENSG00000134419	16p12.3						x					x				x
SMG1	ENSG00000157106	16p12.3						x		x				x	x	x				x			x	x	x
GPRC5B	ENSG00000167191	16p12.3										x					x		x		x	x
DCUN1D3	ENSG00000188215	16p12.3						x	x									x								x
NPIPB3	ENSG00000169246	16p12.2
PDZD9	ENSG00000155714	16p12.2
USP31	ENSG00000103404	16p12.2									x							x			x
SCNN1G	ENSG00000166828	16p12.2				x					x			x
UBFD1	ENSG00000103353	16p12.2									x							x	x		x		x
NDUFAB1	ENSG00000004779	16p12.2																					x
PLK1	ENSG00000166851	16p12.2						x	x		x
PRKCB	ENSG00000166501	16p12.1-p12.2			x	x		x	x	x		x	x		x	x	x			x	x	x	x	x	x	x	x
CACNG3	ENSG00000006116	16p12.1		x				x		x		x	x		x		x	x								x	x
RBBP6	ENSG00000122257	16p12.1								x					x	x		x	x				x	x	x	x	x
TNRC6A	ENSG00000090905	16p12.1		x		x				x				x		x		x	x				x	x	x	x	x
ARHGAP17	ENSG00000140750	16p12.1																x	x
HS3ST4	ENSG00000182601	16p12.1				x						x	x					x			x	x
IL21R	ENSG00000103522	16p12.1								x
GTF3C1	ENSG00000077235	16p12.1								x				x	x					x						x	x
[truncated: 3,757 more rows]

## Sheet: Table S6
Table S6. Transmission disequilibrium test (TDT) of rare, inherited LoFs in the discovery cohort. For each autosomal gene, rare, inherited LoFs that passed different allele frequency and pExt filters were identified 20,491 unaffected parents and evaluated over-transmission to ASD offspring in 9,504 trios and 2,966 duos. And for each non-PAR chrX gene, LoFs were identified in 11,354 unaffected mot…
					Gene metrics				Known genes						Denovo	All rare variants												Ultra-rare variants
Prioritized	GeneID	Gene symbol	EntrezID	CytoBand	ExACpLI	LOEUF	LOEUF decile	Arisk	SFARICategory	SFARIScore	DDG2P gene category	DDG2P gene category	DDG2P mutational consequence	DDG2P organ specificity list	pDenovoWEST	AllLoF,pExt>=0.9 Unaffected Parents	AllLoF,pExt>=0.9Trans	AllLoF,pExt>=0.9NonTrans	AllLoF,pExt>=0.9TDTStat	AllLoF,pExt>=0.1 Unaffected Parents	AllLoF,pExt>=0.1Trans	AllLoF,pExt>=0.1NonTrans	AllLoF,pExt>=0.1TDTStat	AllLoF Unaffected Parents	AllLoFTrans	AllLoFNonTrans	AllLoFTDTStat	URLoF,pExt>=0.9 Unaffected Parents	URLoF,pExt>=0.9Trans	URLoF,pExt>=0.9NonTrans	URLoF,pExt>=0.9TDTStat	URLoF,pExt>=0.1 Unaffected Parents	URLoF,pExt>=0.1Trans	URLoF,pExt>=0.1NonTrans	URLoF,pExt>=0.1TDTStat	URLoFCount	URLoFTrans	URLoFNonTrans	URLoFTDTStat
x	ENSG00000159459	UBR1	197131	15q15.2	0.31989	0.349	1	0.497459	.	.	confirmed	biallelic	loss of function	Face,Skeleton,Endocrine/Metabolic,Brain/Cognition	0.05	15	15	1	3.5	15	15	1	3.5	16	15	2	3.15296	15	15	1	3.5	15	15	1	3.5	16	15	2	3.15296
.	ENSG00000064545	TMEM161A	54929	19p13.11	2.04659e-06	0.821	4	0.195579	.	.	.	.	.	.	1	9	9	0	3	11	11	0	3.31662	11	11	0	3.31662	6	6	0	2.44949	8	8	0	2.82843	8	8	0	2.82843
.	ENSG00000198483	ANKRD35	148741	1q21.1	4.67636e-13	1.081	6	0.13862	.	.	.	.	.	.	0.69	107	77	42	3.20844	107	77	42	3.20844	107	77	42	3.20844	25	16	13	0.557086	25	16	13	0.557086	25	16	13	0.557086
.	ENSG00000180263	FGD6	55785	12q22	0.995228	0.538	2	0.225425	.	.	.	.	.	.	1	13	13	1	3.20713	13	13	1	3.20713	13	13	1	3.20713	13	13	1	3.20713	13	13	1	3.20713	13	13	1	3.20713
.	ENSG00000215440	NPEPL1	79716	20q13.32	1.80492e-07	1.073	5	0.168144	.	.	.	.	.	.	0.11	10	11	1	2.88675	12	13	1	3.20713	12	13	1	3.20713	6	7	0	2.64575	8	9	0	3	8	9	0	3
.	ENSG00000154479	CCDC173	129881	2q31.1	1.08459e-15	1.178	6	0.189033	.	.	.	.	.	.	0.18	26	23	6	3.15682	26	23	6	3.15682	28	24	7	3.05329	17	15	4	2.52357	17	15	4	2.52357	19	16	5	2.4004
.	ENSG00000086619	ERO1B	56605	1q42.3	1.54261e-05	0.853	4	0.270082	.	.	.	.	.	.	1	19	19	4	3.12772	19	19	4	3.12772	19	19	4	3.12772	19	19	4	3.12772	19	19	4	3.12772	19	19	4	3.12772
.	ENSG00000109424	UCP1	7350	4q31.1	4.52264e-08	1.788	9	0.0613067	.	.	.	.	.	.	.	9	9	0	3	9	9	0	3	11	10	1	2.7136	2	2	0	1.41421	2	2	0	1.41421	2	2	0	1.41421
.	ENSG00000177370	TIMM22	29928	17p13.3	0.00362101	1.638	8	0.188658	.	.	.	.	.	.	.	9	9	0	3	9	9	0	3	10	9	1	2.52982	8	8	0	2.82843	8	8	0	2.82843	9	8	1	2.33333
.	ENSG00000142794	NBPF3	84224	1p36.12	1.9838e-11	1.151	6	0.264893	.	.	.	.	.	.	0.06	35	28	9	3.12358	39	30	11	2.9673	39	30	11	2.9673	10	8	2	1.89737	13	10	3	1.94145	13	10	3	1.94145
.	ENSG00000158156	XKR8	55113	1p35.3	1.43124e-05	1.471	7	0.121618	.	.	.	.	.	.	.	8	8	0	2.82843	8	8	0	2.82843	8	8	0	2.82843	8	8	0	2.82843	8	8	0	2.82843	8	8	0	2.82843
.	ENSG00000178999	AURKB	9212	17p13.1	0.00588234	0.732	3	0.0541849	.	.	.	.	.	.	.	23	20	6	2.74563	23	20	6	2.74563	27	22	8	2.55604	5	3	3	0	5	3	3	0	5	3	3	0
.	ENSG00000003989	SLC7A2	6542	8p22	1.17264e-08	1.014	5	0.0985432	.	.	.	.	.	.	.	7	7	0	2.64575	11	10	1	2.7136	16	11	6	1.21268	7	7	0	2.64575	11	10	1	2.7136	16	11	6	1.21268
.	ENSG00000179855	GIPC3	126326	19p13.3	0.0542521	0.934	5	0.08667	.	.	.	.	.	.	0.04	11	10	1	2.7136	11	10	1	2.7136	11	10	1	2.7136	5	5	0	2.23607	5	5	0	2.23607	5	5	0	2.23607
.	ENSG00000005981	ASB4	51666	7q21.3	0.0110197	1.414	7	0.12922	.	.	.	.	.	.	0.08	11	10	1	2.7136	11	10	1	2.7136	11	10	1	2.7136	11	10	1	2.7136	11	10	1	2.7136	11	10	1	2.7136
x	ENSG00000067798	NAV3	89795	12q21.2	0.999999	0.185	0	0.446146	.	.	.	.	.	.	0.31	8	8	1	2.33333	10	10	1	2.7136	17	15	4	2.52357	8	8	1	2.33333	10	10	1	2.7136	17	15	4	2.52357
.	ENSG00000110042	DTX4	23220	11q12.1	0.594144	0.482	2	0.685662	.	.	.	.	.	.	1	9	10	1	2.7136	9	10	1	2.7136	9	10	1	2.7136	9	10	1	2.7136	9	10	1	2.7136	9	10	1	2.7136
.	ENSG00000130768	SMPDL3B	27293	1p35.3	1.3914e-07	1.274	7	0.0536269	.	.	.	.	.	.	0.21	21	18	5	2.71069	21	18	5	2.71069	27	23	6	3.15682	11	9	2	2.11058	11	9	2	2.11058	17	14	3	2.66789
.	ENSG00000205356	TECPR1	25851	7q21.3	2.43068e-07	0.504	2	0.162971	.	.	.	.	.	.	1	20	16	4	2.68328	20	16	4	2.68328	20	16	4	2.68328	17	14	3	2.66789	17	14	3	2.66789	17	14	3	2.66789
.	ENSG00000166557	TMED3	23423	15q25.1	0.00265674	0.985	5	0.206869	.	.	.	.	.	.	0.27	19	16	4	2.68328	19	16	4	2.68328	22	17	6	2.29366	4	4	0	2	4	4	0	2	7	5	2	1.13389
.	ENSG00000175518	UBQLNL	143630	11p15.4	3.52672e-09	1.642	8	0.0711549	.	.	.	.	.	.	0.35	14	12	2	2.67261	14	12	2	2.67261	15	12	3	2.32379	8	7	1	2.12132	8	7	1	2.12132	8	7	1	2.12132
.	ENSG00000064201	TSPAN32	10077	11p15.5	0.000537261	0.988	5	0.0542864	.	.	.	.	.	.	0.33	6	6	0	2.44949	14	12	2	2.67261	18	12	6	1.41421	4	4	0	2	10	8	2	1.89737	10	8	2	1.89737
x	ENSG00000205726	ITSN1	6453	21q22.11	1	0.221	0	0.466335	.	.	.	.	.	.	0.00506	11	10	1	2.7136	14	12	2	2.67261	25	18	9	1.73205	11	10	1	2.7136	14	12	2	2.67261	20	16	6	2.13201
.	ENSG00000163762	TM4SF18	116441	3q25.1	2.10381e-07	1.598	8	0.0836003	.	.	.	.	.	.	0.06	12	12	2	2.67261	12	12	2	2.67261	12	12	2	2.67261	2	1	1	0	2	1	1	0	2	1	1	0
.	ENSG00000079616	KIF22	3835	16p11.2	4.39968e-06	0.851	4	0.16492	.	.	confirmed	monoallelic	activating	Skeleton	1	12	12	2	2.67261	12	12	2	2.67261	13	12	3	2.32379	12	12	2	2.67261	12	12	2	2.67261	13	12	3	2.32379
.	ENSG00000122507	BBS9	27241	7p14.3	6.37524e-10	0.842	4	0.187694	.	.	confirmed	biallelic	loss of function	Skeleton,Brain/Cognition,Eye,Respiratory tract	0.1	17	14	3	2.66789	17	14	3	2.66789	20	16	4	2.68328	14	12	2	2.67261	14	12	2	2.67261	17	14	3	2.66789
.	ENSG00000142186	SCYL1	57410	11q13.1	0.00778441	0.677	3	0.17508	.	.	probable	biallelic	loss of function	Peripheral nerves,GI tract,Brain/Cognition	0.63	11	9	3	1.73205	16	14	3	2.66789	22	18	5	2.71069	10	9	2	2.11058	13	12	2	2.67261	15	14	2	3
.	ENSG00000164011	ZNF691	51058	1p34.2	0.417759	0.47	2	0.297746	.	.	.	.	.	.	.	1	1	0	1	7	7	0	2.64575	8	8	0	2.82843	1	1	0	1	4	4	0	2	5	5	0	2.23607
.	ENSG00000167850	CD300C	10871	17q25.1	0.000578296	1.571	8	.	.	.	.	.	.	.	.	7	7	0	2.64575	7	7	0	2.64575	7	7	0	2.64575	2	2	0	1.41421	2	2	0	1.41421	2	2	0	1.41421
.	ENSG00000183476	SH2D7	646892	15q25.1	0.00142098	1.193	6	.	.	.	.	.	.	.	0.37	7	7	0	2.64575	7	7	0	2.64575	8	7	1	2.12132	5	5	0	2.23607	5	5	0	2.23607	6	5	1	1.63299
.	ENSG00000243284	VSIG8	391123	1q23.2	0.00316	0.847	4	.	.	.	.	.	.	.	1	6	7	0	2.64575	6	7	0	2.64575	6	7	0	2.64575	6	7	0	2.64575	6	7	0	2.64575	6	7	0	2.64575
.	ENSG00000215277	RNF212B	100507650	14q11.2	.	1.14	6	.	.	.	.	.	.	.	0.02	10	7	2	1.66667	25	19	6	2.6	25	19	6	2.6	4	3	0	1.73205	9	7	1	2.12132	9	7	1	2.12132
.	ENSG00000117593	DARS2	55157	1q25.1	4.40768e-09	0.915	5	0.108773	.	.	both RD and IF	biallelic	loss of function	Endocrine/Metabolic,Brain/Cognition	1	3	1	2	-0.57735	35	27	11	2.59554	35	27	11	2.59554	3	1	2	-0.57735	21	15	8	1.4596	21	15	8	1.4596
.	ENSG00000188467	SLC24A5	283652	15q21.1	3.20459e-05	1.163	6	0.158996	.	.	.	.	.	.	1	13	12	2	2.67261	19	17	5	2.55841	22	19	6	2.6	10	9	2	2.11058	16	14	5	2.06474	19	16	6	2.13201
.	ENSG00000160339	FCN2	2220	9q34.3	1.9323e-09	1.527	8	.	.	.	.	.	.	.	0.12	23	17	8	1.8	32	25	10	2.53546	60	41	23	2.25	5	4	1	1.34164	7	6	2	1.41421	9	8	2	1.89737
.	ENSG00000196189	SEMA4A	64218	1q22	0.615372	0.641	3	0.349296	.	.	.	.	.	.	0.15	9	9	1	2.52982	9	9	1	2.52982	13	10	4	1.60357	9	9	1	2.52982	9	9	1	2.52982	11	9	3	1.73205
.	ENSG00000165966	PDZRN4	29951	12q12	0.0708528	0.61	3	0.775726	.	.	.	.	.	.	0.94	9	9	1	2.52982	9	9	1	2.52982	29	19	11	1.46059	9	9	1	2.52982	9	9	1	2.52982	21	14	8	1.2792
.	ENSG00000121903	ZSCAN20	7579	1p35.1	0.0719553	0.511	2	0.0589777	.	.	.	.	.	.	1	2	3	0	1.73205	9	9	1	2.52982	9	9	1	2.52982	2	3	0	1.73205	9	9	1	2.52982	9	9	1	2.52982
.	ENSG00000165506	DNAAF2	55172	14q21.3	4.78818e-06	1.068	5	0.226209	.	.	.	.	.	.	1	15	11	4	1.80739	17	15	4	2.52357	18	16	4	2.68328	15	11	4	1.80739	17	15	4	2.52357	18	16	4	2.68328
.	ENSG00000153140	CETN3	1070	5q14.3	0.0113208	1.409	7	0.27582	.	.	.	.	.	.	.	14	14	3	2.66789	16	15	4	2.52357	17	16	4	2.68328	2	1	1	0	4	2	2	0	4	2	2	0
.	ENSG00000185432	METTL7A	25840	12q13.12	0.00551876	1.378	7	0.122936	.	.	.	.	.	.	.	16	15	4	2.52357	16	15	4	2.52357	16	15	4	2.52357	5	7	1	2.12132	5	7	1	2.12132	5	7	1	2.12132
.	ENSG00000082512	TRAF5	7188	1q32.3-q32.2	8.82904e-06	1.089	6	0.215728	.	.	.	.	.	.	0.18	12	11	2	2.49615	12	11	2	2.49615	12	11	2	2.49615	12	11	2	2.49615	12	11	2	2.49615	12	11	2	2.49615
.	ENSG00000154415	PPP1R3A	5506	7q31.1	6.58741e-07	1.006	5	.	.	.	.	.	.	.	0.06	12	11	2	2.49615	12	11	2	2.49615	13	12	2	2.67261	10	9	2	2.11058	10	9	2	2.11058	11	10	2	2.3094
.	ENSG00000095485	CWF19L1	55280	10q24.31	5.68864e-09	1.15	6	0.186997	.	.	.	.	.	.	.	6	5	1	1.63299	12	11	2	2.49615	12	11	2	2.49615	5	5	0	2.23607	11	11	1	2.88675	11	11	1	2.88675
.	ENSG00000106080	FKBP14	55033	7p14.3	4.19321e-05	1.655	8	0.236958	.	.	confirmed	biallelic	loss of function	Musculature,Skin,Skeleton,Ear	0.05	27	23	9	2.47487	27	23	9	2.47487	27	23	9	2.47487	1	1	0	1	1	1	0	1	1	1	0	1
.	ENSG00000146232	NFKBIE	4794	6p21.1	0.548429	0.43	2	0.305668	.	.	.	.	.	.	.	38	29	13	2.46885	38	29	13	2.46885	38	29	13	2.46885	4	2	2	0	4	2	2	0	4	2	2	0
.	ENSG00000102886	GDPD3	79153	16p11.2	1.05165e-07	1.507	8	0.146159	.	.	.	.	.	.	.	28	26	11	2.46598	28	26	11	2.46598	28	26	11	2.46598	13	15	3	2.82843	13	15	3	2.82843	13	15	3	2.82843
.	ENSG00000240403	KIR3DL2	3812	19q13.42	0.221237	1.87	9	.	.	.	.	.	.	.	.	18	18	6	2.44949	18	18	6	2.44949	19	18	7	2.2	11	12	5	1.69775	11	12	5	1.69775	12	12	6	1.41421
.	ENSG00000126262	FFAR2	2867	19q13.12	0.000643947	1.262	7	0.0609024	.	.	.	.	.	.	.	6	6	0	2.44949	6	6	0	2.44949	6	6	0	2.44949	5	5	0	2.23607	5	5	0	2.23607	5	5	0	2.23607
.	ENSG00000254004	ZNF260	339324	19q13.12	3.06605e-06	1.232	6	0.367898	.	.	.	.	.	.	1	6	6	0	2.44949	6	6	0	2.44949	7	7	0	2.64575	6	6	0	2.44949	6	6	0	2.44949	7	7	0	2.64575
.	ENSG00000130037	KCNA5	3741	12p13.32	0.000687392	0.919	5	0.113338	.	.	.	.	.	.	.	6	6	0	2.44949	6	6	0	2.44949	6	6	0	2.44949	6	6	0	2.44949	6	6	0	2.44949	6	6	0	2.44949
.	ENSG00000134440	NARS	4677	18q21.31	3.48086e-07	0.781	4	0.2906	.	.	.	.	.	.	0.28	6	6	0	2.44949	6	6	0	2.44949	6	6	0	2.44949	6	6	0	2.44949	6	6	0	2.44949	6	6	0	2.44949
.	ENSG00000108018	SORCS1	114815	10q25.1	0.969566	0.338	1	0.269877	.	.	.	.	.	.	1	6	6	0	2.44949	6	6	0	2.44949	8	6	2	1.41421	6	6	0	2.44949	6	6	0	2.44949	8	6	2	1.41421
.	ENSG00000164047	CAMP	820	3p21.31	0.0896557	1.553	8	.	.	.	.	.	.	.	.	6	6	0	2.44949	6	6	0	2.44949	13	11	2	2.49615	4	4	0	2	4	4	0	2	4	4	0	2
.	ENSG00000162373	BEND5	79656	1p33	0.114991	0.658	3	0.253459	.	.	.	.	.	.	.	5	6	0	2.44949	5	6	0	2.44949	5	6	0	2.44949	4	5	0	2.23607	4	5	0	2.23607	4	5	0	2.23607
.	ENSG00000172548	NIPAL4	348938	5q33.3	0.000898829	0.884	4	0.0638877	.	.	.	.	.	.	.	5	6	0	2.44949	5	6	0	2.44949	5	6	0	2.44949	5	6	0	2.44949	5	6	0	2.44949	5	6	0	2.44949
.	ENSG00000153904	DDAH1	23576	1p22.3	0.168277	0.952	5	0.395744	.	.	.	.	.	.	0.1	4	5	0	2.23607	5	6	0	2.44949	5	6	0	2.44949	4	5	0	2.23607	5	6	0	2.44949	5	6	0	2.44949
x	ENSG00000100485	SOS2	6655	14q21.3	0.999428	0.256	0	0.528838	.	.	.	.	.	.	1	4	6	0	2.44949	4	6	0	2.44949	4	6	0	2.44949	4	6	0	2.44949	4	6	0	2.44949	4	6	0	2.44949
.	ENSG00000214595	EML6	400954	2p16.1-p16.2	0.443032	0.453	2	0.175723	.	.	.	.	.	.	0.23	28	21	8	2.41404	28	21	8	2.41404	28	21	8	2.41404	26	19	8	2.11695	26	19	8	2.11695	26	19	8	2.11695
.	ENSG00000014919	COX15	1355	10q24.2	2.16295e-09	1.327	7	0.299491	.	.	confirmed	biallelic	loss of function	Musculature,Endocrine/Metabolic,Brain/Cognition,GI tract,Heart/Cardiovasculature/Lymphatic	0.14	21	16	5	2.4004	21	16	5	2.4004	22	16	6	2.13201	8	7	1	2.12132	8	7	1	2.12132	9	7	2	1.66667
.	ENSG00000151116	UEVLD	55293	11p15.1	1.09268e-07	0.918	5	0.107737	.	.	.	.	.	.	1	4	3	1	1	21	16	5	2.4004	21	16	5	2.4004	4	3	1	1	7	5	2	1.13389	7	5	2	1.13389
.	ENSG00000188931	CFAP126	257177	1q23.3	4.99768e-06	1.693	8	0.0980257	.	.	.	.	.	.	.	18	16	5	2.4004	18	16	5	2.4004	19	17	5	2.55841	0	0	0	-999	0	0	0	-999	1	1	0	1
.	ENSG00000117139	KDM5B	10765	1q32.1	5.0942e-05	0.572	2	0.813934	Rare Single Gene Mutation, Syndromic, Functional	2	probable	biallelic|monoallelic	loss of function	Brain/Cognition	1e-14	18	16	5	2.4004	18	16	5	2.4004	20	17	6	2.29366	18	16	5	2.4004	18	16	5	2.4004	20	17	6	2.29366
.	ENSG00000146151	HMGCLL1	54511	6p12.1	8.77269e-07	1.066	5	0.272312	.	.	.	.	.	.	.	6	4	2	0.816497	16	14	4	2.35702	16	14	4	2.35702	2	1	1	0	11	10	3	1.94145	11	10	3	1.94145
x	ENSG00000142949	PTPRF	5792	1p34.2	0.999998	0.187	0	0.483297	.	.	possible	biallelic	loss of function	Skin	0.24	12	14	4	2.35702	12	14	4	2.35702	12	14	4	2.35702	12	14	4	2.35702	12	14	4	2.35702	12	14	4	2.35702
.	ENSG00000172508	CARNS1	57571	11q13.2	0.022129	0.865	4	.	.	.	.	.	.	.	0.14	38	28	13	2.34261	38	28	13	2.34261	48	32	19	1.82036	19	17	4	2.83683	19	17	4	2.83683	24	18	8	1.96116
.	ENSG00000163116	STPG2	285555	4q22.3-q23	1.00567e-12	1.47	7	.	.	.	.	.	.	.	0.03	37	28	13	2.34261	37	28	13	2.34261	38	28	14	2.16025	12	8	4	1.1547	12	8	4	1.1547	13	8	5	0.83205
.	ENSG00000138074	SLC5A6	8884	2p23.3	0.571968	0.53	2	0.287056	.	.	possible	biallelic	loss of function		0.59	9	8	1	2.33333	9	8	1	2.33333	15	9	8	0.242536	2	1	1	0	2	1	1	0	2	1	1	0
.	ENSG00000205002	AARD	441376	8q24.11	0.328326	1.103	6	0.142518	.	.	.	.	.	.	.	9	8	1	2.33333	9	8	1	2.33333	19	13	6	1.60591	2	2	0	1.41421	2	2	0	1.41421	2	2	0	1.41421
x	ENSG00000189056	RELN	5649	7q22.1	1	0.176	0	0.367714	Rare Single Gene Mutation, Syndromic, Genetic Association, Functional	1	confirmed	biallelic	loss of function	Brain/Cognition	0.0023	9	8	1	2.33333	9	8	1	2.33333	9	8	1	2.33333	9	8	1	2.33333	9	8	1	2.33333	9	8	1	2.33333
.	ENSG00000100934	SEC23A	10484	14q21.1	0.000127976	0.741	3	0.297009	.	.	possible	biallelic	all missense/in frame	Skeleton,Eye	0.22	9	8	1	2.33333	9	8	1	2.33333	9	8	1	2.33333	9	8	1	2.33333	9	8	1	2.33333	9	8	1	2.33333
.	ENSG00000013306	SLC25A39	51629	17q21.31	0.000102385	1.222	6	0.192093	Rare Single Gene Mutation	3	.	.	.	.	0.12	8	8	0	2.82843	9	8	1	2.33333	11	10	1	2.7136	8	8	0	2.82843	9	8	1	2.33333	11	10	1	2.7136
.	ENSG00000235173	HGH1	51236	8q24.3	.	1.686	8	.	.	.	.	.	.	.	.	9	8	1	2.33333	9	8	1	2.33333	10	9	1	2.52982	9	8	1	2.33333	9	8	1	2.33333	10	9	1	2.52982
.	ENSG00000121380	BCL2L14	79370	12p13.2	0.143124	1.106	6	.	.	.	.	.	.	.	0.11	9	8	1	2.33333	9	8	1	2.33333	12	9	3	1.73205	5	4	1	1.34164	5	4	1	1.34164	7	5	2	1.13389
.	ENSG00000205086	C2orf91	400950	2p21	.	1.61	8	0.0536269	.	.	.	.	.	.	.	8	8	1	2.33333	8	8	1	2.33333	8	8	1	2.33333	3	3	1	1	3	3	1	1	3	3	1	1
.	ENSG00000177034	MTX3	345778	5q14.1	0.100351	1.043	5	0.276771	.	.	.	.	.	.	1	3	3	1	1	8	8	1	2.33333	8	8	1	2.33333	3	3	1	1	5	5	1	1.63299	5	5	1	1.63299
x	ENSG00000054523	KIF1B	23095	1p36.22	1	0.171	0	0.670987	.	.	.	.	.	.	0.65	0	0	0	-999	8	8	1	2.33333	10	9	2	2.11058	0	0	0	-999	7	7	1	2.12132	9	8	2	1.89737
.	ENSG00000163565	IFI16	3428	1q23.1	0.00295604	1.031	5	0.0924536	.	.	.	.	.	.	0.5	8	8	1	2.33333	8	8	1	2.33333	8	8	1	2.33333	8	8	1	2.33333	8	8	1	2.33333	8	8	1	2.33333
.	ENSG00000141086	CTRL	1506	16q22.1	7.86918e-06	1.517	8	0.109298	.	.	.	.	.	.	.	7	8	1	2.33333	7	8	1	2.33333	10	8	4	1.1547	5	6	1	1.88982	5	6	1	1.88982	8	6	4	0.632456
x	ENSG00000009413	REV3L	5980	6q21	1	0.117	0	0.760886	.	.	.	.	.	.	0.98	6	8	1	2.33333	6	8	1	2.33333	7	8	2	1.89737	6	8	1	2.33333	6	8	1	2.33333	7	8	2	1.89737
.	ENSG00000158163	DZIP1L	199221	3q22.3	6.92919e-20	1.297	7	0.116829	.	.	.	.	.	.	0.17	15	12	3	2.32379	15	12	3	2.32379	29	19	11	1.46059	12	10	2	2.3094	12	10	2	2.3094	14	12	3	2.32379
.	ENSG00000182447	OTOL1	131149	3q26.1	1.71728e-07	1.815	9	.	.	.	.	.	.	.	0.14	15	12	3	2.32379	15	12	3	2.32379	15	12	3	2.32379	12	9	3	1.73205	12	9	3	1.73205	12	9	3	1.73205
.	ENSG00000211445	GPX3	2878	5q33.1	0.0155826	0.801	4	0.0955718	.	.	.	.	.	.	.	14	12	3	2.32379	14	12	3	2.32379	22	18	6	2.44949	5	3	2	0.447214	5	3	2	0.447214	8	5	4	0.333333
.	ENSG00000160284	SPATC1L	84221	21q22.3	3.78329e-06	1.805	9	0.0888207	.	.	.	.	.	.	.	11	12	3	2.32379	11	12	3	2.32379	18	17	5	2.55841	11	12	3	2.32379	11	12	3	2.32379	14	15	3	2.82843
.	ENSG00000142330	CAPN10	11132	2q37.3	2.37881e-08	0.999	5	0.320629	.	.	possible	biallelic	loss of function	Brain/Cognition	0.1	7	9	3	1.73205	10	12	3	2.32379	16	14	7	1.52753	7	9	3	1.73205	10	12	3	2.32379	13	13	5	1.88562
.	ENSG00000082196	C1QTNF3	114899	5p13.2	0.000296344	1.28	7	0.228889	.	.	.	.	.	.	1	3	3	0	1.73205	12	10	2	2.3094	12	10	2	2.3094	3	3	0	1.73205	4	4	0	2	4	4	0	2
.	ENSG00000141428	C18orf21	83608	18q12.2	0.00277152	1.551	8	0.21738	.	.	.	.	.	.	.	2	2	0	1.41421	12	10	2	2.3094	12	10	2	2.3094	2	2	0	1.41421	4	4	0	2	4	4	0	2
.	ENSG00000112761	WISP3	8838	6q21	0.00809086	0.843	4	.	.	.	.	.	.	.	0.28	12	10	2	2.3094	12	10	2	2.3094	15	11	4	1.80739	9	7	2	1.66667	9	7	2	1.66667	12	8	4	1.1547
.	ENSG00000051620	HEBP2	23593	6q23.3	0.000947406	1.541	8	0.0918864	.	.	.	.	.	.	.	5	7	2	1.66667	8	10	2	2.3094	8	10	2	2.3094	5	7	2	1.66667	8	10	2	2.3094	8	10	2	2.3094
.	ENSG00000196408	NOXO1	124056	16p13.3	3.17356e-11	1.619	8	0.12427	.	.	.	.	.	.	0.03	23	17	6	2.29366	23	17	6	2.29366	29	19	10	1.67126	7	6	1	1.88982	7	6	1	1.88982	10	7	3	1.26491
.	ENSG00000146909	NOM1	64434	7q36.3	0.000163383	0.903	4	0.347318	.	.	.	.	.	.	1	20	17	6	2.29366	20	17	6	2.29366	20	17	6	2.29366	19	16	6	2.13201	19	16	6	2.13201	19	16	6	2.13201
.	ENSG00000136866	ZFP37	7539	9q32	4.10777e-09	1.318	7	0.320327	.	.	.	.	.	.	1	19	17	6	2.29366	19	17	6	2.29366	20	18	6	2.44949	19	17	6	2.29366	19	17	6	2.29366	20	18	6	2.44949
.	ENSG00000138061	CYP1B1	1545	2p22.2	0.000296476	1.176	6	0.0623087	.	.	confirmed	biallelic	uncertain	Eye	0.2	36	26	12	2.2711	36	26	12	2.2711	37	27	13	2.21359	8	5	3	0.707107	8	5	3	0.707107	9	6	4	0.632456
.	ENSG00000006555	TTC22	55001	1p32.3	0.000878027	1.007	5	.	.	.	.	.	.	.	.	15	11	6	1.21268	35	26	12	2.2711	36	26	13	2.08167	6	2	4	-0.816497	7	3	4	-0.377964	7	3	4	-0.377964
.	ENSG00000120262	CCDC170	80129	6q25.1	1.02112e-19	1.35	7	0.144985	.	.	.	.	.	.	0.49	50	33	17	2.26274	50	33	17	2.26274	50	33	17	2.26274	22	11	11	0	22	11	11	0	22	11	11	0
.	ENSG00000176978	DPP7	29952	9q34.3	2.02498e-15	1.605	8	0.0965766	.	.	.	.	.	.	.	43	30	15	2.23607	43	30	15	2.23607	47	34	16	2.54558	29	20	11	1.61645	29	20	11	1.61645	32	23	12	1.85934
.	ENSG00000198691	ABCA4	24	1p22.1	1.26763e-28	0.91	4	0.0615532	.	.	.	.	.	.	1	4	3	1	1	41	30	15	2.23607	41	30	15	2.23607	4	3	1	1	40	30	14	2.41209	40	30	14	2.41209
.	ENSG00000157036	EXOG	9941	3p22.2	2.86455e-08	1.631	8	0.37633	.	.	.	.	.	.	.	20	15	5	2.23607	20	15	5	2.23607	27	16	11	0.96225	11	7	4	0.904534	11	7	4	0.904534	18	8	10	-0.471405
.	ENSG00000137575	SDCBP	6386	8q12.1	0.000811572	1.031	5	0.273533	.	.	.	.	.	.	.	6	5	0	2.23607	6	5	0	2.23607	7	5	1	1.63299	6	5	0	2.23607	6	5	0	2.23607	7	5	1	1.63299
.	ENSG00000160886	LY6K	54742	8q24.3	0.000583632	1.634	8	0.0568551	.	.	.	.	.	.	.	0	0	0	-999	6	5	0	2.23607	27	18	11	1.29987	0	0	0	-999	6	5	0	2.23607	10	8	3	1.50756
.	ENSG00000173626	TRAPPC3L	100128327	6q22.1	.	1.509	8	.	.	.	.	.	.	.	1	5	5	0	2.23607	5	5	0	2.23607	19	12	8	0.894427	5	5	0	2.23607	5	5	0	2.23607	10	7	4	0.904534
.	ENSG00000213145	CRIP1	1396	14q32.33	0.00135796	1.761	8	0.133827	.	.	.	.	.	.	.	5	5	0	2.23607	5	5	0	2.23607	6	6	0	2.44949	5	5	0	2.23607	5	5	0	2.23607	6	6	0	2.44949
.	ENSG00000213762	ZNF134	7693	19q13.43	0.0011455	1.325	7	0.109921	.	.	.	.	.	.	.	5	5	0	2.23607	5	5	0	2.23607	7	5	2	1.13389	4	4	0	2	4	4	0	2	6	4	2	0.816497
.	ENSG00000237441	RGL2	5863	6p21.32	0.0747683	0.45	2	.	.	.	.	.	.	.	1	0	0	0	-999	5	5	0	2.23607	5	5	0	2.23607	0	0	0	-999	4	4	0	2	4	4	0	2
x	ENSG00000196586	MYO6	4646	6q14.1	0.0177884	0.419	1	0.551476	.	.	.	.	.	.	0.51	4	4	0	2	5	5	0	2.23607	11	8	3	1.50756	4	4	0	2	5	5	0	2.23607	6	6	0	2.44949
x	ENSG00000112851	ERBIN	55914	5q12.3	0.993357	0.285	1	0.613937	Rare Single Gene Mutation	2	.	.	.	.	0.18	5	5	0	2.23607	5	5	0	2.23607	14	7	7	0	5	5	0	2.23607	5	5	0	2.23607	14	7	7	0
.	ENSG00000144891	AGTR1	185	3q24	0.00727625	1.347	7	.	.	.	.	.	.	.	.	5	5	0	2.23607	5	5	0	2.23607	6	5	1	1.63299	5	5	0	2.23607	5	5	0	2.23607	6	5	1	1.63299
.	ENSG00000141748	ARL5C	390790	17q12	.	0.759	4	.	.	.	.	.	.	.	.	5	5	0	2.23607	5	5	0	2.23607	6	5	1	1.63299	5	5	0	2.23607	5	5	0	2.23607	6	5	1	1.63299
.	ENSG00000138472	GUCA1C	9626	3q13.13	0.000632586	1.878	9	.	.	.	.	.	.	.	.	4	4	0	2	5	5	0	2.23607	5	5	0	2.23607	3	3	0	1.73205	4	4	0	2	4	4	0	2
x	ENSG00000174106	LEMD3	23592	12q14.3	0.998968	0.253	0	0.605614	.	.	confirmed	monoallelic	loss of function	Skeleton	0.000773	5	5	0	2.23607	5	5	0	2.23607	5	5	0	2.23607	5	5	0	2.23607	5	5	0	2.23607	5	5	0	2.23607
.	ENSG00000132196	HSD17B7	51478	1q23.3	0.00175451	1.16	6	0.102496	.	.	.	.	.	.	1	1	1	0	1	5	5	0	2.23607	6	6	0	2.44949	1	1	0	1	5	5	0	2.23607	6	6	0	2.44949
.	ENSG00000163964	PIGX	54965	3q29	.	1.162	6	0.317902	.	.	.	.	.	.	.	1	1	0	1	5	5	0	2.23607	11	9	3	1.73205	1	1	0	1	5	5	0	2.23607	11	9	3	1.73205
.	ENSG00000184162	NR2C2AP	126382	19p13.11	0.527168	0.845	4	0.152261	.	.	.	.	.	.	.	5	5	0	2.23607	5	5	0	2.23607	7	7	1	2.12132	3	3	0	1.73205	3	3	0	1.73205	5	5	1	1.63299
.	ENSG00000185176	AQP12B	653437	2q37.3	0.00435865	1.79	9	.	.	.	.	.	.	.	1	5	5	0	2.23607	5	5	0	2.23607	5	5	0	2.23607	5	5	0	2.23607	5	5	0	2.23607	5	5	0	2.23607
.	ENSG00000155886	SLC24A2	25769	9p22.1	0.0350598	0.572	2	0.105586	Rare Single Gene Mutation	3	.	.	.	.	1	5	5	0	2.23607	5	5	0	2.23607	5	5	0	2.23607	5	5	0	2.23607	5	5	0	2.23607	5	5	0	2.23607
.	ENSG00000006468	ETV1	2115	7p21.2	0.996674	0.347	1	0.238927	.	.	.	.	.	.	0.42	1	1	0	1	5	5	0	2.23607	5	5	0	2.23607	1	1	0	1	5	5	0	2.23607	5	5	0	2.23607
.	ENSG00000164123	C4orf45	152940	4q32.1	1.27822e-05	1.593	8	.	.	.	.	.	.	.	.	5	5	0	2.23607	5	5	0	2.23607	10	6	4	0.632456	5	5	0	2.23607	5	5	0	2.23607	5	5	0	2.23607
.	ENSG00000165714	BORCS5	118426	12p13.2	0.0216321	1.126	6	0.204571	.	.	.	.	.	.	.	5	5	0	2.23607	5	5	0	2.23607	5	5	0	2.23607	3	3	0	1.73205	3	3	0	1.73205	3	3	0	1.73205
.	ENSG00000123096	SSPN	8082	12p12.1	0.753323	1.174	6	0.0789875	.	.	.	.	.	.	.	1	1	0	1	5	5	0	2.23607	5	5	0	2.23607	1	1	0	1	3	3	0	1.73205	3	3	0	1.73205
.	ENSG00000105507	CABP5	56344	19q13.33	0.0042208	1.092	6	.	.	.	.	.	.	.	.	5	5	0	2.23607	5	5	0	2.23607	6	5	1	1.63299	5	5	0	2.23607	5	5	0	2.23607	6	5	1	1.63299
x	ENSG00000149256	TENM4	26011	11q14.1	0.999719	0.173	0	0.572368	.	.	.	.	.	.	0.23	5	5	0	2.23607	5	5	0	2.23607	6	5	1	1.63299	5	5	0	2.23607	5	5	0	2.23607	6	5	1	1.63299
.	ENSG00000203857	HSD3B1	3283	1p12	8.51173e-05	1.442	7	.	.	.	.	.	.	.	.	5	5	0	2.23607	5	5	0	2.23607	7	5	2	1.13389	5	5	0	2.23607	5	5	0	2.23607	7	5	2	1.13389
.	ENSG00000197483	ZNF628	89887	19q13.42	0.986868	0.359	1	0.0782847	.	.	.	.	.	.	1	4	5	0	2.23607	4	5	0	2.23607	5	6	1	1.88982	3	4	0	2	3	4	0	2	4	5	1	1.63299
.	ENSG00000183134	PTGDR2	11251	11q12.2	0.18411	1.715	8	0.0636474	.	.	.	.	.	.	1	4	5	0	2.23607	4	5	0	2.23607	7	6	2	1.41421	2	3	0	1.73205	2	3	0	1.73205	3	3	1	1
.	ENSG00000108551	RASD1	51655	17p11.2	0.060716	1.184	6	0.150604	.	.	.	.	.	.	.	4	5	0	2.23607	4	5	0	2.23607	8	7	2	1.66667	4	5	0	2.23607	4	5	0	2.23607	8	7	2	1.66667
.	ENSG00000133704	IPO8	10526	12p11.21	0.979784	0.358	1	0.258641	.	.	.	.	.	.	.	4	5	0	2.23607	4	5	0	2.23607	5	5	1	1.63299	4	5	0	2.23607	4	5	0	2.23607	5	5	1	1.63299
.	ENSG00000171953	ATPAF2	91647	17p11.2	0.00143054	1.438	7	0.102408	.	.	.	.	.	.	.	4	5	0	2.23607	4	5	0	2.23607	10	10	2	2.3094	4	5	0	2.23607	4	5	0	2.23607	7	8	1	2.33333
x	ENSG00000115677	HDLBP	3069	2q37.3	0.999998	0.154	0	0.192496	Rare Single Gene Mutation	3	.	.	.	.	0.38	3	5	0	2.23607	3	5	0	2.23607	3	5	0	2.23607	3	5	0	2.23607	3	5	0	2.23607	3	5	0	2.23607
.	ENSG00000165152	TMEM246	84302	9q31.1	0.278461	0.696	3	0.304576	.	.	.	.	.	.	1	3	5	0	2.23607	3	5	0	2.23607	6	9	1	2.52982	3	5	0	2.23607	3	5	0	2.23607	6	9	1	2.52982
.	ENSG00000127054	INTS11	54973	1p36.33	5.78814e-09	0.994	5	0.295757	.	.	.	.	.	.	.	32	25	10	2.53546	37	27	13	2.21359	39	29	13	2.46885	18	14	5	2.06474	23	16	8	1.63299	24	17	8	1.8
.	ENSG00000222011	FAM185A	222234	7q22.1	.	0.693	3	0.215028	.	.	.	.	.	.	0.34	19	14	6	1.78885	24	18	7	2.2	24	18	7	2.2	7	5	2	1.13389	12	9	3	1.73205	12	9	3	1.73205
.	ENSG00000136878	USP20	10868	9q34.11	0.00188749	0.481	2	0.21696	.	.	.	.	.	.	0.04	19	17	7	2.04124	20	18	7	2.2	20	18	7	2.2	19	17	7	2.04124	20	18	7	2.2	20	18	7	2.2
.	ENSG00000255587	RAB44	401258	6p21.2	.	1.032	5	.	.	.	.	.	.	.	1	33	24	11	2.1974	33	24	11	2.1974	33	24	11	2.1974	20	16	6	2.13201	20	16	6	2.13201	20	16	6	2.13201
x	ENSG00000083097	DOP1A	23033	6q14.1	0.999996	0.252	0	0.478489	.	.	.	.	.	.	1	3	2	1	0.57735	17	13	4	2.18282	22	17	5	2.55841	3	2	1	0.57735	13	9	4	1.38675	18	13	5	1.88562
.	ENSG00000088386	SLC15A1	6564	13q32.3	8.68961e-08	0.888	4	0.112058	.	.	.	.	.	.	1	16	13	4	2.18282	16	13	4	2.18282	17	14	4	2.35702	16	13	4	2.18282	16	13	4	2.18282	17	14	4	2.35702
.	ENSG00000131730	CKMT2	1160	5q14.1	7.87309e-10	1.474	7	0.0912351	.	.	.	.	.	.	.	16	13	4	2.18282	16	13	4	2.18282	17	13	5	1.88562	12	10	2	2.3094	12	10	2	2.3094	13	10	3	1.94145
.	ENSG00000187003	ACTL7A	10881	9q31.3	6.78271e-06	1.333	7	.	.	.	.	.	.	.	1	16	13	4	2.18282	16	13	4	2.18282	16	13	4	2.18282	11	9	3	1.73205	11	9	3	1.73205	11	9	3	1.73205
.	ENSG00000105509	HAS1	3036	19q13.41	6.04486e-11	1.379	7	0.0577956	.	.	.	.	.	.	.	15	13	4	2.18282	15	13	4	2.18282	43	31	16	2.18797	7	7	2	1.66667	7	7	2	1.66667	7	7	2	1.66667
.	ENSG00000187951	ARHGAP11B	89839	15q13.2	0.0721323	1.559	8	0.0542658	Rare Single Gene Mutation	3	.	.	.	.	.	15	13	4	2.18282	15	13	4	2.18282	17	14	5	2.06474	4	3	3	0	4	3	3	0	6	4	4	0
.	ENSG00000058866	DGKG	1608	3q27.3-q27.2	5.43821e-06	0.82	4	0.0654137	.	.	.	.	.	.	.	15	13	4	2.18282	15	13	4	2.18282	15	13	4	2.18282	15	13	4	2.18282	15	13	4	2.18282	15	13	4	2.18282
.	ENSG00000164935	DCSTAMP	81501	8q22.3	0.00134527	1.156	6	.	.	.	.	.	.	.	0.35	8	6	3	1	15	13	4	2.18282	23	16	9	1.4	3	4	0	2	7	8	1	2.33333	7	8	1	2.33333
.	ENSG00000092931	MFSD11	79157	17q25.1	0.00453228	0.856	4	0.292942	.	.	.	.	.	.	.	1	1	0	1	14	11	3	2.13809	14	11	3	2.13809	1	1	0	1	5	4	1	1.34164	5	4	1	1.34164
.	ENSG00000173511	VEGFB	7423	11q13.1	1.52262e-06	1.873	9	0.171508	.	.	.	.	.	.	0.02	14	11	3	2.13809	14	11	3	2.13809	19	13	7	1.34164	5	3	2	0.447214	5	3	2	0.447214	6	3	3	0
.	ENSG00000152463	OLAH	55301	10p13	0.00132846	1.62	8	0.0911122	.	.	.	.	.	.	.	3	4	0	2	13	11	3	2.13809	23	16	8	1.63299	2	3	0	1.73205	2	3	0	1.73205	3	3	1	1
x	ENSG00000006432	MAP3K9	4293	14q24.2	0.923395	0.408	1	0.425323	.	.	.	.	.	.	1	13	11	3	2.13809	13	11	3	2.13809	14	11	4	1.80739	11	9	3	1.73205	11	9	3	1.73205	12	9	4	1.38675
.	ENSG00000183077	AFMID	125061	17q25.3	0.00213813	1.099	6	0.159839	.	.	.	.	.	.	0.33	4	4	1	1.34164	13	11	3	2.13809	13	11	3	2.13809	4	4	1	1.34164	10	8	3	1.50756	10	8	3	1.50756
.	ENSG00000175336	APOF	319	12q13.3	0.019338	1.23	6	0.0605814	.	.	.	.	.	.	.	10	9	2	2.11058	13	11	3	2.13809	19	14	6	1.78885	2	2	0	1.41421	5	4	1	1.34164	9	5	4	0.333333
.	ENSG00000111581	NUP107	57122	12q15	1.19845e-06	0.57	2	0.27314	.	.	confirmed|possible	biallelic	loss of function	|Kidney Renal Tract,Brain/Cognition	1	13	10	3	1.94145	22	16	6	2.13201	23	17	6	2.29366	13	10	3	1.94145	22	16	6	2.13201	23	17	6	2.29366
.	ENSG00000155957	TMBIM4	51643	12q14.3	0.00207996	1.487	8	0.146101	.	.	.	.	.	.	.	21	16	6	2.13201	21	16	6	2.13201	24	18	7	2.2	3	3	0	1.73205	3	3	0	1.73205	4	4	0	2
.	ENSG00000068976	PYGM	5837	11q13.1	2.61594e-08	0.874	4	0.0536269	.	.	.	.	.	.	0.61	20	15	6	1.96396	21	16	6	2.13201	21	16	6	2.13201	15	11	5	1.5	16	12	5	1.69775	16	12	5	1.69775
.	ENSG00000105136	ZNF419	79744	19q13.43	2.07812e-06	1.479	7	0.113409	.	.	.	.	.	.	0.11	18	13	6	1.60591	20	16	6	2.13201	35	26	12	2.2711	0	0	0	-999	2	3	0	1.73205	15	11	6	1.21268
.	ENSG00000132746	ALDH3B2	222	11q13.2	0.000359299	1.656	8	.	.	.	.	.	.	.	.	29	22	10	2.12132	29	22	10	2.12132	32	23	12	1.85934	11	9	4	1.38675	11	9	4	1.38675	14	10	6	1
.	ENSG00000082126	MPP4	58538	2q33.1	5.87636e-09	1.056	5	.	.	.	.	.	.	.	.	28	21	10	1.97566	29	22	10	2.12132	37	27	14	2.03026	12	8	4	1.1547	12	8	4	1.1547	15	10	5	1.29099
.	ENSG00000049239	H6PD	9563	1p36.22	0.000111404	0.941	5	0.20239	.	.	.	.	.	.	1	29	22	10	2.12132	29	22	10	2.12132	31	23	11	2.05798	23	19	7	2.35339	23	19	7	2.35339	25	20	8	2.26779
.	ENSG00000128789	PSMG2	56984	18p11.21	0.00355676	1.443	7	0.206171	.	.	.	.	.	.	.	9	7	1	2.12132	9	7	1	2.12132	10	8	1	2.33333	6	5	0	2.23607	6	5	0	2.23607	7	6	0	2.44949
.	ENSG00000143363	PRUNE1	58497	1q21.3	0.0107618	0.661	3	0.305317	.	.	probable	biallelic	loss of function	Brain/Cognition	.	3	2	1	0.57735	8	7	1	2.12132	8	7	1	2.12132	3	2	1	0.57735	8	7	1	2.12132	8	7	1	2.12132
.	ENSG00000177731	FLII	2314	17p11.2	3.31007e-06	0.607	3	0.25393	.	.	.	.	.	.	0.0056	8	7	1	2.12132	8	7	1	2.12132	33	26	7	3.30748	8	7	1	2.12132	8	7	1	2.12132	10	9	1	2.52982
.	ENSG00000105519	CAPS	828	19p13.3	5.18362e-07	1.793	9	0.137475	.	.	.	.	.	.	1	6	5	1	1.63299	8	7	1	2.12132	8	7	1	2.12132	6	5	1	1.63299	8	7	1	2.12132	8	7	1	2.12132
.	ENSG00000141965	FEM1A	55527	19p13.3	.	1.374	7	0.296512	.	.	.	.	.	.	1	8	7	1	2.12132	8	7	1	2.12132	8	7	1	2.12132	8	7	1	2.12132	8	7	1	2.12132	8	7	1	2.12132
.	ENSG00000146054	TRIM7	81786	5q35.3	0.0659401	0.643	3	0.11238	.	.	.	.	.	.	.	5	5	0	2.23607	8	7	1	2.12132	18	15	4	2.52357	5	5	0	2.23607	8	7	1	2.12132	14	11	3	2.13809
.	ENSG00000071242	RPS6KA2	6196	6q27	0.0847009	0.445	2	0.323635	Rare Single Gene Mutation	3	.	.	.	.	0.17	8	7	1	2.12132	8	7	1	2.12132	11	9	2	2.11058	8	7	1	2.12132	8	7	1	2.12132	11	9	2	2.11058
.	ENSG00000014824	SLC30A9	10463	4p13	0.00142349	0.679	3	0.400876	.	.	.	.	.	.	.	8	7	1	2.12132	8	7	1	2.12132	8	7	1	2.12132	8	7	1	2.12132	8	7	1	2.12132	8	7	1	2.12132
.	ENSG00000123444	KBTBD4	55709	11p11.2	0.0180744	0.945	5	0.148221	.	.	.	.	.	.	0.06	8	7	1	2.12132	8	7	1	2.12132	9	8	1	2.33333	8	7	1	2.12132	8	7	1	2.12132	9	8	1	2.33333
.	ENSG00000196535	MYO18A	399687	17q11.2	0.999418	0.287	1	0.197085	.	.	.	.	.	.	1	4	3	1	1	8	7	1	2.12132	16	10	6	1	4	3	1	1	8	7	1	2.12132	9	7	2	1.66667
.	ENSG00000142515	KLK3	354	19q13.33	0.00347267	1.463	7	.	.	.	.	.	.	.	.	6	7	0	2.64575	7	7	1	2.12132	7	7	1	2.12132	6	7	0	2.64575	7	7	1	2.12132	7	7	1	2.12132
.	ENSG00000152782	PANK1	53354	10q23.31	0.00212215	0.687	3	0.186603	.	.	.	.	.	.	1	0	0	0	-999	7	7	1	2.12132	7	7	1	2.12132	0	0	0	-999	7	7	1	2.12132	7	7	1	2.12132
.	ENSG00000172179	PRL	5617	6p22.3	0.0026411	1.415	7	0.101859	.	.	.	.	.	.	.	7	7	1	2.12132	7	7	1	2.12132	7	7	1	2.12132	4	5	0	2.23607	4	5	0	2.23607	4	5	0	2.23607
.	ENSG00000145908	ZNF300	91975	5q33.1	0.000952651	0.81	4	0.364331	.	.	.	.	.	.	.	0	0	0	-999	7	7	1	2.12132	13	11	4	1.80739	0	0	0	-999	7	7	1	2.12132	9	8	2	1.89737
.	ENSG00000132702	HAPLN2	60484	1q23.1	1.05244e-05	1.288	7	0.0737771	.	.	.	.	.	.	1	7	7	1	2.12132	7	7	1	2.12132	7	7	1	2.12132	7	7	1	2.12132	7	7	1	2.12132	7	7	1	2.12132
.	ENSG00000127362	TAS2R3	50831	7q34	0.000144124	1.775	9	.	.	.	.	.	.	.	.	7	7	1	2.12132	7	7	1	2.12132	7	7	1	2.12132	6	6	1	1.88982	6	6	1	1.88982	6	6	1	1.88982
.	ENSG00000171492	LRRC8D	55144	1p22.2	0.868441	0.312	1	0.372534	.	.	.	.	.	.	1	6	7	1	2.12132	6	7	1	2.12132	6	7	1	2.12132	6	7	1	2.12132	6	7	1	2.12132	6	7	1	2.12132
.	ENSG00000156384	SFR1	119392	10q25.1	0.000222755	1.811	9	0.140709	.	.	.	.	.	.	.	5	6	1	1.88982	6	7	1	2.12132	10	12	1	3.05085	5	6	1	1.88982	6	7	1	2.12132	10	12	1	3.05085
.	ENSG00000167383	ZNF229	7772	19q13.31	6.30663e-09	1.739	8	0.235163	.	.	.	.	.	.	0.01	27	19	8	2.11695	27	19	8	2.11695	56	35	23	1.57568	3	2	1	0.57735	3	2	1	0.57735	19	11	9	0.447214
.	ENSG00000137474	MYO7A	4647	11q13.5	5.37674e-25	0.848	4	0.0536269	.	.	both RD and IF	biallelic	loss of function	Eye,Ear	0.92	18	14	4	2.35702	43	29	15	2.11058	45	30	16	2.06419	16	13	3	2.5	39	26	14	1.89737	41	27	15	1.85164
.	ENSG00000111713	GYS2	2998	12p12.1	1.21632e-14	1.125	6	0.0536269	.	.	.	.	.	.	0.17	41	29	15	2.11058	41	29	15	2.11058	41	29	15	2.11058	20	12	10	0.426401	20	12	10	0.426401	20	12	10	0.426401
.	ENSG00000187288	CIDEC	63924	3p25.3	0.00141663	0.943	5	0.05494	.	.	.	.	.	.	.	6	5	1	1.63299	11	9	2	2.11058	16	13	3	2.5	0	0	0	-999	4	3	1	1	4	3	1	1
.	ENSG00000182950	ODF3L1	161753	15q24.2	5.1816e-07	1.743	8	0.0536269	.	.	.	.	.	.	.	11	9	2	2.11058	11	9	2	2.11058	11	9	2	2.11058	8	7	1	2.12132	8	7	1	2.12132	8	7	1	2.12132
x	ENSG00000118482	PHF3	23469	6q12	0.999469	0.286	1	0.695689	Rare Single Gene Mutation	1	.	.	.	.	0.00015	11	9	2	2.11058	11	9	2	2.11058	13	10	3	1.94145	11	9	2	2.11058	11	9	2	2.11058	12	9	3	1.73205
.	ENSG00000215454	KRTAP10-4	386672	21q22.3	0.00183072	1.737	8	.	.	.	.	.	.	.	1	11	9	2	2.11058	11	9	2	2.11058	12	10	2	2.3094	10	9	1	2.52982	10	9	1	2.52982	11	10	1	2.7136
.	ENSG00000167613	LAIR1	3903	19q13.42	2.06316e-05	1.208	6	0.10991	.	.	.	.	.	.	.	3	2	1	0.57735	11	9	2	2.11058	16	11	5	1.5	1	0	1	-1	2	1	1	0	4	2	2	0
.	ENSG00000166685	COG1	9382	17q25.1	0.102528	0.649	3	0.333524	.	.	confirmed	biallelic	loss of function	Endocrine/Metabolic,Brain/Cognition	.	11	9	2	2.11058	11	9	2	2.11058	11	9	2	2.11058	7	6	1	1.88982	7	6	1	1.88982	7	6	1	1.88982
.	ENSG00000171163	ZNF692	55657	1q44	3.97066e-07	1.22	6	0.209586	.	.	.	.	.	.	0.2	6	5	1	1.63299	11	9	2	2.11058	17	11	6	1.21268	2	1	1	0	7	5	2	1.13389	13	7	6	0.27735
.	ENSG00000143458	GABPB2	126626	1q21.3	0.00262905	0.879	4	0.091364	.	.	.	.	.	.	.	11	9	2	2.11058	11	9	2	2.11058	13	9	4	1.38675	7	5	2	1.13389	7	5	2	1.13389	9	5	4	0.333333
.	ENSG00000204472	AIF1	199	6p21.33	0.0127986	1.619	8	.	.	.	.	.	.	.	.	10	9	1	2.52982	11	9	2	2.11058	11	9	2	2.11058	1	1	0	1	2	1	1	0	2	1	1	0
.	ENSG00000104805	NUCB1	4924	19q13.33	4.16611e-05	0.852	4	0.119616	.	.	.	.	.	.	1	10	9	2	2.11058	10	9	2	2.11058	11	10	2	2.3094	10	9	2	2.11058	10	9	2	2.11058	11	10	2	2.3094
.	ENSG00000134215	VAV3	10451	1p13.3	0.0200593	0.724	3	0.278985	.	.	.	.	.	.	0.15	10	9	2	2.11058	10	9	2	2.11058	10	9	2	2.11058	10	9	2	2.11058	10	9	2	2.11058	10	9	2	2.11058
.	ENSG00000173578	XCR1	2829	3p21.31	0.0978542	1.084	6	.	.	.	.	.	.	.	.	10	9	2	2.11058	10	9	2	2.11058	11	10	2	2.3094	4	4	0	2	4	4	0	2	5	5	0	2.23607
.	ENSG00000119688	ABCD4	5826	14q24.3	1.39849e-08	0.898	4	0.354807	.	.	probable	biallelic	loss of function	Endocrine/Metabolic,Brain/Cognition	1	2	2	0	1.41421	10	9	2	2.11058	11	10	2	2.3094	2	2	0	1.41421	10	9	2	2.11058	11	10	2	2.3094
.	ENSG00000135926	TMBIM1	64114	2q35	7.40054e-05	1.117	6	0.122555	.	.	.	.	.	.	0.29	9	9	2	2.11058	9	9	2	2.11058	10	10	2	2.3094	9	9	2	2.11058	9	9	2	2.11058	10	10	2	2.3094
.	ENSG00000060656	PTPRU	10076	1p35.3	0.990699	0.338	1	0.268814	.	.	.	.	.	.	0.38	6	6	2	1.41421	9	9	2	2.11058	9	9	2	2.11058	6	6	2	1.41421	9	9	2	2.11058	9	9	2	2.11058
x	ENSG00000198853	RUSC2	9853	9p13.3	0.999977	0.253	0	0.575985	.	.	.	.	.	.	0.00356	8	9	2	2.11058	8	9	2	2.11058	8	9	2	2.11058	8	9	2	2.11058	8	9	2	2.11058	8	9	2	2.11058
.	ENSG00000154358	OBSCN	84033	1q42.13	5.35739e-91	0.873	4	0.101892	.	.	.	.	.	.	0.18	68	43	34	1.02565	283	173	136	2.10486	293	177	142	1.95962	54	31	31	0	188	114	95	1.31426	198	118	101	1.14875
.	ENSG00000186409	CCDC30	728621	1p34.2	6.06675e-12	0.928	5	0.121653	.	.	.	.	.	.	.	44	27	19	1.17954	56	37	21	2.1009	60	39	23	2.032	8	6	2	1.41421	19	15	4	2.52357	23	17	6	2.29366
.	ENSG00000168477	TNXB	7148	6p21.33	0.774154	0.603	3	.	.	.	.	.	.	.	0.64	2	1	0	1	56	37	21	2.1009	58	37	23	1.80739	0	0	0	-999	35	25	13	1.94666	37	25	15	1.58114
.	ENSG00000136153	LMO7	4008	13q22.2	0.0416243	0.411	1	0.14578	.	.	.	.	.	.	1	21	15	8	1.4596	55	37	21	2.1009	59	41	24	2.10859	9	5	3	0.707107	18	11	6	1.21268	22	15	9	1.22474
.	ENSG00000101203	COL20A1	57642	20q13.33	1.26872e-24	1.204	6	0.126397	.	.	.	.	.	.	0.9	73	46	28	2.09246	73	46	28	2.09246	74	46	29	1.96299	30	17	13	0.730297	30	17	13	0.730297	31	17	14	0.538816
.	ENSG00000091136	LAMB1	3912	7q31.1	1.7944e-06	0.64	3	0.161873	Rare Single Gene Mutation, Genetic Association	2	probable	biallelic	loss of function	Brain/Cognition	0.00241	18	12	5	1.69775	20	14	5	2.06474	22	16	5	2.4004	17	11	5	1.5	19	13	5	1.88562	21	15	5	2.23607
.	ENSG00000177054	ZDHHC13	54503	11p15.1	2.55027e-14	1.222	6	0.286084	.	.	.	.	.	.	.	12	8	4	1.1547	19	14	5	2.06474	19	14	5	2.06474	9	7	2	1.66667	11	9	2	2.11058	11	9	2	2.11058
.	ENSG00000072786	STK10	6793	5q35.1	1.50167e-07	0.794	4	0.0869513	.	.	.	.	.	.	1	18	14	5	2.06474	18	14	5	2.06474	20	15	7	1.70561	14	10	5	1.29099	14	10	5	1.29099	16	11	7	0.942809
.	ENSG00000183801	OLFML1	283298	11p15.4	0.000497437	1.233	6	0.0540461	.	.	.	.	.	.	1	18	14	5	2.06474	18	14	5	2.06474	19	14	6	1.78885	8	7	2	1.66667	8	7	2	1.66667	9	7	3	1.26491
.	ENSG00000248905	FMN1	342184	15q13.3	1.72654e-13	0.934	5	.	.	.	.	.	.	.	0.46	17	14	5	2.06474	17	14	5	2.06474	21	16	7	1.87663	17	14	5	2.06474	17	14	5	2.06474	21	16	7	1.87663
.	ENSG00000090512	FETUB	26998	3q27.3	6.88365e-05	1.37	7	.	.	.	.	.	.	.	.	2	2	0	1.41421	17	14	5	2.06474	23	16	9	1.4	2	2	0	1.41421	5	5	0	2.23607	8	6	2	1.41421
.	ENSG00000173928	SWSAP1	126074	19p13.2	0.00013467	1.567	8	0.151376	.	.	.	.	.	.	0.25	17	14	5	2.06474	17	14	5	2.06474	18	15	5	2.23607	5	3	3	0	5	3	3	0	6	4	3	0.377964
.	ENSG00000166323	C11orf65	160140	11q22.3	8.7813e-17	1.75	8	0.0738748	.	.	.	.	.	.	.	27	22	10	2.12132	47	34	19	2.06041	53	42	20	2.794	5	3	2	0.447214	7	3	4	-0.377964	13	11	5	1.5
.	ENSG00000108556	CHRNE	1145	17p13.2	0.0003479	0.99	5	0.0536269	.	.	.	.	.	.	.	33	23	11	2.05798	33	23	11	2.05798	34	24	11	2.1974	18	11	8	0.688247	18	11	8	0.688247	19	12	8	0.894427
.	ENSG00000142102	PGGHG	80162	11p15.5	3.53242e-09	1.036	5	0.0988998	.	.	.	.	.	.	1	14	10	5	1.29099	27	20	9	2.04265	31	20	13	1.21854	8	6	3	1	16	11	7	0.942809	20	11	11	0
.	ENSG00000183765	CHEK2	11200	22q12.1	1.18301e-15	1.53	8	0.0784428	.	.	.	.	.	.	.	15	11	4	1.80739	26	20	9	2.04265	29	22	10	2.12132	8	5	3	0.707107	13	9	7	0.5	16	11	8	0.688247
.	ENSG00000175567	UCP2	7351	11q13.4	1.91977e-08	1.549	8	0.0893367	.	.	.	.	.	.	0.21	10	10	2	2.3094	25	20	9	2.04265	25	20	9	2.04265	6	6	2	1.41421	8	6	4	0.632456	8	6	4	0.632456
.	ENSG00000174720	LARP7	51574	4q25	0.0150803	0.842	4	0.38271	.	.	confirmed	biallelic	loss of function	Teeth & Dentitian,Skin,Face,Brain/Cognition,Heart/Cardiovasculature/Lymphatic	.	23	17	7	2.04124	23	17	7	2.04124	23	17	7	2.04124	21	15	7	1.70561	21	15	7	1.70561	21	15	7	1.70561
.	ENSG00000186583	SPATC1	375686	8q24.3	3.59031e-08	1.246	6	.	.	.	.	.	.	.	0.53	32	25	10	2.53546	44	31	17	2.02073	55	37	23	1.80739	8	8	1	2.33333	11	10	3	1.94145	15	12	6	1.41421
.	ENSG00000158901	WFDC8	90199	20q13.12	4.97251e-06	1.416	7	.	.	.	.	.	.	.	.	5	2	3	-0.447214	35	24	12	2	35	24	12	2	4	1	3	-1	5	2	3	-0.447214	5	2	3	-0.447214
.	ENSG00000137338	PGBD1	84547	6p22.1	1.46735e-05	0.895	4	0.191249	.	.	.	.	.	.	0.52	33	24	12	2	33	24	12	2	33	24	12	2	10	4	6	-0.632456	10	4	6	-0.632456	10	4	6	-0.632456
.	ENSG00000148985	PGAP2	27315	11p15.4	0.152224	0.363	1	0.182834	.	.	confirmed	biallelic	all missense/in frame	Skeleton,Brain/Cognition	.	2	1	1	0	16	12	4	2	31	24	9	2.61116	2	1	1	0	9	8	1	2.33333	14	12	2	2.67261
.	ENSG00000103005	USB1	79650	16q21	0.122775	0.999	5	0.153561	.	.	confirmed	biallelic	loss of function	Bone Marrow/Immune,Skin,Skeleton	.	16	12	4	2	16	12	4	2	24	14	10	0.816497	11	8	3	1.50756	11	8	3	1.50756	12	8	4	1.1547
.	ENSG00000104899	AMH	268	19p13.3	4.89547e-05	1.771	9	0.0802538	.	.	.	.	.	.	1	15	12	4	2	15	12	4	2	16	13	4	2.18282	15	12	4	2	15	12	4	2	16	13	4	2.18282
.	ENSG00000108370	RGS9	8787	17q24.1	2.03911e-10	0.847	4	0.222787	.	.	.	.	.	.	1	11	7	4	0.904534	15	12	4	2	16	14	4	2.35702	9	6	3	1	13	11	3	2.13809	14	13	3	2.5
.	ENSG00000120093	HOXB3	3213	17q21.32	0.610993	0.409	1	.	.	.	.	.	.	.	1	4	3	1	1	15	12	4	2	17	13	5	1.88562	4	3	1	1	5	4	1	1.34164	5	4	1	1.34164
.	ENSG00000131142	CCL25	6370	19p13.2	0.16994	1.099	6	0.0612569	.	.	.	.	.	.	.	14	12	4	2	14	12	4	2	15	13	4	2.18282	1	1	0	1	1	1	0	1	2	2	0	1.41421
.	ENSG00000146830	GIGYF1	64599	7q22.1	0.978705	0.484	2	0.560433	Rare Single Gene Mutation	1	probable	monoallelic	loss of function		2.2e-14	14	12	4	2	14	12	4	2	14	12	4	2	14	12	4	2	14	12	4	2	14	12	4	2
.	ENSG00000110080	ST3GAL4	6484	11q24.2	0.439049	0.607	3	0.0899526	.	.	.	.	.	.	.	1	1	0	1	4	4	0	2	7	7	0	2.64575	1	1	0	1	4	4	0	2	7	7	0	2.64575
.	ENSG00000179119	SPTY2D1	144108	11p15.1	0.997915	0.337	1	0.208915	.	.	.	.	.	.	0.49	4	4	0	2	4	4	0	2	4	4	0	2	4	4	0	2	4	4	0	2	4	4	0	2
.	ENSG00000143318	CASQ1	844	1q23.2	1.03907e-09	1.576	8	0.0684427	.	.	.	.	.	.	.	4	4	0	2	4	4	0	2	4	4	0	2	2	2	0	1.41421	2	2	0	1.41421	2	2	0	1.41421
.	ENSG00000131097	HIGD1B	51751	17q21.31	0.00234558	1.891	9	0.120517	.	.	.	.	.	.	.	4	4	0	2	4	4	0	2	4	4	0	2	4	4	0	2	4	4	0	2	4	4	0	2
.	ENSG00000086300	SNX10	29887	7p15.2	0.00585751	1.655	8	0.54736	.	.	.	.	.	.	.	4	4	0	2	4	4	0	2	4	4	0	2	3	3	0	1.73205	3	3	0	1.73205	3	3	0	1.73205
.	ENSG00000162998	FRZB	2487	2q32.1	0.125666	0.921	5	0.18467	.	.	.	.	.	.	.	4	4	0	2	4	4	0	2	9	6	3	1	4	4	0	2	4	4	0	2	4	4	0	2
.	ENSG00000142327	RNPEPL1	57140	2q37.3	0.0279016	0.789	4	0.111955	.	.	.	.	.	.	0.24	4	4	0	2	4	4	0	2	4	4	0	2	4	4	0	2	4	4	0	2	4	4	0	2
.	ENSG00000148187	MRRF	92399	9q33.2	3.57943e-05	1.592	8	0.174802	.	.	.	.	.	.	0.05	1	1	0	1	4	4	0	2	22	15	7	1.70561	1	1	0	1	4	4	0	2	4	4	0	2
x	ENSG00000136381	IREB2	3658	15q25.1	1	0.223	0	0.517704	.	.	.	.	.	.	0.24	4	4	0	2	4	4	0	2	4	4	0	2	4	4	0	2	4	4	0	2	4	4	0	2
.	ENSG00000157219	HTR5A	3361	7q36.2	0.00578863	1.023	5	0.0884468	.	.	.	.	.	.	0.06	4	4	0	2	4	4	0	2	4	4	0	2	4	4	0	2	4	4	0	2	4	4	0	2
.	ENSG00000171282	RP11-1055B8.7	.	17q25.3	0.99631	0.221	0	.	.	.	.	.	.	.	0.86	4	4	0	2	4	4	0	2	4	4	0	2	3	3	0	1.73205	3	3	0	1.73205	3	3	0	1.73205
.	ENSG00000184984	CHRM5	1133	15q14	0.00383197	0.743	3	0.0686524	.	.	.	.	.	.	0.15	4	4	0	2	4	4	0	2	4	4	0	2	4	4	0	2	4	4	0	2	4	4	0	2
.	ENSG00000181035	SLC25A42	284439	19p13.11	0.208308	0.529	2	0.103589	.	.	.	.	.	.	1	4	4	0	2	4	4	0	2	4	4	0	2	4	4	0	2	4	4	0	2	4	4	0	2
.	ENSG00000145730	PAM	5066	5q21.1	0.0304444	0.52	2	0.370392	.	.	.	.	.	.	0.08	3	3	0	1.73205	4	4	0	2	6	5	1	1.63299	3	3	0	1.73205	4	4	0	2	5	4	1	1.34164
.	ENSG00000151789	ZNF385D	79750	3p24.3	0.724322	0.47	2	0.299724	.	.	.	.	.	.	0.04	4	4	0	2	4	4	0	2	4	4	0	2	4	4	0	2	4	4	0	2	4	4	0	2
x	ENSG00000151292	CSNK1G3	1456	5q23.2	0.996752	0.206	0	0.325683	.	.	.	.	.	.	0.11	3	3	0	1.73205	4	4	0	2	4	4	0	2	3	3	0	1.73205	4	4	0	2	4	4	0	2
.	ENSG00000168830	HTR1E	3354	6q14.3	0.0237098	0.778	4	0.0536269	.	.	.	.	.	.	.	4	4	0	2	4	4	0	2	4	4	0	2	4	4	0	2	4	4	0	2	4	4	0	2
.	ENSG00000169429	CXCL8	3576	4q13.3	0.000203278	1.861	9	0.028274	.	.	.	.	.	.	.	4	4	0	2	4	4	0	2	4	4	0	2	4	4	0	2	4	4	0	2	4	4	0	2
.	ENSG00000161958	FGF11	2256	17p13.1	0.0681958	1.271	7	0.183936	.	.	.	.	.	.	.	2	2	0	1.41421	4	4	0	2	4	4	0	2	2	2	0	1.41421	4	4	0	2	4	4	0	2
.	ENSG00000125815	CST8	10047	20p11.21	0.0856291	1.646	8	.	.	.	.	.	.	.	.	4	4	0	2	4	4	0	2	5	5	0	2.23607	4	4	0	2	4	4	0	2	5	5	0	2.23607
.	ENSG00000115325	DOK1	1796	2p13.1	0.0169929	0.636	3	0.104171	.	.	.	.	.	.	0.11	1	1	0	1	4	4	0	2	4	4	0	2	1	1	0	1	4	4	0	2	4	4	0	2
.	ENSG00000180532	ZSCAN4	201516	19q13.43	0.00459895	1.619	8	.	.	.	.	.	.	.	0.31	4	4	0	2	4	4	0	2	14	8	7	0.258199	4	4	0	2	4	4	0	2	14	8	7	0.258199
.	ENSG00000136247	ZDHHC4	55146	7p22.1	5.32054e-10	1.526	8	0.161034	.	.	.	.	.	.	1	4	4	0	2	4	4	0	2	7	7	0	2.64575	2	2	0	1.41421	2	2	0	1.41421	5	5	0	2.23607
.	ENSG00000114988	LMAN2L	81562	2q11.2	1.28591e-07	1.295	7	0.203805	.	.	.	.	.	.	.	2	2	0	1.41421	4	4	0	2	4	4	0	2	0	0	0	-999	2	2	0	1.41421	2	2	0	1.41421
.	ENSG00000145996	CDKAL1	54901	6p22.3	0.57765	0.52	2	0.240355	.	.	.	.	.	.	0.14	1	1	0	1	4	4	0	2	6	6	0	2.44949	1	1	0	1	4	4	0	2	6	6	0	2.44949
x	ENSG00000186472	PCLO	27445	7q21.11	1	0.124	0	0.892073	.	.	.	.	.	.	0.00248	4	4	0	2	4	4	0	2	6	5	1	1.63299	4	4	0	2	4	4	0	2	4	4	0	2
.	ENSG00000179603	GRM8	2918	7q31.33	0.00403862	0.638	3	0.135327	.	.	.	.	.	.	1	4	4	0	2	4	4	0	2	5	4	1	1.34164	4	4	0	2	4	4	0	2	5	4	1	1.34164
.	ENSG00000260286	ARMH2	101928603	6p22.3	.	1.511	8	.	.	.	.	.	.	.	.	4	4	0	2	4	4	0	2	8	7	1	2.12132	2	2	0	1.41421	2	2	0	1.41421	6	5	1	1.63299
.	ENSG00000183044	ABAT	18	16p13.2	0.374369	0.567	2	0.556069	Rare Single Gene Mutation, Genetic Association	3	.	.	.	.	0.88	4	4	0	2	4	4	0	2	8	8	1	2.33333	4	4	0	2	4	4	0	2	8	8	1	2.33333
.	ENSG00000125735	TNFSF14	8740	19p13.3	0.813515	0.799	4	.	.	.	.	.	.	.	0.13	3	3	0	1.73205	4	4	0	2	6	6	0	2.44949	3	3	0	1.73205	4	4	0	2	6	6	0	2.44949
.	ENSG00000153391	INO80C	125476	18q12.2	0.000502409	1.416	7	0.145633	.	.	.	.	.	.	1	3	3	0	1.73205	4	4	0	2	14	9	5	1.06904	2	2	0	1.41421	3	3	0	1.73205	3	3	0	1.73205
.	ENSG00000144935	TRPC1	7220	3q23	0.784922	0.473	2	0.288138	.	.	.	.	.	.	0.05	4	4	0	2	4	4	0	2	11	6	5	0.301511	4	4	0	2	4	4	0	2	6	5	1	1.63299
.	ENSG00000215217	C5orf49	134121	5p15.31	0.3468	1.704	8	0.244948	.	.	.	.	.	.	.	4	4	0	2	4	4	0	2	4	4	0	2	1	1	0	1	1	1	0	1	1	1	0	1
x	ENSG00000136891	TEX10	54881	9q31.1	0.999988	0.163	0	0.338535	.	.	.	.	.	.	0.48	4	4	0	2	4	4	0	2	6	5	1	1.63299	4	4	0	2	4	4	0	2	4	4	0	2
.	ENSG00000143476	DTL	51514	1q32.3	0.00701338	0.496	2	0.125656	.	.	.	.	.	.	1	4	4	0	2	4	4	0	2	4	4	0	2	4	4	0	2	4	4	0	2	4	4	0	2
x	ENSG00000110844	PRPF40B	25766	12q13.12	0.988653	0.246	0	0.388199	.	.	.	.	.	.	1	4	4	0	2	4	4	0	2	4	4	0	2	4	4	0	2	4	4	0	2	4	4	0	2
.	ENSG00000177301	KCNA2	3737	1p13.3	0.884174	0.38	1	0.12555	.	.	confirmed	monoallelic	loss of function|activating	Brain/Cognition	.	1	1	0	1	4	4	0	2	4	4	0	2	1	1	0	1	4	4	0	2	4	4	0	2
.	ENSG00000124145	SDC4	6385	20q13.12	0.0118035	1.131	6	0.0678711	.	.	.	.	.	.	.	4	4	0	2	4	4	0	2	4	4	0	2	4	4	0	2	4	4	0	2	4	4	0	2
.	ENSG00000139154	AEBP2	121536	12p12.3	0.950983	0.145	0	0.272624	.	.	.	.	.	.	0.48	0	0	0	-999	4	4	0	2	4	4	0	2	0	0	0	-999	0	0	0	-999	0	0	0	-999
.	ENSG00000100038	TOP3B	8940	22q11.22	0.114528	0.538	2	0.0949667	Rare Single Gene Mutation, Genetic Association, Functional	3	.	.	.	.	0.00165	4	4	0	2	4	4	0	2	21	19	5	2.85774	4	4	0	2	4	4	0	2	4	4	0	2
.	ENSG00000070718	AP3M2	10947	8p11.21	4.4e-05	1.112	6	0.286607	.	.	.	.	.	.	.	4	4	0	2	4	4	0	2	4	4	0	2	4	4	0	2	4	4	0	2	4	4	0	2
.	ENSG00000174547	MRPL11	65003	11q13.2	2.04236e-05	1.875	9	0.162055	.	.	.	.	.	.	.	2	2	0	1.41421	4	4	0	2	6	6	0	2.44949	2	2	0	1.41421	4	4	0	2	5	5	0	2.23607
.	ENSG00000143258	USP21	27005	1q23.3	0.0746517	0.504	2	0.177999	.	.	.	.	.	.	0.52	4	4	0	2	4	4	0	2	4	4	0	2	4	4	0	2	4	4	0	2	4	4	0	2
.	ENSG00000075131	TIPIN	54962	15q22.31	0.00983208	1.047	5	0.0916911	.	.	.	.	.	.	0.22	4	4	0	2	4	4	0	2	8	6	2	1.41421	2	2	0	1.41421	2	2	0	1.41421	6	4	2	0.816497
.	ENSG00000255833	TIFAB	497189	5q31.1	1.15428e-06	1.945	9	.	.	.	.	.	.	.	.	4	4	0	2	4	4	0	2	4	4	0	2	4	4	0	2	4	4	0	2	4	4	0	2
.	ENSG00000174306	ZHX3	23051	20q12	0.354421	0.498	2	0.198632	.	.	.	.	.	.	1	4	4	0	2	4	4	0	2	6	5	1	1.63299	4	4	0	2	4	4	0	2	6	5	1	1.63299
.	ENSG00000103023	PRSS54	221191	16q21	4.49968e-05	0.86	4	.	.	.	.	.	.	.	1	3	3	0	1.73205	4	4	0	2	7	5	2	1.13389	3	3	0	1.73205	4	4	0	2	5	4	1	1.34164
.	ENSG00000165672	PRDX3	10935	10q26.11	0.221689	0.877	4	0.277254	.	.	.	.	.	.	1	4	4	0	2	4	4	0	2	4	4	0	2	3	3	0	1.73205	3	3	0	1.73205	3	3	0	1.73205
x	ENSG00000170385	SLC30A1	7779	1q32.3	0.913544	0.234	0	0.0546217	.	.	.	.	.	.	.	4	4	0	2	4	4	0	2	5	5	0	2.23607	4	4	0	2	4	4	0	2	5	5	0	2.23607
.	ENSG00000136695	IL36RN	26525	2q13	0.00097234	1.895	9	.	.	.	.	.	.	.	.	4	4	0	2	4	4	0	2	4	4	0	2	4	4	0	2	4	4	0	2	4	4	0	2
.	ENSG00000156502	SUPV3L1	6832	10q22.1	0.033821	0.464	2	0.301412	.	.	.	.	.	.	0.07	4	4	0	2	4	4	0	2	5	5	0	2.23607	4	4	0	2	4	4	0	2	5	5	0	2.23607
.	ENSG00000182473	EXOC7	23265	17q25.1	0.000651393	0.652	3	0.455936	.	.	.	.	.	.	0.18	1	1	0	1	4	4	0	2	5	4	1	1.34164	1	1	0	1	4	4	0	2	5	4	1	1.34164
.	ENSG00000102743	SLC25A15	10166	13q14.11	0.00124732	1.379	7	0.244164	.	.	confirmed	biallelic	loss of function	Endocrine/Metabolic,Brain/Cognition	0.18	4	4	0	2	4	4	0	2	4	4	0	2	4	4	0	2	4	4	0	2	4	4	0	2
.	ENSG00000111707	SUDS3	64426	12q24.23	0.00759611	0.644	3	0.435384	.	.	.	.	.	.	0.3	4	4	0	2	4	4	0	2	5	5	0	2.23607	4	4	0	2	4	4	0	2	5	5	0	2.23607
x	ENSG00000116254	CHD5	26038	1p36.31	1	0.157	0	0.589035	.	.	.	.	.	.	0.01	1	1	0	1	4	4	0	2	4	4	0	2	1	1	0	1	4	4	0	2	4	4	0	2
.	ENSG00000182676	PPP1R27	116729	17q25.3	0.00195516	1.801	9	0.0571494	.	.	.	.	.	.	.	1	1	0	1	4	4	0	2	4	4	0	2	1	1	0	1	3	3	0	1.73205	3	3	0	1.73205
.	ENSG00000242114	MTFP1	51537	22q12.2	0.31687	1.325	7	0.117213	.	.	.	.	.	.	.	3	4	0	2	3	4	0	2	7	6	2	1.41421	3	4	0	2	3	4	0	2	7	6	2	1.41421
.	ENSG00000189058	APOD	347	3q29	0.000853904	1.34	7	0.0669163	.	.	.	.	.	.	.	3	4	0	2	3	4	0	2	4	5	0	2.23607	3	4	0	2	3	4	0	2	4	5	0	2.23607
x	ENSG00000100354	TNRC6B	23112	22q13.1	1	0.173	0	0.723583	Rare Single Gene Mutation	2	.	.	.	.	0.00652	2	3	0	1.73205	3	4	0	2	4	5	0	2.23607	2	3	0	1.73205	3	4	0	2	4	5	0	2.23607
.	ENSG00000213030	CGB8	94115	19q13.33	0.091778	1.929	9	.	.	.	.	.	.	.	.	3	4	0	2	3	4	0	2	3	4	0	2	3	4	0	2	3	4	0	2	3	4	0	2
.	ENSG00000161914	ZNF653	115950	19p13.2	0.142112	0.67	3	0.135313	.	.	.	.	.	.	1	3	4	0	2	3	4	0	2	3	4	0	2	3	4	0	2	3	4	0	2	3	4	0	2
.	ENSG00000166411	IDH3A	3419	15q25.1	0.230948	0.55	2	0.308958	.	.	.	.	.	.	.	3	4	0	2	3	4	0	2	4	4	1	1.34164	3	4	0	2	3	4	0	2	4	4	1	1.34164
x	ENSG00000155111	CDK19	23097	6q21	0.998017	0.163	0	0.424618	.	.	.	.	.	.	0.05	3	4	0	2	3	4	0	2	3	4	0	2	3	4	0	2	3	4	0	2	3	4	0	2
.	ENSG00000104825	NFKBIB	4793	19q13.2	0.24957	0.556	2	0.138456	.	.	.	.	.	.	.	3	4	0	2	3	4	0	2	4	4	1	1.34164	3	4	0	2	3	4	0	2	4	4	1	1.34164
.	ENSG00000140543	DET1	55070	15q25.3	0.542031	0.432	2	0.117189	.	.	.	.	.	.	1	3	4	0	2	3	4	0	2	4	5	0	2.23607	3	4	0	2	3	4	0	2	4	5	0	2.23607
.	ENSG00000117091	CD48	962	1q23.3	0.000152359	1.489	8	0.0536269	.	.	.	.	.	.	.	3	4	0	2	3	4	0	2	5	5	1	1.63299	3	4	0	2	3	4	0	2	5	5	1	1.63299
x	ENSG00000175115	PACS1	55690	11q13.1-q13.2	0.999906	0.185	0	0.491128	Rare Single Gene Mutation, Syndromic	1	probable	monoallelic	activating	Brain/Cognition	0.14	3	4	0	2	3	4	0	2	3	4	0	2	3	4	0	2	3	4	0	2	3	4	0	2
.	ENSG00000151117	TMEM86A	144110	11p15.1	0.0329601	1.031	5	0.104819	.	.	.	.	.	.	.	3	4	0	2	3	4	0	2	5	5	1	1.63299	3	4	0	2	3	4	0	2	5	5	1	1.63299
x	ENSG00000069329	VPS35	55737	16q11.2	0.993599	0.313	1	0.435868	.	.	.	.	.	.	0.48	3	4	0	2	3	4	0	2	3	4	0	2	3	4	0	2	3	4	0	2	3	4	0	2
.	ENSG00000044524	EPHA3	2042	3p11.1	0.015686	0.527	2	0.761776	.	.	.	.	.	.	.	2	4	0	2	2	4	0	2	2	4	0	2	2	4	0	2	2	4	0	2	2	4	0	2
.	ENSG00000159248	GJD2	57369	15q14	0.117722	0.702	3	.	.	.	.	.	.	.	1	2	4	0	2	2	4	0	2	2	4	0	2	2	4	0	2	2	4	0	2	2	4	0	2
.	ENSG00000196636	SDHAF3	57001	7q21.3	0.014583	1.722	8	.	.	.	.	.	.	.	.	1	3	0	1.73205	2	4	0	2	3	5	0	2.23607	1	3	0	1.73205	2	4	0	2	3	5	0	2.23607
.	ENSG00000155876	RRAGA	10670	9p22.1	0.291377	0.713	3	0.228441	.	.	.	.	.	.	0.09	2	4	0	2	2	4	0	2	4	5	1	1.63299	2	4	0	2	2	4	0	2	4	5	1	1.63299
.	ENSG00000188107	EYS	346007	6q12	8.21411e-09	0.834	4	0.0816834	.	.	.	.	.	.	0.1	114	72	50	1.99179	114	72	50	1.99179	117	72	52	1.79605	65	40	28	1.45521	65	40	28	1.45521	66	40	29	1.32424
.	ENSG00000156049	GNA14	9630	9q21.2	6.82393e-10	1.712	8	0.0934807	.	.	probable	mosaic	activating	Heart/Cardiovasculature/Lymphatic	.	30	21	10	1.97566	30	21	10	1.97566	30	21	10	1.97566	14	7	7	0	14	7	7	0	14	7	7	0
.	ENSG00000100503	NIN	51199	14q22.1	8.93549e-06	0.429	2	0.456296	.	.	.	.	.	.	1	8	7	3	1.26491	29	21	10	1.97566	29	21	10	1.97566	8	7	3	1.26491	29	21	10	1.97566	29	21	10	1.97566
.	ENSG00000166268	MYRFL	196446	12q15	.	1.401	7	.	.	.	.	.	.	.	0.18	8	8	2	1.89737	29	21	10	1.97566	32	23	12	1.85934	8	8	2	1.89737	16	13	5	1.88562	19	15	7	1.70561
.	ENSG00000121988	ZRANB3	84083	2q21.3	7.4264e-15	0.947	5	0.241955	.	.	.	.	.	.	0.23	76	51	33	1.96396	76	51	33	1.96396	78	52	34	1.94099	31	23	12	1.85934	31	23	12	1.85934	32	24	12	2
.	ENSG00000136696	IL36B	27177	2q13	0.0035173	1.196	6	.	.	.	.	.	.	.	0.03	7	7	0	2.64575	21	15	6	1.96396	41	22	22	0	0	0	0	-999	1	0	1	-1	2	1	1	0
.	ENSG00000167633	KIR3DL1	3811	19q13.42	9.78327e-06	1.782	9	.	.	.	.	.	.	.	.	5	4	1	1.34164	20	15	6	1.96396	21	15	7	1.70561	5	4	1	1.34164	15	11	5	1.5	16	11	6	1.21268
.	ENSG00000109920	FNBP4	23360	11p11.2	0.999993	0.142	0	0.657077	.	.	.	.	.	.	0.18	20	15	6	1.96396	20	15	6	1.96396	21	15	7	1.70561	7	6	1	1.88982	7	6	1	1.88982	8	6	2	1.41421
.	ENSG00000121058	COIL	8161	17q22	0.0156002	0.592	3	0.236515	.	.	.	.	.	.	0.02	19	15	6	1.96396	19	15	6	1.96396	20	15	7	1.70561	5	6	1	1.88982	5	6	1	1.88982	6	6	2	1.41421
.	ENSG00000102763	VWA8	23078	13q14.11	2.93154e-40	1.15	6	0.182398	.	.	.	.	.	.	0.56	101	62	42	1.96116	101	62	42	1.96116	106	64	45	1.81987	57	34	24	1.31306	57	34	24	1.31306	60	35	26	1.15233
.	ENSG00000242019	KIR3DL3	115653	19q13.42	0.532095	1.733	8	.	.	.	.	.	.	.	0.28	26	18	8	1.96116	26	18	8	1.96116	28	20	8	2.26779	8	3	5	-0.707107	8	3	5	-0.707107	10	5	5	0
.	ENSG00000105141	CASP14	23581	19p13.12	0.00123388	1.29	7	.	.	.	.	.	.	.	1	24	18	8	1.96116	24	18	8	1.96116	24	18	8	1.96116	4	3	1	1	4	3	1	1	4	3	1	1
.	ENSG00000122136	OBP2A	29991	9q34.3	0.000133914	1.656	8	.	.	.	.	.	.	.	0.05	16	12	7	1.14708	22	18	8	1.96116	45	27	23	0.565685	6	5	2	1.13389	12	11	3	2.13809	15	11	6	1.21268
.	ENSG00000167723	TRPV3	162514	17p13.2	8.74042e-14	1.146	6	0.0926265	.	.	probable	monoallelic	all missense/in frame	Skin	1	36	24	13	1.80839	37	25	13	1.94666	37	25	13	1.94666	15	11	4	1.80739	16	12	4	2	16	12	4	2
.	ENSG00000143127	ITGA10	8515	1q21.1	8.5537e-11	0.785	4	0.191589	.	.	.	.	.	.	1	35	25	13	1.94666	35	25	13	1.94666	36	25	14	1.76141	21	14	10	0.816497	21	14	10	0.816497	22	14	11	0.6
.	ENSG00000214944	ARHGEF28	64283	5q13.2	1.82695e-10	0.704	3	0.115703	.	.	.	.	.	.	0.09	13	11	4	1.80739	33	25	13	1.94666	33	25	13	1.94666	11	10	2	2.3094	26	21	9	2.19089	26	21	9	2.19089
.	ENSG00000183760	ACP7	390928	19q13.2	5.71443e-06	0.957	5	.	.	.	.	.	.	.	0.23	6	2	4	-0.816497	31	25	13	1.94666	33	26	14	1.89737	6	2	4	-0.816497	13	8	6	0.534522	15	9	7	0.5
.	ENSG00000140598	EFL1	79631	15q25.2	0.0336557	0.561	2	0.214777	.	.	.	.	.	.	0.07	12	9	3	1.73205	13	10	3	1.94145	13	10	3	1.94145	12	9	3	1.73205	13	10	3	1.94145	13	10	3	1.94145
.	ENSG00000131043	AAR2	25980	20q11.23	0.000262136	1.348	7	0.295918	.	.	.	.	.	.	1	13	10	3	1.94145	13	10	3	1.94145	23	14	9	1.04257	7	5	2	1.13389	7	5	2	1.13389	9	5	4	0.333333
.	ENSG00000185813	PCYT2	5833	17q25.3	0.248194	0.702	3	0.15046	.	.	.	.	.	.	1	5	3	2	0.447214	13	10	3	1.94145	18	13	5	1.88562	5	3	2	0.447214	5	3	2	0.447214	5	3	2	0.447214
.	ENSG00000134285	FKBP11	51303	12q13.12	2.22757e-05	1.53	8	0.177388	.	.	.	.	.	.	.	4	3	1	1	13	10	3	1.94145	17	12	5	1.69775	2	2	0	1.41421	7	6	1	1.88982	11	8	3	1.50756
.	ENSG00000160049	DFFA	1676	1p36.22	0.000218371	1.161	6	0.200354	.	.	.	.	.	.	0.32	13	10	3	1.94145	13	10	3	1.94145	14	10	4	1.60357	4	3	1	1	4	3	1	1	5	3	2	0.447214
.	ENSG00000181408	UTS2R	2837	17q25.3	1.80189e-05	1.925	9	.	.	.	.	.	.	.	0.21	12	10	3	1.94145	12	10	3	1.94145	48	26	26	0	3	3	1	1	3	3	1	1	12	6	8	-0.534522
.	ENSG00000184363	PKP3	11187	11p15.5	0.19435	0.68	3	.	.	.	.	.	.	.	0.32	12	10	3	1.94145	12	10	3	1.94145	12	10	3	1.94145	8	6	2	1.41421	8	6	2	1.41421	8	6	2	1.41421
x	ENSG00000107518	ATRNL1	26033	10q25.3	0.995632	0.266	0	0.213469	.	.	.	.	.	.	1	11	10	3	1.94145	11	10	3	1.94145	11	10	3	1.94145	11	10	3	1.94145	11	10	3	1.94145	11	10	3	1.94145
.	ENSG00000132406	TMEM128	85013	4p16.3	0.110058	1.616	8	0.443915	.	.	.	.	.	.	0.05	10	10	3	1.94145	10	10	3	1.94145	10	10	3	1.94145	1	1	0	1	1	1	0	1	1	1	0	1
.	ENSG00000073008	PVR	5817	19q13.31	5.51101e-07	1.301	7	0.299307	.	.	.	.	.	.	0.41	7	9	3	1.73205	8	10	3	1.94145	11	12	5	1.69775	5	6	3	1	6	7	3	1.26491	9	9	5	1.06904
.	ENSG00000221955	SLC12A8	84561	3q21.2	7.93459e-13	1.225	6	0.0798256	.	.	.	.	.	.	0.22	16	12	5	1.69775	43	29	16	1.93793	43	29	16	1.93793	11	8	4	1.1547	13	10	4	1.60357	13	10	4	1.60357
.	ENSG00000148120	C9orf3	84909	9q22.32	5.19688e-12	0.939	5	0.129836	.	.	.	.	.	.	0.04	0	0	0	-999	31	22	11	1.91485	36	27	12	2.40192	0	0	0	-999	25	17	9	1.56893	30	22	10	2.12132
.	ENSG00000135723	FHOD1	29109	16q22.1	9.46043e-11	0.876	4	0.160492	.	.	.	.	.	.	0.14	31	22	11	1.91485	31	22	11	1.91485	31	22	11	1.91485	22	18	5	2.71069	22	18	5	2.71069	22	18	5	2.71069
.	ENSG00000172828	CES3	23491	16q22.1	2.05759e-08	1.146	6	0.0542864	.	.	.	.	.	.	.	11	8	5	0.83205	30	22	11	1.91485	32	23	12	1.85934	6	5	2	1.13389	15	10	7	0.727607	17	11	8	0.688247
.	ENSG00000164675	IQUB	154865	7q31.32	3.23577e-13	0.993	5	0.0716652	.	.	.	.	.	.	0.09	30	22	11	1.91485	30	22	11	1.91485	34	22	15	1.15079	14	10	6	1	14	10	6	1	17	10	9	0.229416
.	ENSG00000064787	BCAS1	8537	20q13.2	0.013657	0.86	4	0.185864	Rare Single Gene Mutation	3	.	.	.	.	.	1	0	1	-1	39	26	14	1.89737	41	27	16	1.67748	1	0	1	-1	16	10	6	1	18	11	8	0.688247
.	ENSG00000139278	GLIPR1	11010	12q21.2	1.05179e-09	1.747	8	0.113449	.	.	.	.	.	.	.	10	8	2	1.89737	10	8	2	1.89737	13	10	3	1.94145	6	6	0	2.44949	6	6	0	2.44949	8	7	1	2.12132
.	ENSG00000120370	GORAB	92344	1q24.2	6.82629e-06	0.987	5	0.226075	.	.	confirmed	biallelic	loss of function	Skin,Skeleton,Brain/Cognition	0.34	10	8	2	1.89737	10	8	2	1.89737	18	11	7	0.942809	7	5	2	1.13389	7	5	2	1.13389	11	5	6	-0.301511
x	ENSG00000151150	ANK3	288	10q21.2	1	0.089	0	0.793426	Rare Single Gene Mutation, Genetic Association	1	.	.	.	.	0.11	4	3	1	1	10	8	2	1.89737	11	8	3	1.50756	4	3	1	1	10	8	2	1.89737	11	8	3	1.50756
.	ENSG00000100483	VCPKMT	79609	14q21.3	2.61754e-08	1.841	9	0.136427	.	.	.	.	.	.	1	10	8	2	1.89737	10	8	2	1.89737	10	8	2	1.89737	7	5	2	1.13389	7	5	2	1.13389	7	5	2	1.13389
.	ENSG00000214860	EVPLL	645027	17p11.2	2.73061e-08	1.482	8	.	.	.	.	.	.	.	.	10	8	2	1.89737	10	8	2	1.89737	10	8	2	1.89737	10	8	2	1.89737	10	8	2	1.89737	10	8	2	1.89737
.	ENSG00000203872	C6orf163	206412	6q15	.	0.991	5	0.081078	.	.	.	.	.	.	0.25	5	4	1	1.34164	10	8	2	1.89737	10	8	2	1.89737	5	4	1	1.34164	10	8	2	1.89737	10	8	2	1.89737
x	ENSG00000005810	MYCBP2	23077	13q22.3	1	0.115	0	0.876057	.	.	.	.	.	.	0.0016	10	8	2	1.89737	10	8	2	1.89737	15	11	5	1.5	10	8	2	1.89737	10	8	2	1.89737	10	8	2	1.89737
.	ENSG00000113615	SEC24A	10802	5q31.1	1.31214e-05	0.584	3	0.268768	.	.	.	.	.	.	0.66	10	8	2	1.89737	10	8	2	1.89737	10	8	2	1.89737	10	8	2	1.89737	10	8	2	1.89737	10	8	2	1.89737
.	ENSG00000063241	ISOC2	79763	19q13.42	0.0433194	1.549	8	0.101961	.	.	.	.	.	.	.	8	7	1	2.12132	10	8	2	1.89737	10	8	2	1.89737	8	7	1	2.12132	8	7	1	2.12132	8	7	1	2.12132
.	ENSG00000108296	CWC25	54883	17q12	0.00801017	0.789	4	0.257524	.	.	.	.	.	.	.	9	7	2	1.66667	10	8	2	1.89737	10	8	2	1.89737	9	7	2	1.66667	9	7	2	1.66667	9	7	2	1.66667
.	ENSG00000155827	RNF20	56254	9q31.1	0.000923365	0.615	3	0.329322	.	.	.	.	.	.	0.14	10	8	2	1.89737	10	8	2	1.89737	11	9	2	2.11058	10	8	2	1.89737	10	8	2	1.89737	11	9	2	2.11058
.	ENSG00000172663	TMEM134	80194	11q13.2	3.02585e-08	1.877	9	0.0962324	.	.	.	.	.	.	.	5	4	1	1.34164	10	8	2	1.89737	12	8	4	1.1547	5	4	1	1.34164	10	8	2	1.89737	12	8	4	1.1547
.	ENSG00000254858	MPV17L2	84769	19p13.11	1.67296e-07	1.531	8	0.0913145	.	.	.	.	.	.	.	9	8	2	1.89737	9	8	2	1.89737	10	9	2	2.11058	5	5	1	1.63299	5	5	1	1.63299	6	6	1	1.88982
.	ENSG00000139287	TPH2	121278	12q21.1	0.696912	0.851	4	0.0536269	.	.	.	.	.	.	.	9	8	2	1.89737	9	8	2	1.89737	9	8	2	1.89737	9	8	2	1.89737	9	8	2	1.89737	9	8	2	1.89737
x	ENSG00000101361	NOP56	10528	20p13	0.973257	0.404	1	0.545827	.	.	.	.	.	.	.	9	8	2	1.89737	9	8	2	1.89737	14	10	5	1.29099	9	8	2	1.89737	9	8	2	1.89737	9	8	2	1.89737
.	ENSG00000112309	B3GAT2	135152	6q13	7.03605e-07	1.352	7	0.0739882	.	.	.	.	.	.	.	9	8	2	1.89737	9	8	2	1.89737	9	8	2	1.89737	8	7	2	1.66667	8	7	2	1.66667	8	7	2	1.66667
.	ENSG00000185477	GPRIN3	285513	4q22.1	0.000266284	1.474	7	0.219428	.	.	.	.	.	.	0.55	8	8	2	1.89737	8	8	2	1.89737	9	9	2	2.11058	7	7	2	1.66667	7	7	2	1.66667	8	8	2	1.89737
.	ENSG00000172803	SNX32	254122	11q13.1	2.72867e-13	1.399	7	0.156118	.	.	.	.	.	.	0.42	46	30	17	1.89624	46	30	17	1.89624	52	33	20	1.78569	31	22	10	2.12132	31	22	10	2.12132	31	22	10	2.12132
.	ENSG00000176927	EFCAB5	374786	17q11.2	7.41784e-16	0.842	4	0.149776	.	.	.	.	.	.	.	40	28	14	2.16025	102	66	46	1.88982	105	67	48	1.77176	11	8	4	1.1547	26	16	11	0.96225	29	17	13	0.730297
.	ENSG00000092295	TGM1	7051	14q12	5.3065e-07	0.93	5	0.132854	.	.	.	.	.	.	0.000115	27	19	9	1.88982	27	19	9	1.88982	29	20	10	1.82574	12	8	4	1.1547	12	8	4	1.1547	14	9	5	1.06904
.	ENSG00000198585	NUDT16	131870	3q22.1	0.00146068	1.901	9	0.309683	.	.	.	.	.	.	0.35	1	1	0	1	7	6	1	1.88982	16	10	6	1	1	1	0	1	3	3	0	1.73205	5	3	2	0.447214
.	ENSG00000105492	SIGLEC6	946	19q13.41	0.0247245	0.703	3	.	.	.	.	.	.	.	1	4	3	1	1	7	6	1	1.88982	7	6	1	1.88982	4	3	1	1	7	6	1	1.88982	7	6	1	1.88982
.	ENSG00000205710	C17orf107	100130311	17p13.2	.	1.495	8	0.111942	.	.	.	.	.	.	1	2	1	1	0	7	6	1	1.88982	17	12	8	0.894427	2	1	1	0	2	1	1	0	6	6	2	1.41421
.	ENSG00000114423	CBLB	868	3q13.11	0.913125	0.266	0	0.241707	.	.	.	.	.	.	.	0	0	0	-999	7	6	1	1.88982	9	7	2	1.66667	0	0	0	-999	3	2	1	0.57735	5	3	2	0.447214
.	ENSG00000145740	SLC30A5	64924	5q13.2-q13.1	0.230512	0.459	2	0.264438	.	.	.	.	.	.	0.1	1	1	0	1	7	6	1	1.88982	9	7	2	1.66667	1	1	0	1	6	5	1	1.63299	8	6	2	1.41421
.	ENSG00000149582	TMEM25	84866	11q23.3	0.000421369	1.558	8	0.226867	.	.	.	.	.	.	0.38	5	4	1	1.34164	7	6	1	1.88982	9	7	2	1.66667	5	4	1	1.34164	7	6	1	1.88982	9	7	2	1.66667
.	ENSG00000198732	SMOC1	64093	14q24.2	0.00600403	0.592	3	0.398045	.	.	confirmed	biallelic	loss of function	Face,Skeleton,Brain/Cognition,Eye	.	7	6	1	1.88982	7	6	1	1.88982	7	6	1	1.88982	4	3	1	1	4	3	1	1	4	3	1	1
.	ENSG00000110435	PDHX	8050	11p13	0.00137029	0.718	3	0.241538	.	.	confirmed	biallelic	loss of function	Endocrine/Metabolic	.	7	6	1	1.88982	7	6	1	1.88982	18	9	9	0	7	6	1	1.88982	7	6	1	1.88982	8	6	2	1.41421
.	ENSG00000109586	GALNT7	51809	4q34.1	0.000181549	0.644	3	0.329431	.	.	.	.	.	.	1	7	6	1	1.88982	7	6	1	1.88982	8	6	2	1.41421	7	6	1	1.88982	7	6	1	1.88982	8	6	2	1.41421
.	ENSG00000135917	SLC19A3	80704	2q36.3	0.00163109	0.589	3	0.0607707	.	.	confirmed	biallelic	loss of function	Endocrine/Metabolic,Brain/Cognition	.	7	6	1	1.88982	7	6	1	1.88982	11	7	4	0.904534	7	6	1	1.88982	7	6	1	1.88982	10	7	3	1.26491
.	ENSG00000069702	TGFBR3	7049	1p22.1	0.0110548	0.499	2	0.0857909	.	.	.	.	.	.	.	7	6	1	1.88982	7	6	1	1.88982	8	7	1	2.12132	7	6	1	1.88982	7	6	1	1.88982	8	7	1	2.12132
x	ENSG00000166833	NAV2	89797	11p15.1	0.997517	0.247	0	0.612671	Rare Single Gene Mutation	2	.	.	.	.	0.98	4	4	0	2	7	6	1	1.88982	8	6	2	1.41421	4	4	0	2	7	6	1	1.88982	8	6	2	1.41421
.	ENSG00000085832	EPS15	2060	1p32.3	0.241707	0.455	2	0.534786	.	.	.	.	.	.	.	7	6	1	1.88982	7	6	1	1.88982	7	6	1	1.88982	7	6	1	1.88982	7	6	1	1.88982	7	6	1	1.88982
.	ENSG00000115008	IL1A	3552	2q13	1.12359e-05	1.309	7	0.0542864	.	.	.	.	.	.	1	7	6	1	1.88982	7	6	1	1.88982	7	6	1	1.88982	5	4	1	1.34164	5	4	1	1.34164	5	4	1	1.34164
x	ENSG00000090615	GOLGA3	2802	12q24.33	0.991564	0.38	1	0.599432	.	.	.	.	.	.	0.25	7	6	1	1.88982	7	6	1	1.88982	34	20	15	0.845154	6	5	1	1.63299	6	5	1	1.63299	8	6	2	1.41421
.	ENSG00000198040	ZNF84	7637	12q24.33	.	.	.	.	.	.	.	.	.	.	0.35	7	6	1	1.88982	7	6	1	1.88982	7	6	1	1.88982	7	6	1	1.88982	7	6	1	1.88982	7	6	1	1.88982
.	ENSG00000149972	CNTN5	53942	11q22.1	0.00135406	0.485	2	0.115039	Rare Single Gene Mutation, Genetic Association	2	.	.	.	.	1	7	6	1	1.88982	7	6	1	1.88982	7	6	1	1.88982	7	6	1	1.88982	7	6	1	1.88982	7	6	1	1.88982
.	ENSG00000162746	FCRLB	127943	1q23.3	1.19993e-08	1.497	8	0.0980025	.	.	.	.	.	.	.	6	5	1	1.63299	7	6	1	1.88982	15	8	7	0.258199	6	5	1	1.63299	7	6	1	1.88982	15	8	7	0.258199
.	ENSG00000114650	SCAP	22937	3p21.31	0.0225548	0.522	2	0.207807	.	.	.	.	.	.	0.2	7	6	1	1.88982	7	6	1	1.88982	7	6	1	1.88982	7	6	1	1.88982	7	6	1	1.88982	7	6	1	1.88982
.	ENSG00000169570	DTWD2	285605	5q23.1	2.16049e-05	1.605	8	0.109985	.	.	.	.	.	.	.	4	4	0	2	7	6	1	1.88982	7	6	1	1.88982	1	1	0	1	4	3	1	1	4	3	1	1
.	ENSG00000119401	TRIM32	22954	9q33.1	0.0973176	0.855	4	0.300845	.	.	confirmed	biallelic	uncertain|loss of function	Musculature,Kidney Renal Tract,Brain/Cognition,Eye	.	7	6	1	1.88982	7	6	1	1.88982	7	6	1	1.88982	4	4	0	2	4	4	0	2	4	4	0	2
.	ENSG00000099341	PSMD8	5714	19q13.2	0.176155	0.632	3	0.222808	.	.	.	.	.	.	0.39	6	6	1	1.88982	6	6	1	1.88982	7	7	1	2.12132	6	6	1	1.88982	6	6	1	1.88982	7	7	1	2.12132
.	ENSG00000172613	RAD9A	5883	11q13.2	0.00232538	1.052	5	0.139352	.	.	.	.	.	.	.	6	6	1	1.88982	6	6	1	1.88982	6	6	1	1.88982	6	6	1	1.88982	6	6	1	1.88982	6	6	1	1.88982
.	ENSG00000247596	TWF2	11344	3p21.2	0.85781	0.302	1	0.215565	.	.	.	.	.	.	0.00202	6	6	1	1.88982	6	6	1	1.88982	6	6	1	1.88982	6	6	1	1.88982	6	6	1	1.88982	6	6	1	1.88982
.	ENSG00000113391	FAM172A	83989	5q15	0.0182871	0.725	3	0.207958	.	.	.	.	.	.	.	5	5	1	1.63299	6	6	1	1.88982	9	8	2	1.89737	5	5	1	1.63299	6	6	1	1.88982	7	7	1	2.12132
.	ENSG00000115761	NOL10	79954	2p25.1	0.803304	0.431	2	0.305986	.	.	.	.	.	.	1	6	6	1	1.88982	6	6	1	1.88982	7	7	1	2.12132	6	6	1	1.88982	6	6	1	1.88982	7	7	1	2.12132
.	ENSG00000164828	SUN1	23353	7p22.3	0.835841	0.56	2	0.609495	.	.	.	.	.	.	1	3	3	1	1	6	6	1	1.88982	14	13	3	2.5	3	3	1	1	3	3	1	1	6	6	2	1.41421
.	ENSG00000188305	PEAK3	374872	19p13.3	0.00635457	1.775	9	0.100288	.	.	.	.	.	.	1	6	6	1	1.88982	6	6	1	1.88982	11	9	3	1.73205	6	6	1	1.88982	6	6	1	1.88982	11	9	3	1.73205
.	ENSG00000240764	PCDHGC5	56097	5q31.3	2.85044e-05	0.744	3	0.0536269	.	.	.	.	.	.	.	6	6	1	1.88982	6	6	1	1.88982	8	7	2	1.66667	6	6	1	1.88982	6	6	1	1.88982	8	7	2	1.66667
.	ENSG00000089916	GPATCH2L	55668	14q24.3	0.539069	0.566	2	0.709361	.	.	.	.	.	.	.	0	0	0	-999	6	6	1	1.88982	15	6	10	-1	0	0	0	-999	4	4	1	1.34164	8	4	5	-0.333333
.	ENSG00000113389	NPR3	4883	5p13.3	0.00309926	0.819	4	0.0990597	.	.	probable	biallelic	loss of function	Endocrine,Skeleton	.	4	4	0	2	6	6	1	1.88982	6	6	1	1.88982	4	4	0	2	6	6	1	1.88982	6	6	1	1.88982
.	ENSG00000197713	RPE	6120	2q34	0.316665	1.205	6	0.222677	.	.	.	.	.	.	1	5	5	1	1.63299	6	6	1	1.88982	7	7	1	2.12132	3	3	1	1	4	4	1	1.34164	5	5	1	1.63299
.	ENSG00000180900	SCRIB	23513	8q24.3	0.913273	0.312	1	0.216516	.	.	possible	monoallelic	loss of function	Brain/Cognition,Eye	0.02	6	6	1	1.88982	6	6	1	1.88982	7	7	1	2.12132	6	6	1	1.88982	6	6	1	1.88982	7	7	1	2.12132
.	ENSG00000100941	PNN	5411	14q21.1	0.163642	0.44	2	0.523882	.	.	.	.	.	.	0.00342	6	6	1	1.88982	6	6	1	1.88982	6	6	1	1.88982	6	6	1	1.88982	6	6	1	1.88982	6	6	1	1.88982
.	ENSG00000197903	HIST1H2BK	85236	6p22.1	0.490754	1.971	9	0.359842	.	.	.	.	.	.	0.0029	6	6	1	1.88982	6	6	1	1.88982	6	6	1	1.88982	6	6	1	1.88982	6	6	1	1.88982	6	6	1	1.88982
.	ENSG00000100949	RABGGTA	5875	14q12	0.00133984	0.816	4	0.15071	.	.	.	.	.	.	1	6	6	1	1.88982	6	6	1	1.88982	6	6	1	1.88982	6	6	1	1.88982	6	6	1	1.88982	6	6	1	1.88982
x	ENSG00000132972	RNF17	56163	13q12.12	1	0.089	0	0.0882265	.	.	.	.	.	.	1	4	4	1	1.34164	5	6	1	1.88982	5	6	1	1.88982	4	4	1	1.34164	5	6	1	1.88982	5	6	1	1.88982
.	ENSG00000178188	SH2B1	25970	16p11.2	0.95683	0.323	1	0.33241	.	.	.	.	.	.	0.03	2	3	1	1	5	6	1	1.88982	5	6	1	1.88982	2	3	1	1	5	6	1	1.88982	5	6	1	1.88982
.	ENSG00000177426	TGIF1	7050	18p11.31	0.0907592	0.911	5	0.159085	.	.	confirmed	monoallelic	loss of function	Brain/Cognition	1	1	1	0	1	5	6	1	1.88982	52	29	27	0.267261	1	1	0	1	3	3	1	1	9	6	5	0.301511
x	ENSG00000019144	PHLDB1	23187	11q23.3	0.81858	0.372	1	0.608368	.	.	.	.	.	.	0.74	2	2	0	1.41421	5	6	1	1.88982	6	7	2	1.66667	2	2	0	1.41421	5	6	1	1.88982	6	7	2	1.66667
.	ENSG00000134013	LOXL2	4017	8p21.3	2.99731e-07	0.65	3	0.133244	.	.	.	.	.	.	0.09	18	13	5	1.88562	18	13	5	1.88562	19	13	6	1.60591	6	4	2	0.816497	6	4	2	0.816497	7	4	3	0.377964
.	ENSG00000170369	CST2	1470	20p11.21	2.18501e-06	1.939	9	.	.	.	.	.	.	.	0.00764	18	13	5	1.88562	18	13	5	1.88562	21	14	7	1.52753	5	5	0	2.23607	5	5	0	2.23607	5	5	0	2.23607
.	ENSG00000108963	DPH1	1801	17p13.3	2.34177e-08	1.372	7	0.0571494	.	.	.	.	.	.	0.12	17	13	5	1.88562	17	13	5	1.88562	21	15	8	1.4596	9	8	2	1.89737	9	8	2	1.89737	9	8	2	1.89737
.	ENSG00000105366	SIGLEC8	27181	19q13.41	0.000488762	1.058	5	0.101533	.	.	.	.	.	.	0.03	17	13	5	1.88562	17	13	5	1.88562	22	16	7	1.87663	7	7	1	2.12132	7	7	1	2.12132	10	9	2	2.11058
.	ENSG00000152256	PDK1	5163	2q31.1	0.00465669	0.812	4	0.226678	.	.	.	.	.	.	1	17	13	5	1.88562	17	13	5	1.88562	21	16	6	2.13201	9	6	3	1	9	6	3	1	13	9	4	1.38675
.	ENSG00000102796	DHRS12	79758	13q14.3	0.00725776	1.276	7	0.0788412	.	.	.	.	.	.	.	6	6	3	1	19	16	7	1.87663	25	20	9	2.04265	3	3	1	1	4	4	1	1.34164	10	8	3	1.50756
.	ENSG00000005436	GCFC2	6936	2p12	6.26946e-12	1.167	6	0.144751	.	.	.	.	.	.	0.52	24	14	12	0.392232	53	35	21	1.87083	54	36	21	1.9868	1	0	1	-1	12	6	7	-0.27735	13	7	7	0
.	ENSG00000176293	ZNF135	7694	19q13.43	3.86628e-09	1.092	6	0.340685	.	.	.	.	.	.	0.53	39	25	17	1.23443	53	35	21	1.87083	53	35	21	1.87083	7	3	5	-0.707107	19	11	9	0.447214	19	11	9	0.447214
.	ENSG00000100628	ASB2	51676	14q32.12	4.58911e-05	1.218	6	0.0794537	.	.	.	.	.	.	0.14	32	23	11	2.05798	33	23	12	1.85934	34	24	12	2	8	7	3	1.26491	9	7	4	0.904534	10	8	4	1.1547
.	ENSG00000023608	SNAPC1	6617	14q23.2	3.82492e-07	1.527	8	0.207426	.	.	.	.	.	.	.	33	23	12	1.85934	33	23	12	1.85934	33	23	12	1.85934	9	5	4	0.333333	9	5	4	0.333333	9	5	4	0.333333
.	ENSG00000196611	MMP1	4312	11q22.2	2.48971e-15	1.525	8	.	.	.	.	.	.	.	0.37	32	23	12	1.85934	32	23	12	1.85934	54	35	24	1.43208	16	14	2	3	16	14	2	3	16	14	2	3
.	ENSG00000119636	BBOF1	80127	14q24.3	0.000124143	1.269	7	0.143337	.	.	.	.	.	.	.	31	23	12	1.85934	31	23	12	1.85934	31	23	12	1.85934	21	15	10	1	21	15	10	1	21	15	10	1
.	ENSG00000162891	IL20	50604	1q32.1	0.00253918	1.676	8	.	.	.	.	.	.	.	0.04	48	31	18	1.85714	48	31	18	1.85714	48	31	18	1.85714	6	4	2	0.816497	6	4	2	0.816497	6	4	2	0.816497
.	ENSG00000161270	NPHS1	4868	19q13.12	7.72411e-11	0.696	3	0.117861	.	.	confirmed	biallelic	loss of function	Kidney Renal Tract	0.26	45	31	18	1.85714	45	31	18	1.85714	45	31	18	1.85714	23	14	12	0.392232	23	14	12	0.392232	23	14	12	0.392232
.	ENSG00000112763	BTN2A1	11120	6p22.2	1.07468e-18	1.829	9	0.298454	.	.	.	.	.	.	0.2	37	27	13	2.21359	39	27	15	1.85164	76	50	36	1.50966	20	17	4	2.83683	22	17	6	2.29366	24	18	7	2.2
.	ENSG00000188163	FAM166A	401565	9q34.3	1.69746e-11	1.657	8	0.0638877	.	.	.	.	.	.	1	18	14	5	2.06474	55	36	22	1.83829	69	44	31	1.50111	5	2	3	-0.447214	6	4	3	0.377964	12	7	7	0
.	ENSG00000144426	NBEAL1	65065	2q33.2	1.09294e-10	0.654	3	0.344618	.	.	.	.	.	.	1	73	46	30	1.83533	73	46	30	1.83533	74	46	31	1.70941	37	21	18	0.480384	37	21	18	0.480384	37	21	18	0.480384
.	ENSG00000120051	CFAP58	159686	10q25.1	3.42062e-18	1.003	5	0.0545719	.	.	.	.	.	.	.	28	20	10	1.82574	28	20	10	1.82574	38	27	14	2.03026	8	5	3	0.707107	8	5	3	0.707107	8	5	3	0.707107
.	ENSG00000110104	CCDC86	79080	11q12.2	0.00147736	1.024	5	0.116451	.	.	.	.	.	.	0.4	27	20	10	1.82574	27	20	10	1.82574	27	20	10	1.82574	6	6	1	1.88982	6	6	1	1.88982	6	6	1	1.88982
.	ENSG00000180245	RRH	10692	4q25	5.10693e-06	1.445	7	.	.	.	.	.	.	.	0.28	26	20	10	1.82574	26	20	10	1.82574	26	20	10	1.82574	5	3	2	0.447214	5	3	2	0.447214	5	3	2	0.447214
.	ENSG00000188386	PPP3R2	5535	9q31.1	0.0476655	1.889	9	0.0948342	.	.	.	.	.	.	.	25	20	10	1.82574	25	20	10	1.82574	25	20	10	1.82574	4	1	3	-1	4	1	3	-1	4	1	3	-1
.	ENSG00000204414	CSHL1	1444	17q23.3	0.000458793	1.907	9	.	.	.	.	.	.	.	.	22	16	8	1.63299	47	32	19	1.82036	104	65	49	1.49854	0	0	0	-999	7	4	4	0	11	8	4	1.1547
.	ENSG00000118113	MMP8	4317	11q22.2	1.17621e-19	1.761	8	.	.	.	.	.	.	.	0.06	74	47	31	1.81164	74	47	31	1.81164	78	49	34	1.64646	17	11	8	0.688247	17	11	8	0.688247	21	13	11	0.408248
.	ENSG00000076382	SPAG5	10615	17q11.2	7.25669e-06	0.72	3	0.0938093	.	.	.	.	.	.	.	31	24	13	1.80839	31	24	13	1.80839	33	26	13	2.08167	21	18	8	1.96116	21	18	8	1.96116	21	18	8	1.96116
.	ENSG00000174705	SH3PXD2B	285590	5q35.1	0.0185368	0.488	2	0.511323	.	.	confirmed	biallelic	loss of function	Skeleton,Eye,Heart/Cardiovasculature/Lymphatic	0.25	30	24	13	1.80839	30	24	13	1.80839	47	34	20	1.90516	7	4	3	0.377964	7	4	3	0.377964	7	4	3	0.377964
x	ENSG00000183117	CSMD1	64478	8p23.2	.	0.211	0	0.363306	Rare Single Gene Mutation, Genetic Association	3	.	.	.	.	0.07	15	11	4	1.80739	15	11	4	1.80739	16	11	5	1.5	15	11	4	1.80739	15	11	4	1.80739	16	11	5	1.5
.	ENSG00000177990	DPY19L2	283417	12q14.2	7.0294e-05	0.906	4	0.218573	.	.	.	.	.	.	0.3	5	3	2	0.447214	15	11	4	1.80739	17	12	5	1.69775	5	3	2	0.447214	15	11	4	1.80739	17	12	5	1.69775
.	ENSG00000130731	METTL26	84326	16p13.3	0.00453725	1.71	8	0.14209	Rare Single Gene Mutation	3	.	.	.	.	0.05	9	6	3	1	15	11	4	1.80739	22	12	10	0.426401	3	3	0	1.73205	9	8	1	2.33333	15	9	6	0.774597
.	ENSG00000100156	SLC16A8	23539	22q13.1	0.110165	1.28	7	0.093194	.	.	.	.	.	.	.	15	11	4	1.80739	15	11	4	1.80739	16	11	5	1.5	6	5	1	1.63299	6	5	1	1.63299	7	5	2	1.13389
.	ENSG00000167632	TRAPPC9	83696	8q24.3	5.76039e-06	0.733	3	0.124872	Rare Single Gene Mutation, Syndromic	2	confirmed	biallelic	loss of function	Brain/Cognition	0.07	15	11	4	1.80739	15	11	4	1.80739	19	13	6	1.60591	15	11	4	1.80739	15	11	4	1.80739	17	12	5	1.69775
.	ENSG00000108590	MED31	51003	17p13.1	0.000283388	1.276	7	0.283241	.	.	.	.	.	.	.	1	1	0	1	15	11	4	1.80739	16	11	5	1.5	1	1	0	1	3	3	0	1.73205	4	3	1	1
.	ENSG00000132514	CLEC10A	10462	17p13.1	4.25496e-08	1.136	6	.	.	.	.	.	.	.	.	11	11	1	2.88675	14	11	4	1.80739	23	16	8	1.63299	3	4	0	2	5	4	2	0.816497	6	5	2	1.13389
x	ENSG00000138829	FBN2	2201	5q23.3	1	0.205	0	0.17036	.	.	confirmed	monoallelic	dominant negative	Skeleton,Ear	0.99	14	11	4	1.80739	14	11	4	1.80739	14	11	4	1.80739	14	11	4	1.80739	14	11	4	1.80739	14	11	4	1.80739
.	ENSG00000176083	ZNF683	257101	1p36.11	0.0015607	1.34	7	.	.	.	.	.	.	.	.	14	11	4	1.80739	14	11	4	1.80739	21	16	6	2.13201	8	7	2	1.66667	8	7	2	1.66667	15	12	4	2
.	ENSG00000153902	LGI4	163175	19q13.12	0.0263199	0.684	3	0.196328	.	.	probable	biallelic	loss of function	Skeleton,Peripheral nerves	.	11	8	4	1.1547	14	11	4	1.80739	15	12	4	2	5	4	2	0.816497	8	7	2	1.66667	8	7	2	1.66667
x	ENSG00000165525	NEMF	9147	14q21.3	0.981706	0.415	1	0.668477	.	.	.	.	.	.	.	2	1	1	0	14	11	4	1.80739	14	11	4	1.80739	2	1	1	0	14	11	4	1.80739	14	11	4	1.80739
.	ENSG00000164855	TMEM184A	202915	7p22.3	8.88852e-05	1.37	7	0.084249	.	.	.	.	.	.	.	13	11	4	1.80739	13	11	4	1.80739	13	11	4	1.80739	10	8	4	1.1547	10	8	4	1.1547	10	8	4	1.1547
.	ENSG00000185946	RNPC3	55599	1p21.1	0.525298	0.743	3	0.516013	.	.	.	.	.	.	.	13	11	4	1.80739	13	11	4	1.80739	13	11	4	1.80739	10	9	3	1.73205	10	9	3	1.73205	10	9	3	1.73205
.	ENSG00000102878	HSF4	3299	16q22.1	2.50048e-10	1.108	6	0.107682	.	.	confirmed	monoallelic	uncertain	Eye	.	9	9	3	1.73205	12	11	4	1.80739	13	11	5	1.5	5	4	2	0.816497	6	5	2	1.13389	7	5	3	0.707107
.	ENSG00000101251	SEL1L2	80343	20p12.1	2.69129e-11	1.182	6	0.0571494	.	.	.	.	.	.	0.26	12	7	5	0.57735	25	17	8	1.8	25	17	8	1.8	9	4	5	-0.333333	12	6	6	0	12	6	6	0
.	ENSG00000144410	CPO	130749	2q33.3	1.82892e-13	1.78	9	.	.	.	.	.	.	.	1	24	17	8	1.8	24	17	8	1.8	25	18	8	1.96116	9	5	4	0.333333	9	5	4	0.333333	10	6	4	0.632456
.	ENSG00000134759	ELP2	55250	18q12.2	1.3072e-07	0.882	4	0.225572	.	.	possible	biallelic	all missense/in frame	Brain/Cognition	.	24	17	8	1.8	24	17	8	1.8	28	18	12	1.09545	22	15	8	1.4596	22	15	8	1.4596	26	16	12	0.755929
.	ENSG00000205111	CDKL4	344387	2p22.1	3.68817e-08	1.665	8	0.0539866	.	.	.	.	.	.	.	23	16	8	1.63299	24	17	8	1.8	26	18	9	1.73205	9	7	3	1.26491	10	8	3	1.50756	12	9	4	1.38675
.	ENSG00000177728	TMEM94	9772	17q25.1	1.59177e-07	0.641	3	0.216453	.	.	probable	biallelic	loss of function	Face,Brain/Cognition	0.18	22	17	7	2.04124	23	17	8	1.8	23	17	8	1.8	22	17	7	2.04124	23	17	8	1.8	23	17	8	1.8
.	ENSG00000187017	ESPN	83715	1p36.31	0.00255384	0.934	5	0.0536269	.	.	.	.	.	.	0.07	10	7	3	1.26491	23	17	8	1.8	26	19	9	1.88982	6	4	2	0.816497	14	10	5	1.29099	17	12	6	1.41421
.	ENSG00000175267	VWA3A	146177	16p12.2	1.83741e-20	0.918	5	0.123865	.	.	.	.	.	.	.	5	7	0	2.64575	22	17	8	1.8	24	18	11	1.29987	4	6	0	2.44949	19	15	7	1.70561	21	16	10	1.1767
.	ENSG00000152086	TUBA3E	112714	2q21.1	0.00120528	1.364	7	0.0536269	.	.	.	.	.	.	.	22	17	8	1.8	22	17	8	1.8	25	19	11	1.46059	20	15	8	1.4596	20	15	8	1.4596	23	17	11	1.13389
.	ENSG00000170927	PKHD1	5314	6p12.3-p12.2	2.88609e-23	0.681	3	0.0833616	.	.	confirmed	biallelic	loss of function	Kidney Renal Tract	0.3	76	48	32	1.78885	76	48	32	1.78885	105	71	43	2.62244	50	31	22	1.23625	50	31	22	1.23625	50	31	22	1.23625
.	ENSG00000083535	PIBF1	10464	13q22.1	4.97647e-08	0.719	3	0.3728	.	.	.	.	.	.	.	20	14	6	1.78885	20	14	6	1.78885	22	14	8	1.2792	10	6	4	0.632456	10	6	4	0.632456	12	6	6	0
.	ENSG00000065717	TLE2	7089	19p13.3	0.000766445	0.682	3	0.347095	.	.	.	.	.	.	0.21	14	10	5	1.29099	19	14	6	1.78885	27	18	10	1.51186	14	10	5	1.29099	17	13	5	1.88562	20	14	7	1.52753
.	ENSG00000178997	EXD1	161829	15q15.1	2.03332e-13	1.263	7	0.0536269	.	.	.	.	.	.	0.04	13	9	5	1.06904	18	14	6	1.78885	20	14	8	1.2792	13	9	5	1.06904	16	12	6	1.41421	18	12	8	0.894427
.	ENSG00000124232	RBPJL	11317	20q13.12	1.89368e-11	1.08	6	.	.	.	.	.	.	.	1	18	14	6	1.78885	18	14	6	1.78885	18	14	6	1.78885	8	7	1	2.12132	8	7	1	2.12132	8	7	1	2.12132
.	ENSG00000163867	ZMYM6	9204	1p34.3	1.40246e-08	0.693	3	0.202251	.	.	possible	monoallelic	loss of function	Brain/Cognition	1	17	14	6	1.78885	17	14	6	1.78885	19	16	6	2.13201	16	13	6	1.60591	16	13	6	1.60591	17	14	6	1.78885
.	ENSG00000044459	CNTLN	54875	9p22.2	.	1.187	6	0.280452	.	.	.	.	.	.	1	9	4	5	-0.333333	60	38	24	1.778	61	38	25	1.63785	6	3	3	0	46	31	17	2.02073	47	31	18	1.85714
.	ENSG00000137411	VARS2	57176	6p21.33	4.2195e-14	0.692	3	.	.	.	.	.	.	.	1	32	21	11	1.76777	32	21	11	1.76777	35	23	12	1.85934	20	13	7	1.34164	20	13	7	1.34164	23	15	8	1.4596
.	ENSG00000139636	LMBR1L	55716	12q13.12	2.18323e-06	1.067	5	0.241167	.	.	.	.	.	.	1	26	21	9	2.19089	28	21	11	1.76777	29	22	11	1.91485	13	12	5	1.69775	15	12	7	1.14708	15	12	7	1.14708
.	ENSG00000184908	CLCNKB	1188	1p36.13	7.80836e-12	1.239	6	0.0545719	.	.	probable	biallelic	loss of function	Kidney Renal Tract,Endocrine/Metabolic	0.22	79	49	33	1.7669	79	49	33	1.7669	90	53	40	1.34804	16	11	5	1.5	16	11	5	1.5	27	15	12	0.57735
.	ENSG00000143512	HHIPL2	79802	1q41	1.14241e-17	1.499	8	0.0536269	.	.	.	.	.	.	1	44	30	18	1.73205	44	30	18	1.73205	55	38	23	1.92055	16	10	7	0.727607	16	10	7	0.727607	17	11	7	0.942809
.	ENSG00000131018	SYNE1	23345	6q25.2-q25.1	3.75068e-27	0.423	2	0.363673	Rare Single Gene Mutation, Genetic Association	3S	both RD and IF	biallelic	loss of function	Brain/Cognition	0.2	4	2	3	-0.447214	26	18	9	1.73205	84	44	46	-0.210819	4	2	3	-0.447214	26	18	9	1.73205	72	36	41	-0.569803
.	ENSG00000172732	MUS81	80198	11q13.1	1.57726e-06	0.986	5	0.203394	.	.	.	.	.	.	0.23	24	18	9	1.73205	24	18	9	1.73205	24	18	9	1.73205	20	16	7	1.87663	20	16	7	1.87663	20	16	7	1.87663
.	ENSG00000128829	EIF2AK4	440275	15q15.1	8.32743e-10	0.572	2	0.380234	.	.	.	.	.	.	0.1	24	18	9	1.73205	24	18	9	1.73205	26	19	10	1.67126	20	15	7	1.70561	20	15	7	1.70561	22	16	8	1.63299
.	ENSG00000114349	GNAT1	2779	3p21.31	2.50523e-06	1.546	8	.	.	.	.	.	.	.	0.32	12	9	3	1.73205	12	9	3	1.73205	12	9	3	1.73205	8	6	2	1.41421	8	6	2	1.41421	8	6	2	1.41421
.	ENSG00000088854	C20orf194	25943	20p13	0.00600469	0.6	3	0.514559	.	.	.	.	.	.	0.08	12	9	3	1.73205	12	9	3	1.73205	12	9	3	1.73205	11	8	3	1.50756	11	8	3	1.50756	11	8	3	1.50756
.	ENSG00000163581	SLC2A2	6514	3q26.2	7.53167e-05	0.923	5	.	.	.	confirmed	biallelic	loss of function	Kidney Renal Tract,Endocrine/Metabolic,GI tract	0.09	6	4	2	0.816497	12	9	3	1.73205	13	9	4	1.38675	6	4	2	0.816497	12	9	3	1.73205	13	9	4	1.38675
.	ENSG00000074755	ZZEF1	23140	17p13.2	0.999923	0.291	1	0.305058	.	.	.	.	.	.	0.11	12	9	3	1.73205	12	9	3	1.73205	12	9	3	1.73205	12	9	3	1.73205	12	9	3	1.73205	12	9	3	1.73205
.	ENSG00000181234	TMEM132C	92293	12q24.32	0.667072	0.387	1	0.176649	.	.	.	.	.	.	0.25	8	6	2	1.41421	12	9	3	1.73205	13	9	4	1.38675	6	4	2	0.816497	10	7	3	1.26491	11	7	4	0.904534
.	ENSG00000140263	SORD	6652	15q21.1	0.00434795	1.275	7	0.189306	.	.	.	.	.	.	0.02	12	9	3	1.73205	12	9	3	1.73205	12	9	3	1.73205	7	4	3	0.377964	7	4	3	0.377964	7	4	3	0.377964
.	ENSG00000182223	ZAR1	326340	4p11	0.016684	1.297	7	.	.	.	.	.	.	.	0.52	12	9	3	1.73205	12	9	3	1.73205	13	9	4	1.38675	11	8	3	1.50756	11	8	3	1.50756	12	8	4	1.1547
.	ENSG00000182896	TMEM95	339168	17p13.1	0.00145965	1.551	8	.	.	.	.	.	.	.	.	12	9	3	1.73205	12	9	3	1.73205	13	10	3	1.94145	12	9	3	1.73205	12	9	3	1.73205	13	10	3	1.94145
.	ENSG00000172167	MTBP	27085	8q24.12	1.7102e-07	0.966	5	0.105321	.	.	.	.	.	.	1	12	9	3	1.73205	12	9	3	1.73205	12	9	3	1.73205	8	5	3	0.707107	8	5	3	0.707107	8	5	3	0.707107
.	ENSG00000166589	CDH16	1014	16q22.1	6.80363e-13	1.281	7	.	.	.	.	.	.	.	1	12	9	3	1.73205	12	9	3	1.73205	14	9	5	1.06904	9	6	3	1	9	6	3	1	11	6	5	0.301511
.	ENSG00000120278	PLEKHG1	57480	6q25.1	0.000178677	0.412	1	0.206817	.	.	.	.	.	.	0.35	12	9	3	1.73205	12	9	3	1.73205	31	19	14	0.870388	12	9	3	1.73205	12	9	3	1.73205	12	9	3	1.73205
.	ENSG00000163069	SGCB	6443	4q12	0.00360015	1.466	7	0.538914	.	.	.	.	.	.	1	12	9	3	1.73205	12	9	3	1.73205	13	9	4	1.38675	12	9	3	1.73205	12	9	3	1.73205	13	9	4	1.38675
.	ENSG00000221838	AP4M1	9179	7q22.1	2.36166e-11	1.313	7	0.286369	.	.	probable	biallelic	loss of function	Brain/Cognition	0.1	9	7	2	1.66667	12	9	3	1.73205	13	9	4	1.38675	9	7	2	1.66667	12	9	3	1.73205	13	9	4	1.38675
.	ENSG00000172673	THEMIS	387357	6q22.33	0.142517	0.868	4	.	.	.	.	.	.	.	.	12	9	3	1.73205	12	9	3	1.73205	23	16	7	1.87663	11	8	3	1.50756	11	8	3	1.50756	14	10	4	1.60357
.	ENSG00000137992	DBT	1629	1p21.2	0.000147622	0.816	4	0.167265	.	.	confirmed	biallelic	loss of function	Endocrine/Metabolic,Brain/Cognition	.	12	9	3	1.73205	12	9	3	1.73205	15	10	5	1.29099	4	2	2	0	4	2	2	0	4	2	2	0
.	ENSG00000121931	LRIF1	55791	1p13.3	0.000245001	0.68	3	0.363715	.	.	.	.	.	.	.	9	7	3	1.26491	11	9	3	1.73205	11	9	3	1.73205	7	6	2	1.41421	9	8	2	1.89737	9	8	2	1.89737
.	ENSG00000186474	KLK12	43849	19q13.41	0.00182412	1.363	7	.	.	.	.	.	.	.	.	5	4	1	1.34164	11	9	3	1.73205	12	10	5	1.29099	2	2	0	1.41421	8	7	2	1.66667	9	8	4	1.1547
.	ENSG00000112365	ZBTB24	9841	6q21	0.000201035	0.664	3	0.14179	.	.	.	.	.	.	.	11	9	3	1.73205	11	9	3	1.73205	11	9	3	1.73205	11	9	3	1.73205	11	9	3	1.73205	11	9	3	1.73205
.	ENSG00000178078	STAP2	55620	19p13.3	1.62685e-13	1.432	7	0.102368	.	.	.	.	.	.	0.24	10	8	3	1.50756	11	9	3	1.73205	13	10	4	1.60357	8	7	2	1.66667	9	8	2	1.89737	9	8	2	1.89737
x	ENSG00000081479	LRP2	4036	2q31.1	1	0.249	0	0.234393	Rare Single Gene Mutation, Syndromic, Genetic Association	3	possible|confirmed	monoallelic|biallelic	loss of function	Brain/Cognition|Kidney Renal Tract,Brain/Cognition,Eye,Ear	0.05	4	4	1	1.34164	10	9	3	1.73205	10	9	3	1.73205	4	4	1	1.34164	10	9	3	1.73205	10	9	3	1.73205
.	ENSG00000214941	ZSWIM7	125150	17p12	0.0879255	1.207	6	0.241111	.	.	.	.	.	.	.	10	9	3	1.73205	10	9	3	1.73205	13	9	6	0.774597	2	1	1	0	2	1	1	0	2	1	1	0
.	ENSG00000121570	DPPA4	55211	3q13.13	0.00160146	0.948	5	0.0916122	.	.	.	.	.	.	.	10	9	3	1.73205	10	9	3	1.73205	12	11	3	2.13809	10	9	3	1.73205	10	9	3	1.73205	12	11	3	2.13809
.	ENSG00000172426	RSPH9	221421	6p21.1	0.00490038	1.626	8	0.270223	.	.	.	.	.	.	.	8	9	1	2.52982	10	9	3	1.73205	14	9	7	0.5	6	7	1	2.12132	8	7	3	1.26491	11	7	6	0.27735
.	ENSG00000174473	GALNTL6	442117	4q34.1	0.00165568	0.823	4	0.0576151	.	.	.	.	.	.	0.12	0	0	0	-999	8	9	3	1.73205	10	10	5	1.29099	0	0	0	-999	8	9	3	1.73205	10	10	5	1.29099
.	ENSG00000154059	IMPACT	55364	18q11.2	3.31631e-05	1.123	6	0.147255	.	.	.	.	.	.	0.05	5	3	0	1.73205	5	3	0	1.73205	6	3	1	1	3	2	0	1.41421	3	2	0	1.41421	4	2	1	0.57735
.	ENSG00000163950	SLBP	7884	4p16.3	0.515659	0.748	4	0.221612	.	.	.	.	.	.	1	4	3	0	1.73205	4	3	0	1.73205	4	3	0	1.73205	4	3	0	1.73205	4	3	0	1.73205	4	3	0	1.73205
.	ENSG00000145020	AMT	275	3p21.31	0.000569475	0.789	4	0.215545	Rare Single Gene Mutation	2	confirmed	biallelic	loss of function	Endocrine/Metabolic,Brain/Cognition	.	4	3	0	1.73205	4	3	0	1.73205	7	5	1	1.63299	4	3	0	1.73205	4	3	0	1.73205	7	5	1	1.63299
.	ENSG00000188263	IL17REL	400935	22q13.33	0.327459	0.719	3	0.0536269	.	.	.	.	.	.	.	3	3	0	1.73205	3	3	0	1.73205	3	3	0	1.73205	3	3	0	1.73205	3	3	0	1.73205	3	3	0	1.73205
x	ENSG00000116991	SIPA1L2	57568	1q42.2	0.99922	0.287	1	0.505895	.	.	.	.	.	.	0.03	2	2	0	1.41421	3	3	0	1.73205	3	3	0	1.73205	2	2	0	1.41421	3	3	0	1.73205	3	3	0	1.73205
.	ENSG00000185453	ZSWIM9	374920	19q13.33	.	0.325	1	0.349968	.	.	.	.	.	.	1	3	3	0	1.73205	3	3	0	1.73205	4	4	0	2	3	3	0	1.73205	3	3	0	1.73205	4	4	0	2
.	ENSG00000156017	CARNMT1	138199	9q21.13	0.540935	0.695	3	0.0702609	.	.	.	.	.	.	.	3	3	0	1.73205	3	3	0	1.73205	3	3	0	1.73205	3	3	0	1.73205	3	3	0	1.73205	3	3	0	1.73205
.	ENSG00000116874	WARS2	10352	1p12	0.601342	0.666	3	0.180876	.	.	.	.	.	.	0.35	1	1	0	1	3	3	0	1.73205	3	3	0	1.73205	1	1	0	1	3	3	0	1.73205	3	3	0	1.73205
x	ENSG00000029725	RABEP1	9135	17p13.2	0.982815	0.266	0	0.605134	.	.	.	.	.	.	0.2	3	3	0	1.73205	3	3	0	1.73205	3	3	0	1.73205	3	3	0	1.73205	3	3	0	1.73205	3	3	0	1.73205
.	ENSG00000041353	RAB27B	5874	18q21.2	0.6873	0.857	4	0.202917	.	.	.	.	.	.	.	3	3	0	1.73205	3	3	0	1.73205	3	3	0	1.73205	3	3	0	1.73205	3	3	0	1.73205	3	3	0	1.73205
.	ENSG00000188186	LAMTOR4	389541	7q22.1	0.025687	1.628	8	0.240705	.	.	.	.	.	.	0.15	3	3	0	1.73205	3	3	0	1.73205	7	7	0	2.64575	3	3	0	1.73205	3	3	0	1.73205	5	5	0	2.23607
.	ENSG00000214216	IQCJ	654502	3q25.32	0.0984294	1.291	7	0.0618391	.	.	.	.	.	.	.	2	2	0	1.41421	3	3	0	1.73205	3	3	0	1.73205	0	0	0	-999	1	1	0	1	1	1	0	1
.	ENSG00000197223	C1D	10438	2p14	0.365973	1.238	6	0.1803	.	.	.	.	.	.	.	2	2	0	1.41421	3	3	0	1.73205	11	6	5	0.301511	2	2	0	1.41421	3	3	0	1.73205	6	5	1	1.63299
.	ENSG00000144231	POLR2D	5433	2q14.3	0.470738	0.897	4	0.121934	.	.	.	.	.	.	.	2	2	0	1.41421	3	3	0	1.73205	3	3	0	1.73205	2	2	0	1.41421	3	3	0	1.73205	3	3	0	1.73205
.	ENSG00000257218	GATC	283459	12q24.31	7.7902e-05	1.695	8	0.313875	.	.	.	.	.	.	0.18	3	3	0	1.73205	3	3	0	1.73205	4	4	0	2	3	3	0	1.73205	3	3	0	1.73205	3	3	0	1.73205
.	ENSG00000169184	MN1	4330	22q12.1	.	0.087	0	0.723656	.	.	probable	monoallelic	loss of function	Skeleton,Face,Brain/Cognition	1	3	3	0	1.73205	3	3	0	1.73205	3	3	0	1.73205	1	1	0	1	1	1	0	1	1	1	0	1
.	ENSG00000164219	PGGT1B	5229	5q22.3	0.625205	0.605	3	0.198995	.	.	.	.	.	.	.	3	3	0	1.73205	3	3	0	1.73205	4	3	1	1	3	3	0	1.73205	3	3	0	1.73205	4	3	1	1
.	ENSG00000139517	LNX2	222484	13q12.2	0.215282	0.691	3	0.230771	.	.	.	.	.	.	0.16	3	3	0	1.73205	3	3	0	1.73205	3	3	0	1.73205	3	3	0	1.73205	3	3	0	1.73205	3	3	0	1.73205
.	ENSG00000124134	KCNS1	3787	20q13.12	0.362999	0.67	3	0.0804977	.	.	.	.	.	.	1	3	3	0	1.73205	3	3	0	1.73205	3	3	0	1.73205	3	3	0	1.73205	3	3	0	1.73205	3	3	0	1.73205
.	ENSG00000178467	P4HTM	54681	3p21.31	0.0232749	1.005	5	0.190588	.	.	.	.	.	.	0.00166	3	3	0	1.73205	3	3	0	1.73205	5	4	1	1.34164	3	3	0	1.73205	3	3	0	1.73205	5	4	1	1.34164
x	ENSG00000142599	RERE	473	1p36.23	0.999996	0.12	0	0.630202	Rare Single Gene Mutation, Syndromic, Genetic Association	1	confirmed	monoallelic	loss of function	Kidney Renal Tract,Face,Brain/Cognition,Genitalia,Ear,Heart/Cardiovasculature/Lymphatic	0.000928	2	2	0	1.41421	3	3	0	1.73205	4	4	0	2	2	2	0	1.41421	3	3	0	1.73205	4	4	0	2
.	ENSG00000205268	PDE7A	5150	8q13.1	0.192058	0.585	3	0.564786	.	.	.	.	.	.	.	3	3	0	1.73205	3	3	0	1.73205	6	6	0	2.44949	3	3	0	1.73205	3	3	0	1.73205	6	6	0	2.44949
x	ENSG00000110048	OSBP	5007	11q12.1	0.999543	0.26	0	0.385156	.	.	.	.	.	.	0.04	3	3	0	1.73205	3	3	0	1.73205	3	3	0	1.73205	3	3	0	1.73205	3	3	0	1.73205	3	3	0	1.73205
.	ENSG00000196684	HSH2D	84941	19p13.12	.	.	.	0.082436	.	.	.	.	.	.	0.17	0	0	0	-999	3	3	0	1.73205	7	5	2	1.13389	0	0	0	-999	3	3	0	1.73205	7	5	2	1.13389
.	ENSG00000178567	EPM2AIP1	9852	3p22.2	0.164415	0.452	2	0.486458	.	.	.	.	.	.	.	3	3	0	1.73205	3	3	0	1.73205	3	3	0	1.73205	3	3	0	1.73205	3	3	0	1.73205	3	3	0	1.73205
.	ENSG00000243449	C4orf48	401115	4p16.3	.	1.321	7	0.363204	.	.	.	.	.	.	.	3	3	0	1.73205	3	3	0	1.73205	5	3	2	0.447214	0	0	0	-999	0	0	0	-999	0	0	0	-999
x	ENSG00000198355	PIM3	415116	22q13.33	0.937121	0.244	0	0.163368	.	.	.	.	.	.	.	3	3	0	1.73205	3	3	0	1.73205	4	3	1	1	3	3	0	1.73205	3	3	0	1.73205	4	3	1	1
x	ENSG00000125450	NUP85	79902	17q25.1	0.999783	0.145	0	0.218212	.	.	.	.	.	.	.	0	0	0	-999	3	3	0	1.73205	9	5	4	0.333333	0	0	0	-999	3	3	0	1.73205	6	4	2	0.816497
.	ENSG00000160396	HIPK4	147746	19q13.2	0.00392488	0.852	4	.	.	.	.	.	.	.	1	3	3	0	1.73205	3	3	0	1.73205	4	3	1	1	3	3	0	1.73205	3	3	0	1.73205	4	3	1	1
.	ENSG00000145723	GIN1	54826	5q21.1	0.00667768	0.84	4	0.252465	.	.	.	.	.	.	.	2	2	0	1.41421	3	3	0	1.73205	4	3	1	1	2	2	0	1.41421	3	3	0	1.73205	4	3	1	1
.	ENSG00000271605	MILR1	284021	17q23.3	.	1.388	7	.	.	.	.	.	.	.	.	3	3	0	1.73205	3	3	0	1.73205	3	3	0	1.73205	3	3	0	1.73205	3	3	0	1.73205	3	3	0	1.73205
.	ENSG00000142961	MOB3C	148932	1p33	0.034005	1.213	6	0.119598	.	.	.	.	.	.	.	3	3	0	1.73205	3	3	0	1.73205	5	3	2	0.447214	3	3	0	1.73205	3	3	0	1.73205	4	3	1	1
x	ENSG00000151208	DLG5	9231	10q22.3	0.999999	0.262	0	0.700466	.	.	.	.	.	.	1	3	3	0	1.73205	3	3	0	1.73205	3	3	0	1.73205	3	3	0	1.73205	3	3	0	1.73205	3	3	0	1.73205
x	ENSG00000136875	PRPF4	9128	9q32	0.999643	0.227	0	0.374967	.	.	.	.	.	.	1	3	3	0	1.73205	3	3	0	1.73205	3	3	0	1.73205	3	3	0	1.73205	3	3	0	1.73205	3	3	0	1.73205
x	ENSG00000170471	RALGAPB	57148	20q11.23	1	0.106	0	0.457349	Rare Single Gene Mutation	2	.	.	.	.	0.000187	2	2	0	1.41421	3	3	0	1.73205	4	4	0	2	2	2	0	1.41421	3	3	0	1.73205	4	4	0	2
.	ENSG00000160716	CHRNB2	1141	1q21.3	0.720254	0.822	4	0.181924	.	.	probable	monoallelic	activating	Brain/Cognition	.	3	3	0	1.73205	3	3	0	1.73205	3	3	0	1.73205	3	3	0	1.73205	3	3	0	1.73205	3	3	0	1.73205
x	ENSG00000100345	MYH9	4627	22q12.3	1	0.088	0	0.181706	.	.	confirmed	monoallelic	uncertain|loss of function	Bone Marrow/Immune	0.03	3	3	0	1.73205	3	3	0	1.73205	3	3	0	1.73205	3	3	0	1.73205	3	3	0	1.73205	3	3	0	1.73205
.	ENSG00000157916	RER1	11079	1p36.32	0.96924	0.576	2	0.189746	.	.	.	.	.	.	.	2	2	0	1.41421	3	3	0	1.73205	4	4	0	2	2	2	0	1.41421	3	3	0	1.73205	4	4	0	2
.	ENSG00000129991	TNNI3	7137	19q13.42	0.171895	0.692	3	0.128344	.	.	.	.	.	.	1	3	3	0	1.73205	3	3	0	1.73205	3	3	0	1.73205	0	0	0	-999	0	0	0	-999	0	0	0	-999
x	ENSG00000145860	RNF145	153830	5q33.3	0.663622	0.309	1	0.498832	.	.	.	.	.	.	1	1	1	0	1	3	3	0	1.73205	3	3	0	1.73205	1	1	0	1	3	3	0	1.73205	3	3	0	1.73205
x	ENSG00000088325	TPX2	22974	20q11.21	0.992124	0.217	0	0.109134	.	.	.	.	.	.	0.21	3	3	0	1.73205	3	3	0	1.73205	4	3	1	1	3	3	0	1.73205	3	3	0	1.73205	4	3	1	1
.	ENSG00000010244	ZNF207	7756	17q11.2	0.0542638	0.493	2	0.391961	.	.	.	.	.	.	0.19	1	1	0	1	3	3	0	1.73205	8	5	3	0.707107	1	1	0	1	3	3	0	1.73205	6	4	2	0.816497
x	ENSG00000204406	MBD5	55777	2q23.1	0.999852	0.136	0	0.199911	Rare Single Gene Mutation, Syndromic	1	probable	monoallelic	loss of function	Brain/Cognition	1.07e-05	2	2	0	1.41421	3	3	0	1.73205	3	3	0	1.73205	2	2	0	1.41421	3	3	0	1.73205	3	3	0	1.73205
.	ENSG00000162910	MRPL55	128308	1q42.13	0.000411108	1.12	6	0.165866	.	.	.	.	.	.	.	3	3	0	1.73205	3	3	0	1.73205	10	5	5	0	3	3	0	1.73205	3	3	0	1.73205	6	4	2	0.816497
x	ENSG00000158321	AUTS2	26053	7q11.22	0.996187	0.253	0	0.682096	Rare Single Gene Mutation, Syndromic, Genetic Association	1	confirmed	monoallelic	loss of function	Brain/Cognition	0.000507	3	3	0	1.73205	3	3	0	1.73205	3	3	0	1.73205	3	3	0	1.73205	3	3	0	1.73205	3	3	0	1.73205
.	ENSG00000240891	PLCXD2	257068	3q13.2	5.16801e-05	1.453	7	0.069692	.	.	.	.	.	.	.	3	3	0	1.73205	3	3	0	1.73205	3	3	0	1.73205	3	3	0	1.73205	3	3	0	1.73205	3	3	0	1.73205
.	ENSG00000170325	PRDM10	56980	11q24.3	0.99806	0.366	1	0.264349	.	.	.	.	.	.	0.7	3	3	0	1.73205	3	3	0	1.73205	4	3	1	1	3	3	0	1.73205	3	3	0	1.73205	4	3	1	1
x	ENSG00000106683	LIMK1	3984	7q11.23	0.990896	0.225	0	0.30225	.	.	.	.	.	.	0.27	3	3	0	1.73205	3	3	0	1.73205	8	5	3	0.707107	3	3	0	1.73205	3	3	0	1.73205	6	4	2	0.816497
.	ENSG00000129055	ANAPC13	25847	3q22.2	0.00134979	1.858	9	0.304159	.	.	.	.	.	.	.	3	3	0	1.73205	3	3	0	1.73205	6	3	3	0	3	3	0	1.73205	3	3	0	1.73205	6	3	3	0
x	ENSG00000102755	FLT1	2321	13q12.2-q12.3	0.997806	0.246	0	0.0833446	.	.	.	.	.	.	0.38	3	3	0	1.73205	3	3	0	1.73205	9	4	5	-0.333333	3	3	0	1.73205	3	3	0	1.73205	6	4	2	0.816497
.	ENSG00000173581	CCDC106	29903	19q13.42	0.0108032	0.939	5	0.0804106	.	.	.	.	.	.	0.35	3	3	0	1.73205	3	3	0	1.73205	3	3	0	1.73205	3	3	0	1.73205	3	3	0	1.73205	3	3	0	1.73205
.	ENSG00000152430	BOLL	66037	2q33.1	0.00790218	0.576	2	.	.	.	.	.	.	.	.	3	3	0	1.73205	3	3	0	1.73205	8	7	2	1.66667	3	3	0	1.73205	3	3	0	1.73205	8	7	2	1.66667
.	ENSG00000112983	BRD8	10902	5q31.2	0.000590819	0.516	2	0.345945	.	.	.	.	.	.	0.19	2	2	0	1.41421	3	3	0	1.73205	15	8	7	0.258199	2	2	0	1.41421	3	3	0	1.73205	15	8	7	0.258199
.	ENSG00000197110	IFNL3	282617	19q13.2	1.15937e-05	1.914	9	.	.	.	.	.	.	.	0.07	3	3	0	1.73205	3	3	0	1.73205	4	3	1	1	3	3	0	1.73205	3	3	0	1.73205	3	3	0	1.73205
.	ENSG00000151665	PIGF	5281	2p21	0.00090904	1.264	7	0.365505	.	.	.	.	.	.	.	2	2	0	1.41421	3	3	0	1.73205	3	3	0	1.73205	2	2	0	1.41421	3	3	0	1.73205	3	3	0	1.73205
.	ENSG00000160471	COX6B2	125965	19q13.42	0.0487106	1.702	8	0.0973748	.	.	.	.	.	.	.	3	3	0	1.73205	3	3	0	1.73205	3	3	0	1.73205	3	3	0	1.73205	3	3	0	1.73205	3	3	0	1.73205
.	ENSG00000125505	MBOAT7	79143	19q13.42	0.0463196	0.581	3	0.406442	Rare Single Gene Mutation, Syndromic	1	probable	biallelic	loss of function	Brain/Cognition	1	3	3	0	1.73205	3	3	0	1.73205	9	7	4	0.904534	3	3	0	1.73205	3	3	0	1.73205	7	6	2	1.41421
x	ENSG00000145087	STXBP5L	9515	3q13.33	0.999948	0.261	0	0.341639	.	.	.	.	.	.	0.17	3	3	0	1.73205	3	3	0	1.73205	3	3	0	1.73205	3	3	0	1.73205	3	3	0	1.73205	3	3	0	1.73205
.	ENSG00000111110	PPM1H	57460	12q14.2-q14.1	0.855024	0.402	1	0.143909	.	.	.	.	.	.	.	3	3	0	1.73205	3	3	0	1.73205	3	3	0	1.73205	3	3	0	1.73205	3	3	0	1.73205	3	3	0	1.73205
x	ENSG00000196876	SCN8A	6334	12q13.13	0.999998	0.13	0	0.354665	Rare Single Gene Mutation, Syndromic	1	confirmed	monoallelic	loss of function|dominant negative	Brain/Cognition	0.04	3	3	0	1.73205	3	3	0	1.73205	4	3	1	1	3	3	0	1.73205	3	3	0	1.73205	4	3	1	1
.	ENSG00000143815	LBR	3930	1q42.12	0.997025	0.422	2	0.552333	.	.	confirmed	biallelic	loss of function	Bone Marrow/Immune,Skeleton,Brain/Cognition	0.02	3	3	0	1.73205	3	3	0	1.73205	3	3	0	1.73205	3	3	0	1.73205	3	3	0	1.73205	3	3	0	1.73205
.	ENSG00000099942	CRKL	1399	22q11.21	0.163454	0.641	3	0.31911	.	.	possible	monoallelic	increased gene dosage	Kidney Renal Tract,Genitalia	.	3	3	0	1.73205	3	3	0	1.73205	5	4	1	1.34164	3	3	0	1.73205	3	3	0	1.73205	5	4	1	1.34164
.	ENSG00000162032	SPSB3	90864	16p13.3	0.514185	0.709	3	0.219852	.	.	.	.	.	.	0.41	3	3	0	1.73205	3	3	0	1.73205	3	3	0	1.73205	3	3	0	1.73205	3	3	0	1.73205	3	3	0	1.73205
.	ENSG00000087589	CASS4	57091	20q13.31-q13.2	0.296175	0.446	2	0.0533411	.	.	.	.	.	.	.	0	0	0	-999	3	3	0	1.73205	3	3	0	1.73205	0	0	0	-999	3	3	0	1.73205	3	3	0	1.73205
x	ENSG00000135486	HNRNPA1	3178	12q13.13	0.966614	0.147	0	0.480107	.	.	.	.	.	.	.	2	2	0	1.41421	3	3	0	1.73205	4	3	1	1	2	2	0	1.41421	3	3	0	1.73205	4	3	1	1
.	ENSG00000164284	GRPEL2	134266	5q32	0.00575467	1.128	6	0.234028	.	.	.	.	.	.	.	3	3	0	1.73205	3	3	0	1.73205	15	8	7	0.258199	3	3	0	1.73205	3	3	0	1.73205	6	4	2	0.816497
.	ENSG00000186272	ZNF17	7565	19q13.43	0.000331513	1.398	7	0.184852	.	.	.	.	.	.	.	3	3	0	1.73205	3	3	0	1.73205	34	19	16	0.507093	1	1	0	1	1	1	0	1	20	11	9	0.447214
.	ENSG00000148671	ADIRF	10974	10q23.2	0.0333868	1.791	9	0.101538	.	.	.	.	.	.	.	3	3	0	1.73205	3	3	0	1.73205	4	3	1	1	3	3	0	1.73205	3	3	0	1.73205	4	3	1	1
x	ENSG00000079432	CIC	23152	19q13.2	0.999903	0.183	0	0.401416	Rare Single Gene Mutation, Functional	1	probable	monoallelic	loss of function	Brain/Cognition	0.02	3	3	0	1.73205	3	3	0	1.73205	5	4	1	1.34164	3	3	0	1.73205	3	3	0	1.73205	5	4	1	1.34164
.	ENSG00000151893	CACUL1	143384	10q26.11	0.846687	0.33	1	0.202276	.	.	.	.	.	.	0.33	3	3	0	1.73205	3	3	0	1.73205	3	3	0	1.73205	1	1	0	1	1	1	0	1	1	1	0	1
.	ENSG00000167394	ZNF668	79759	16p11.2	0.268892	0.52	2	0.114853	.	.	.	.	.	.	1	3	3	0	1.73205	3	3	0	1.73205	15	10	7	0.727607	3	3	0	1.73205	3	3	0	1.73205	4	4	0	2
.	ENSG00000150672	DLG2	1740	11q14.1	0.673545	0.338	1	0.221927	Rare Single Gene Mutation	2	.	.	.	.	0.3	0	0	0	-999	3	3	0	1.73205	10	9	4	1.38675	0	0	0	-999	3	3	0	1.73205	7	7	1	2.12132
x	ENSG00000122778	KIAA1549	57670	7q34	0.998646	0.295	1	0.895245	.	.	.	.	.	.	0.2	3	3	0	1.73205	3	3	0	1.73205	6	4	2	0.816497	3	3	0	1.73205	3	3	0	1.73205	6	4	2	0.816497
.	ENSG00000204503	PRAMEF3	.	1p36.21	.	1.894	9	.	.	.	.	.	.	.	1	3	3	0	1.73205	3	3	0	1.73205	3	3	0	1.73205	2	2	0	1.41421	2	2	0	1.41421	2	2	0	1.41421
.	ENSG00000168297	PXK	54899	3p14.3	0.932144	0.479	2	0.372755	.	.	.	.	.	.	.	1	1	0	1	3	3	0	1.73205	4	4	2	0.816497	1	1	0	1	3	3	0	1.73205	4	4	2	0.816497
.	ENSG00000176678	FOXL1	2300	16q24.1	0.0639302	1.216	6	0.0533866	.	.	.	.	.	.	0.18	3	3	0	1.73205	3	3	0	1.73205	3	3	0	1.73205	3	3	0	1.73205	3	3	0	1.73205	3	3	0	1.73205
x	ENSG00000157764	BRAF	673	7q34	0.999978	0.209	0	0.168335	Rare Single Gene Mutation, Syndromic	1	confirmed	monoallelic	activating	Skin,Brain/Cognition,Heart/Cardiovasculature/Lymphatic	0.02	3	3	0	1.73205	3	3	0	1.73205	3	3	0	1.73205	3	3	0	1.73205	3	3	0	1.73205	3	3	0	1.73205
.	ENSG00000167863	ATP5PD	10476	17q25.1	0.0108716	1.387	7	0.358614	.	.	.	.	.	.	.	3	3	0	1.73205	3	3	0	1.73205	4	4	0	2	0	0	0	-999	0	0	0	-999	1	1	0	1
.	ENSG00000186910	SERPINA11	256394	14q32.13	1.40537e-07	1.545	8	.	.	.	.	.	.	.	1	3	3	0	1.73205	3	3	0	1.73205	4	4	0	2	3	3	0	1.73205	3	3	0	1.73205	4	4	0	2
x	ENSG00000091157	WDR7	23335	18q21.31	1	0.181	0	0.449773	.	.	.	.	.	.	0.3	2	2	0	1.41421	3	3	0	1.73205	3	3	0	1.73205	2	2	0	1.41421	3	3	0	1.73205	3	3	0	1.73205
x	ENSG00000198780	FAM169A	26049	5q13.3	0.998576	0.232	0	0.707072	.	.	.	.	.	.	0.01	3	3	0	1.73205	3	3	0	1.73205	3	3	0	1.73205	3	3	0	1.73205	3	3	0	1.73205	3	3	0	1.73205
.	ENSG00000120458	MSANTD2	79684	11q24.2	0.709972	0.374	1	0.286967	Rare Single Gene Mutation	3	.	.	.	.	0.08	2	2	0	1.41421	3	3	0	1.73205	3	3	0	1.73205	2	2	0	1.41421	3	3	0	1.73205	3	3	0	1.73205
.	ENSG00000119242	CCDC92	80212	12q24.31	0.36885	0.619	3	0.330052	.	.	.	.	.	.	0.17	3	3	0	1.73205	3	3	0	1.73205	3	3	0	1.73205	3	3	0	1.73205	3	3	0	1.73205	3	3	0	1.73205
.	ENSG00000237353	PATE4	399968	11q24.2	.	1.853	9	.	.	.	.	.	.	.	0.08	1	1	0	1	3	3	0	1.73205	6	6	1	1.88982	1	1	0	1	3	3	0	1.73205	6	6	1	1.88982
.	ENSG00000182809	CRIP2	1397	14q32.33	0.00507028	1.026	5	0.492595	.	.	.	.	.	.	0.01	3	3	0	1.73205	3	3	0	1.73205	13	9	3	1.73205	3	3	0	1.73205	3	3	0	1.73205	5	4	1	1.34164
.	ENSG00000141504	SAT2	112483	17p13.1	0.0176163	1.548	8	0.242275	.	.	.	.	.	.	.	2	2	0	1.41421	3	3	0	1.73205	3	3	0	1.73205	2	2	0	1.41421	3	3	0	1.73205	3	3	0	1.73205
x	ENSG00000078747	ITCH	83737	20q11.22	0.99999	0.218	0	0.263303	.	.	probable	biallelic	loss of function	Bone Marrow/Immune	0.06	3	3	0	1.73205	3	3	0	1.73205	6	5	1	1.63299	3	3	0	1.73205	3	3	0	1.73205	3	3	0	1.73205
.	ENSG00000137558	PI15	51050	8q21.11	0.00430939	0.79	4	0.0634591	.	.	.	.	.	.	.	3	3	0	1.73205	3	3	0	1.73205	3	3	0	1.73205	3	3	0	1.73205	3	3	0	1.73205	3	3	0	1.73205
.	ENSG00000197497	ZNF665	79788	19q13.42	7.68094e-08	1.797	9	0.113973	.	.	.	.	.	.	0.23	0	0	0	-999	3	3	0	1.73205	44	25	25	0	0	0	0	-999	3	3	0	1.73205	19	14	7	1.52753
.	ENSG00000156675	RAB11FIP1	80223	8p11.23	2.10564e-05	0.867	4	0.0918433	.	.	.	.	.	.	0.58	3	3	0	1.73205	3	3	0	1.73205	20	13	8	1.09109	3	3	0	1.73205	3	3	0	1.73205	18	11	8	0.688247
.	ENSG00000212900	KRTAP3-2	83897	17q21.2	0.474662	1.397	7	.	.	.	.	.	.	.	.	3	3	0	1.73205	3	3	0	1.73205	4	3	1	1	3	3	0	1.73205	3	3	0	1.73205	4	3	1	1
.	ENSG00000188848	BEND4	389206	4p13	0.986765	0.292	1	0.198195	.	.	.	.	.	.	1	3	3	0	1.73205	3	3	0	1.73205	3	3	0	1.73205	3	3	0	1.73205	3	3	0	1.73205	3	3	0	1.73205
.	ENSG00000133665	DYDC2	84332	10q23.1	0.0233122	1.635	8	0.154926		3	.	.	.	.	.	3	3	0	1.73205	3	3	0	1.73205	7	5	2	1.13389	3	3	0	1.73205	3	3	0	1.73205	7	5	2	1.13389
x	ENSG00000187498	COL4A1	1282	13q34	1	0.128	0	0.20743	.	.	both RD and IF	monoallelic	dominant negative	Brain/Cognition,Heart/Cardiovasculature/Lymphatic	0.21	3	3	0	1.73205	3	3	0	1.73205	3	3	0	1.73205	3	3	0	1.73205	3	3	0	1.73205	3	3	0	1.73205
x	ENSG00000115421	PAPOLG	64895	2p16.1	0.989888	0.266	0	0.317649	Rare Single Gene Mutation	3	.	.	.	.	8.79e-05	3	3	0	1.73205	3	3	0	1.73205	3	3	0	1.73205	3	3	0	1.73205	3	3	0	1.73205	3	3	0	1.73205
.	ENSG00000184517	ZFP1	162239	16q23.1	0.00925162	0.712	3	0.369425	.	.	.	.	.	.	.	1	1	0	1	3	3	0	1.73205	3	3	0	1.73205	1	1	0	1	3	3	0	1.73205	3	3	0	1.73205
.	ENSG00000040731	CDH10	1008	5p14.1-p14.2	0.309153	0.419	1	0.314901	Rare Single Gene Mutation, Genetic Association	3	.	.	.	.	0.00947	3	3	0	1.73205	3	3	0	1.73205	4	4	0	2	3	3	0	1.73205	3	3	0	1.73205	4	4	0	2
.	ENSG00000243440	AF165138.7	.	21q11.2	.	1.811	9	.	.	.	.	.	.	.	.	3	3	0	1.73205	3	3	0	1.73205	3	3	0	1.73205	1	1	0	1	1	1	0	1	1	1	0	1
.	ENSG00000132603	NIP7	51388	16q22.1	0.603152	0.705	3	0.272262	.	.	.	.	.	.	.	1	1	0	1	3	3	0	1.73205	3	3	0	1.73205	1	1	0	1	3	3	0	1.73205	3	3	0	1.73205
.	ENSG00000167414	GNG8	94235	19q13.32	0.147001	1.681	8	.	.	.	.	.	.	.	.	3	3	0	1.73205	3	3	0	1.73205	4	4	0	2	3	3	0	1.73205	3	3	0	1.73205	4	4	0	2
.	ENSG00000048162	NOP16	51491	5q35.2	0.145045	1.178	6	0.247821	.	.	.	.	.	.	0.31	3	3	0	1.73205	3	3	0	1.73205	10	6	6	0	3	3	0	1.73205	3	3	0	1.73205	5	6	0	2.44949
.	ENSG00000119950	MXI1	4601	10q25.2	0.70774	0.772	4	0.774919	.	.	.	.	.	.	1	3	3	0	1.73205	3	3	0	1.73205	4	3	1	1	3	3	0	1.73205	3	3	0	1.73205	4	3	1	1
x	ENSG00000153339	TRAPPC8	22878	18q12.1	1	0.138	0	0.244573	.	.	.	.	.	.	0.72	3	3	0	1.73205	3	3	0	1.73205	3	3	0	1.73205	3	3	0	1.73205	3	3	0	1.73205	3	3	0	1.73205
.	ENSG00000168101	NUDT16L1	84309	16p13.3	0.0204494	1.725	8	0.225463	.	.	.	.	.	.	0.4	2	2	0	1.41421	3	3	0	1.73205	44	14	32	-2.65396	2	2	0	1.41421	2	2	0	1.41421	7	2	5	-1.13389
.	ENSG00000115446	UNC50	25972	2q11.2	0.0116183	1.012	5	0.151613	.	.	.	.	.	.	.	3	3	0	1.73205	3	3	0	1.73205	10	6	4	0.632456	3	3	0	1.73205	3	3	0	1.73205	6	4	2	0.816497
.	ENSG00000172366	MCRIP2	84331	16p13.3	0.0533618	0.995	5	0.089098	.	.	.	.	.	.	.	3	3	0	1.73205	3	3	0	1.73205	3	3	0	1.73205	2	2	0	1.41421	2	2	0	1.41421	2	2	0	1.41421
.	ENSG00000121440	PDZRN3	23024	3p13	0.908376	0.303	1	0.388381	.	.	.	.	.	.	1	3	3	0	1.73205	3	3	0	1.73205	4	4	0	2	3	3	0	1.73205	3	3	0	1.73205	4	4	0	2
.	ENSG00000067533	RRP15	51018	1q41	0.00163197	1.17	6	0.253791	.	.	.	.	.	.	.	3	3	0	1.73205	3	3	0	1.73205	3	3	0	1.73205	3	3	0	1.73205	3	3	0	1.73205	3	3	0	1.73205
.	ENSG00000143226	FCGR2A	2212	1q23.3	0.000150862	1.346	7	0.0934999	.	.	.	.	.	.	.	3	3	0	1.73205	3	3	0	1.73205	5	5	1	1.63299	1	1	0	1	1	1	0	1	3	3	1	1
.	ENSG00000111790	FGFR1OP2	26127	12p11.23	0.429728	0.872	4	0.206007	.	.	.	.	.	.	0.23	2	2	0	1.41421	3	3	0	1.73205	4	3	1	1	2	2	0	1.41421	3	3	0	1.73205	4	3	1	1
.	ENSG00000106266	SNX8	29886	7p22.3	0.165171	0.57	2	0.173333	.	.	.	.	.	.	0.47	3	3	0	1.73205	3	3	0	1.73205	3	3	0	1.73205	3	3	0	1.73205	3	3	0	1.73205	3	3	0	1.73205
.	ENSG00000103148	NPRL3	8131	16p13.3	0.468163	0.491	2	0.18448	.	.	.	.	.	.	.	3	3	0	1.73205	3	3	0	1.73205	3	3	0	1.73205	0	0	0	-999	0	0	0	-999	0	0	0	-999
x	ENSG00000133657	ATP13A3	79572	3q29	0.999967	0.22	0	0.477104	.	.	.	.	.	.	0.19	3	3	0	1.73205	3	3	0	1.73205	3	3	0	1.73205	3	3	0	1.73205	3	3	0	1.73205	3	3	0	1.73205
.	ENSG00000189430	NCR1	9437	19q13.42	7.81574e-05	1.454	7	0.0536269	.	.	.	.	.	.	0.28	0	0	0	-999	3	3	0	1.73205	3	3	0	1.73205	0	0	0	-999	3	3	0	1.73205	3	3	0	1.73205
.	ENSG00000143633	C1orf131	128061	1q42.2	1.77283e-07	1.69	8	0.282313	.	.	.	.	.	.	0.1	2	2	0	1.41421	3	3	0	1.73205	3	3	0	1.73205	2	2	0	1.41421	3	3	0	1.73205	3	3	0	1.73205
.	ENSG00000198105	ZNF248	57209	10p11.1	0.685698	0.485	2	0.598567	.	.	.	.	.	.	.	3	3	0	1.73205	3	3	0	1.73205	6	4	2	0.816497	1	1	0	1	1	1	0	1	4	2	2	0
.	ENSG00000127824	TUBA4A	7277	2q35	0.0296379	0.62	3	0.122711	.	.	.	.	.	.	.	3	3	0	1.73205	3	3	0	1.73205	3	3	0	1.73205	3	3	0	1.73205	3	3	0	1.73205	3	3	0	1.73205
x	ENSG00000113161	HMGCR	3156	5q13.3	0.999837	0.26	0	0.595003	.	.	.	.	.	.	.	3	3	0	1.73205	3	3	0	1.73205	3	3	0	1.73205	3	3	0	1.73205	3	3	0	1.73205	3	3	0	1.73205
.	ENSG00000126749	EMG1	10436	12p13.31	0.0106039	1.247	6	0.153595	.	.	probable	biallelic	uncertain	Bone Marrow/Immune,Multisystem,Brain/Cognition	0.23	3	3	0	1.73205	3	3	0	1.73205	3	3	0	1.73205	3	3	0	1.73205	3	3	0	1.73205	3	3	0	1.73205
.	ENSG00000184752	NDUFA12	55967	12q22	0.00201599	1.493	8	0.447147	.	.	.	.	.	.	0.16	3	3	0	1.73205	3	3	0	1.73205	3	3	0	1.73205	3	3	0	1.73205	3	3	0	1.73205	3	3	0	1.73205
.	ENSG00000184185	KCNJ12	3768	17p11.2	1.42518e-05	1.053	5	0.0612569	.	.	.	.	.	.	1	3	3	0	1.73205	3	3	0	1.73205	3	3	0	1.73205	3	3	0	1.73205	3	3	0	1.73205	3	3	0	1.73205
x	ENSG00000092148	HECTD1	25831	14q12	1	0.158	0	0.652392	.	.	.	.	.	.	0.18	3	3	0	1.73205	3	3	0	1.73205	3	3	0	1.73205	3	3	0	1.73205	3	3	0	1.73205	3	3	0	1.73205
.	ENSG00000112699	GMDS	2762	6p25.3	0.99769	0.273	1	0.0862111	.	.	.	.	.	.	.	1	1	0	1	3	3	0	1.73205	3	3	0	1.73205	1	1	0	1	3	3	0	1.73205	3	3	0	1.73205
x	ENSG00000106105	GARS	2617	7p14.3	0.788927	0.402	1	0.476823	.	.	.	.	.	.	.	3	3	0	1.73205	3	3	0	1.73205	3	3	0	1.73205	3	3	0	1.73205	3	3	0	1.73205	3	3	0	1.73205
x	ENSG00000151952	TMEM132D	121256	12q24.33	0.99901	0.232	0	0.12442	.	.	.	.	.	.	1	1	1	0	1	3	3	0	1.73205	5	6	1	1.88982	1	1	0	1	3	3	0	1.73205	5	6	1	1.88982
.	ENSG00000180626	ZNF594	84622	17p13.2	1.13968e-10	1.783	9	0.175413	.	.	.	.	.	.	0.51	3	3	0	1.73205	3	3	0	1.73205	54	27	30	-0.39736	0	0	0	-999	0	0	0	-999	19	6	15	-1.96396
.	ENSG00000168646	AXIN2	8313	17q24.1	0.119052	0.396	1	0.167935	.	.	.	.	.	.	0.02	3	3	0	1.73205	3	3	0	1.73205	3	3	0	1.73205	3	3	0	1.73205	3	3	0	1.73205	3	3	0	1.73205
.	ENSG00000165782	PIP4P1	90809	14q11.2	0.8004	0.404	1	0.275338	.	.	.	.	.	.	.	0	0	0	-999	3	3	0	1.73205	4	4	0	2	0	0	0	-999	3	3	0	1.73205	4	4	0	2
.	ENSG00000153012	LGI2	55203	4p15.2	4.41552e-05	0.894	4	0.292457	.	.	.	.	.	.	1	3	3	0	1.73205	3	3	0	1.73205	3	3	0	1.73205	3	3	0	1.73205	3	3	0	1.73205	3	3	0	1.73205
x	ENSG00000141551	CSNK1D	1453	17q25.3	0.991911	0.231	0	0.15756	.	.	.	.	.	.	0.15	3	3	0	1.73205	3	3	0	1.73205	3	3	0	1.73205	3	3	0	1.73205	3	3	0	1.73205	3	3	0	1.73205
.	ENSG00000136490	LIMD2	80774	17q23.3	0.0176302	1.013	5	0.230532	.	.	.	.	.	.	.	1	1	0	1	3	3	0	1.73205	9	7	3	1.26491	1	1	0	1	3	3	0	1.73205	4	4	1	1.34164
.	ENSG00000064102	INTS13	55726	12p11.23	0.998588	0.346	1	0.260233	.	.	.	.	.	.	0.15	3	3	0	1.73205	3	3	0	1.73205	3	3	0	1.73205	3	3	0	1.73205	3	3	0	1.73205	3	3	0	1.73205
.	ENSG00000146618	FERD3L	222894	7p21.1	0.258156	1.122	6	0.055502	.	.	.	.	.	.	.	3	3	0	1.73205	3	3	0	1.73205	3	3	0	1.73205	3	3	0	1.73205	3	3	0	1.73205	3	3	0	1.73205
.	ENSG00000093010	COMT	1312	22q11.21	0.000846658	1.703	8	0.122795	.	.	.	.	.	.	0.31	3	3	0	1.73205	3	3	0	1.73205	8	6	4	0.632456	3	3	0	1.73205	3	3	0	1.73205	5	5	2	1.13389
.	ENSG00000172020	GAP43	2596	3q13.31	0.0123799	1	5	0.55766	.	.	.	.	.	.	.	3	3	0	1.73205	3	3	0	1.73205	12	7	5	0.57735	3	3	0	1.73205	3	3	0	1.73205	7	5	2	1.13389
x	ENSG00000151240	DIP2C	22982	10p15.3	1	0.149	0	0.655424	Rare Single Gene Mutation	2	.	.	.	.	0.00394	3	3	0	1.73205	3	3	0	1.73205	4	3	1	1	3	3	0	1.73205	3	3	0	1.73205	4	3	1	1
.	ENSG00000137727	ARHGAP20	57569	11q23.1	0.00902005	0.431	2	0.225688	.	.	.	.	.	.	0.12	3	3	0	1.73205	3	3	0	1.73205	6	4	2	0.816497	3	3	0	1.73205	3	3	0	1.73205	6	4	2	0.816497
.	ENSG00000187566	NHLRC1	378884	6p22.3	0.0360065	0.878	4	0.135678	.	.	.	.	.	.	0.16	3	3	0	1.73205	3	3	0	1.73205	5	5	0	2.23607	3	3	0	1.73205	3	3	0	1.73205	5	5	0	2.23607
.	ENSG00000105329	TGFB1	7040	19q13.2	0.354133	0.614	3	0.0609953	.	.	confirmed	monoallelic	all missense/in frame	Skeleton	0.09	3	3	0	1.73205	3	3	0	1.73205	3	3	0	1.73205	3	3	0	1.73205	3	3	0	1.73205	3	3	0	1.73205
.	ENSG00000258818	RNASE4	6038	14q11.2	0.00701713	1.905	9	0.0733543	.	.	.	.	.	.	.	3	3	0	1.73205	3	3	0	1.73205	4	4	0	2	0	0	0	-999	0	0	0	-999	1	1	0	1
.	ENSG00000150433	TMEM218	219854	11q24.2	0.00149019	1.826	9	0.169338	.	.	.	.	.	.	.	0	0	0	-999	3	3	0	1.73205	3	3	0	1.73205	0	0	0	-999	3	3	0	1.73205	3	3	0	1.73205
.	ENSG00000112077	RHAG	6005	6p12.3	0.340299	0.65	3	0.0892522	.	.	.	.	.	.	.	3	3	0	1.73205	3	3	0	1.73205	3	3	0	1.73205	3	3	0	1.73205	3	3	0	1.73205	3	3	0	1.73205
.	ENSG00000213047	DENND1B	163486	1q31.3	0.636578	0.486	2	0.459971	.	.	.	.	.	.	0.33	2	2	0	1.41421	3	3	0	1.73205	3	3	0	1.73205	2	2	0	1.41421	3	3	0	1.73205	3	3	0	1.73205
.	ENSG00000103647	CORO2B	10391	15q23	0.779054	0.528	2	0.233731	.	.	.	.	.	.	0.01	3	3	0	1.73205	3	3	0	1.73205	3	3	0	1.73205	3	3	0	1.73205	3	3	0	1.73205	3	3	0	1.73205
x	ENSG00000084234	APLP2	334	11q24.3	0.521618	0.393	1	0.715709	.	.	.	.	.	.	0.49	2	2	0	1.41421	3	3	0	1.73205	3	3	0	1.73205	2	2	0	1.41421	3	3	0	1.73205	3	3	0	1.73205
.	ENSG00000096968	JAK2	3717	9p24.1	0.969035	0.341	1	0.378069	.	.	.	.	.	.	0.42	3	3	0	1.73205	3	3	0	1.73205	3	3	0	1.73205	3	3	0	1.73205	3	3	0	1.73205	3	3	0	1.73205
.	ENSG00000057757	PITHD1	57095	1p36.11	0.102417	0.965	5	0.512385	.	.	.	.	.	.	0.02	2	2	0	1.41421	3	3	0	1.73205	3	3	0	1.73205	2	2	0	1.41421	3	3	0	1.73205	3	3	0	1.73205
x	ENSG00000102935	ZNF423	23090	16q12.1	0.990469	0.187	0	0.255427	.	.	.	.	.	.	0.04	2	2	0	1.41421	3	3	0	1.73205	3	3	0	1.73205	2	2	0	1.41421	3	3	0	1.73205	3	3	0	1.73205
.	ENSG00000223572	CKMT1A	548596	15q15.3	0.0141218	1.598	8	0.192757	.	.	.	.	.	.	.	3	3	0	1.73205	3	3	0	1.73205	3	3	0	1.73205	2	2	0	1.41421	2	2	0	1.41421	2	2	0	1.41421
.	ENSG00000179862	CITED4	163732	1p34.2	0.358265	1.818	9	0.147418	.	.	.	.	.	.	.	3	3	0	1.73205	3	3	0	1.73205	3	3	0	1.73205	3	3	0	1.73205	3	3	0	1.73205	3	3	0	1.73205
.	ENSG00000048545	GUCA1A	2978	6p21.1	0.00991833	1.416	7	0.122676	.	.	.	.	.	.	.	3	3	0	1.73205	3	3	0	1.73205	3	3	0	1.73205	3	3	0	1.73205	3	3	0	1.73205	3	3	0	1.73205
.	ENSG00000126821	SGPP1	81537	14q23.2	0.500346	1.073	5	0.130953	.	.	.	.	.	.	1	3	3	0	1.73205	3	3	0	1.73205	3	3	0	1.73205	3	3	0	1.73205	3	3	0	1.73205	3	3	0	1.73205
.	ENSG00000232838	PET117	100303755	20p11.23	.	1.827	9	0.140822	.	.	.	.	.	.	.	3	3	0	1.73205	3	3	0	1.73205	3	3	0	1.73205	3	3	0	1.73205	3	3	0	1.73205	3	3	0	1.73205
.	ENSG00000217555	CKLF	51192	16q21	0.0270931	1.508	8	0.0552725	.	.	.	.	.	.	.	1	1	0	1	3	3	0	1.73205	7	5	2	1.13389	1	1	0	1	3	3	0	1.73205	7	5	2	1.13389
.	ENSG00000140464	PML	5371	15q24.1	0.937511	0.433	2	0.0793881	.	.	.	.	.	.	0.33	0	0	0	-999	3	3	0	1.73205	8	6	2	1.41421	0	0	0	-999	3	3	0	1.73205	8	6	2	1.41421
.	ENSG00000105370	LIM2	3982	19q13.41	0.000989157	1.28	7	.	.	.	.	.	.	.	.	1	1	0	1	3	3	0	1.73205	3	3	0	1.73205	1	1	0	1	3	3	0	1.73205	3	3	0	1.73205
.	ENSG00000172073	TEX37	200523	2p11.2	3.70658e-06	1.908	9	.	.	.	.	.	.	.	.	3	3	0	1.73205	3	3	0	1.73205	6	5	1	1.63299	0	0	0	-999	0	0	0	-999	3	2	1	0.57735
.	ENSG00000103429	BFAR	51283	16p13.12	0.00230975	0.993	5	0.418821	.	.	.	.	.	.	.	2	2	0	1.41421	3	3	0	1.73205	3	3	0	1.73205	2	2	0	1.41421	3	3	0	1.73205	3	3	0	1.73205
.	ENSG00000185716	MOSMO	730094	16p12.2	.	0.823	4	0.337545	.	.	.	.	.	.	.	3	3	0	1.73205	3	3	0	1.73205	3	3	0	1.73205	0	0	0	-999	0	0	0	-999	0	0	0	-999
x	ENSG00000136813	ECPAS	23392	9q31.3	1	0.198	0	0.359834	.	.	.	.	.	.	0.000728	0	0	0	-999	3	3	0	1.73205	22	10	12	-0.426401	0	0	0	-999	3	3	0	1.73205	13	8	5	0.83205
.	ENSG00000171960	PPIH	10465	1p34.2	0.00475503	1.189	6	0.195165	.	.	.	.	.	.	.	3	3	0	1.73205	3	3	0	1.73205	3	3	0	1.73205	3	3	0	1.73205	3	3	0	1.73205	3	3	0	1.73205
.	ENSG00000233198	RNF224	643596	9q34.3	.	1.761	8	.	.	.	.	.	.	.	1	3	3	0	1.73205	3	3	0	1.73205	7	5	2	1.13389	3	3	0	1.73205	3	3	0	1.73205	7	5	2	1.13389
.	ENSG00000179840	PIK3CD-AS1	644997	1p36.22	0.054923	1.844	9	.	.	.	.	.	.	.	0.1	3	3	0	1.73205	3	3	0	1.73205	4	4	0	2	3	3	0	1.73205	3	3	0	1.73205	4	4	0	2
x	ENSG00000105464	GRIN2D	2906	19q13.33	0.998649	0.167	0	0.382157	.	.	probable	monoallelic	activating	Brain/Cognition	1	3	3	0	1.73205	3	3	0	1.73205	3	3	0	1.73205	3	3	0	1.73205	3	3	0	1.73205	3	3	0	1.73205
.	ENSG00000103423	DNAJA3	9093	16p13.3	0.385677	0.59	3	0.146184	.	.	.	.	.	.	.	3	3	0	1.73205	3	3	0	1.73205	4	3	1	1	3	3	0	1.73205	3	3	0	1.73205	4	3	1	1
.	ENSG00000174567	GOLT1A	127845	1q32.1	0.0387579	0.857	4	0.0545719	.	.	.	.	.	.	.	3	3	0	1.73205	3	3	0	1.73205	3	3	0	1.73205	3	3	0	1.73205	3	3	0	1.73205	3	3	0	1.73205
.	ENSG00000121578	B4GALT4	8702	3q13.32	2.3286e-06	1.137	6	0.1722	.	.	.	.	.	.	.	1	1	0	1	3	3	0	1.73205	7	6	1	1.88982	1	1	0	1	3	3	0	1.73205	7	6	1	1.88982
x	ENSG00000187672	ERC2	26059	3p14.3	0.996856	0.294	1	0.786029	.	.	.	.	.	.	0.35	3	3	0	1.73205	3	3	0	1.73205	3	3	0	1.73205	3	3	0	1.73205	3	3	0	1.73205	3	3	0	1.73205
.	ENSG00000167191	GPRC5B	51704	16p12.3	0.527207	0.765	4	0.304706	.	.	.	.	.	.	0.08	2	3	0	1.73205	2	3	0	1.73205	4	3	2	0.447214	2	3	0	1.73205	2	3	0	1.73205	4	3	2	0.447214
.	ENSG00000160180	TFF3	7033	21q22.3	0.085687	1.586	8	0.0488128	.	.	.	.	.	.	.	1	1	0	1	2	3	0	1.73205	2	3	0	1.73205	1	1	0	1	1	1	0	1	1	1	0	1
.	ENSG00000182162	P2RY8	286530	Xp22.33	0.0128441	1.644	8	.	.	.	.	.	.	.	.	2	3	0	1.73205	2	3	0	1.73205	3	3	1	1	2	3	0	1.73205	2	3	0	1.73205	3	3	1	1
.	ENSG00000005073	HOXA11	3207	7p15.2	0.863825	0.329	1	.	.	.	possible	monoallelic	loss of function	Bone Marrow/Immune,Skeleton	.	2	3	0	1.73205	2	3	0	1.73205	2	3	0	1.73205	2	3	0	1.73205	2	3	0	1.73205	2	3	0	1.73205
.	ENSG00000131791	PRKAB2	5565	1q21.1	0.767108	0.485	2	0.685807	.	.	.	.	.	.	0.27	2	3	0	1.73205	2	3	0	1.73205	2	3	0	1.73205	2	3	0	1.73205	2	3	0	1.73205	2	3	0	1.73205
.	ENSG00000175445	LPL	4023	8p21.3	3.33728e-06	1.095	6	0.0976232	.	.	.	.	.	.	0.23	2	3	0	1.73205	2	3	0	1.73205	2	3	0	1.73205	2	3	0	1.73205	2	3	0	1.73205	2	3	0	1.73205
x	ENSG00000131242	RAB11FIP4	84440	17q11.2	0.993664	0.285	1	0.501422	.	.	.	.	.	.	0.00441	2	3	0	1.73205	2	3	0	1.73205	2	3	0	1.73205	2	3	0	1.73205	2	3	0	1.73205	2	3	0	1.73205
.	ENSG00000149932	TMEM219	124446	16p11.2	0.00103536	1.47	7	0.0587514	.	.	.	.	.	.	.	2	3	0	1.73205	2	3	0	1.73205	3	4	0	2	2	3	0	1.73205	2	3	0	1.73205	3	4	0	2
.	ENSG00000137269	LRRC1	55227	6p12.1	0.573184	0.344	1	0.0984634	Rare Single Gene Mutation, Genetic Association	3	.	.	.	.	.	2	3	0	1.73205	2	3	0	1.73205	3	3	1	1	2	3	0	1.73205	2	3	0	1.73205	3	3	1	1
x	ENSG00000185591	SP1	6667	12q13.13	0.997637	0.1	0	0.322648	.	.	.	.	.	.	0.53	2	3	0	1.73205	2	3	0	1.73205	3	3	2	0.447214	2	3	0	1.73205	2	3	0	1.73205	3	3	2	0.447214
.	ENSG00000132964	CDK8	1024	13q12.13	0.946653	0.418	1	0.193511	Syndromic	S	confirmed	monoallelic	all missense/in frame	Brain/Cognition,Heart/Cardiovasculature/Lymphatic	0.1	0	0	0	-999	2	3	0	1.73205	2	3	0	1.73205	0	0	0	-999	2	3	0	1.73205	2	3	0	1.73205
.	ENSG00000151726	ACSL1	2180	4q35.1	0.0918373	0.476	2	0.243277	.	.	.	.	.	.	.	1	1	0	1	2	3	0	1.73205	10	8	3	1.50756	1	1	0	1	2	3	0	1.73205	3	4	0	2
x	ENSG00000185532	PRKG1	5592	10q11.23-q21.1	0.999744	0.235	0	0.296254	.	.	.	.	.	.	1	1	2	0	1.41421	2	3	0	1.73205	2	3	0	1.73205	1	2	0	1.41421	2	3	0	1.73205	2	3	0	1.73205
.	ENSG00000152518	ZFP36L2	678	2p21	0.456434	0.285	1	0.178883	.	.	.	.	.	.	0.07	2	3	0	1.73205	2	3	0	1.73205	2	3	0	1.73205	2	3	0	1.73205	2	3	0	1.73205	2	3	0	1.73205
.	ENSG00000205629	LCMT1	51451	16p12.1	0.00155058	0.871	4	0.261273	.	.	.	.	.	.	.	2	3	0	1.73205	2	3	0	1.73205	2	3	0	1.73205	2	3	0	1.73205	2	3	0	1.73205	2	3	0	1.73205
.	ENSG00000135973	GPR45	11250	2q12.1	0.864765	0.85	4	.	.	.	.	.	.	.	.	2	3	0	1.73205	2	3	0	1.73205	2	3	0	1.73205	2	3	0	1.73205	2	3	0	1.73205	2	3	0	1.73205
.	ENSG00000185115	NSMCE3	56160	15q13.1	0.195523	1.041	5	0.410902	Functional	3	possible	biallelic	all missense/in frame	Respiratory tract	0.35	2	3	0	1.73205	2	3	0	1.73205	3	3	1	1	2	3	0	1.73205	2	3	0	1.73205	3	3	1	1
x	ENSG00000171681	ATF7IP	55729	12p13.1	0.999741	0.213	0	0.700515	.	.	.	.	.	.	1	1	3	0	1.73205	1	3	0	1.73205	1	3	0	1.73205	1	3	0	1.73205	1	3	0	1.73205	1	3	0	1.73205
x	ENSG00000164588	HCN1	348980	5p12	0.953139	0.181	0	0.131765	.	.	confirmed	monoallelic	all missense/in frame	Brain/Cognition	0.33	1	3	0	1.73205	1	3	0	1.73205	1	3	0	1.73205	1	3	0	1.73205	1	3	0	1.73205	1	3	0	1.73205
.	ENSG00000261190	C16orf97	388276	16q12.1	.	1.157	6	.	.	.	.	.	.	.	.	0	0	0	-999	1	3	0	1.73205	1	3	0	1.73205	0	0	0	-999	1	3	0	1.73205	1	3	0	1.73205
x	ENSG00000214517	PPME1	51400	11q13.4	0.924894	0.193	0	0.516376	.	.	.	.	.	.	.	1	3	0	1.73205	1	3	0	1.73205	1	3	0	1.73205	1	3	0	1.73205	1	3	0	1.73205	1	3	0	1.73205
.	ENSG00000186919	ZACN	353174	17q25.1	1.96182e-15	1.924	9	0.0536269	.	.	.	.	.	.	.	65	40	26	1.72328	65	40	26	1.72328	68	41	28	1.56502	20	11	9	0.447214	20	11	9	0.447214	23	12	11	0.208514
.	ENSG00000180638	SLC47A2	146802	17p11.2	9.01734e-14	1.133	6	0.0536269	.	.	.	.	.	.	0.1	37	25	15	1.58114	38	26	15	1.71791	41	28	16	1.80907	12	6	7	-0.27735	13	7	7	0	16	9	8	0.242536
.	ENSG00000157856	DRC1	92749	2p23.3	1.30453e-10	1.041	5	0.0575846	.	.	probable	biallelic	loss of function	Respiratory tract	1	32	22	12	1.71499	32	22	12	1.71499	48	30	23	0.961524	16	9	8	0.242536	16	9	8	0.242536	19	9	11	-0.447214
.	ENSG00000126460	PRRG2	5639	19q13.33	5.96506e-05	1.475	7	0.0545719	.	.	.	.	.	.	0.09	32	22	12	1.71499	32	22	12	1.71499	32	22	12	1.71499	6	5	2	1.13389	6	5	2	1.13389	6	5	2	1.13389
.	ENSG00000173546	CSPG4	1464	15q24.2	8.89722e-05	0.459	2	0.128567	.	.	.	.	.	.	0.63	22	15	7	1.70561	22	15	7	1.70561	22	15	7	1.70561	20	14	6	1.78885	20	14	6	1.78885	20	14	6	1.78885
.	ENSG00000177427	MIEF2	125170	17p11.2	0.0770145	0.831	4	0.165475	.	.	.	.	.	.	0.54	0	0	0	-999	21	15	7	1.70561	33	22	13	1.52128	0	0	0	-999	4	2	2	0	5	3	2	0.447214
.	ENSG00000115368	WDR75	84128	2q32.2	0.566495	0.541	2	0.400387	.	.	.	.	.	.	0.52	20	15	7	1.70561	20	15	7	1.70561	20	15	7	1.70561	12	8	5	0.83205	12	8	5	0.83205	12	8	5	0.83205
.	ENSG00000138658	ZGRF1	55345	4q25	2.90755e-28	1.005	5	0.226718	.	.	.	.	.	.	0.97	46	30	19	1.57143	132	79	59	1.70251	133	79	60	1.61156	28	17	12	0.928477	65	40	28	1.45521	66	40	29	1.32424
.	ENSG00000182179	UBA7	7318	3p21.31	2.68228e-14	0.892	4	0.12383	.	.	.	.	.	.	0.21	103	65	47	1.70084	103	65	47	1.70084	103	65	47	1.70084	26	15	16	-0.179605	26	15	16	-0.179605	26	15	16	-0.179605
.	ENSG00000214960	ISPD	729920	7p21.2	0.0024366	0.821	4	0.100801	.	.	confirmed	biallelic	loss of function	Brain/Cognition,Eye	.	17	12	5	1.69775	17	12	5	1.69775	17	12	5	1.69775	10	6	4	0.632456	10	6	4	0.632456	10	6	4	0.632456
.	ENSG00000129749	CHRNA10	57053	11p15.4	1.04067e-05	1.429	7	0.05766	.	.	.	.	.	.	0.29	17	12	5	1.69775	17	12	5	1.69775	20	14	6	1.78885	9	7	2	1.66667	9	7	2	1.66667	12	9	3	1.73205
.	ENSG00000186118	TEX38	374973	1p33	.	1.887	9	0.0536269	.	.	.	.	.	.	0.19	12	9	3	1.73205	17	12	5	1.69775	20	14	6	1.78885	2	2	0	1.41421	6	4	2	0.816497	8	6	2	1.41421
.	ENSG00000228672	PROB1	389333	5q31.2	.	0.71	3	0.0638877	.	.	.	.	.	.	.	17	12	5	1.69775	17	12	5	1.69775	20	12	8	0.894427	16	12	4	2	16	12	4	2	19	12	7	1.14708
.	ENSG00000120784	ZFP30	22835	19q13.12	9.06361e-08	0.915	5	0.305286	.	.	.	.	.	.	.	16	12	5	1.69775	16	12	5	1.69775	21	15	8	1.4596	14	11	4	1.80739	14	11	4	1.80739	18	14	6	1.78885
.	ENSG00000137948	BRDT	676	1p22.1	2.47163e-06	0.657	3	.	.	.	.	.	.	.	.	16	12	5	1.69775	16	12	5	1.69775	18	13	6	1.60591	10	7	3	1.26491	10	7	3	1.26491	12	8	4	1.1547
.	ENSG00000165810	BTNL9	153579	5q35.3	6.53404e-10	1.349	7	0.163061	.	.	.	.	.	.	0.16	13	9	5	1.06904	16	12	5	1.69775	22	15	8	1.4596	8	5	4	0.333333	8	5	4	0.333333	13	7	7	0
.	ENSG00000090266	NDUFB2	4708	7q34	0.0118151	1.855	9	0.480454	.	.	.	.	.	.	0.01	16	12	5	1.69775	16	12	5	1.69775	22	16	7	1.87663	6	2	4	-0.816497	6	2	4	-0.816497	12	6	6	0
.	ENSG00000188559	RALGAPA2	57186	20p11.23	8.48776e-06	0.587	3	0.215486	.	.	.	.	.	.	.	16	12	5	1.69775	16	12	5	1.69775	16	12	5	1.69775	16	12	5	1.69775	16	12	5	1.69775	16	12	5	1.69775
.	ENSG00000112984	KIF20A	10112	5q31.2	1.91703e-08	0.74	3	0.0576439	.	.	.	.	.	.	0.02	15	11	5	1.5	16	12	5	1.69775	16	12	5	1.69775	15	11	5	1.5	16	12	5	1.69775	16	12	5	1.69775
.	ENSG00000185238	PRMT3	10196	11p15.1	6.29172e-12	1.486	8	0.138407	.	.	.	.	.	.	1	15	12	5	1.69775	15	12	5	1.69775	15	12	5	1.69775	15	12	5	1.69775	15	12	5	1.69775	15	12	5	1.69775
.	ENSG00000163898	LIPH	200879	3q27.2	2.13279e-06	1.209	6	0.0568551	.	.	.	.	.	.	1	15	12	5	1.69775	15	12	5	1.69775	15	12	5	1.69775	5	4	1	1.34164	5	4	1	1.34164	5	4	1	1.34164
.	ENSG00000083444	PLOD1	5351	1p36.22	2.70207e-07	0.938	5	0.123106	.	.	confirmed	biallelic	loss of function	Skin,Skeleton	.	15	12	5	1.69775	15	12	5	1.69775	15	12	5	1.69775	13	11	4	1.80739	13	11	4	1.80739	13	11	4	1.80739
.	ENSG00000132631	SCP2D1	140856	20p11.23	0.0315534	1.838	9	.	.	.	.	.	.	.	.	14	12	5	1.69775	14	12	5	1.69775	14	12	5	1.69775	3	4	1	1.34164	3	4	1	1.34164	3	4	1	1.34164
.	ENSG00000151498	ACAD8	27034	11q25	1.1661e-05	1.27	7	0.18491	.	.	.	.	.	.	.	11	10	4	1.60357	14	12	5	1.69775	18	13	8	1.09109	9	8	4	1.1547	12	10	5	1.29099	14	11	6	1.21268
.	ENSG00000125508	SRMS	6725	20q13.33	5.1264e-12	1.522	8	.	.	.	.	.	.	.	1	12	12	5	1.69775	12	12	5	1.69775	20	15	11	0.784465	6	5	3	0.707107	6	5	3	0.707107	10	8	5	0.83205
.	ENSG00000242221	PSG2	5670	19q13.31	6.18609e-07	1.981	9	0.0392781	.	.	.	.	.	.	0.28	40	27	16	1.67748	40	27	16	1.67748	40	27	16	1.67748	16	10	7	0.727607	16	10	7	0.727607	16	10	7	0.727607
.	ENSG00000164125	FAM198B	51313	4q32.1	2.49582e-06	1.079	6	0.100076	.	.	.	.	.	.	0.49	40	27	16	1.67748	40	27	16	1.67748	47	34	16	2.54558	6	3	3	0	6	3	3	0	8	5	3	0.707107
.	ENSG00000197951	ZNF71	58491	19q13.43	8.08796e-06	1.219	6	0.297548	.	.	.	.	.	.	0.000753	39	27	16	1.67748	39	27	16	1.67748	39	27	16	1.67748	7	6	3	1	7	6	3	1	7	6	3	1
.	ENSG00000188037	CLCN1	1180	7q34	6.8224e-13	0.994	5	0.0689585	.	.	.	.	.	.	0.3	28	19	10	1.67126	28	19	10	1.67126	36	22	15	1.15079	22	16	6	2.13201	22	16	6	2.13201	22	16	6	2.13201
.	ENSG00000089847	ANKRD24	170961	19p13.3	1.87439e-06	0.901	4	0.109293	.	.	.	.	.	.	1	27	19	10	1.67126	27	19	10	1.67126	36	22	16	0.973329	20	13	9	0.852803	20	13	9	0.852803	23	15	10	1
.	ENSG00000167333	TRIM68	55128	11p15.4	2.15429e-11	1.448	7	0.148579	.	.	.	.	.	.	0.41	27	19	10	1.67126	27	19	10	1.67126	27	19	10	1.67126	21	15	7	1.70561	21	15	7	1.70561	21	15	7	1.70561
.	ENSG00000000460	C1orf112	55732	1q24.2	5.98151e-08	0.73	3	0.0846761	.	.	.	.	.	.	.	7	3	4	-0.377964	27	19	10	1.67126	31	21	14	1.18322	2	1	1	0	9	5	5	0	13	7	9	-0.5
.	ENSG00000198000	NOL8	55035	9q22.31	4.48669e-08	0.825	4	0.277786	.	.	.	.	.	.	.	26	19	10	1.67126	26	19	10	1.67126	28	20	11	1.61645	20	14	8	1.2792	20	14	8	1.2792	22	15	9	1.22474
.	ENSG00000178038	ALS2CL	259173	3p21.31	2.7298e-18	1.082	6	0.121658	.	.	.	.	.	.	1	5	4	2	0.816497	26	19	10	1.67126	30	21	12	1.5667	4	4	1	1.34164	16	14	5	2.06474	20	16	7	1.87663
.	ENSG00000151062	CACNA2D4	93589	12p13.33	4.57168e-22	1.011	5	0.0568062	.	.	.	.	.	.	1	0	0	0	-999	86	54	38	1.66812	88	55	39	1.65027	0	0	0	-999	37	24	14	1.62221	39	25	15	1.58114
.	ENSG00000178234	GALNT11	63917	7q36.1	0.00404742	0.646	3	0.572217	.	.	.	.	.	.	.	9	7	2	1.66667	9	7	2	1.66667	9	7	2	1.66667	9	7	2	1.66667	9	7	2	1.66667	9	7	2	1.66667
.	ENSG00000158402	CDC25C	995	5q31.2	3.00948e-08	1.245	6	0.0801773	.	.	.	.	.	.	.	6	6	0	2.44949	9	7	2	1.66667	11	7	4	0.904534	4	4	0	2	7	5	2	1.13389	9	5	4	0.333333
.	ENSG00000133687	TMTC1	83857	12p11.22	3.06492e-07	0.715	3	0.218348	.	.	.	.	.	.	1	9	7	2	1.66667	9	7	2	1.66667	15	10	7	0.727607	9	7	2	1.66667	9	7	2	1.66667	13	8	5	0.83205
.	ENSG00000149124	GLYAT	10249	11q12.1	8.03824e-05	1.714	8	.	.	.	.	.	.	.	0.00928	5	4	1	1.34164	9	7	2	1.66667	12	7	5	0.57735	5	4	1	1.34164	6	5	1	1.63299	9	5	4	0.333333
.	ENSG00000124104	SNX21	90203	20q13.12	0.020814	1.447	7	0.159115	.	.	.	.	.	.	.	4	4	0	2	9	7	2	1.66667	13	7	6	0.27735	4	4	0	2	9	7	2	1.66667	13	7	6	0.27735
x	ENSG00000243156	MICAL3	57553	22q11.21	0.999998	0.281	1	0.438631	.	.	.	.	.	.	0.05	5	4	1	1.34164	9	7	2	1.66667	16	9	9	0	5	4	1	1.34164	7	5	2	1.13389	14	7	9	-0.5
.	ENSG00000132423	COQ3	51805	6q16.2	7.05936e-10	1.344	7	0.327426	.	.	.	.	.	.	0.28	9	7	2	1.66667	9	7	2	1.66667	34	26	13	2.08167	9	7	2	1.66667	9	7	2	1.66667	9	7	2	1.66667
.	ENSG00000129226	CD68	968	17p13.1	0.000599774	1.194	6	0.0815028	.	.	.	.	.	.	0.3	9	7	2	1.66667	9	7	2	1.66667	9	7	2	1.66667	5	4	1	1.34164	5	4	1	1.34164	5	4	1	1.34164
.	ENSG00000214160	ALG3	10195	3q27.1	4.17819e-06	1.188	6	0.0725349	.	.	confirmed	biallelic	loss of function	Endocrine/Metabolic,Brain/Cognition	.	6	4	2	0.816497	9	7	2	1.66667	11	7	4	0.904534	6	4	2	0.816497	9	7	2	1.66667	9	7	2	1.66667
.	ENSG00000203705	TATDN3	128387	1q32.3	4.6205e-05	1.145	6	0.294686	.	.	.	.	.	.	.	8	6	2	1.41421	9	7	2	1.66667	12	8	4	1.1547	5	4	1	1.34164	6	5	1	1.63299	9	6	3	1
x	ENSG00000142156	COL6A1	1291	21q22.3	0.999995	0.227	0	0.386414	.	.	confirmed	monoallelic	all missense/in frame		.	9	7	2	1.66667	9	7	2	1.66667	9	7	2	1.66667	9	7	2	1.66667	9	7	2	1.66667	9	7	2	1.66667
.	ENSG00000204021	LIPK	643414	10q23.31	1.19029e-08	1.004	5	.	.	.	.	.	.	.	.	8	7	2	1.66667	8	7	2	1.66667	8	7	2	1.66667	6	5	2	1.13389	6	5	2	1.13389	6	5	2	1.13389
.	ENSG00000105676	ARMC6	93436	19p13.11	7.24408e-07	1.241	6	0.228026	.	.	.	.	.	.	.	7	6	2	1.41421	8	7	2	1.66667	23	14	10	0.816497	7	6	2	1.41421	8	7	2	1.66667	11	8	4	1.1547
.	ENSG00000079263	SP140	11262	2q37.1	1.99687e-08	0.586	3	.	.	.	.	.	.	.	0.09	1	1	0	1	8	7	2	1.66667	33	22	16	0.973329	1	1	0	1	5	5	0	2.23607	11	8	5	0.83205
.	ENSG00000156869	FRRS1	391059	1p21.2	5.49899e-08	0.848	4	.	.	.	.	.	.	.	.	4	4	0	2	8	7	2	1.66667	8	7	2	1.66667	4	4	0	2	5	5	1	1.63299	5	5	1	1.63299
.	ENSG00000103381	CPPED1	55313	16p13.12	3.25892e-10	1.447	7	0.1008	.	.	.	.	.	.	1	3	2	1	0.57735	8	7	2	1.66667	20	17	5	2.55841	1	1	0	1	6	6	1	1.88982	10	9	2	2.11058
.	ENSG00000120563	LYZL1	84569	10p12.1-p11.23	0.0486957	1.727	8	.	.	.	.	.	.	.	.	8	7	2	1.66667	8	7	2	1.66667	9	7	3	1.26491	5	5	1	1.63299	5	5	1	1.63299	6	5	2	1.13389
.	ENSG00000091138	SLC26A3	1811	7q31.1	3.07621e-10	0.955	5	.	.	.	.	.	.	.	.	6	5	2	1.13389	8	7	2	1.66667	9	7	3	1.26491	6	5	2	1.13389	8	7	2	1.66667	9	7	3	1.26491
.	ENSG00000165973	NELL1	4745	11p15.1	2.16982e-09	0.75	4	0.323075	.	.	.	.	.	.	.	6	5	2	1.13389	8	7	2	1.66667	8	7	2	1.66667	6	5	2	1.13389	8	7	2	1.66667	8	7	2	1.66667
.	ENSG00000068697	LAPTM4A	9741	2p24.1	0.503802	0.877	4	0.355294	.	.	.	.	.	.	.	8	7	2	1.66667	8	7	2	1.66667	10	7	4	0.904534	6	7	0	2.64575	6	7	0	2.64575	8	7	2	1.66667
.	ENSG00000188011	RTP5	285093	2q37.3	2.88586e-05	1.927	9	.	.	.	.	.	.	.	0.32	8	7	2	1.66667	8	7	2	1.66667	28	20	11	1.61645	0	0	0	-999	0	0	0	-999	10	8	2	1.89737
.	ENSG00000134014	ELP3	55140	8p21.1	3.92611e-07	1.025	5	0.372559	.	.	.	.	.	.	1	8	7	2	1.66667	8	7	2	1.66667	8	7	2	1.66667	8	7	2	1.66667	8	7	2	1.66667	8	7	2	1.66667
.	ENSG00000140015	KCNH5	27133	14q23.2	0.769049	0.442	2	0.104214	.	.	possible	monoallelic	all missense/in frame	Brain/Cognition	0.53	1	1	0	1	8	7	2	1.66667	12	8	6	0.534522	1	1	0	1	2	1	1	0	3	1	2	-0.57735
.	ENSG00000164543	STK17A	9263	7p13	0.176185	0.606	3	0.071871	.	.	.	.	.	.	.	8	7	2	1.66667	8	7	2	1.66667	8	7	2	1.66667	3	2	1	0.57735	3	2	1	0.57735	3	2	1	0.57735
.	ENSG00000171262	FAM98B	283742	15q14	0.394827	0.65	3	0.298116	.	.	.	.	.	.	0.17	7	7	2	1.66667	7	7	2	1.66667	7	7	2	1.66667	7	7	2	1.66667	7	7	2	1.66667	7	7	2	1.66667
.	ENSG00000121853	GHSR	2693	3q26.31	0.0433453	1.012	5	0.0638877	.	.	.	.	.	.	.	1	2	0	1.41421	7	7	2	1.66667	8	8	2	1.89737	1	2	0	1.41421	7	7	2	1.66667	8	8	2	1.89737
x	ENSG00000136040	PLXNC1	10154	12q22	0.999715	0.273	1	0.689443	.	.	.	.	.	.	0.24	7	7	2	1.66667	7	7	2	1.66667	13	13	4	2.18282	7	7	2	1.66667	7	7	2	1.66667	7	7	2	1.66667
.	ENSG00000115604	IL18R1	8809	2q12.1	5.02098e-07	0.833	4	0.0536269	.	.	.	.	.	.	0.38	7	7	2	1.66667	7	7	2	1.66667	8	7	3	1.26491	5	6	1	1.88982	5	6	1	1.88982	6	6	2	1.41421
.	ENSG00000257008	GPR142	350383	17q25.1	5.59549e-05	1.529	8	.	.	.	.	.	.	.	1	6	7	2	1.66667	6	7	2	1.66667	7	7	3	1.26491	5	6	2	1.41421	5	6	2	1.41421	6	6	3	1
.	ENSG00000137713	PPP2R1B	5519	11q23.1	2.18829e-07	1.063	5	0.134598	Rare Single Gene Mutation	3	.	.	.	.	1	44	28	17	1.63978	44	28	17	1.63978	54	31	24	0.94388	16	9	8	0.242536	16	9	8	0.242536	17	10	8	0.471405
.	ENSG00000158863	FAM160B2	64760	8p21.3	2.0524e-05	0.775	4	0.318225	.	.	.	.	.	.	1	42	28	17	1.63978	42	28	17	1.63978	43	28	18	1.47442	17	7	11	-0.942809	17	7	11	-0.942809	18	7	12	-1.14708
.	ENSG00000177932	ZNF354C	30832	5q35.3	0.000135489	1.18	6	0.0615532	.	.	.	.	.	.	0.04	42	28	17	1.63978	42	28	17	1.63978	44	29	18	1.60451	7	4	4	0	7	4	4	0	9	5	5	0
.	ENSG00000154451	GBP5	115362	1p22.2	7.95482e-06	1.031	5	.	.	.	.	.	.	.	.	42	28	17	1.63978	42	28	17	1.63978	45	28	20	1.1547	18	9	10	-0.229416	18	9	10	-0.229416	21	9	13	-0.852803
.	ENSG00000163564	PYHIN1	149628	1q23.1	0.000917068	1.244	6	0.0536269	Rare Single Gene Mutation	2	.	.	.	.	0.03	1	0	1	-1	41	28	17	1.63978	46	30	20	1.41421	1	0	1	-1	7	3	4	-0.377964	7	3	4	-0.377964
.	ENSG00000120279	MYCT1	80177	6q25.2	6.34323e-05	1.451	7	0.0733298	.	.	.	.	.	.	1	23	16	8	1.63299	23	16	8	1.63299	26	19	10	1.67126	7	4	3	0.377964	7	4	3	0.377964	7	4	3	0.377964
x	ENSG00000127603	MACF1	23499	1p34.3	1	0.084	0	0.72272	.	.	probable	monoallelic	all missense/in frame	Brain/Cognition	0.15	0	0	0	-999	23	16	8	1.63299	26	17	10	1.34715	0	0	0	-999	18	12	7	1.14708	21	13	9	0.852803
.	ENSG00000095380	NANS	54187	9q22.33	0.000176879	.	.	0.105285	.	.	confirmed	biallelic	loss of function	Skeleton,Brain/Cognition	.	7	5	1	1.63299	7	5	1	1.63299	7	5	1	1.63299	7	5	1	1.63299	7	5	1	1.63299	7	5	1	1.63299
.	ENSG00000153015	CWC27	10283	5q12.3	1.01532e-05	0.899	4	0.239862	.	.	confirmed	biallelic	loss of function	Skeleton,Eye,Brain/Cognition	0.38	7	5	1	1.63299	7	5	1	1.63299	9	6	2	1.41421	6	4	1	1.34164	6	4	1	1.34164	8	5	2	1.13389
.	ENSG00000076067	RBMS2	5939	12q13.3	0.0029148	0.805	4	0.135508	.	.	.	.	.	.	.	7	5	1	1.63299	7	5	1	1.63299	8	6	1	1.88982	7	5	1	1.63299	7	5	1	1.63299	7	5	1	1.63299
.	ENSG00000162222	TTC9C	283237	11q12.3	0.000139735	1.286	7	0.203936	.	.	.	.	.	.	.	2	2	0	1.41421	6	5	1	1.63299	19	10	9	0.229416	2	2	0	1.41421	6	5	1	1.63299	8	5	3	0.707107
.	ENSG00000160124	CCDC58	131076	3q21.1	0.0802761	1.137	6	0.187279	.	.	.	.	.	.	.	6	5	1	1.63299	6	5	1	1.63299	6	5	1	1.63299	6	5	1	1.63299	6	5	1	1.63299	6	5	1	1.63299
.	ENSG00000104970	KIR3DX1	90011	19q13.42	.	.	.	0.0907884	.	.	.	.	.	.	.	6	5	1	1.63299	6	5	1	1.63299	6	5	1	1.63299	3	2	1	0.57735	3	2	1	0.57735	3	2	1	0.57735
.	ENSG00000188176	SMTNL2	342527	17p13.2	0.00123712	0.981	5	0.107511	.	.	.	.	.	.	1	6	5	1	1.63299	6	5	1	1.63299	8	7	1	2.12132	6	5	1	1.63299	6	5	1	1.63299	8	7	1	2.12132
.	ENSG00000111961	SASH1	23328	6q24.3	0.00325444	0.44	2	0.465797	Rare Single Gene Mutation	3	.	.	.	.	0.12	6	5	1	1.63299	6	5	1	1.63299	10	8	3	1.50756	6	5	1	1.63299	6	5	1	1.63299	6	5	1	1.63299
.	ENSG00000172399	MYOZ2	51778	4q26	0.0167346	1.071	5	.	.	.	.	.	.	.	0.05	6	5	1	1.63299	6	5	1	1.63299	6	5	1	1.63299	1	1	0	1	1	1	0	1	1	1	0	1
.	ENSG00000007314	SCN4A	6329	17q23.3	0.0104419	0.378	1	0.0737771	Rare Single Gene Mutation	3	confirmed	monoallelic	all missense/in frame|activating	Musculature	0.39	6	5	1	1.63299	6	5	1	1.63299	9	8	2	1.89737	4	4	0	2	4	4	0	2	7	7	1	2.12132
.	ENSG00000110172	CHORDC1	26973	11q14.3	0.531116	0.375	1	0.454031	.	.	.	.	.	.	.	0	0	0	-999	6	5	1	1.63299	11	7	4	0.904534	0	0	0	-999	4	3	1	1	7	5	2	1.13389
.	ENSG00000215790	SLC35E2A	9906	1p36.33	0.374306	1.656	8	0.282882	.	.	.	.	.	.	0.04	6	5	1	1.63299	6	5	1	1.63299	10	6	4	0.632456	4	3	1	1	4	3	1	1	5	3	2	0.447214
.	ENSG00000044115	CTNNA1	1495	5q31.2	0.970554	0.313	1	0.340596	.	.	.	.	.	.	1	4	4	0	2	6	5	1	1.63299	7	6	1	1.88982	4	4	0	2	6	5	1	1.63299	7	6	1	1.88982
.	ENSG00000176009	ASCL3	56676	11p15.4	0.00828397	1.649	8	.	.	.	.	.	.	.	0.19	6	5	1	1.63299	6	5	1	1.63299	6	5	1	1.63299	1	1	0	1	1	1	0	1	1	1	0	1
.	ENSG00000139505	MTMR6	9107	13q12.13	3.0131e-06	0.756	4	0.637053	.	.	.	.	.	.	1	6	5	1	1.63299	6	5	1	1.63299	8	5	3	0.707107	6	5	1	1.63299	6	5	1	1.63299	8	5	3	0.707107
.	ENSG00000030304	MUSK	4593	9q31.3	8.17346e-05	0.698	3	.	.	.	.	.	.	.	.	1	1	0	1	6	5	1	1.63299	15	13	3	2.5	1	1	0	1	5	4	1	1.34164	6	5	1	1.63299
x	ENSG00000140836	ZFHX3	463	16q22.2-q22.3	1	0.136	0	0.46521	.	.	probable	monoallelic	loss of function		0.02	4	3	1	1	6	5	1	1.63299	6	5	1	1.63299	3	3	0	1.73205	4	4	0	2	4	4	0	2
.	ENSG00000099795	NDUFB7	4713	19p13.12	0.0454659	1.667	8	0.17857	.	.	.	.	.	.	.	6	5	1	1.63299	6	5	1	1.63299	6	5	1	1.63299	4	3	1	1	4	3	1	1	4	3	1	1
x	ENSG00000070614	NDST1	3340	5q33.1	0.998138	0.187	0	0.272155	.	.	possible	biallelic	all missense/in frame	Brain/Cognition	0.2	6	5	1	1.63299	6	5	1	1.63299	7	5	2	1.13389	6	5	1	1.63299	6	5	1	1.63299	7	5	2	1.13389
.	ENSG00000153130	SCOC	60592	4q31.1	0.280617	1.202	6	0.390228	.	.	.	.	.	.	.	0	0	0	-999	6	5	1	1.63299	8	6	2	1.41421	0	0	0	-999	4	3	1	1	5	3	2	0.447214
.	ENSG00000148229	POLE3	54107	9q32	0.0777454	1.284	7	0.363562	.	.	.	.	.	.	.	6	5	1	1.63299	6	5	1	1.63299	6	5	1	1.63299	6	5	1	1.63299	6	5	1	1.63299	6	5	1	1.63299
.	ENSG00000196209	SIRPB2	284759	20p13	0.0145881	1.123	6	0.0906259	.	.	.	.	.	.	0.04	5	4	1	1.34164	6	5	1	1.63299	9	7	3	1.26491	1	1	0	1	2	2	0	1.41421	3	2	2	0
.	ENSG00000167671	UBXN6	80700	19p13.3	0.0473269	0.878	4	0.274955	.	.	.	.	.	.	0.45	6	5	1	1.63299	6	5	1	1.63299	7	6	1	1.88982	6	5	1	1.63299	6	5	1	1.63299	7	6	1	1.88982
.	ENSG00000100147	CCDC134	79879	22q13.2	0.000741173	1.542	8	0.0933588	.	.	.	.	.	.	1	6	5	1	1.63299	6	5	1	1.63299	8	7	1	2.12132	6	5	1	1.63299	6	5	1	1.63299	8	7	1	2.12132
x	ENSG00000108349	CASC3	22794	17q21.1	0.913675	0.379	1	0.498974	.	.	.	.	.	.	1	6	5	1	1.63299	6	5	1	1.63299	9	7	2	1.66667	6	5	1	1.63299	6	5	1	1.63299	7	6	1	1.88982
.	ENSG00000136297	MMD2	221938	7p22.1	0.000916863	1.423	7	0.112725	.	.	.	.	.	.	.	6	5	1	1.63299	6	5	1	1.63299	6	5	1	1.63299	6	5	1	1.63299	6	5	1	1.63299	6	5	1	1.63299
.	ENSG00000215455	KRTAP10-1	386677	21q22.3	0.106027	1.66	8	.	.	.	.	.	.	.	1	6	5	1	1.63299	6	5	1	1.63299	6	5	1	1.63299	6	5	1	1.63299	6	5	1	1.63299	6	5	1	1.63299
.	ENSG00000144559	TAMM41	132001	3p25.2	0.0001846	1.06	5	0.127782	.	.	.	.	.	.	.	5	5	0	2.23607	6	5	1	1.63299	17	13	6	1.60591	5	5	0	2.23607	6	5	1	1.63299	16	13	5	1.88562
.	ENSG00000118402	ELOVL4	6785	6q14.1	0.741051	0.407	1	0.345897	.	.	confirmed	biallelic	loss of function	Skin,Brain/Cognition,Eye	.	6	5	1	1.63299	6	5	1	1.63299	6	5	1	1.63299	6	5	1	1.63299	6	5	1	1.63299	6	5	1	1.63299
.	ENSG00000099875	MKNK2	2872	19p13.3	9.33658e-06	0.791	4	0.278201	.	.	.	.	.	.	.	0	0	0	-999	6	5	1	1.63299	8	6	2	1.41421	0	0	0	-999	5	5	0	2.23607	7	6	1	1.88982
.	ENSG00000172171	TEFM	79736	17q11.2	0.0433026	0.519	2	0.252097	.	.	.	.	.	.	0.14	4	3	1	1	6	5	1	1.63299	8	6	2	1.41421	4	3	1	1	6	5	1	1.63299	8	6	2	1.41421
.	ENSG00000172538	FAM170B	170370	10q11.23	.	1.452	7	.	.	.	.	.	.	.	.	6	5	1	1.63299	6	5	1	1.63299	16	10	7	0.727607	4	4	0	2	4	4	0	2	10	6	4	0.632456
.	ENSG00000176022	B3GALT6	126792	1p36.33	0.0481045	1.425	7	0.463883	.	.	confirmed	biallelic	loss of function	Skin,Skeleton	.	6	5	1	1.63299	6	5	1	1.63299	9	8	1	2.33333	3	3	0	1.73205	3	3	0	1.73205	6	6	0	2.44949
.	ENSG00000008517	IL32	9235	16p13.3	3.77039e-07	1.917	9	0.0897333	.	.	.	.	.	.	.	3	2	1	0.57735	6	5	1	1.63299	16	12	4	2	1	1	0	1	4	4	0	2	11	8	3	1.50756
.	ENSG00000112212	TSPO2	222642	6p21.1	4.28516e-07	1.608	8	.	.	.	.	.	.	.	.	0	0	0	-999	6	5	1	1.63299	6	5	1	1.63299	0	0	0	-999	6	5	1	1.63299	6	5	1	1.63299
.	ENSG00000069943	PIGB	9488	15q21.3	0.000232192	1.063	5	0.0764558	.	.	confirmed	biallelic	loss of function	Peripheral nerves,Endocrine/Metabolic,Brain/Cognition	1	6	5	1	1.63299	6	5	1	1.63299	6	5	1	1.63299	6	5	1	1.63299	6	5	1	1.63299	6	5	1	1.63299
x	ENSG00000103479	RBL2	5934	16q12.2	0.957797	0.268	0	0.227367	.	.	.	.	.	.	1	6	5	1	1.63299	6	5	1	1.63299	6	5	1	1.63299	6	5	1	1.63299	6	5	1	1.63299	6	5	1	1.63299
.	ENSG00000164610	RP9	6100	7p14.3	0.174163	0.803	4	0.24289	.	.	.	.	.	.	.	6	5	1	1.63299	6	5	1	1.63299	8	7	1	2.12132	6	5	1	1.63299	6	5	1	1.63299	8	7	1	2.12132
.	ENSG00000143850	PLEKHA6	22874	1q32.1	0.981969	0.422	2	0.718469	.	.	.	.	.	.	.	6	5	1	1.63299	6	5	1	1.63299	7	6	1	1.88982	6	5	1	1.63299	6	5	1	1.63299	7	6	1	1.88982
.	ENSG00000136827	TOR1A	1861	9q34.11	0.167048	1.058	5	0.142681	.	.	.	.	.	.	.	6	5	1	1.63299	6	5	1	1.63299	7	6	1	1.88982	6	5	1	1.63299	6	5	1	1.63299	7	6	1	1.88982
.	ENSG00000142583	SLC2A5	6518	1p36.23	5.67733e-05	1.191	6	0.0623087	.	.	.	.	.	.	1	0	0	0	-999	6	5	1	1.63299	10	7	3	1.26491	0	0	0	-999	6	5	1	1.63299	8	7	1	2.12132
.	ENSG00000145979	TBC1D7	51256	6p24.1	8.30116e-06	1.608	8	0.257752	.	.	.	.	.	.	.	6	5	1	1.63299	6	5	1	1.63299	6	5	1	1.63299	6	5	1	1.63299	6	5	1	1.63299	6	5	1	1.63299
.	ENSG00000170545	SMAGP	57228	12q13.13	0.0451746	1.324	7	0.0400007	.	.	.	.	.	.	.	3	3	0	1.73205	6	5	1	1.63299	6	5	1	1.63299	3	3	0	1.73205	5	5	0	2.23607	5	5	0	2.23607
.	ENSG00000007392	LUC7L	55692	16p13.3	0.164213	0.452	2	0.763468	.	.	.	.	.	.	.	4	4	0	2	6	5	1	1.63299	6	5	1	1.63299	4	4	0	2	6	5	1	1.63299	6	5	1	1.63299
.	ENSG00000076043	REXO2	25996	11q23.2	0.888429	0.771	4	0.0555234	.	.	.	.	.	.	.	1	1	0	1	6	5	1	1.63299	6	5	1	1.63299	1	1	0	1	6	5	1	1.63299	6	5	1	1.63299
.	ENSG00000100554	ATP6V1D	51382	14q23.3	0.00315144	0.894	4	0.202609	.	.	.	.	.	.	.	0	0	0	-999	6	5	1	1.63299	6	5	1	1.63299	0	0	0	-999	6	5	1	1.63299	6	5	1	1.63299
.	ENSG00000158623	COPG2	26958	7q32.2	0.0560374	0.815	4	0.243189	.	.	.	.	.	.	0.21	6	5	1	1.63299	6	5	1	1.63299	7	6	1	1.88982	2	2	0	1.41421	2	2	0	1.41421	3	3	0	1.73205
.	ENSG00000161381	PLXDC1	57125	17q12	0.000149406	0.905	4	0.187929	.	.	.	.	.	.	1	5	4	1	1.34164	6	5	1	1.63299	6	5	1	1.63299	5	4	1	1.34164	6	5	1	1.63299	6	5	1	1.63299
.	ENSG00000164040	PGRMC2	10424	4q28.2	0.403432	0.592	3	0.268301	.	.	.	.	.	.	.	0	0	0	-999	6	5	1	1.63299	6	5	1	1.63299	0	0	0	-999	0	0	0	-999	0	0	0	-999
.	ENSG00000187994	RINL	126432	19q13.2	0.0301105	0.768	4	0.134815	.	.	.	.	.	.	.	6	5	1	1.63299	6	5	1	1.63299	7	5	2	1.13389	6	5	1	1.63299	6	5	1	1.63299	7	5	2	1.13389
.	ENSG00000187479	C11orf96	387763	11p11.2	.	1.254	7	0.247926	.	.	.	.	.	.	.	6	5	1	1.63299	6	5	1	1.63299	6	5	1	1.63299	6	5	1	1.63299	6	5	1	1.63299	6	5	1	1.63299
.	ENSG00000050130	JKAMP	51528	14q23.1	0.0598977	0.62	3	0.419561	.	.	.	.	.	.	0.08	6	5	1	1.63299	6	5	1	1.63299	6	5	1	1.63299	6	5	1	1.63299	6	5	1	1.63299	6	5	1	1.63299
.	ENSG00000136197	C7orf25	79020	7p14.1	0.352369	0.588	3	0.191913	.	.	.	.	.	.	1	2	1	1	0	6	5	1	1.63299	6	5	1	1.63299	2	1	1	0	6	5	1	1.63299	6	5	1	1.63299
.	ENSG00000179598	PLD6	201164	17p11.2	0.0754626	1.758	8	0.192514	.	.	.	.	.	.	.	6	5	1	1.63299	6	5	1	1.63299	15	6	10	-1	6	5	1	1.63299	6	5	1	1.63299	6	5	1	1.63299
.	ENSG00000132031	MATN3	4148	2p24.1	1.61181e-06	1.249	6	0.0689695	.	.	confirmed	monoallelic	all missense/in frame	Skeleton	.	6	5	1	1.63299	6	5	1	1.63299	9	7	2	1.66667	6	5	1	1.63299	6	5	1	1.63299	6	5	1	1.63299
.	ENSG00000155592	ZKSCAN2	342357	16p12.1	0.00293767	0.551	2	0.333782	.	.	.	.	.	.	.	6	5	1	1.63299	6	5	1	1.63299	7	5	2	1.13389	6	5	1	1.63299	6	5	1	1.63299	7	5	2	1.13389
.	ENSG00000128965	CHAC1	79094	15q15.1	0.000276506	1.251	7	0.202956	.	.	.	.	.	.	0.32	6	5	1	1.63299	6	5	1	1.63299	7	6	1	1.88982	5	4	1	1.34164	5	4	1	1.34164	6	5	1	1.63299
.	ENSG00000240386	LCE1F	353137	1q21.3	0.0294988	1.893	9	.	.	.	.	.	.	.	.	6	5	1	1.63299	6	5	1	1.63299	7	5	2	1.13389	2	1	1	0	2	1	1	0	3	1	2	-0.57735
.	ENSG00000100319	ZMAT5	55954	22q12.2	0.000193623	1.24	6	0.202432	.	.	.	.	.	.	0.00126	6	5	1	1.63299	6	5	1	1.63299	6	5	1	1.63299	6	5	1	1.63299	6	5	1	1.63299	6	5	1	1.63299
.	ENSG00000162409	PRKAA2	5563	1p32.2	1.44262e-05	0.921	5	0.643224	.	.	.	.	.	.	.	6	5	1	1.63299	6	5	1	1.63299	6	5	1	1.63299	6	5	1	1.63299	6	5	1	1.63299	6	5	1	1.63299
.	ENSG00000142166	IFNAR1	3454	21q22.11	0.00062033	1.211	6	0.282339	.	.	.	.	.	.	.	6	5	1	1.63299	6	5	1	1.63299	10	6	4	0.632456	5	4	1	1.34164	5	4	1	1.34164	5	4	1	1.34164
.	ENSG00000140262	TCF12	6938	15q21.3	0.9739	0.372	1	0.238327	.	.	confirmed	monoallelic	loss of function	Face,Skeleton	0.02	2	2	0	1.41421	6	5	1	1.63299	7	5	2	1.13389	2	2	0	1.41421	6	5	1	1.63299	7	5	2	1.13389
.	ENSG00000079691	CARMIL1	55604	6p22.2	0.502319	0.365	1	0.0948444	.	.	.	.	.	.	0.22	6	5	1	1.63299	6	5	1	1.63299	6	5	1	1.63299	6	5	1	1.63299	6	5	1	1.63299	6	5	1	1.63299
x	ENSG00000114554	PLXNA1	5361	3q21.3	0.999998	0.262	0	0.59142	.	.	.	.	.	.	0.25	6	5	1	1.63299	6	5	1	1.63299	6	5	1	1.63299	6	5	1	1.63299	6	5	1	1.63299	6	5	1	1.63299
x	ENSG00000088179	PTPN4	5775	2q14.2	0.999998	0.279	1	0.434619	.	.	.	.	.	.	0.22	6	5	1	1.63299	6	5	1	1.63299	6	5	1	1.63299	6	5	1	1.63299	6	5	1	1.63299	6	5	1	1.63299
.	ENSG00000204616	TRIM31	11074	6p22.1	0.0163881	1.043	5	.	.	.	.	.	.	.	.	6	5	1	1.63299	6	5	1	1.63299	8	5	3	0.707107	3	3	0	1.73205	3	3	0	1.73205	5	3	2	0.447214
.	ENSG00000249581	CLRN2	645104	4p15.32	0.00028945	1.606	8	.	.	.	.	.	.	.	.	6	5	1	1.63299	6	5	1	1.63299	7	5	2	1.13389	5	4	1	1.34164	5	4	1	1.34164	6	4	2	0.816497
.	ENSG00000165806	CASP7	840	10q25.3	0.000373926	0.873	4	0.0789295	.	.	.	.	.	.	.	5	5	1	1.63299	5	5	1	1.63299	6	6	1	1.88982	5	5	1	1.63299	5	5	1	1.63299	6	6	1	1.88982
.	ENSG00000197296	FITM2	128486	20q13.12	0.000110417	1.553	8	0.0536269	.	.	.	.	.	.	.	5	5	1	1.63299	5	5	1	1.63299	8	6	4	0.632456	5	5	1	1.63299	5	5	1	1.63299	8	6	4	0.632456
.	ENSG00000107897	ACBD5	91452	10p12.1	0.0616457	0.529	2	0.367731	.	.	.	.	.	.	.	2	2	0	1.41421	5	5	1	1.63299	5	5	1	1.63299	2	2	0	1.41421	3	3	0	1.73205	3	3	0	1.73205
x	ENSG00000100852	ARHGAP5	394	14q12	0.987054	0.263	0	0.710617	Rare Single Gene Mutation	3	.	.	.	.	0.08	0	0	0	-999	5	5	1	1.63299	6	5	2	1.13389	0	0	0	-999	4	4	1	1.34164	5	4	2	0.816497
.	ENSG00000162928	PEX13	5194	2p16.1	0.0231397	1.015	5	0.190624	.	.	confirmed	biallelic	loss of function	Kidney Renal Tract,Skeleton,Endocrine/Metabolic,Brain/Cognition,GI tract	.	0	0	0	-999	5	5	1	1.63299	10	7	4	0.904534	0	0	0	-999	5	5	1	1.63299	6	5	2	1.13389
.	ENSG00000122304	PRM2	5620	16p13.13	0.108047	1.385	7	.	.	.	.	.	.	.	0.19	5	5	1	1.63299	5	5	1	1.63299	6	5	2	1.13389	5	5	1	1.63299	5	5	1	1.63299	6	5	2	1.13389
.	ENSG00000197498	RPF2	84154	6q21	0.393259	0.677	3	0.277316	.	.	.	.	.	.	0.24	5	5	1	1.63299	5	5	1	1.63299	10	8	3	1.50756	5	5	1	1.63299	5	5	1	1.63299	6	6	1	1.88982
.	ENSG00000177764	ZCCHC3	85364	20p13	.	1.179	6	0.274076	.	.	.	.	.	.	0.44	5	5	1	1.63299	5	5	1	1.63299	5	5	1	1.63299	3	2	1	0.57735	3	2	1	0.57735	3	2	1	0.57735
x	ENSG00000080345	RIF1	55183	2q23.3	1	0.113	0	0.628716	.	.	.	.	.	.	0.02	5	5	1	1.63299	5	5	1	1.63299	5	5	1	1.63299	5	5	1	1.63299	5	5	1	1.63299	5	5	1	1.63299
.	ENSG00000128039	SRD5A3	79644	4q12	0.040727	0.973	5	0.217981	.	.	confirmed	biallelic	loss of function	Endocrine/Metabolic,Brain/Cognition	0.15	5	5	1	1.63299	5	5	1	1.63299	14	8	7	0.258199	2	1	1	0	2	1	1	0	2	1	1	0
.	ENSG00000066735	KIF26A	26153	14q32.33	0.410904	0.468	2	0.161304	.	.	.	.	.	.	0.75	5	5	1	1.63299	5	5	1	1.63299	5	5	1	1.63299	5	5	1	1.63299	5	5	1	1.63299	5	5	1	1.63299
.	ENSG00000161298	ZNF382	84911	19q13.12	0.853323	0.635	3	0.125711	.	.	.	.	.	.	0.17	4	3	1	1	5	5	1	1.63299	6	6	1	1.88982	4	3	1	1	5	5	1	1.63299	6	6	1	1.88982
.	ENSG00000152253	SPC25	57405	2q24.3-q31.1	0.0594295	0.757	4	0.110676	.	.	.	.	.	.	0.06	5	5	1	1.63299	5	5	1	1.63299	7	6	2	1.41421	3	3	0	1.73205	3	3	0	1.73205	5	4	1	1.34164
x	ENSG00000215421	ZNF407	55628	18q22.3	0.999996	0.092	0	0.207533	.	.	.	.	.	.	0.76	5	5	1	1.63299	5	5	1	1.63299	11	8	4	1.1547	5	5	1	1.63299	5	5	1	1.63299	5	5	1	1.63299
.	ENSG00000174482	LINGO2	158038	9p21.1-p21.2	0.807167	0.416	1	0.36015	.	.	.	.	.	.	0.16	5	5	1	1.63299	5	5	1	1.63299	5	5	1	1.63299	5	5	1	1.63299	5	5	1	1.63299	5	5	1	1.63299
x	ENSG00000101544	ADNP2	22850	18q23	0.346938	0.392	1	0.509312	.	.	.	.	.	.	0.08	5	5	1	1.63299	5	5	1	1.63299	5	5	1	1.63299	5	5	1	1.63299	5	5	1	1.63299	5	5	1	1.63299
.	ENSG00000179104	TMTC2	160335	12q21.31	0.863101	0.477	2	0.155202	.	.	.	.	.	.	0.08	4	5	0	2.23607	5	5	1	1.63299	6	5	2	1.13389	3	4	0	2	4	4	1	1.34164	5	4	2	0.816497
.	ENSG00000175938	ORAI3	93129	16p11.2	0.0109507	1.234	6	0.0889029	.	.	.	.	.	.	.	5	5	1	1.63299	5	5	1	1.63299	6	5	2	1.13389	2	3	0	1.73205	2	3	0	1.73205	3	3	1	1
.	ENSG00000157954	WIPI2	26100	7p22.1	0.0936806	0.619	3	0.53202	.	.	.	.	.	.	0.2	4	4	1	1.34164	5	5	1	1.63299	6	6	1	1.88982	4	4	1	1.34164	5	5	1	1.63299	6	6	1	1.88982
x	ENSG00000108509	CAMTA2	23125	17p13.2	0.999992	0.262	0	0.134465	.	.	.	.	.	.	0.05	5	5	1	1.63299	5	5	1	1.63299	5	5	1	1.63299	5	5	1	1.63299	5	5	1	1.63299	5	5	1	1.63299
.	ENSG00000172785	CBWD1	55871	9p24.3	0.642141	1.197	6	0.108998	.	.	.	.	.	.	1	1	0	1	-1	5	5	1	1.63299	8	7	2	1.66667	1	0	1	-1	5	5	1	1.63299	8	7	2	1.66667
.	ENSG00000170802	FOXN2	3344	2p16.3	0.392771	0.478	2	0.224886	.	.	.	.	.	.	1	5	5	1	1.63299	5	5	1	1.63299	5	5	1	1.63299	5	5	1	1.63299	5	5	1	1.63299	5	5	1	1.63299
.	ENSG00000106263	EIF3B	8662	7p22.3	0.999971	0.067	0	0.246415	.	.	.	.	.	.	0.08	5	5	1	1.63299	5	5	1	1.63299	5	5	1	1.63299	1	1	0	1	1	1	0	1	1	1	0	1
.	ENSG00000182500	ORAI1	84876	12q24.31	0.00305336	1.777	9	0.0679622	.	.	.	.	.	.	0.33	5	5	1	1.63299	5	5	1	1.63299	5	5	1	1.63299	5	5	1	1.63299	5	5	1	1.63299	5	5	1	1.63299
x	ENSG00000100425	BRD1	23774	22q13.33	0.994535	0.245	0	0.60237	.	.	.	.	.	.	0.15	3	3	0	1.73205	5	5	1	1.63299	10	7	5	0.57735	3	3	0	1.73205	5	5	1	1.63299	10	7	5	0.57735
.	ENSG00000123154	WDR83	84292	19p13.2	8.21262e-07	1.529	8	0.322356	.	.	.	.	.	.	.	4	5	1	1.63299	4	5	1	1.63299	14	10	9	0.229416	4	5	1	1.63299	4	5	1	1.63299	7	8	4	1.1547
.	ENSG00000124102	PI3	5266	20q13.12	0.00564031	1.659	8	.	.	.	.	.	.	.	.	4	5	1	1.63299	4	5	1	1.63299	5	5	2	1.13389	4	5	1	1.63299	4	5	1	1.63299	5	5	2	1.13389
.	ENSG00000101444	AHCY	191	20q11.22	0.94407	0.616	3	0.189065	.	.	.	.	.	.	.	4	5	1	1.63299	4	5	1	1.63299	5	6	1	1.88982	4	5	1	1.63299	4	5	1	1.63299	5	6	1	1.88982
.	ENSG00000172795	DCP2	167227	5q22.2	0.856307	0.414	1	0.236442	.	.	.	.	.	.	0.33	4	5	1	1.63299	4	5	1	1.63299	4	5	1	1.63299	4	5	1	1.63299	4	5	1	1.63299	4	5	1	1.63299
.	ENSG00000101473	ACOT8	10005	20q13.12	3.56851e-05	1.001	5	0.183734	.	.	.	.	.	.	1	27	20	11	1.61645	27	20	11	1.61645	43	26	21	0.729325	10	8	3	1.50756	10	8	3	1.50756	13	9	5	1.06904
.	ENSG00000070748	CHAT	1103	10q11.23	0.0140303	0.883	4	0.0608942	.	.	.	.	.	.	0.36	10	7	3	1.26491	27	20	11	1.61645	29	21	12	1.5667	10	7	3	1.26491	15	9	6	0.774597	16	9	7	0.5
.	ENSG00000241852	C8orf58	541565	8p21.3	7.25834e-07	1.055	5	0.181161	.	.	.	.	.	.	.	19	13	6	1.60591	19	13	6	1.60591	20	13	7	1.34164	11	7	4	0.904534	11	7	4	0.904534	12	7	5	0.57735
.	ENSG00000070476	ZXDC	79364	3q21.3	0.000818652	1.005	5	0.277195	.	.	.	.	.	.	0.3	5	5	1	1.63299	17	13	6	1.60591	17	13	6	1.60591	5	5	1	1.63299	10	8	4	1.1547	10	8	4	1.1547
.	ENSG00000110628	SLC22A18	5002	11p15.4	0.00192307	1.164	6	0.0891217	.	.	.	.	.	.	1	13	10	5	1.29099	17	13	6	1.60591	17	13	6	1.60591	13	10	5	1.29099	17	13	6	1.60591	17	13	6	1.60591
.	ENSG00000143178	TBX19	9095	1q24.2	2.79914e-05	0.979	5	0.0612876	.	.	.	.	.	.	1	17	13	6	1.60591	17	13	6	1.60591	17	13	6	1.60591	3	3	0	1.73205	3	3	0	1.73205	3	3	0	1.73205
.	ENSG00000053371	AKR7A2	8574	1p36.13	3.55874e-06	1.522	8	0.0873867	.	.	.	.	.	.	0.4	17	13	6	1.60591	17	13	6	1.60591	17	13	6	1.60591	6	3	3	0	6	3	3	0	6	3	3	0
.	ENSG00000139410	SDSL	113675	12q24.13	2.99136e-09	1.808	9	0.124723	.	.	.	.	.	.	0.09	15	13	6	1.60591	15	13	6	1.60591	20	14	10	0.816497	4	2	4	-0.816497	4	2	4	-0.816497	9	3	8	-1.50756
.	ENSG00000141698	NT5C3B	115024	17q21.2	7.88067e-05	1.457	7	0.247731	.	.	.	.	.	.	.	14	13	6	1.60591	14	13	6	1.60591	17	15	7	1.70561	7	9	3	1.73205	7	9	3	1.73205	10	11	4	1.80739
.	ENSG00000142082	SIRT3	23410	11p15.5	2.70052e-05	1.045	5	0.216925	.	.	.	.	.	.	.	47	29	18	1.60451	47	29	18	1.60451	52	33	20	1.78569	12	8	4	1.1547	12	8	4	1.1547	16	11	5	1.5
.	ENSG00000161896	IP6K3	117283	6p21.31	0.0485339	1.215	6	0.0536269	.	.	.	.	.	.	0.4	43	29	18	1.60451	43	29	18	1.60451	43	29	18	1.60451	6	3	3	0	6	3	3	0	6	3	3	0
.	ENSG00000099949	LZTR1	8216	22q11.21	3.38323e-52	1.994	9	0.209081	Rare Single Gene Mutation, Syndromic	1	probable	biallelic,monoallelic	uncertain	Brain/Cognition,Heart/Cardiovasculature/Lymphatic	0.00599	53	34	22	1.60357	53	34	22	1.60357	55	35	23	1.57568	39	25	17	1.23443	39	25	17	1.23443	39	25	17	1.23443
.	ENSG00000203710	CR1	1378	1q32.2	9.34033e-08	0.964	5	0.100116	.	.	.	.	.	.	0.13	47	30	20	1.41421	53	34	22	1.60357	55	34	24	1.31306	17	12	5	1.69775	23	16	7	1.87663	25	16	9	1.4
.	ENSG00000100249	C22orf31	25770	22q12.1	2.31878e-05	1.492	8	0.0555099	.	.	.	.	.	.	.	14	10	4	1.60357	14	10	4	1.60357	26	15	12	0.57735	7	6	1	1.88982	7	6	1	1.88982	7	6	1	1.88982
.	ENSG00000054983	GALC	2581	14q31.3	6.28347e-07	0.937	5	0.218365	.	.	confirmed	biallelic	loss of function	Brain/Cognition	1	14	10	4	1.60357	14	10	4	1.60357	17	12	5	1.69775	14	10	4	1.60357	14	10	4	1.60357	17	12	5	1.69775
.	ENSG00000161973	CCDC42	146849	17p13.1	1.68964e-05	1.066	5	.	.	.	.	.	.	.	.	14	10	4	1.60357	14	10	4	1.60357	15	10	5	1.29099	9	7	2	1.66667	9	7	2	1.66667	10	7	3	1.26491
.	ENSG00000154743	TSEN2	80746	3p25.2	0.000104861	1.144	6	0.245776	.	.	probable	biallelic	all missense/in frame	Brain/Cognition	1	11	8	3	1.50756	14	10	4	1.60357	17	11	6	1.21268	5	4	1	1.34164	8	6	2	1.41421	9	7	2	1.66667
.	ENSG00000144959	NCEH1	57552	3q26.31	0.00107451	0.72	3	0.152913	.	.	.	.	.	.	.	5	4	1	1.34164	14	10	4	1.60357	14	10	4	1.60357	5	4	1	1.34164	12	9	3	1.73205	12	9	3	1.73205
.	ENSG00000023330	ALAS1	211	3p21.2	0.907957	0.49	2	0.234744	.	.	.	.	.	.	1	13	10	4	1.60357	13	10	4	1.60357	15	11	6	1.21268	5	5	0	2.23607	5	5	0	2.23607	7	6	2	1.41421
.	ENSG00000188784	PLA2G2E	30814	1p36.13	0.000343166	1.736	8	.	.	.	.	.	.	.	.	13	10	4	1.60357	13	10	4	1.60357	13	10	4	1.60357	3	3	0	1.73205	3	3	0	1.73205	3	3	0	1.73205
.	ENSG00000180834	MAP6D1	79929	3q27.1	0.051828	1.219	6	0.153543	.	.	.	.	.	.	.	13	10	4	1.60357	13	10	4	1.60357	13	10	4	1.60357	9	6	3	1	9	6	3	1	9	6	3	1
.	ENSG00000178904	DPY19L3	147991	19q13.11	0.0800405	0.657	3	0.403756	.	.	.	.	.	.	0.12	13	10	4	1.60357	13	10	4	1.60357	14	11	4	1.80739	7	6	2	1.41421	7	6	2	1.41421	8	7	2	1.66667
.	ENSG00000046604	DSG2	1829	18q12.1	0.000747067	0.79	4	0.141107	.	.	.	.	.	.	1	13	10	4	1.60357	13	10	4	1.60357	15	10	6	1	11	10	2	2.3094	11	10	2	2.3094	11	10	2	2.3094
.	ENSG00000172955	ADH6	130	4q23	0.00201652	1.173	6	0.0617953	.	.	.	.	.	.	.	4	3	1	1	13	10	4	1.60357	15	12	4	2	4	3	1	1	5	4	1	1.34164	7	6	1	1.88982
.	ENSG00000100445	SDR39U1	56948	14q12	7.40936e-08	1.616	8	0.287676	.	.	.	.	.	.	0.08	5	3	3	0	12	10	4	1.60357	16	11	7	0.942809	3	1	3	-1	6	5	3	0.707107	9	6	5	0.301511
.	ENSG00000178665	ZNF713	349075	7p11.2	0.0011152	1.042	5	0.171635	Rare Single Gene Mutation	3	possible	monoallelic	5_prime or 3_prime UTR mutation	Brain/Cognition	0.32	12	10	4	1.60357	12	10	4	1.60357	12	10	4	1.60357	3	4	0	2	3	4	0	2	3	4	0	2
.	ENSG00000173530	TNFRSF10D	8793	8p21.3	3.28274e-05	1.17	6	0.0496948	.	.	.	.	.	.	.	12	10	4	1.60357	12	10	4	1.60357	13	11	4	1.80739	9	7	4	0.904534	9	7	4	0.904534	10	8	4	1.1547
.	ENSG00000107554	DNMBP	23268	10q24.2	1.15012e-09	0.721	3	0.253672	.	.	.	.	.	.	0.12	10	8	3	1.50756	12	10	4	1.60357	13	10	5	1.29099	10	8	3	1.50756	11	9	4	1.38675	12	9	5	1.06904
.	ENSG00000104884	ERCC2	2068	19q13.32	3.14163e-13	1.086	6	0.111199	.	.	confirmed	biallelic	loss of function	Skin,Skeleton,Spinal cord/Peripheral nerves,Brain/Cognition	1	55	40	27	1.5882	55	40	27	1.5882	56	41	27	1.69775	34	23	15	1.29777	34	23	15	1.29777	35	24	15	1.44115
.	ENSG00000107736	CDH23	64072	10q22.1	0.050693	0.567	2	.	.	.	confirmed	biallelic	all missense/in frame|loss of function	Eye,Ear	0.29	0	0	0	-999	44	30	19	1.57143	46	32	20	1.6641	0	0	0	-999	31	21	15	1	33	23	16	1.1209
.	ENSG00000171804	WDR87	83889	19q13.13	.	0.943	5	0.125134	.	.	.	.	.	.	0.5	94	56	42	1.41421	100	60	44	1.56893	179	101	88	0.945611	32	20	12	1.41421	38	24	14	1.62221	77	44	36	0.894427
.	ENSG00000105877	DNAH11	8701	7p15.3	.	0.674	3	0.0568109	.	.	.	.	.	.	0.81	91	60	44	1.56893	91	60	44	1.56893	102	65	50	1.39876	71	47	37	1.09109	71	47	37	1.09109	74	49	38	1.17932
.	ENSG00000054938	CHRDL2	25884	11q13.4	2.13642e-05	0.888	4	.	.	.	.	.	.	.	1	10	5	5	0	26	17	9	1.56893	30	17	13	0.730297	9	4	5	-0.333333	9	4	5	-0.333333	13	4	9	-1.38675
.	ENSG00000185418	TARSL2	123283	15q26.3	2.85774e-09	0.898	4	0.272434	.	.	.	.	.	.	.	25	17	9	1.56893	25	17	9	1.56893	26	17	10	1.34715	25	17	9	1.56893	25	17	9	1.56893	26	17	10	1.34715
.	ENSG00000110013	SIAE	54414	11q24.2	2.58572e-09	1.159	6	0.145217	.	.	.	.	.	.	.	24	17	9	1.56893	24	17	9	1.56893	25	18	9	1.73205	24	17	9	1.56893	24	17	9	1.56893	25	18	9	1.73205
.	ENSG00000054179	ENTPD2	954	9q34.3	9.49154e-07	1.471	7	0.0618391	.	.	.	.	.	.	0.07	20	16	7	1.87663	23	17	9	1.56893	24	18	10	1.51186	16	15	4	2.52357	19	16	6	2.13201	20	17	7	2.04124
.	ENSG00000128915	ICE2	79664	15q22.2	7.4531e-08	0.839	4	0.197491	.	.	.	.	.	.	0.16	7	7	0	2.64575	23	17	9	1.56893	23	17	9	1.56893	5	5	0	2.23607	21	15	9	1.22474	21	15	9	1.22474
.	ENSG00000198198	SZT2	23334	1p34.2	1.51747e-07	0.405	1	0.247433	.	.	probable	biallelic	loss of function	Brain/Cognition	0.78	0	0	0	-999	32	21	12	1.5667	32	21	12	1.5667	0	0	0	-999	32	21	12	1.5667	32	21	12	1.5667
.	ENSG00000145428	RNF175	285533	4q31.3	6.78626e-10	1.431	7	0.173177	.	.	.	.	.	.	0.31	32	21	12	1.5667	32	21	12	1.5667	47	27	21	0.866025	13	8	5	0.83205	13	8	5	0.83205	14	9	5	1.06904
.	ENSG00000149573	MPZL2	10205	11q23.3	1.2192e-11	1.864	9	0.0620737	.	.	.	.	.	.	.	31	21	12	1.5667	31	21	12	1.5667	31	21	12	1.5667	13	8	6	0.534522	13	8	6	0.534522	13	8	6	0.534522
.	ENSG00000108515	ENO3	2027	17p13.2	6.90899e-11	1.686	8	0.051598	.	.	.	.	.	.	0.1	31	21	12	1.5667	31	21	12	1.5667	31	21	12	1.5667	8	5	3	0.707107	8	5	3	0.707107	8	5	3	0.707107
.	ENSG00000062282	DGAT2	84649	11q13.5	7.51043e-08	1.247	6	0.0695321	.	.	.	.	.	.	.	27	19	12	1.25724	29	21	12	1.5667	29	21	12	1.5667	5	3	2	0.447214	7	5	2	1.13389	7	5	2	1.13389
.	ENSG00000071991	CDH19	28513	18q22.1	1.92476e-09	1.119	6	0.0612569	.	.	.	.	.	.	1	29	21	12	1.5667	29	21	12	1.5667	31	23	14	1.47959	22	15	11	0.784465	22	15	11	0.784465	24	17	13	0.730297
.	ENSG00000112297	CRYBG1	202	6q21	7.45739e-20	1.006	5	0.0631399	.	.	.	.	.	.	0.09	25	14	11	0.6	69	42	29	1.54282	71	42	31	1.28745	9	6	3	1	30	19	12	1.25724	32	19	14	0.870388
.	ENSG00000166866	MYO1A	4640	12q13.3	1.94522e-35	1.325	7	0.0536269	.	.	.	.	.	.	1	91	59	39	2.02031	99	62	46	1.5396	106	66	51	1.38675	29	17	13	0.730297	35	19	17	0.333333	36	19	18	0.164399
.	ENSG00000131778	CHD1L	9557	1q21.1	1.05042e-20	1.299	7	0.144076	.	.	.	.	.	.	0.22	69	43	31	1.39497	79	49	35	1.52753	79	49	35	1.52753	32	18	17	0.169031	40	24	19	0.762493	40	24	19	0.762493
.	ENSG00000111554	MDM1	56890	12q15	5.78288e-08	0.892	4	0.237721	.	.	.	.	.	.	0.52	0	0	0	-999	21	14	7	1.52753	26	17	9	1.56893	0	0	0	-999	18	12	6	1.41421	20	13	7	1.34164
.	ENSG00000090581	GNPTG	84572	16p13.3	5.99622e-08	1.215	6	0.161902	.	.	confirmed	biallelic	loss of function	Skeleton,Endocrine/Metabolic,Brain/Cognition	0.17	21	14	7	1.52753	21	14	7	1.52753	21	14	7	1.52753	9	6	3	1	9	6	3	1	9	6	3	1
.	ENSG00000197321	SVIL	6840	10p11.23	0.9994	0.358	1	0.223712	.	.	.	.	.	.	0.39	11	6	5	0.301511	21	14	7	1.52753	24	15	9	1.22474	11	6	5	0.301511	16	10	6	1	19	11	8	0.688247
.	ENSG00000135837	CEP350	9857	1q25.2	0.999996	0.184	0	0.78198	.	.	.	.	.	.	0.22	20	14	7	1.52753	20	14	7	1.52753	20	14	7	1.52753	14	9	6	0.774597	14	9	6	0.774597	14	9	6	0.774597
.	ENSG00000109205	ODAM	54959	4q13.3	1.16193e-13	1.515	8	.	.	.	.	.	.	.	.	20	14	7	1.52753	20	14	7	1.52753	20	14	7	1.52753	2	2	0	1.41421	2	2	0	1.41421	2	2	0	1.41421
.	ENSG00000198734	F5	2153	1q24.2	4.69402e-08	0.562	2	0.106034	.	.	.	.	.	.	0.71	20	14	7	1.52753	20	14	7	1.52753	24	16	10	1.1767	20	14	7	1.52753	20	14	7	1.52753	24	16	10	1.1767
.	ENSG00000130305	NSUN5	55695	7q11.23	1.45415e-06	1.298	7	0.261479	.	.	.	.	.	.	0.48	19	14	7	1.52753	19	14	7	1.52753	23	15	10	1	5	3	2	0.447214	5	3	2	0.447214	6	4	2	0.816497
.	ENSG00000112041	TULP1	7287	6p21.31	0.807904	0.605	3	.	.	.	.	.	.	.	1	18	14	7	1.52753	18	14	7	1.52753	18	14	7	1.52753	17	13	7	1.34164	17	13	7	1.34164	17	13	7	1.34164
.	ENSG00000013573	DDX11	1663	12p11.21	.	0.961	5	0.107923	.	.	confirmed	biallelic	loss of function	Bone Marrow/Immune,Skin,Brain/Cognition	0.3	55	37	24	1.66448	56	37	25	1.524	60	41	25	1.96946	25	20	9	2.04265	26	20	10	1.82574	27	21	10	1.97566
.	ENSG00000054219	LY75	4065	2q24.2	3.63213e-27	0.926	5	.	.	.	.	.	.	.	1	89	56	41	1.52302	89	56	41	1.52302	106	62	53	0.839254	46	30	21	1.26025	46	30	21	1.26025	57	34	29	0.629941
.	ENSG00000121289	CEP89	84902	19q13.11	4.17122e-20	1.223	6	0.266482	.	.	.	.	.	.	1	35	22	13	1.52128	35	22	13	1.52128	38	23	15	1.29777	25	14	11	0.6	25	14	11	0.6	27	15	12	0.57735
.	ENSG00000244734	HBB	3043	11p15.4	1.02493e-08	1.978	9	0.0985141	.	.	.	.	.	.	0.12	34	22	13	1.52128	34	22	13	1.52128	34	22	13	1.52128	8	4	4	0	8	4	4	0	8	4	4	0
.	ENSG00000084636	COL16A1	1307	1p35.2	3.38474e-15	0.627	3	0.114924	.	.	.	.	.	.	0.33	33	22	13	1.52128	33	22	13	1.52128	40	25	17	1.23443	33	22	13	1.52128	33	22	13	1.52128	33	22	13	1.52128
.	ENSG00000091137	SLC26A4	5172	7q22.3	6.36693e-13	1.175	6	0.122055	.	.	.	.	.	.	0.11	13	10	5	1.29099	33	22	13	1.52128	54	35	23	1.57568	11	9	4	1.38675	20	16	6	2.13201	21	16	7	1.87663
.	ENSG00000198838	RYR3	6263	15q14	1	0.279	1	0.359682	.	.	possible	monoallelic	loss of function	Brain/Cognition	0.02	30	22	13	1.52128	30	22	13	1.52128	31	22	14	1.33333	30	22	13	1.52128	30	22	13	1.52128	31	22	14	1.33333
.	ENSG00000181396	OGFOD3	79701	17q25.3	0.000595569	1.31	7	0.150297	.	.	.	.	.	.	.	8	6	3	1	26	18	10	1.51186	26	18	10	1.51186	7	5	3	0.707107	10	6	5	0.301511	10	6	5	0.301511
.	ENSG00000107862	GBF1	8729	10q24.32	4.12351e-07	0.551	2	0.230836	.	.	.	.	.	.	0.66	26	18	10	1.51186	26	18	10	1.51186	27	18	11	1.29987	22	15	9	1.22474	22	15	9	1.22474	23	15	10	1
.	ENSG00000134077	THUMPD3	25917	3p25.3	3.99618e-11	1.249	6	0.288855	.	.	.	.	.	.	0.22	24	18	10	1.51186	24	18	10	1.51186	30	21	13	1.37199	16	12	8	0.894427	16	12	8	0.894427	18	13	9	0.852803
.	ENSG00000164440	TXLNB	167838	6q24.1	1.64578e-16	1.106	6	0.0711272	.	.	.	.	.	.	1	24	18	10	1.51186	24	18	10	1.51186	31	23	13	1.66667	18	11	9	0.447214	18	11	9	0.447214	24	15	12	0.57735
.	ENSG00000173064	HECTD4	283450	12q24.13	1	0.127	0	0.705092	Rare Single Gene Mutation	1	.	.	.	.	0.00239	13	9	7	0.5	23	18	10	1.51186	23	18	10	1.51186	8	6	3	1	9	7	3	1.26491	9	7	3	1.26491
.	ENSG00000186529	CYP4F3	4051	19p13.12	6.83108e-14	1.382	7	0.0608942	.	.	.	.	.	.	0.19	36	22	14	1.33333	44	27	17	1.50756	46	27	19	1.17954	7	5	2	1.13389	12	7	5	0.57735	12	7	5	0.57735
.	ENSG00000150628	SPATA4	132851	4q34.2	0.000481542	1.508	8	0.0565097	.	.	.	.	.	.	.	28	17	12	0.928477	43	27	17	1.50756	44	28	17	1.63978	3	2	1	0.57735	8	4	4	0	9	5	4	0.333333
.	ENSG00000095587	TLL2	7093	10q24.1	2.1806e-19	1.151	6	0.0638877	.	.	.	.	.	.	1	41	27	17	1.50756	41	27	17	1.50756	43	27	19	1.17954	38	25	16	1.40556	38	25	16	1.40556	40	25	18	1.06749
.	ENSG00000096433	ITPR3	3710	6p21.31	4.97537e-12	0.569	2	0.106806	.	.	.	.	.	.	0.34	41	27	17	1.50756	41	27	17	1.50756	42	28	17	1.63978	36	22	17	0.800641	36	22	17	0.800641	37	23	17	0.948683
.	ENSG00000205649	HTN3	3347	4q13.3	0.000271793	1.886	9	0.0536269	.	.	.	.	.	.	.	8	5	3	0.707107	12	8	3	1.50756	12	8	3	1.50756	2	2	0	1.41421	6	5	0	2.23607	6	5	0	2.23607
x	ENSG00000198862	LTN1	26046	21q21.3	0.832714	0.366	1	0.589831	.	.	.	.	.	.	0.11	11	8	3	1.50756	11	8	3	1.50756	22	15	7	1.70561	11	8	3	1.50756	11	8	3	1.50756	12	8	4	1.1547
.	ENSG00000153107	ANAPC1	64682	2q13	.	0.305	1	0.257849	.	.	confirmed	biallelic	loss of function	Teeth & Dentitian,Skeleton,Multisystem,Eye,Skin,Face,Brain/Cognition,Hair/Nails	.	11	8	3	1.50756	11	8	3	1.50756	11	8	3	1.50756	9	6	3	1	9	6	3	1	9	6	3	1
.	ENSG00000104879	CKM	1158	19q13.32	0.00505059	0.785	4	0.0536269	.	.	.	.	.	.	0.15	11	8	3	1.50756	11	8	3	1.50756	11	8	3	1.50756	11	8	3	1.50756	11	8	3	1.50756	11	8	3	1.50756
.	ENSG00000081721	DUSP12	11266	1q23.3	0.00353534	0.894	4	0.2833	.	.	.	.	.	.	.	11	8	3	1.50756	11	8	3	1.50756	11	8	3	1.50756	9	6	3	1	9	6	3	1	9	6	3	1
.	ENSG00000120910	PPP3CC	5533	8p21.3	0.0166246	0.443	2	0.107185	.	.	.	.	.	.	1	11	8	3	1.50756	11	8	3	1.50756	17	11	6	1.21268	11	8	3	1.50756	11	8	3	1.50756	14	9	5	1.06904
.	ENSG00000198931	APRT	353	16q24.3	4.7182e-10	1.958	9	0.0830518	.	.	.	.	.	.	.	10	7	3	1.26491	11	8	3	1.50756	13	9	4	1.38675	8	6	2	1.41421	9	7	2	1.66667	11	8	3	1.50756
.	ENSG00000185347	TEDC1	283643	14q32.33	0.00122228	0.704	3	0.143055	.	.	.	.	.	.	0.51	9	7	2	1.66667	11	8	3	1.50756	29	18	11	1.29987	9	7	2	1.66667	10	7	3	1.26491	14	10	4	1.60357
.	ENSG00000148362	PAXX	286257	9q34.3	0.569786	1.06	5	0.166793	.	.	.	.	.	.	.	11	8	3	1.50756	11	8	3	1.50756	11	8	3	1.50756	2	2	0	1.41421	2	2	0	1.41421	2	2	0	1.41421
.	ENSG00000169919	GUSB	2990	7q11.21	4.07006e-05	0.754	4	0.183287	.	.	confirmed	biallelic	loss of function	Face,Skeleton,Endocrine/Metabolic,Brain/Cognition	0.13	11	8	3	1.50756	11	8	3	1.50756	11	8	3	1.50756	11	8	3	1.50756	11	8	3	1.50756	11	8	3	1.50756
.	ENSG00000148110	MFSD14B	84641	9q22.32	0.0239502	0.68	3	0.253272	.	.	.	.	.	.	1	11	8	3	1.50756	11	8	3	1.50756	11	8	3	1.50756	11	8	3	1.50756	11	8	3	1.50756	11	8	3	1.50756
.	ENSG00000121621	KIF18A	81930	11p14.1	0.149441	0.477	2	0.0785318	.	.	.	.	.	.	0.32	11	8	3	1.50756	11	8	3	1.50756	11	8	3	1.50756	10	8	2	1.89737	10	8	2	1.89737	10	8	2	1.89737
.	ENSG00000106018	VIPR2	7434	7q36.3	9.34379e-07	1.05	5	0.118244	.	.	.	.	.	.	.	11	8	3	1.50756	11	8	3	1.50756	22	14	8	1.2792	11	8	3	1.50756	11	8	3	1.50756	19	12	7	1.14708
.	ENSG00000108244	KRT23	25984	17q21.2	2.82683e-08	1.337	7	0.0717142	.	.	.	.	.	.	.	7	5	2	1.13389	11	8	3	1.50756	11	8	3	1.50756	7	5	2	1.13389	9	6	3	1	9	6	3	1
.	ENSG00000204219	TCEA3	6920	1p36.12	0.000965886	0.73	3	0.0801188	.	.	.	.	.	.	.	7	4	3	0.377964	11	8	3	1.50756	11	8	3	1.50756	1	1	0	1	5	5	0	2.23607	5	5	0	2.23607
.	ENSG00000187997	C17orf99	100141515	17q25.3	.	0.791	4	0.0536269	.	.	.	.	.	.	.	11	8	3	1.50756	11	8	3	1.50756	12	8	4	1.1547	4	2	2	0	4	2	2	0	5	2	3	-0.447214
.	ENSG00000150967	ABCB9	23457	12q24.31	0.00290111	0.653	3	0.125398	.	.	.	.	.	.	0.02	9	7	3	1.26491	10	8	3	1.50756	41	24	19	0.762493	9	7	3	1.26491	10	8	3	1.50756	13	9	5	1.06904
.	ENSG00000130414	NDUFA10	4705	2q37.3	0.00138794	1.097	6	0.244006	.	.	probable	biallelic	all missense/in frame		.	10	8	3	1.50756	10	8	3	1.50756	18	10	9	0.229416	8	6	3	1	8	6	3	1	11	7	5	0.57735
.	ENSG00000142677	IL22RA1	58985	1p36.11	0.0644009	0.627	3	.	.	.	.	.	.	.	0.47	10	8	3	1.50756	10	8	3	1.50756	10	8	3	1.50756	10	8	3	1.50756	10	8	3	1.50756	10	8	3	1.50756
.	ENSG00000169885	CALML6	163688	1p36.33	0.000127437	1.757	8	.	.	.	.	.	.	.	.	10	8	3	1.50756	10	8	3	1.50756	10	8	3	1.50756	10	8	3	1.50756	10	8	3	1.50756	10	8	3	1.50756
.	ENSG00000144895	EIF2A	83939	3q25.1	0.000158939	0.878	4	0.224159	.	.	.	.	.	.	0.00514	6	6	1	1.88982	10	8	3	1.50756	11	8	4	1.1547	6	6	1	1.88982	10	8	3	1.50756	11	8	4	1.1547
.	ENSG00000180185	FAHD1	81889	16p13.3	1.19227e-08	1.967	9	0.3189	.	.	.	.	.	.	.	10	8	3	1.50756	10	8	3	1.50756	16	12	5	1.69775	5	4	2	0.816497	5	4	2	0.816497	5	4	2	0.816497
x	ENSG00000024048	UBR2	23304	6p21.1	1	0.213	0	0.495987	.	.	.	.	.	.	0.52	10	8	3	1.50756	10	8	3	1.50756	12	9	4	1.38675	10	8	3	1.50756	10	8	3	1.50756	12	9	4	1.38675
.	ENSG00000151532	VTI1A	143187	10q25.2	0.413424	0.86	4	0.173907	.	.	.	.	.	.	.	10	8	3	1.50756	10	8	3	1.50756	17	12	6	1.41421	10	8	3	1.50756	10	8	3	1.50756	11	9	3	1.73205
.	ENSG00000163872	YEATS2	55689	3q27.1	0.999978	0.28	1	0.224475	Rare Single Gene Mutation, Genetic Association	3	.	.	.	.	0.11	9	8	3	1.50756	9	8	3	1.50756	9	8	3	1.50756	9	8	3	1.50756	9	8	3	1.50756	9	8	3	1.50756
.	ENSG00000232653	GOLGA8N	643699	15q13.3	.	1.216	6	0.160492	.	.	.	.	.	.	.	9	8	3	1.50756	9	8	3	1.50756	9	8	3	1.50756	2	1	1	0	2	1	1	0	2	1	1	0
.	ENSG00000168843	FSTL5	56884	4q32.2	0.00256261	0.63	3	0.344533	.	.	.	.	.	.	.	9	8	3	1.50756	9	8	3	1.50756	9	8	3	1.50756	8	7	3	1.26491	8	7	3	1.26491	8	7	3	1.26491
.	ENSG00000257093	KIAA1147	57189	7q34	0.00204302	0.809	4	0.273075	.	.	.	.	.	.	.	9	8	3	1.50756	9	8	3	1.50756	10	9	3	1.73205	8	7	3	1.26491	8	7	3	1.26491	9	8	3	1.50756
x	ENSG00000100129	EIF3L	51386	22q13.1	0.938814	0.366	1	0.438375	.	.	.	.	.	.	.	7	7	1	2.12132	9	8	3	1.50756	9	8	3	1.50756	7	7	1	2.12132	9	8	3	1.50756	9	8	3	1.50756
.	ENSG00000154065	ANKRD29	147463	18q11.2	2.59982e-05	1.325	7	0.0814312	.	.	.	.	.	.	1	0	0	0	-999	9	8	3	1.50756	11	9	4	1.38675	0	0	0	-999	3	2	1	0.57735	5	3	2	0.447214
.	ENSG00000187942	LDLRAD2	401944	1p36.12	0.000195123	1.241	6	0.0531407	.	.	.	.	.	.	0.04	9	8	3	1.50756	9	8	3	1.50756	9	8	3	1.50756	6	5	2	1.13389	6	5	2	1.13389	6	5	2	1.13389
.	ENSG00000158109	TPRG1L	127262	1p36.32	0.00284528	1.486	8	0.409031	.	.	.	.	.	.	.	9	8	3	1.50756	9	8	3	1.50756	9	8	3	1.50756	9	8	3	1.50756	9	8	3	1.50756	9	8	3	1.50756
.	ENSG00000018625	ATP1A2	477	1q23.2	0.60022	0.495	2	0.112034	.	.	.	.	.	.	1	9	8	3	1.50756	9	8	3	1.50756	9	8	3	1.50756	9	8	3	1.50756	9	8	3	1.50756	9	8	3	1.50756
x	ENSG00000060749	QSER1	79832	11p13	0.999936	0.208	0	0.692441	.	.	.	.	.	.	0.39	9	8	3	1.50756	9	8	3	1.50756	10	8	4	1.1547	9	8	3	1.50756	9	8	3	1.50756	9	8	3	1.50756
.	ENSG00000196218	RYR1	6261	19q13.2	1.60966e-07	0.456	2	0.197467	.	.	confirmed	biallelic	loss of function	Musculature	0.14	71	44	31	1.50111	71	44	31	1.50111	71	44	31	1.50111	45	28	21	1	45	28	21	1	45	28	21	1
.	ENSG00000154263	ABCA10	10349	17q24.3	1.20689e-27	0.968	5	0.069692	Rare Single Gene Mutation	3	.	.	.	.	1	24	14	13	0.19245	60	38	26	1.5	61	38	27	1.36438	12	7	7	0	29	17	14	0.538816	30	17	15	0.353553
.	ENSG00000163817	SLC6A20	54716	3p21.31	6.44898e-10	1.26	7	0.101644	.	.	.	.	.	.	.	16	11	5	1.5	16	11	5	1.5	16	11	5	1.5	6	3	3	0	6	3	3	0	6	3	3	0
.	ENSG00000172653	C17orf66	.	17q12	5.18585e-10	1.134	6	.	.	.	.	.	.	.	.	15	11	4	1.80739	16	11	5	1.5	29	18	12	1.09545	13	9	4	1.38675	14	9	5	1.06904	15	9	6	0.774597
.	ENSG00000102977	ACD	65057	16q22.1	5.7798e-07	1.187	6	0.185449	.	.	.	.	.	.	0.0046	15	10	5	1.29099	16	11	5	1.5	16	11	5	1.5	15	10	5	1.29099	16	11	5	1.5	16	11	5	1.5
.	ENSG00000115221	ITGB6	3694	2q24.2	1.90572e-15	1.234	6	0.0536269	.	.	.	.	.	.	1	14	9	5	1.06904	16	11	5	1.5	16	11	5	1.5	12	7	5	0.57735	14	9	5	1.06904	14	9	5	1.06904
.	ENSG00000133028	SCO1	6341	17p13.1	0.507629	0.991	5	0.166017	.	.	confirmed	biallelic	loss of function	Musculature,Endocrine/Metabolic,Brain/Cognition,GI tract,Heart/Cardiovasculature/Lymphatic	.	16	11	5	1.5	16	11	5	1.5	16	11	5	1.5	8	4	4	0	8	4	4	0	8	4	4	0
.	ENSG00000162065	TBC1D24	57465	16p13.3	5.84285e-07	1.123	6	0.635299	.	.	confirmed	biallelic	all missense/in frame|loss of function	Skeleton,Brain/Cognition,Ear|Brain/Cognition	1	16	11	5	1.5	16	11	5	1.5	16	11	5	1.5	10	5	5	0	10	5	5	0	10	5	5	0
.	ENSG00000103811	CTSH	1512	15q25.1	3.17315e-06	1.011	5	0.104521	.	.	.	.	.	.	1	16	11	5	1.5	16	11	5	1.5	17	11	6	1.21268	4	2	2	0	4	2	2	0	5	2	3	-0.447214
.	ENSG00000050405	LIMA1	51474	12q13.12	1.2836e-07	0.855	4	0.214775	.	.	.	.	.	.	0.17	3	2	1	0.57735	16	11	5	1.5	16	11	5	1.5	3	2	1	0.57735	16	11	5	1.5	16	11	5	1.5
.	ENSG00000113504	SLC12A7	10723	5p15.33	8.45109e-11	0.885	4	0.0811161	.	.	.	.	.	.	0.34	16	11	5	1.5	16	11	5	1.5	16	11	5	1.5	14	9	5	1.06904	14	9	5	1.06904	14	9	5	1.06904
.	ENSG00000184647	PRSS55	203074	8p23.1	1.23357e-08	1.88	9	0.0533411	.	.	.	.	.	.	1	15	11	5	1.5	15	11	5	1.5	20	12	9	0.654654	4	2	2	0	4	2	2	0	9	3	6	-1
.	ENSG00000103707	MTFMT	123263	15q22.31	0.00021633	1.008	5	0.166376	.	.	.	.	.	.	0.11	15	11	5	1.5	15	11	5	1.5	16	11	6	1.21268	6	3	4	-0.377964	6	3	4	-0.377964	7	3	5	-0.707107
.	ENSG00000101331	CCM2L	140706	20q11.21	0.000537998	1.102	6	0.0833641	.	.	.	.	.	.	0.02	13	11	3	2.13809	15	11	5	1.5	15	11	5	1.5	11	9	3	1.73205	13	9	5	1.06904	13	9	5	1.06904
.	ENSG00000101773	RBBP8	5932	18q11.2	0.000108379	0.749	4	0.240984	.	.	.	.	.	.	0.06	15	11	5	1.5	15	11	5	1.5	17	12	6	1.41421	13	10	4	1.60357	13	10	4	1.60357	13	10	4	1.60357
.	ENSG00000089199	CHGB	1114	20p12.3	3.81636e-07	0.776	4	0.550069	.	.	.	.	.	.	1	15	11	5	1.5	15	11	5	1.5	15	11	5	1.5	15	11	5	1.5	15	11	5	1.5	15	11	5	1.5
.	ENSG00000204311	PJVK	494513	2q31.2	1.07044e-05	1.149	6	0.145826	.	.	.	.	.	.	0.27	14	11	5	1.5	14	11	5	1.5	14	11	5	1.5	7	6	2	1.41421	7	6	2	1.41421	7	6	2	1.41421
.	ENSG00000167910	CYP7A1	1581	8q12.1	0.00345536	0.824	4	.	.	.	.	.	.	.	.	14	11	5	1.5	14	11	5	1.5	14	11	5	1.5	12	9	5	1.06904	12	9	5	1.06904	12	9	5	1.06904
.	ENSG00000138303	ASCC1	51008	10q22.1	1.30498e-05	1.317	7	0.301269	.	.	possible	biallelic	loss of function	Spinal cord/Peripheral nerves,Skeleton,Brain/Cognition	.	14	11	5	1.5	14	11	5	1.5	17	14	5	2.06474	11	9	4	1.38675	11	9	4	1.38675	12	10	4	1.60357
.	ENSG00000167210	LOXHD1	125336	18q21.1	.	1.012	5	0.0536269	.	.	.	.	.	.	0.06	6	3	3	0	70	45	32	1.48149	72	46	33	1.46261	6	3	3	0	41	24	21	0.447214	43	25	22	0.437595
.	ENSG00000135476	ESPL1	9700	12q13.13	1	0.159	0	0.0712375	.	.	.	.	.	.	1	36	23	14	1.47959	36	23	14	1.47959	36	23	14	1.47959	4	2	2	0	4	2	2	0	4	2	2	0
.	ENSG00000114204	SERPINI2	5276	3q26.1	1.99905e-10	1.531	8	0.0545719	.	.	.	.	.	.	0.27	36	23	14	1.47959	36	23	14	1.47959	36	23	14	1.47959	11	7	4	0.904534	11	7	4	0.904534	11	7	4	0.904534
.	ENSG00000155438	NIFK	84365	2q14.3	0.000174106	0.956	5	0.147164	.	.	.	.	.	.	0.11	35	23	14	1.47959	35	23	14	1.47959	47	31	18	1.85714	5	2	3	-0.447214	5	2	3	-0.447214	5	2	3	-0.447214
.	ENSG00000187848	P2RX2	22953	12q24.33	9.6942e-12	1.403	7	.	.	.	.	.	.	.	1	31	22	12	1.71499	34	23	14	1.47959	90	54	44	1.01015	12	9	6	0.774597	15	10	8	0.471405	18	11	10	0.218218
.	ENSG00000107521	HPS1	3257	10q24.2	5.99071e-07	0.692	3	0.100636	.	.	confirmed	biallelic	loss of function	Bone Marrow/Immune,Skin	1	5	4	1	1.34164	33	23	14	1.47959	33	23	14	1.47959	3	2	1	0.57735	12	10	4	1.60357	12	10	4	1.60357
.	ENSG00000196188	CTSE	1510	1q32.1	4.86867e-07	1.618	8	0.0536269	.	.	.	.	.	.	.	28	18	14	0.707107	33	23	14	1.47959	35	25	14	1.76141	5	4	1	1.34164	10	9	1	2.52982	12	11	1	2.88675
.	ENSG00000215262	KCNU1	157855	8p11.23	3.90824e-12	0.812	4	0.0533411	.	.	.	.	.	.	0.2	33	23	14	1.47959	33	23	14	1.47959	39	28	16	1.80907	16	13	6	1.60591	16	13	6	1.60591	22	18	8	1.96116
.	ENSG00000006837	CDKL3	51265	5q31.1	4.32899e-07	1.148	6	0.233725	.	.	.	.	.	.	1	0	0	0	-999	33	23	14	1.47959	37	24	17	1.09322	0	0	0	-999	12	6	6	0	16	7	9	-0.5
.	ENSG00000140939	NOL3	8996	16q22.1	0.000536476	1.617	8	0.194895	.	.	.	.	.	.	.	61	39	27	1.4771	61	39	27	1.4771	63	40	28	1.45521	3	1	2	-0.57735	3	1	2	-0.57735	5	2	3	-0.447214
.	ENSG00000204516	MICB	4277	6p21.33	0.000284377	1.074	6	.	.	.	.	.	.	.	.	39	26	18	1.20605	41	28	18	1.47442	43	30	19	1.57143	8	8	3	1.50756	10	10	3	1.94145	12	12	4	2
.	ENSG00000133488	SEC14L4	284904	22q12.2	5.59567e-05	1.128	6	0.0972587	.	.	.	.	.	.	.	30	19	11	1.46059	30	19	11	1.46059	39	22	17	0.800641	16	10	6	1	16	10	6	1	24	13	11	0.408248
.	ENSG00000104941	RSPH6A	81492	19q13.32	2.54884e-08	0.944	5	.	.	.	.	.	.	.	1	12	7	5	0.57735	29	19	11	1.46059	30	19	12	1.25724	10	6	4	0.632456	16	11	5	1.5	17	11	6	1.21268
.	ENSG00000117322	CR2	1380	1q32.2	2.1654e-11	0.879	4	0.0536269	.	.	.	.	.	.	.	27	18	11	1.29987	28	19	11	1.46059	28	19	11	1.46059	15	7	8	-0.258199	16	8	8	0	16	8	8	0
.	ENSG00000139800	ZIC5	85416	13q32.3	.	0.519	2	0.0934779	.	.	.	.	.	.	1	27	19	11	1.46059	27	19	11	1.46059	27	19	11	1.46059	9	6	3	1	9	6	3	1	9	6	3	1
.	ENSG00000253953	PCDHGB4	8641	5q31.3	0.00256132	0.941	5	0.608061	.	.	.	.	.	.	0.95	25	19	11	1.46059	25	19	11	1.46059	27	20	12	1.41421	16	13	7	1.34164	16	13	7	1.34164	18	14	8	1.2792
.	ENSG00000256394	ASIC5	51802	4q32.1	2.25727e-07	1.367	7	.	.	.	.	.	.	.	0.35	22	15	8	1.4596	22	15	8	1.4596	23	16	8	1.63299	8	5	3	0.707107	8	5	3	0.707107	9	6	3	1
.	ENSG00000128408	RIBC2	26150	22q13.31	3.91232e-07	1.475	7	0.060964	.	.	.	.	.	.	.	20	14	7	1.52753	22	15	8	1.4596	22	15	8	1.4596	7	5	3	0.707107	9	6	4	0.632456	9	6	4	0.632456
.	ENSG00000203832	NBPF20	100288142	1q21.2	0.000445919	1.971	9	0.734107	.	.	.	.	.	.	0.02	9	7	4	0.904534	21	15	8	1.4596	35	21	16	0.821995	7	5	4	0.333333	15	10	7	0.727607	21	13	10	0.625543
.	ENSG00000173013	CCDC96	257236	4p16.1	2.70543e-06	1.73	8	0.100906	.	.	.	.	.	.	0.53	20	15	8	1.4596	20	15	8	1.4596	21	15	9	1.22474	13	12	3	2.32379	13	12	3	2.32379	14	12	4	2
.	ENSG00000162365	CYP4A22	284541	1p33	1.42218e-08	1.871	9	.	.	.	.	.	.	.	1	20	15	8	1.4596	20	15	8	1.4596	21	16	8	1.63299	14	11	6	1.21268	14	11	6	1.21268	15	12	6	1.41421
.	ENSG00000122417	ODF2L	57489	1p22.3	3.32071e-09	1.222	6	0.423267	.	.	.	.	.	.	0.41	0	0	0	-999	56	34	23	1.45699	58	36	23	1.69246	0	0	0	-999	10	5	5	0	12	7	5	0.57735
.	ENSG00000157353	FUK	197258	16q22.1	8.47563e-16	1.132	6	0.35532	.	.	probable	biallelic	all missense/in frame	Brain/Cognition	0.0023	21	13	8	1.09109	53	34	23	1.45699	55	35	24	1.43208	13	11	2	2.49615	31	23	11	2.05798	32	23	12	1.85934
.	ENSG00000023839	ABCC2	1244	10q24.2	3.36341e-29	1.158	6	0.0669261	.	.	.	.	.	.	0.5	86	54	40	1.44399	86	54	40	1.44399	89	55	42	1.31995	49	31	22	1.23625	49	31	22	1.23625	52	32	24	1.06904
.	ENSG00000187091	PLCD1	5333	3p22.2	2.55416e-09	1.103	6	0.126701	.	.	.	.	.	.	1	44	29	19	1.44338	44	29	19	1.44338	44	29	19	1.44338	18	11	8	0.688247	18	11	8	0.688247	18	11	8	0.688247
.	ENSG00000150244	TRIM48	79097	11q11	1.77342e-14	1.985	9	.	.	.	.	.	.	.	.	37	24	15	1.44115	37	24	15	1.44115	37	24	15	1.44115	12	9	4	1.38675	12	9	4	1.38675	12	9	4	1.38675
.	ENSG00000187546	AGMO	392636	7p21.2	3.25793e-07	1.705	8	.	Rare Single Gene Mutation, Genetic Association	3	.	.	.	.	0.08	64	41	29	1.43427	64	41	29	1.43427	72	44	34	1.13228	21	14	9	1.04257	21	14	9	1.04257	23	15	10	1
.	ENSG00000051825	MPHOSPH9	10198	12q24.31	0.000759987	0.644	3	0.190099	.	.	.	.	.	.	1	17	11	6	1.21268	18	12	6	1.41421	18	12	6	1.41421	15	9	6	0.774597	16	10	6	1	16	10	6	1
.	ENSG00000065057	NTHL1	4913	16p13.3	1.76611e-09	1.595	8	0.120764	.	.	.	.	.	.	1	18	12	6	1.41421	18	12	6	1.41421	27	18	10	1.51186	8	5	3	0.707107	8	5	3	0.707107	8	5	3	0.707107
.	ENSG00000154328	NEIL2	252969	8p23.1	2.111e-09	1.736	8	0.284987	.	.	.	.	.	.	0.28	14	8	6	0.534522	18	12	6	1.41421	19	13	6	1.60591	9	3	6	-1	12	6	6	0	13	7	6	0.27735
.	ENSG00000134042	MRO	83876	18q21.2	0.000178042	1.16	6	0.100438	.	.	.	.	.	.	.	10	7	3	1.26491	18	12	6	1.41421	20	13	7	1.34164	2	2	0	1.41421	8	6	2	1.41421	10	7	3	1.26491
.	ENSG00000157423	HYDIN	54768	16q22.2	.	0.505	2	0.498878	Rare Single Gene Mutation, Genetic Association	3	confirmed	biallelic	loss of function	GI tract,Respiratory tract,Heart/Cardiovasculature/Lymphatic	0.56	4	4	0	2	18	12	6	1.41421	25	15	11	0.784465	4	4	0	2	18	12	6	1.41421	24	15	10	1
.	ENSG00000100823	APEX1	328	14q11.2	0.000103582	1.273	7	0.421551	.	.	.	.	.	.	0.00627	17	12	6	1.41421	17	12	6	1.41421	18	13	6	1.60591	7	6	1	1.88982	7	6	1	1.88982	8	7	1	2.12132
.	ENSG00000162598	C1orf87	127795	1p32.1	1.57688e-17	1.679	8	0.0624644	.	.	.	.	.	.	0.4	3	3	0	1.73205	17	12	6	1.41421	17	12	6	1.41421	1	1	0	1	13	10	4	1.60357	13	10	4	1.60357
.	ENSG00000128849	CGNL1	84952	15q21.3	9.04937e-14	1.242	6	0.100516	Rare Single Gene Mutation	2	.	.	.	.	0.55	17	12	6	1.41421	17	12	6	1.41421	17	12	6	1.41421	15	11	5	1.5	15	11	5	1.5	15	11	5	1.5
.	ENSG00000129484	PARP2	10038	14q11.2	2.09999e-07	0.99	5	0.296529	.	.	.	.	.	.	0.43	14	8	6	0.534522	17	12	6	1.41421	17	12	6	1.41421	7	2	5	-1.13389	10	6	5	0.301511	10	6	5	0.301511
.	ENSG00000163840	DTX3L	151636	3q21.1	2.44159e-05	0.783	4	0.10036	.	.	.	.	.	.	0.16	16	12	6	1.41421	16	12	6	1.41421	16	12	6	1.41421	7	6	2	1.41421	7	6	2	1.41421	7	6	2	1.41421
.	ENSG00000127124	HIVEP3	59269	1p34.2	0.0308106	0.313	1	0.380987	Rare Single Gene Mutation, Genetic Association	2	.	.	.	.	0.24	16	12	6	1.41421	16	12	6	1.41421	16	12	6	1.41421	8	8	1	2.33333	8	8	1	2.33333	8	8	1	2.33333
.	ENSG00000090376	IRAK3	11213	12q14.3	3.58184e-15	1.549	8	0.156414	.	.	.	.	.	.	1	5	1	4	-1.34164	49	30	20	1.41421	62	36	28	1	5	1	4	-1.34164	22	11	10	0.218218	25	13	12	0.2
.	ENSG00000156711	MAPK13	5603	6p21.31	5.4835e-07	1.112	6	0.108912	.	.	.	.	.	.	1	8	5	5	0	43	30	20	1.41421	43	30	20	1.41421	0	0	0	-999	4	3	1	1	4	3	1	1
.	ENSG00000197948	FCHSD1	89848	5q31.3	1.92351e-16	1.288	7	0.0859583	.	.	.	.	.	.	1	13	8	7	0.258199	42	30	20	1.41421	42	30	20	1.41421	12	7	6	0.27735	27	17	13	0.730297	27	17	13	0.730297
.	ENSG00000158477	CD1A	909	1q23.1	5.01156e-17	1.946	9	.	.	.	.	.	.	.	0.1	32	20	12	1.41421	32	20	12	1.41421	32	20	12	1.41421	6	6	0	2.44949	6	6	0	2.44949	6	6	0	2.44949
.	ENSG00000138801	PAPSS1	9061	4q25	2.62384e-06	0.792	4	0.592305	.	.	.	.	.	.	0.26	32	20	12	1.41421	32	20	12	1.41421	32	20	12	1.41421	5	3	2	0.447214	5	3	2	0.447214	5	3	2	0.447214
.	ENSG00000174038	C9orf131	138724	9p13.3	3.48249e-13	1.348	7	0.0669261	.	.	.	.	.	.	.	29	19	11	1.46059	31	20	12	1.41421	34	23	13	1.66667	21	13	9	0.852803	23	14	10	0.816497	25	16	10	1.1767
.	ENSG00000185507	IRF7	3665	11p15.5	3.31354e-07	1.568	8	0.0935339	.	.	.	.	.	.	.	27	18	10	1.51186	31	20	12	1.41421	35	22	14	1.33333	19	12	8	0.894427	22	14	9	1.04257	26	16	11	0.96225
.	ENSG00000158865	SLC5A11	115584	16p12.1	1.49641e-06	1.067	5	0.0536269	.	.	.	.	.	.	.	25	19	10	1.67126	28	20	12	1.41421	30	22	12	1.71499	9	8	5	0.83205	11	9	6	0.774597	13	11	6	1.21268
.	ENSG00000122674	CCZ1	51622	7p22.1	0.994695	0.922	5	0.141504	.	.	.	.	.	.	.	9	6	2	1.41421	9	6	2	1.41421	9	6	2	1.41421	9	6	2	1.41421	9	6	2	1.41421	9	6	2	1.41421
.	ENSG00000038382	TRIO	7204	5p15.2	1	0.139	0	0.4388	Rare Single Gene Mutation, Syndromic	1	probable	monoallelic	uncertain	Brain/Cognition	0.03	8	6	2	1.41421	8	6	2	1.41421	15	11	3	2.13809	2	2	0	1.41421	2	2	0	1.41421	6	5	1	1.63299
.	ENSG00000267508	ZNF285	26974	19q13.31	0.00240306	1.299	7	0.237123	.	.	.	.	.	.	.	8	6	2	1.41421	8	6	2	1.41421	22	15	8	1.4596	4	3	1	1	4	3	1	1	10	6	4	0.632456
.	ENSG00000133103	COG6	57511	13q14.11	6.72063e-10	1.02	5	0.308513	.	.	.	.	.	.	1	8	6	2	1.41421	8	6	2	1.41421	8	6	2	1.41421	8	6	2	1.41421	8	6	2	1.41421	8	6	2	1.41421
.	ENSG00000166821	PEX11A	8800	15q26.1	5.93762e-07	1.486	8	0.195869	.	.	.	.	.	.	.	0	0	0	-999	8	6	2	1.41421	9	7	2	1.66667	0	0	0	-999	4	3	1	1	5	4	1	1.34164
.	ENSG00000134684	YARS	8565	1p35.1	0.000308554	0.624	3	0.162762	.	.	.	.	.	.	1	8	6	2	1.41421	8	6	2	1.41421	8	6	2	1.41421	6	4	2	0.816497	6	4	2	0.816497	6	4	2	0.816497
.	ENSG00000032742	IFT88	8100	13q12.11	1.9719e-08	0.708	3	0.296696	.	.	.	.	.	.	0.05	8	6	2	1.41421	8	6	2	1.41421	8	6	2	1.41421	8	6	2	1.41421	8	6	2	1.41421	8	6	2	1.41421
.	ENSG00000103067	ESRP2	80004	16q22.1	0.731425	0.715	3	.	.	.	.	.	.	.	0.31	8	6	2	1.41421	8	6	2	1.41421	12	8	4	1.1547	8	6	2	1.41421	8	6	2	1.41421	8	6	2	1.41421
.	ENSG00000141027	NCOR1	9611	17p11.2-p12	1	0.175	0	0.770788	Rare Single Gene Mutation, Functional	2	possible	monoallelic	loss of function	Skeleton,Brain/Cognition	0.34	3	2	1	0.57735	8	6	2	1.41421	8	6	2	1.41421	3	2	1	0.57735	4	3	1	1	4	3	1	1
.	ENSG00000164366	CCDC127	133957	5p15.33	0.0209575	1.071	5	0.114278	.	.	.	.	.	.	.	8	6	2	1.41421	8	6	2	1.41421	9	6	3	1	2	1	1	0	2	1	1	0	3	1	2	-0.57735
.	ENSG00000079393	DUSP13	51207	10q22.2	9.9945e-08	1.292	7	0.0536269	.	.	.	.	.	.	.	6	4	2	0.816497	8	6	2	1.41421	23	16	9	1.4	4	3	1	1	6	5	1	1.63299	12	9	4	1.38675
.	ENSG00000139985	ADAM21	8747	14q24.2	0.0146729	1.43	7	.	.	.	.	.	.	.	0.00541	8	6	2	1.41421	8	6	2	1.41421	17	10	8	0.471405	7	6	1	1.88982	7	6	1	1.88982	9	7	2	1.66667
.	ENSG00000103356	EARS2	124454	16p12.2	2.07047e-07	1.021	5	0.24699	.	.	.	.	.	.	.	8	6	2	1.41421	8	6	2	1.41421	8	6	2	1.41421	8	6	2	1.41421	8	6	2	1.41421	8	6	2	1.41421
.	ENSG00000205441	KRTAP10-7	386675	21q22.3	0.00759405	1.32	7	.	.	.	.	.	.	.	0.15	8	6	2	1.41421	8	6	2	1.41421	8	6	2	1.41421	8	6	2	1.41421	8	6	2	1.41421	8	6	2	1.41421
.	ENSG00000158553	POM121L2	94026	6p22.1	.	1.847	9	.	.	.	.	.	.	.	0.63	0	0	0	-999	8	6	2	1.41421	22	14	11	0.6	0	0	0	-999	4	2	2	0	16	9	9	0
.	ENSG00000111224	PARP11	57097	12p13.32	0.000159466	1.189	6	0.254142	.	.	.	.	.	.	.	6	5	1	1.63299	8	6	2	1.41421	8	6	2	1.41421	4	3	1	1	6	4	2	0.816497	6	4	2	0.816497
.	ENSG00000137434	C6orf52	347744	6p24.2	.	1.659	8	0.0882016	.	.	.	.	.	.	0.14	0	0	0	-999	8	6	2	1.41421	8	6	2	1.41421	0	0	0	-999	4	2	2	0	4	2	2	0
.	ENSG00000111245	MYL2	4633	12q24.11	0.0168131	1.751	8	.	.	.	.	.	.	.	.	7	5	2	1.13389	8	6	2	1.41421	9	6	3	1	7	5	2	1.13389	8	6	2	1.41421	9	6	3	1
.	ENSG00000138483	CCDC54	84692	3q13.12	8.55009e-08	1.911	9	.	.	.	.	.	.	.	0.24	8	6	2	1.41421	8	6	2	1.41421	11	8	3	1.50756	3	1	2	-0.57735	3	1	2	-0.57735	6	3	3	0
.	ENSG00000170266	GLB1	2720	3p22.3	4.86457e-08	0.86	4	0.188014	.	.	confirmed	biallelic	loss of function	Endocrine/Metabolic,Brain/Cognition	1	8	6	2	1.41421	8	6	2	1.41421	13	10	3	1.94145	5	4	1	1.34164	5	4	1	1.34164	7	6	1	1.88982
x	ENSG00000005379	TSPOAP1	9256	17q22	0.0566264	0.361	1	0.483669	Rare Single Gene Mutation	3	.	.	.	.	0.8	7	6	1	1.88982	8	6	2	1.41421	8	6	2	1.41421	7	6	1	1.88982	8	6	2	1.41421	8	6	2	1.41421
.	ENSG00000144048	DUSP11	8446	2p13.1	9.06001e-05	1.091	6	0.260057	.	.	.	.	.	.	0.36	8	6	2	1.41421	8	6	2	1.41421	10	7	3	1.26491	2	1	1	0	2	1	1	0	4	2	2	0
.	ENSG00000128487	SPECC1	92521	17p11.2	0.10946	0.493	2	0.259371	.	.	.	.	.	.	1	0	0	0	-999	8	6	2	1.41421	9	7	2	1.66667	0	0	0	-999	8	6	2	1.41421	9	7	2	1.66667
.	ENSG00000170681	CAVIN4	347273	9q31.1	3.72847e-07	1.267	7	0.261625	.	.	.	.	.	.	0.01	8	6	2	1.41421	8	6	2	1.41421	9	6	3	1	7	5	2	1.13389	7	5	2	1.13389	8	5	3	0.707107
.	ENSG00000163521	GLB1L	79411	2q35	2.51566e-10	0.967	5	0.117292	.	.	.	.	.	.	.	5	4	1	1.34164	8	6	2	1.41421	9	6	3	1	5	4	1	1.34164	8	6	2	1.41421	9	6	3	1
.	ENSG00000132911	NMUR2	56923	5q33.1	0.421657	1.052	5	.	.	.	.	.	.	.	1	8	6	2	1.41421	8	6	2	1.41421	8	6	2	1.41421	6	4	2	0.816497	6	4	2	0.816497	6	4	2	0.816497
.	ENSG00000100991	TRPC4AP	26133	20q11.22	0.999539	0.367	1	0.379971	.	.	.	.	.	.	.	8	6	2	1.41421	8	6	2	1.41421	12	8	4	1.1547	8	6	2	1.41421	8	6	2	1.41421	12	8	4	1.1547
.	ENSG00000198715	GLMP	112770	1q22	4.6871e-08	1.454	7	.	.	.	.	.	.	.	.	8	6	2	1.41421	8	6	2	1.41421	8	6	2	1.41421	8	6	2	1.41421	8	6	2	1.41421	8	6	2	1.41421
.	ENSG00000179639	FCER1A	2205	1q23.2	0.00255803	1.368	7	0.0608503	.	.	.	.	.	.	.	8	6	2	1.41421	8	6	2	1.41421	8	6	2	1.41421	3	2	1	0.57735	3	2	1	0.57735	3	2	1	0.57735
.	ENSG00000131620	ANO1	55107	11q13.3	0.993085	0.33	1	0.0536269	.	.	.	.	.	.	1	2	1	1	0	8	6	2	1.41421	15	12	4	2	2	1	1	0	6	4	2	0.816497	12	9	4	1.38675
.	ENSG00000186314	PRELID2	153768	5q32	1.73074e-05	1.497	8	0.156308	.	.	.	.	.	.	.	7	5	2	1.13389	8	6	2	1.41421	13	8	6	0.534522	5	3	2	0.447214	6	4	2	0.816497	7	5	2	1.13389
.	ENSG00000082068	WDR70	55100	5p13.2	0.802235	0.757	4	0.257739	.	.	.	.	.	.	.	6	4	2	0.816497	8	6	2	1.41421	8	6	2	1.41421	4	3	1	1	6	5	1	1.63299	6	5	1	1.63299
.	ENSG00000180316	PNPLA1	285848	6p21.31	0.0004652	0.748	4	.	.	.	probable	biallelic	all missense/in frame	Skin	1	8	6	2	1.41421	8	6	2	1.41421	12	8	4	1.1547	8	6	2	1.41421	8	6	2	1.41421	12	8	4	1.1547
.	ENSG00000187987	ZSCAN23	222696	6p22.1	0.00270295	1.445	7	0.124685	.	.	.	.	.	.	.	8	6	2	1.41421	8	6	2	1.41421	8	6	2	1.41421	8	6	2	1.41421	8	6	2	1.41421	8	6	2	1.41421
.	ENSG00000172824	CES4A	283848	16q22.1	0.000495399	0.892	4	0.170181	.	.	.	.	.	.	1	8	6	2	1.41421	8	6	2	1.41421	13	9	5	1.06904	5	4	1	1.34164	5	4	1	1.34164	10	7	4	0.904534
.	ENSG00000108021	FAM208B	54906	10p15.1	0.965063	0.332	1	0.395646	.	.	.	.	.	.	0.02	8	6	2	1.41421	8	6	2	1.41421	9	6	3	1	8	6	2	1.41421	8	6	2	1.41421	9	6	3	1
.	ENSG00000113494	PRLR	5618	5p13.2	0.916128	0.293	1	0.174232	.	.	.	.	.	.	.	7	5	2	1.13389	8	6	2	1.41421	10	7	3	1.26491	7	5	2	1.13389	8	6	2	1.41421	9	7	2	1.66667
.	ENSG00000144214	LYG1	129530	2q11.2	0.000104428	1.365	7	0.0996685	.	.	.	.	.	.	.	8	6	2	1.41421	8	6	2	1.41421	13	9	4	1.38675	4	3	1	1	4	3	1	1	4	3	1	1
.	ENSG00000173137	ADCK5	203054	8q24.3	0.908275	0.588	3	0.23086	.	.	.	.	.	.	1	1	1	0	1	8	6	2	1.41421	8	6	2	1.41421	1	1	0	1	8	6	2	1.41421	8	6	2	1.41421
.	ENSG00000133265	HSPBP1	23640	19q13.42	0.00948086	0.652	3	0.144228	.	.	.	.	.	.	0.39	8	6	2	1.41421	8	6	2	1.41421	9	7	2	1.66667	2	2	0	1.41421	2	2	0	1.41421	3	3	0	1.73205
.	ENSG00000155229	MMS19	64210	10q24.1	0.831822	0.421	2	0.177813	.	.	.	.	.	.	1	8	6	2	1.41421	8	6	2	1.41421	9	8	3	1.50756	8	6	2	1.41421	8	6	2	1.41421	9	8	3	1.50756
.	ENSG00000160813	PPP1R35	221908	7q22.1	0.00198349	1.364	7	0.171924	.	.	.	.	.	.	.	8	6	2	1.41421	8	6	2	1.41421	8	6	2	1.41421	8	6	2	1.41421	8	6	2	1.41421	8	6	2	1.41421
.	ENSG00000163463	KRTCAP2	200185	1q22	0.0299705	1.462	7	0.116729	.	.	.	.	.	.	.	7	6	2	1.41421	7	6	2	1.41421	7	6	2	1.41421	3	3	0	1.73205	3	3	0	1.73205	3	3	0	1.73205
.	ENSG00000172995	ARPP21	10777	3p22.3	0.00367693	0.439	2	0.14354	.	.	.	.	.	.	1	0	0	0	-999	7	6	2	1.41421	7	6	2	1.41421	0	0	0	-999	5	5	1	1.63299	5	5	1	1.63299
.	ENSG00000168329	CX3CR1	1524	3p22.2	0.107292	1.01	5	0.0793309	Rare Single Gene Mutation, Functional	3	.	.	.	.	.	7	6	2	1.41421	7	6	2	1.41421	7	6	2	1.41421	7	6	2	1.41421	7	6	2	1.41421	7	6	2	1.41421
.	ENSG00000185860	CCDC190	339512	1q23.3	1.05805e-05	1.577	8	0.0536269	.	.	.	.	.	.	.	5	3	2	0.447214	7	6	2	1.41421	12	10	3	1.94145	2	2	0	1.41421	4	5	0	2.23607	9	9	1	2.52982
.	ENSG00000117528	ABCD3	5825	1p21.3	0.999696	0.435	2	0.262816	.	.	.	.	.	.	0.41	5	4	2	0.816497	7	6	2	1.41421	7	6	2	1.41421	5	4	2	0.816497	7	6	2	1.41421	7	6	2	1.41421
.	ENSG00000164220	F2RL2	2151	5q13.3	7.36707e-07	1.487	8	0.0700844	.	.	.	.	.	.	.	7	6	2	1.41421	7	6	2	1.41421	8	7	2	1.66667	7	6	2	1.41421	7	6	2	1.41421	8	7	2	1.66667
x	ENSG00000173473	SMARCC1	6599	3p21.31	1	0.116	0	0.505042	.	.	.	.	.	.	0.31	7	6	2	1.41421	7	6	2	1.41421	7	6	2	1.41421	7	6	2	1.41421	7	6	2	1.41421	7	6	2	1.41421
.	ENSG00000056487	PHF21B	112885	22q13.31	0.914021	0.294	1	0.279753	.	.	.	.	.	.	0.01	7	6	2	1.41421	7	6	2	1.41421	21	13	9	0.852803	7	6	2	1.41421	7	6	2	1.41421	9	7	3	1.26491
.	ENSG00000162694	EXTL2	2135	1p21.2	3.15805e-05	1.031	5	0.368353	.	.	.	.	.	.	.	7	6	2	1.41421	7	6	2	1.41421	10	8	3	1.50756	7	6	2	1.41421	7	6	2	1.41421	10	8	3	1.50756
.	ENSG00000154319	FAM167A	83648	8p23.1	0.000192998	1.97	9	0.111264	.	.	.	.	.	.	.	7	6	2	1.41421	7	6	2	1.41421	7	6	2	1.41421	7	6	2	1.41421	7	6	2	1.41421	7	6	2	1.41421
.	ENSG00000187922	LCN10	414332	9q34.3	0.00212801	1.368	7	0.0536269	.	.	.	.	.	.	0.24	2	1	1	0	7	6	2	1.41421	7	6	2	1.41421	2	1	1	0	6	5	2	1.13389	6	5	2	1.13389
.	ENSG00000257727	CNPY2	10330	12q13.3	0.0300953	0.944	5	0.175371	.	.	.	.	.	.	0.02	7	6	2	1.41421	7	6	2	1.41421	8	6	3	1	7	6	2	1.41421	7	6	2	1.41421	8	6	3	1
.	ENSG00000186998	EMID1	129080	22q12.2	0.0397077	0.978	5	0.0851959	.	.	.	.	.	.	.	6	6	1	1.88982	7	6	2	1.41421	8	6	3	1	6	6	1	1.88982	7	6	2	1.41421	8	6	3	1
.	ENSG00000268223	ARL14EPL	644100	5q23.1	.	1.23	6	.	.	.	.	.	.	.	0.14	7	6	2	1.41421	7	6	2	1.41421	8	7	2	1.66667	2	1	1	0	2	1	1	0	2	1	1	0
.	ENSG00000198046	ZNF667	63934	19q13.43	0.000142443	0.85	4	0.30726	.	.	.	.	.	.	0.05	7	6	2	1.41421	7	6	2	1.41421	10	7	4	0.904534	5	4	2	0.816497	5	4	2	0.816497	6	4	3	0.377964
.	ENSG00000113845	TIMMDC1	51300	3q13.33	5.6765e-07	1.268	7	0.224179	.	.	.	.	.	.	.	2	2	0	1.41421	7	6	2	1.41421	22	18	5	2.71069	2	2	0	1.41421	7	6	2	1.41421	11	9	3	1.73205
.	ENSG00000137040	RANBP6	26953	9p24.1	0.0417425	0.597	3	0.387301	.	.	.	.	.	.	1	7	6	2	1.41421	7	6	2	1.41421	7	6	2	1.41421	7	6	2	1.41421	7	6	2	1.41421	7	6	2	1.41421
.	ENSG00000181264	TMEM136	219902	11q23.3	0.0348719	1.079	6	0.28932	.	.	.	.	.	.	.	1	0	1	-1	7	6	2	1.41421	7	6	2	1.41421	1	0	1	-1	2	2	1	0.57735	2	2	1	0.57735
.	ENSG00000204682	CASC10	399726	10p12.31	0.0200549	1.905	9	0.117255	.	.	.	.	.	.	0.23	7	6	2	1.41421	7	6	2	1.41421	10	8	4	1.1547	5	4	2	0.816497	5	4	2	0.816497	8	6	4	0.632456
.	ENSG00000253148	RGS21	431704	1q31.2	0.00740545	1.648	8	.	.	.	.	.	.	.	.	7	6	2	1.41421	7	6	2	1.41421	7	6	2	1.41421	6	5	2	1.13389	6	5	2	1.13389	6	5	2	1.13389
.	ENSG00000172551	MUCL1	118430	12q13.2	1.14812e-05	1.908	9	.	.	.	.	.	.	.	.	1	1	0	1	7	6	2	1.41421	11	7	5	0.57735	1	1	0	1	1	1	0	1	1	1	0	1
x	ENSG00000052126	PLEKHA5	54477	12p12.3	0.999999	0.098	0	0.78598	.	.	.	.	.	.	1	6	5	1	1.63299	7	6	2	1.41421	8	7	4	0.904534	6	5	1	1.63299	7	6	2	1.41421	8	7	4	0.904534
.	ENSG00000069248	NUP133	55746	1q42.13	0.0662324	0.448	2	0.210608	Rare Single Gene Mutation	3	probable	biallelic	loss of function	Kidney Renal Tract,Brain/Cognition	0.6	7	6	2	1.41421	7	6	2	1.41421	7	6	2	1.41421	7	6	2	1.41421	7	6	2	1.41421	7	6	2	1.41421
x	ENSG00000160460	SPTBN4	57731	19q13.2	.	0.191	0	0.158691	.	.	.	.	.	.	0.43	1	1	0	1	7	6	2	1.41421	8	6	3	1	1	1	0	1	7	6	2	1.41421	8	6	3	1
.	ENSG00000134152	KATNBL1	79768	15q14	0.0141547	0.446	2	0.440179	.	.	.	.	.	.	.	7	6	2	1.41421	7	6	2	1.41421	9	8	3	1.50756	7	6	2	1.41421	7	6	2	1.41421	9	8	3	1.50756
.	ENSG00000121634	GJA8	2703	1q21.2	2.6776e-05	0.999	5	0.0638877	.	.	confirmed	monoallelic	uncertain	Eye	.	7	6	2	1.41421	7	6	2	1.41421	8	7	2	1.66667	6	5	2	1.13389	6	5	2	1.13389	7	6	2	1.41421
.	ENSG00000124491	F13A1	2162	6p25.1	0.00102736	0.739	3	0.0627854	.	.	.	.	.	.	1	6	6	2	1.41421	6	6	2	1.41421	8	7	3	1.26491	4	3	1	1	4	3	1	1	6	4	2	0.816497
x	ENSG00000152670	DDX4	54514	5q11.2	0.998516	0.263	0	0.0483434	.	.	.	.	.	.	1	5	5	2	1.13389	6	6	2	1.41421	6	6	2	1.41421	5	5	2	1.13389	6	6	2	1.41421	6	6	2	1.41421
.	ENSG00000102780	DGKH	160851	13q14.11	0.818124	0.374	1	0.271297	.	.	.	.	.	.	0.74	6	6	2	1.41421	6	6	2	1.41421	7	6	3	1	5	4	1	1.34164	5	4	1	1.34164	6	4	2	0.816497
.	ENSG00000099800	TIMM13	26517	19p13.3	0.309092	1.554	8	0.227186	.	.	.	.	.	.	.	6	6	2	1.41421	6	6	2	1.41421	7	6	3	1	4	4	2	0.816497	4	4	2	0.816497	5	4	3	0.377964
.	ENSG00000259494	MRPL46	26589	15q25.3	8.03008e-07	1.316	7	0.172921	.	.	.	.	.	.	.	6	6	2	1.41421	6	6	2	1.41421	6	6	2	1.41421	5	5	1	1.63299	5	5	1	1.63299	5	5	1	1.63299
.	ENSG00000165702	GFI1B	8328	9q34.13	0.0128388	0.865	4	0.0486292	.	.	.	.	.	.	.	4	3	2	0.447214	6	6	2	1.41421	6	6	2	1.41421	4	3	2	0.447214	6	6	2	1.41421	6	6	2	1.41421
.	ENSG00000160055	TMEM234	56063	1p35.1	0.000523998	1.872	9	0.107108	.	.	.	.	.	.	.	5	3	2	0.447214	6	6	2	1.41421	42	25	21	0.589768	5	3	2	0.447214	6	6	2	1.41421	9	9	2	2.11058
.	ENSG00000180530	NRIP1	8204	21q11.2-q21.1	0.991172	0.279	1	0.291204	.	.	.	.	.	.	0.26	6	6	2	1.41421	6	6	2	1.41421	11	9	4	1.38675	5	5	2	1.13389	5	5	2	1.13389	5	5	2	1.13389
.	ENSG00000198829	SUCNR1	56670	3q25.1	6.24867e-08	1.247	6	0.0536269	.	.	.	.	.	.	0.27	6	6	2	1.41421	6	6	2	1.41421	7	7	2	1.66667	6	6	2	1.41421	6	6	2	1.41421	7	7	2	1.66667
.	ENSG00000185567	AHNAK2	113146	14q32.33	.	1.01	5	0.145543	.	.	.	.	.	.	0.09	0	0	0	-999	6	6	2	1.41421	84	46	41	0.536056	0	0	0	-999	6	6	2	1.41421	76	40	39	0.112509
x	ENSG00000198216	CACNA1E	777	1q25.3	1	0.124	0	0.760844	Rare Single Gene Mutation	2	probable|confirmed	monoallelic	gain of function|activating	Brain/Cognition	0.01	4	4	2	0.816497	5	6	2	1.41421	5	6	2	1.41421	4	4	2	0.816497	5	6	2	1.41421	5	6	2	1.41421
.	ENSG00000168411	RFWD3	55159	16q23.1	0.525273	0.778	4	0.101243	.	.	.	.	.	.	0.17	5	6	2	1.41421	5	6	2	1.41421	5	6	2	1.41421	5	6	2	1.41421	5	6	2	1.41421	5	6	2	1.41421
x	ENSG00000196277	GRM7	2917	3p26.1	0.999169	0.244	0	0.15904	Rare Single Gene Mutation, Genetic Association	3	.	.	.	.	0.12	4	5	2	1.13389	5	6	2	1.41421	5	6	2	1.41421	4	5	2	1.13389	5	6	2	1.41421	5	6	2	1.41421
.	ENSG00000109193	SULT1E1	6783	4q13.3	7.40467e-05	1.27	7	0.056176	.	.	.	.	.	.	1	5	6	2	1.41421	5	6	2	1.41421	7	6	4	0.632456	4	4	2	0.816497	4	4	2	0.816497	6	4	4	0
.	ENSG00000198189	HSD17B11	51170	4q22.1	0.000142446	1.463	7	0.207793	.	.	.	.	.	.	.	5	6	2	1.41421	5	6	2	1.41421	12	10	6	1	5	6	2	1.41421	5	6	2	1.41421	6	7	2	1.66667
x	ENSG00000111752	PHC1	1911	12p13.31	0.997152	0.243	0	0.716516	.	.	possible	biallelic	all missense/in frame	Brain/Cognition	0.36	3	2	0	1.41421	3	2	0	1.41421	5	5	1	1.63299	2	2	0	1.41421	2	2	0	1.41421	3	4	1	1.34164
.	ENSG00000116983	HPCAL4	51440	1p34.2	0.0184228	1.679	8	0.396358	.	.	.	.	.	.	.	2	2	0	1.41421	2	2	0	1.41421	2	2	0	1.41421	2	2	0	1.41421	2	2	0	1.41421	2	2	0	1.41421
.	ENSG00000204439	C6orf47	57827	6p21.33	0.169848	0.984	5	.	.	.	.	.	.	.	0.04	2	2	0	1.41421	2	2	0	1.41421	2	2	0	1.41421	2	2	0	1.41421	2	2	0	1.41421	2	2	0	1.41421
x	ENSG00000147421	HMBOX1	79618	8p12-p21.1	0.997096	0.233	0	0.21535	.	.	.	.	.	.	.	2	2	0	1.41421	2	2	0	1.41421	7	3	4	-0.377964	2	2	0	1.41421	2	2	0	1.41421	7	3	4	-0.377964
.	ENSG00000188229	TUBB4B	10383	9q34.3	0.929541	0.442	2	0.4257	.	.	.	.	.	.	1	2	2	0	1.41421	2	2	0	1.41421	2	2	0	1.41421	2	2	0	1.41421	2	2	0	1.41421	2	2	0	1.41421
.	ENSG00000117013	KCNQ4	9132	1p34.2	0.985178	0.41	1	0.111757	.	.	.	.	.	.	.	1	1	0	1	2	2	0	1.41421	2	2	0	1.41421	1	1	0	1	2	2	0	1.41421	2	2	0	1.41421
.	ENSG00000213246	SUPT4H1	6827	17q22	0.338447	1.212	6	0.182998	.	.	.	.	.	.	.	1	1	0	1	2	2	0	1.41421	4	3	2	0.447214	1	1	0	1	2	2	0	1.41421	4	3	2	0.447214
.	ENSG00000116918	TSNAX	7257	1q42.2	0.972038	0.529	2	0.269054	.	.	.	.	.	.	.	2	2	0	1.41421	2	2	0	1.41421	2	2	0	1.41421	2	2	0	1.41421	2	2	0	1.41421	2	2	0	1.41421
.	ENSG00000069812	HES2	54626	1p36.31	0.0670467	1.723	8	0.0941389	.	.	.	.	.	.	.	0	0	0	-999	2	2	0	1.41421	2	2	0	1.41421	0	0	0	-999	2	2	0	1.41421	2	2	0	1.41421
.	ENSG00000162676	GFI1	2672	1p22.1	0.0296286	0.561	2	0.0615532	.	.	.	.	.	.	1	2	2	0	1.41421	2	2	0	1.41421	2	2	0	1.41421	2	2	0	1.41421	2	2	0	1.41421	2	2	0	1.41421
x	ENSG00000132424	PNISR	25957	6q16.2	0.999085	0.178	0	0.616384	.	.	.	.	.	.	0.28	2	2	0	1.41421	2	2	0	1.41421	3	3	0	1.73205	2	2	0	1.41421	2	2	0	1.41421	3	3	0	1.73205
.	ENSG00000177971	IMP3	55272	15q24.2	5.33334e-05	1.966	9	0.246605	.	.	.	.	.	.	0.29	2	2	0	1.41421	2	2	0	1.41421	2	2	0	1.41421	2	2	0	1.41421	2	2	0	1.41421	2	2	0	1.41421
.	ENSG00000168275	COA6	388753	1q42.2	0.0885473	1.454	7	0.282351	.	.	.	.	.	.	0.23	1	1	0	1	2	2	0	1.41421	6	3	3	0	1	1	0	1	2	2	0	1.41421	6	3	3	0
.	ENSG00000108439	PNPO	55163	17q21.32	3.71896e-05	1.436	7	0.146503	.	.	.	.	.	.	1	2	2	0	1.41421	2	2	0	1.41421	2	2	0	1.41421	2	2	0	1.41421	2	2	0	1.41421	2	2	0	1.41421
x	ENSG00000168137	SETD5	55209	3p25.3	1	0.227	0	0.755828	Rare Single Gene Mutation, Syndromic	1	confirmed	monoallelic	loss of function	Brain/Cognition	3.02e-06	2	2	0	1.41421	2	2	0	1.41421	3	3	0	1.73205	2	2	0	1.41421	2	2	0	1.41421	3	3	0	1.73205
.	ENSG00000167775	CD320	51293	19p13.2	0.0599266	1.176	6	0.112462	.	.	.	.	.	.	0.13	2	2	0	1.41421	2	2	0	1.41421	2	2	0	1.41421	2	2	0	1.41421	2	2	0	1.41421	2	2	0	1.41421
x	ENSG00000168214	RBPJ	3516	4p15.2	0.999929	0.241	0	0.682928	.	.	probable	monoallelic	all missense/in frame	Skin,Skeleton	1	2	2	0	1.41421	2	2	0	1.41421	17	10	7	0.727607	2	2	0	1.41421	2	2	0	1.41421	3	2	1	0.57735
.	ENSG00000117016	RIMS3	9783	1p34.2	0.00725111	1.06	5	0.431866	Rare Single Gene Mutation	3	.	.	.	.	.	2	2	0	1.41421	2	2	0	1.41421	2	2	0	1.41421	2	2	0	1.41421	2	2	0	1.41421	2	2	0	1.41421
.	ENSG00000168291	PDHB	5162	3p14.3	0.357306	0.553	2	0.344956	.	.	.	.	.	.	0.11	2	2	0	1.41421	2	2	0	1.41421	2	2	0	1.41421	2	2	0	1.41421	2	2	0	1.41421	2	2	0	1.41421
.	ENSG00000188321	ZNF559	84527	19p13.2	7.71789e-09	1.82	9	0.251178	Rare Single Gene Mutation	3	.	.	.	.	0.00756	2	2	0	1.41421	2	2	0	1.41421	108	64	50	1.31122	2	2	0	1.41421	2	2	0	1.41421	37	21	18	0.480384
.	ENSG00000168288	MMADHC	27249	2q23.2	0.0207768	0.994	5	0.432896	.	.	confirmed	biallelic	loss of function	Bone Marrow/Immune,Endocrine/Metabolic,Brain/Cognition	0.15	2	2	0	1.41421	2	2	0	1.41421	2	2	0	1.41421	2	2	0	1.41421	2	2	0	1.41421	2	2	0	1.41421
.	ENSG00000133195	SLC39A11	201266	17q25.1-q24.3	7.77833e-05	1.876	9	0.1418	.	.	.	.	.	.	0.32	2	2	0	1.41421	2	2	0	1.41421	2	2	0	1.41421	2	2	0	1.41421	2	2	0	1.41421	2	2	0	1.41421
x	ENSG00000005007	UPF1	5976	19p13.11	0.999926	0.162	0	0.306914	.	.	probable	monoallelic	loss of function		0.02	2	2	0	1.41421	2	2	0	1.41421	2	2	0	1.41421	2	2	0	1.41421	2	2	0	1.41421	2	2	0	1.41421
x	ENSG00000133026	MYH10	4628	17p13.1	0.999998	0.167	0	0.317872	Rare Single Gene Mutation	2	possible	monoallelic	loss of function	Skeleton,Respiratory tract,Brain/Cognition	0.17	2	2	0	1.41421	2	2	0	1.41421	4	2	2	0	2	2	0	1.41421	2	2	0	1.41421	4	2	2	0
.	ENSG00000168090	COPS6	10980	7q22.1	0.845861	0.272	1	0.187835	.	.	.	.	.	.	0.33	2	2	0	1.41421	2	2	0	1.41421	2	2	0	1.41421	2	2	0	1.41421	2	2	0	1.41421	2	2	0	1.41421
.	ENSG00000188342	GTF2F2	2963	13q14.12-q14.13	0.0252302	0.848	4	0.332666	.	.	.	.	.	.	.	2	2	0	1.41421	2	2	0	1.41421	2	2	0	1.41421	2	2	0	1.41421	2	2	0	1.41421	2	2	0	1.41421
.	ENSG00000213551	DNAJC9	23234	10q22.2	0.547006	0.867	4	0.226963	.	.	.	.	.	.	.	2	2	0	1.41421	2	2	0	1.41421	2	2	0	1.41421	2	2	0	1.41421	2	2	0	1.41421	2	2	0	1.41421
x	ENSG00000198513	ATL1	51062	14q22.1	0.992118	0.308	1	0.427482	.	.	.	.	.	.	.	2	2	0	1.41421	2	2	0	1.41421	3	3	0	1.73205	2	2	0	1.41421	2	2	0	1.41421	3	3	0	1.73205
.	ENSG00000196923	PDLIM7	9260	5q35.3	0.90303	0.425	2	0.118618	.	.	.	.	.	.	.	1	1	0	1	2	2	0	1.41421	3	2	1	0.57735	1	1	0	1	1	1	0	1	2	1	1	0
.	ENSG00000100325	ASCC2	84164	22q12.2	0.178385	0.446	2	0.186119	.	.	.	.	.	.	1	2	2	0	1.41421	2	2	0	1.41421	2	2	0	1.41421	2	2	0	1.41421	2	2	0	1.41421	2	2	0	1.41421
.	ENSG00000108788	MLX	6945	17q21.2	0.469292	0.672	3	0.254509	.	.	.	.	.	.	0.12	2	2	0	1.41421	2	2	0	1.41421	2	2	0	1.41421	2	2	0	1.41421	2	2	0	1.41421	2	2	0	1.41421
.	ENSG00000133328	HRASLS2	54979	11q12.3	0.0182738	1.831	9	.	.	.	.	.	.	.	0.00736	2	2	0	1.41421	2	2	0	1.41421	2	2	0	1.41421	2	2	0	1.41421	2	2	0	1.41421	2	2	0	1.41421
.	ENSG00000108826	MRPL27	51264	17q21.33	0.385345	0.78	4	0.305895	.	.	.	.	.	.	.	2	2	0	1.41421	2	2	0	1.41421	2	2	0	1.41421	2	2	0	1.41421	2	2	0	1.41421	2	2	0	1.41421
.	ENSG00000116703	PDC	5132	1q31.1	2.22523e-06	1.418	7	.	.	.	.	.	.	.	0.19	2	2	0	1.41421	2	2	0	1.41421	3	2	1	0.57735	2	2	0	1.41421	2	2	0	1.41421	3	2	1	0.57735
x	ENSG00000031081	ARHGAP31	57514	3q13.33	0.999634	0.192	0	0.11519	.	.	probable	monoallelic	loss of function	Skin,Skeleton	1	2	2	0	1.41421	2	2	0	1.41421	3	3	0	1.73205	2	2	0	1.41421	2	2	0	1.41421	3	3	0	1.73205
.	ENSG00000168140	VASN	114990	16p13.3	0.0538072	0.512	2	0.1514	.	.	.	.	.	.	0.49	2	2	0	1.41421	2	2	0	1.41421	2	2	0	1.41421	2	2	0	1.41421	2	2	0	1.41421	2	2	0	1.41421
.	ENSG00000168283	BMI1	648	10p12.2	0.515145	0.352	1	0.0536269	.	.	.	.	.	.	0.26	2	2	0	1.41421	2	2	0	1.41421	3	3	0	1.73205	2	2	0	1.41421	2	2	0	1.41421	3	3	0	1.73205
.	ENSG00000162670	BRINP3	339479	1q31.1	0.00375909	0.45	2	0.154759	.	.	.	.	.	.	0.19	2	2	0	1.41421	2	2	0	1.41421	2	2	0	1.41421	2	2	0	1.41421	2	2	0	1.41421	2	2	0	1.41421
x	ENSG00000184708	EIF4ENIF1	56478	22q12.2	0.999689	0.177	0	0.355554	.	.	.	.	.	.	0.23	2	2	0	1.41421	2	2	0	1.41421	2	2	0	1.41421	2	2	0	1.41421	2	2	0	1.41421	2	2	0	1.41421
.	ENSG00000089123	TASP1	55617	20p12.1	0.956179	0.424	2	0.204434	.	.	possible	biallelic	loss of function	Brain/Cognition,Heart/Cardiovasculature/Lymphatic	1	2	2	0	1.41421	2	2	0	1.41421	4	4	0	2	2	2	0	1.41421	2	2	0	1.41421	4	4	0	2
x	ENSG00000108406	DHX40	79665	17q23.1	0.996354	0.362	1	0.453985	.	.	.	.	.	.	.	2	2	0	1.41421	2	2	0	1.41421	7	4	3	0.377964	2	2	0	1.41421	2	2	0	1.41421	5	3	2	0.447214
.	ENSG00000167642	SPINT2	10653	19q13.2	0.0296186	0.983	5	0.462278	.	.	.	.	.	.	1	2	2	0	1.41421	2	2	0	1.41421	2	2	0	1.41421	2	2	0	1.41421	2	2	0	1.41421	2	2	0	1.41421
.	ENSG00000178538	CA8	767	8q12.1	0.783927	0.67	3	0.134423	.	.	confirmed	biallelic	loss of function	Brain/Cognition	.	2	2	0	1.41421	2	2	0	1.41421	2	2	0	1.41421	2	2	0	1.41421	2	2	0	1.41421	2	2	0	1.41421
x	ENSG00000116675	DNAJC6	9829	1p31.3	0.999188	0.222	0	0.528718	.	.	.	.	.	.	0.08	1	1	0	1	2	2	0	1.41421	2	2	0	1.41421	1	1	0	1	2	2	0	1.41421	2	2	0	1.41421
.	ENSG00000133789	SWAP70	23075	11p15.4	0.348844	0.471	2	0.115792	.	.	.	.	.	.	0.43	2	2	0	1.41421	2	2	0	1.41421	3	3	0	1.73205	2	2	0	1.41421	2	2	0	1.41421	3	3	0	1.73205
.	ENSG00000177425	PAWR	5074	12q21.2	0.44246	0.704	3	0.0698402	.	.	.	.	.	.	.	2	2	0	1.41421	2	2	0	1.41421	2	2	0	1.41421	2	2	0	1.41421	2	2	0	1.41421	2	2	0	1.41421
.	ENSG00000117906	RCN2	5955	15q24.3	0.449458	0.737	3	0.539493	.	.	.	.	.	.	.	0	0	0	-999	2	2	0	1.41421	2	2	0	1.41421	0	0	0	-999	2	2	0	1.41421	2	2	0	1.41421
.	ENSG00000117500	TMED5	50999	1p22.1	0.00243713	1.741	8	0.187587	.	.	.	.	.	.	.	2	2	0	1.41421	2	2	0	1.41421	2	2	0	1.41421	2	2	0	1.41421	2	2	0	1.41421	2	2	0	1.41421
.	ENSG00000167565	SERTAD3	29946	19q13.2	0.0653917	1.528	8	0.133508	.	.	.	.	.	.	.	2	2	0	1.41421	2	2	0	1.41421	2	2	0	1.41421	2	2	0	1.41421	2	2	0	1.41421	2	2	0	1.41421
x	ENSG00000031823	RANBP3	8498	19p13.3	0.999905	0.141	0	0.242627	.	.	.	.	.	.	0.51	0	0	0	-999	2	2	0	1.41421	3	3	0	1.73205	0	0	0	-999	2	2	0	1.41421	3	3	0	1.73205
.	ENSG00000263136	PAGR1	79447	16p11.2	0.500966	0.538	2	0.657054	.	.	.	.	.	.	0.32	2	2	0	1.41421	2	2	0	1.41421	3	3	0	1.73205	1	1	0	1	1	1	0	1	2	2	0	1.41421
.	ENSG00000184345	IQCF2	389123	3p21.2	0.000296978	1.127	6	.	.	.	.	.	.	.	0.17	2	2	0	1.41421	2	2	0	1.41421	3	3	0	1.73205	1	1	0	1	1	1	0	1	2	2	0	1.41421
.	ENSG00000131848	ZSCAN5A	79149	19q13.43	0.0812182	0.962	5	0.0873578	.	.	.	.	.	.	.	0	0	0	-999	2	2	0	1.41421	4	3	1	1	0	0	0	-999	1	1	0	1	3	2	1	0.57735
.	ENSG00000134058	CDK7	1022	5q13.2	0.00161853	1.021	5	0.327213	.	.	.	.	.	.	0.1	2	2	0	1.41421	2	2	0	1.41421	2	2	0	1.41421	2	2	0	1.41421	2	2	0	1.41421	2	2	0	1.41421
.	ENSG00000168454	TXNDC2	84203	18p11.22	2.94039e-07	0.92	5	.	.	.	.	.	.	.	0.12	0	0	0	-999	2	2	0	1.41421	8	7	1	2.12132	0	0	0	-999	2	2	0	1.41421	7	6	1	1.88982
x	ENSG00000108055	SMC3	9126	10q25.2	1	0.037	0	0.678399	Rare Single Gene Mutation, Syndromic	3S	confirmed	monoallelic	uncertain	Skeleton,Brain/Cognition	0.01	2	2	0	1.41421	2	2	0	1.41421	2	2	0	1.41421	2	2	0	1.41421	2	2	0	1.41421	2	2	0	1.41421
x	ENSG00000102753	KPNA3	3839	13q14.2	0.809824	0.332	1	0.491947	.	.	.	.	.	.	.	2	2	0	1.41421	2	2	0	1.41421	2	2	0	1.41421	2	2	0	1.41421	2	2	0	1.41421	2	2	0	1.41421
.	ENSG00000143162	CREG1	8804	1q24.2	0.0170794	1.511	8	0.239001	.	.	.	.	.	.	0.27	2	2	0	1.41421	2	2	0	1.41421	3	2	1	0.57735	2	2	0	1.41421	2	2	0	1.41421	3	2	1	0.57735
.	ENSG00000102471	NDFIP2	54602	13q31.1	0.801879	0.514	2	0.268893	.	.	.	.	.	.	.	2	2	0	1.41421	2	2	0	1.41421	2	2	0	1.41421	2	2	0	1.41421	2	2	0	1.41421	2	2	0	1.41421
.	ENSG00000206069	TMEM211	255349	22q11.23	0.216382	1.87	9	.	.	.	.	.	.	.	.	2	2	0	1.41421	2	2	0	1.41421	3	2	1	0.57735	2	2	0	1.41421	2	2	0	1.41421	2	2	0	1.41421
.	ENSG00000116574	RHOU	58480	1q42.13	0.531957	0.934	5	0.420393	.	.	.	.	.	.	0.3	2	2	0	1.41421	2	2	0	1.41421	2	2	0	1.41421	2	2	0	1.41421	2	2	0	1.41421	2	2	0	1.41421
.	ENSG00000131773	KHDRBS3	10656	8q24.23	0.868289	0.493	2	0.451545	.	.	.	.	.	.	.	2	2	0	1.41421	2	2	0	1.41421	2	2	0	1.41421	2	2	0	1.41421	2	2	0	1.41421	2	2	0	1.41421
.	ENSG00000132323	ILKAP	80895	2q37.3	0.992508	0.301	1	0.305291	.	.	.	.	.	.	.	2	2	0	1.41421	2	2	0	1.41421	2	2	0	1.41421	2	2	0	1.41421	2	2	0	1.41421	2	2	0	1.41421
x	ENSG00000213923	CSNK1E	1454	22q13.1	0.967319	0.143	0	0.737752	Rare Single Gene Mutation, Functional	3	.	.	.	.	0.005	2	2	0	1.41421	2	2	0	1.41421	6	2	4	-0.816497	2	2	0	1.41421	2	2	0	1.41421	4	2	2	0
.	ENSG00000117598	PLPPR5	163404	1p21.3	0.959898	0.648	3	0.214316	.	.	.	.	.	.	.	2	2	0	1.41421	2	2	0	1.41421	4	3	2	0.447214	2	2	0	1.41421	2	2	0	1.41421	4	3	2	0.447214
.	ENSG00000162896	PIGR	5284	1q32.1	0.650096	0.371	1	0.105365	.	.	.	.	.	.	0.19	2	2	0	1.41421	2	2	0	1.41421	5	3	2	0.447214	2	2	0	1.41421	2	2	0	1.41421	5	3	2	0.447214
.	ENSG00000117620	SLC35A3	23443	1p21.2	0.0693154	0.795	4	0.217367	.	.	.	.	.	.	0.08	2	2	0	1.41421	2	2	0	1.41421	2	2	0	1.41421	2	2	0	1.41421	2	2	0	1.41421	2	2	0	1.41421
.	ENSG00000168546	GFRA2	2675	8p21.3	0.337128	0.69	3	0.332381	.	.	.	.	.	.	.	2	2	0	1.41421	2	2	0	1.41421	3	2	1	0.57735	2	2	0	1.41421	2	2	0	1.41421	3	2	1	0.57735
.	ENSG00000162433	AK4	205	1p31.3	0.236133	0.788	4	0.216019	.	.	.	.	.	.	.	1	1	0	1	2	2	0	1.41421	2	2	0	1.41421	1	1	0	1	2	2	0	1.41421	2	2	0	1.41421
.	ENSG00000090273	NUDC	10726	1p36.11	0.822775	0.382	1	0.260737	.	.	.	.	.	.	0.32	2	2	0	1.41421	2	2	0	1.41421	2	2	0	1.41421	2	2	0	1.41421	2	2	0	1.41421	2	2	0	1.41421
x	ENSG00000090061	CCNK	8812	14q32.2	0.997144	0.165	0	0.213156	Syndromic	S	possible	monoallelic	loss of function	Face,Brain/Cognition	0.46	2	2	0	1.41421	2	2	0	1.41421	2	2	0	1.41421	2	2	0	1.41421	2	2	0	1.41421	2	2	0	1.41421
.	ENSG00000154162	CDH12	1010	5p14.3	0.00145119	0.584	3	0.327972	.	.	.	.	.	.	0.05	2	2	0	1.41421	2	2	0	1.41421	3	2	2	0	2	2	0	1.41421	2	2	0	1.41421	3	2	2	0
.	ENSG00000123612	ACVR1C	130399	2q24.1	0.044891	0.634	3	0.0911956	.	.	.	.	.	.	.	2	2	0	1.41421	2	2	0	1.41421	2	2	0	1.41421	1	1	0	1	1	1	0	1	1	1	0	1
.	ENSG00000178919	FOXE1	2304	9q22.33	.	0.576	2	0.0638877	.	.	confirmed	biallelic	all missense/in frame	Face	1	2	2	0	1.41421	2	2	0	1.41421	2	2	0	1.41421	2	2	0	1.41421	2	2	0	1.41421	2	2	0	1.41421
.	ENSG00000109272	PF4V1	5197	4q13.3	0.00689209	1.913	9	.	.	.	.	.	.	.	.	2	2	0	1.41421	2	2	0	1.41421	4	3	1	1	2	2	0	1.41421	2	2	0	1.41421	4	3	1	1
x	ENSG00000116106	EPHA4	2043	2q36.1	0.999891	0.175	0	0.414939	.	.	.	.	.	.	1	2	2	0	1.41421	2	2	0	1.41421	2	2	0	1.41421	2	2	0	1.41421	2	2	0	1.41421	2	2	0	1.41421
.	ENSG00000108272	DHRS11	79154	17q12	0.0315613	1.328	7	0.12984	.	.	.	.	.	.	.	2	2	0	1.41421	2	2	0	1.41421	3	3	0	1.73205	2	2	0	1.41421	2	2	0	1.41421	2	2	0	1.41421
.	ENSG00000149131	SERPING1	710	11q12.1	0.972837	0.322	1	0.128979	.	.	.	.	.	.	.	0	0	0	-999	2	2	0	1.41421	4	3	1	1	0	0	0	-999	2	2	0	1.41421	2	2	0	1.41421
.	ENSG00000109452	INPP4B	8821	4q31.21	0.998611	0.353	1	0.0812384	.	.	.	.	.	.	1	1	1	0	1	2	2	0	1.41421	2	2	0	1.41421	1	1	0	1	2	2	0	1.41421	2	2	0	1.41421
.	ENSG00000188647	PTAR1	375743	9q21.12	0.731558	0.393	1	0.396521	.	.	.	.	.	.	0.33	2	2	0	1.41421	2	2	0	1.41421	2	2	0	1.41421	2	2	0	1.41421	2	2	0	1.41421	2	2	0	1.41421
.	ENSG00000196844	PATE2	399967	11q24.2	3.37327e-05	1.736	8	0.104533	.	.	.	.	.	.	1	1	1	0	1	2	2	0	1.41421	2	2	0	1.41421	1	1	0	1	2	2	0	1.41421	2	2	0	1.41421
.	ENSG00000118292	C1orf54	79630	1q21.2	0.178652	1.577	8	0.113182	.	.	.	.	.	.	.	1	1	0	1	2	2	0	1.41421	2	2	0	1.41421	1	1	0	1	2	2	0	1.41421	2	2	0	1.41421
.	ENSG00000183850	ZNF730	100129543	19p12	1.85625e-10	1.84	9	0.193818	.	.	.	.	.	.	1	0	0	0	-999	2	2	0	1.41421	52	24	30	-0.816497	0	0	0	-999	0	0	0	-999	10	5	5	0
.	ENSG00000183019	MCEMP1	199675	19p13.2	0.00958136	1.069	5	0.0542864	.	.	.	.	.	.	.	2	2	0	1.41421	2	2	0	1.41421	2	2	0	1.41421	2	2	0	1.41421	2	2	0	1.41421	2	2	0	1.41421
.	ENSG00000116095	PLEKHA3	65977	2q31.2	0.0229787	0.697	3	0.316399	.	.	.	.	.	.	.	2	2	0	1.41421	2	2	0	1.41421	2	2	0	1.41421	2	2	0	1.41421	2	2	0	1.41421	2	2	0	1.41421
.	ENSG00000142089	IFITM3	10410	11p15.5	0.199202	1.839	9	0.0512722	.	.	.	.	.	.	.	2	2	0	1.41421	2	2	0	1.41421	2	2	0	1.41421	2	2	0	1.41421	2	2	0	1.41421	2	2	0	1.41421
.	ENSG00000162426	SLC45A1	50651	1p36.23	0.0451893	0.745	3	0.188741	.	.	probable	biallelic	all missense/in frame	Brain/Cognition	0.25	2	2	0	1.41421	2	2	0	1.41421	2	2	0	1.41421	2	2	0	1.41421	2	2	0	1.41421	2	2	0	1.41421
x	ENSG00000168710	AHCYL1	10768	1p13.3	0.999795	0.281	1	0.72453	.	.	.	.	.	.	1	2	2	0	1.41421	2	2	0	1.41421	11	6	5	0.301511	2	2	0	1.41421	2	2	0	1.41421	3	3	0	1.73205
.	ENSG00000131653	TRAF7	84231	16p13.3	0.460647	0.456	2	0.160656	Rare Single Gene Mutation, Syndromic	3S	probable|confirmed	monoallelic	all missense/in frame	Multisystem,Brain/Cognition,Heart/Cardiovasculature/Lymphatic|Brain/Cognition,Heart/Cardiovasculature/Lymphatic	0.03	2	2	0	1.41421	2	2	0	1.41421	2	2	0	1.41421	2	2	0	1.41421	2	2	0	1.41421	2	2	0	1.41421
x	ENSG00000177103	DSCAML1	57453	11q23.3	0.999999	0.165	0	0.147883	.	.	.	.	.	.	0.00892	1	1	0	1	2	2	0	1.41421	2	2	0	1.41421	1	1	0	1	2	2	0	1.41421	2	2	0	1.41421
.	ENSG00000151502	VPS26B	112936	11q25	0.970719	0.317	1	0.243354	.	.	.	.	.	.	.	2	2	0	1.41421	2	2	0	1.41421	2	2	0	1.41421	2	2	0	1.41421	2	2	0	1.41421	2	2	0	1.41421
.	ENSG00000154473	BUB3	9184	10q26.13	0.554686	0.416	1	0.392236	.	.	.	.	.	.	.	2	2	0	1.41421	2	2	0	1.41421	3	3	0	1.73205	2	2	0	1.41421	2	2	0	1.41421	3	3	0	1.73205
.	ENSG00000177150	FAM210A	125228	18p11.21	0.0151243	1.45	7	0.152979	.	.	.	.	.	.	0.000123	2	2	0	1.41421	2	2	0	1.41421	2	2	0	1.41421	2	2	0	1.41421	2	2	0	1.41421	2	2	0	1.41421
.	ENSG00000175348	TMEM9B	56674	11p15.4	0.911175	0.588	3	0.250346	.	.	.	.	.	.	.	1	1	0	1	2	2	0	1.41421	2	2	0	1.41421	1	1	0	1	2	2	0	1.41421	2	2	0	1.41421
.	ENSG00000184986	TMEM121	80757	14q32.33	0.178807	0.674	3	0.196374	.	.	.	.	.	.	.	2	2	0	1.41421	2	2	0	1.41421	2	2	0	1.41421	2	2	0	1.41421	2	2	0	1.41421	2	2	0	1.41421
.	ENSG00000116014	KISS1R	84634	19p13.3	0.00397107	0.648	3	0.0536269	.	.	.	.	.	.	.	2	2	0	1.41421	2	2	0	1.41421	10	4	6	-0.632456	2	2	0	1.41421	2	2	0	1.41421	9	3	6	-1
.	ENSG00000166922	SCG5	6447	15q13.3	1.07116e-05	1.223	6	0.684424	.	.	.	.	.	.	.	2	2	0	1.41421	2	2	0	1.41421	2	2	0	1.41421	2	2	0	1.41421	2	2	0	1.41421	2	2	0	1.41421
.	ENSG00000240583	AQP1	358	7p14.3	0.0499256	0.881	4	0.0739882	.	.	.	.	.	.	.	2	2	0	1.41421	2	2	0	1.41421	8	6	2	1.41421	2	2	0	1.41421	2	2	0	1.41421	6	4	2	0.816497
x	ENSG00000118503	TNFAIP3	7128	6q23.3	0.999667	0.196	0	0.0659681	.	.	.	.	.	.	0.12	2	2	0	1.41421	2	2	0	1.41421	2	2	0	1.41421	2	2	0	1.41421	2	2	0	1.41421	2	2	0	1.41421
.	ENSG00000162951	LRRTM1	347730	2p12	0.951076	0.491	2	0.226738	.	.	.	.	.	.	.	2	2	0	1.41421	2	2	0	1.41421	2	2	0	1.41421	2	2	0	1.41421	2	2	0	1.41421	2	2	0	1.41421
.	ENSG00000167178	ISLR2	57611	15q24.1	.	0.583	3	0.161995	.	.	.	.	.	.	1	2	2	0	1.41421	2	2	0	1.41421	2	2	0	1.41421	2	2	0	1.41421	2	2	0	1.41421	2	2	0	1.41421
.	ENSG00000262814	MRPL12	6182	17q25.3	0.0501971	1.203	6	0.0850841	.	.	.	.	.	.	.	2	2	0	1.41421	2	2	0	1.41421	2	2	0	1.41421	2	2	0	1.41421	2	2	0	1.41421	2	2	0	1.41421
.	ENSG00000197157	SND1	27044	7q32.1	0.999917	0.301	1	0.129419	Rare Single Gene Mutation, Genetic Association	3	.	.	.	.	0.6	2	2	0	1.41421	2	2	0	1.41421	2	2	0	1.41421	2	2	0	1.41421	2	2	0	1.41421	2	2	0	1.41421
.	ENSG00000108010	GLRX3	10539	10q26.3	0.62971	0.477	2	0.128535	.	.	.	.	.	.	0.27	2	2	0	1.41421	2	2	0	1.41421	2	2	0	1.41421	2	2	0	1.41421	2	2	0	1.41421	2	2	0	1.41421
x	ENSG00000160094	ZNF362	149076	1p35.1	0.928286	0.354	1	0.454157	.	.	.	.	.	.	0.06	2	2	0	1.41421	2	2	0	1.41421	3	3	0	1.73205	2	2	0	1.41421	2	2	0	1.41421	3	3	0	1.73205
x	ENSG00000102786	INTS6	26512	13q14.3	0.999997	0.136	0	0.348352	Rare Single Gene Mutation	2	.	.	.	.	0.11	0	0	0	-999	2	2	0	1.41421	2	2	0	1.41421	0	0	0	-999	2	2	0	1.41421	2	2	0	1.41421
.	ENSG00000118702	GHRH	2691	20q11.23	0.455313	1.057	5	.	.	.	.	.	.	.	.	2	2	0	1.41421	2	2	0	1.41421	2	2	0	1.41421	2	2	0	1.41421	2	2	0	1.41421	2	2	0	1.41421
x	ENSG00000131437	KIF3A	11127	5q31.1	0.992416	0.344	1	0.839911	.	.	.	.	.	.	1	2	2	0	1.41421	2	2	0	1.41421	2	2	0	1.41421	2	2	0	1.41421	2	2	0	1.41421	2	2	0	1.41421
.	ENSG00000109851	DBX1	120237	11p15.1	0.147781	0.768	4	.	.	.	.	.	.	.	.	1	1	0	1	2	2	0	1.41421	2	2	0	1.41421	1	1	0	1	2	2	0	1.41421	2	2	0	1.41421
.	ENSG00000183386	FHL3	2275	1p34.3	0.534417	0.845	4	0.22289	.	.	.	.	.	.	.	2	2	0	1.41421	2	2	0	1.41421	2	2	0	1.41421	2	2	0	1.41421	2	2	0	1.41421	2	2	0	1.41421
.	ENSG00000115825	PRKD3	23683	2p22.2	0.00807566	0.461	2	0.0977151	.	.	.	.	.	.	0.01	2	2	0	1.41421	2	2	0	1.41421	2	2	0	1.41421	2	2	0	1.41421	2	2	0	1.41421	2	2	0	1.41421
.	ENSG00000107020	PLGRKT	55848	9p24.1	8.35916e-08	1.874	9	0.15343	.	.	.	.	.	.	.	2	2	0	1.41421	2	2	0	1.41421	2	2	0	1.41421	2	2	0	1.41421	2	2	0	1.41421	2	2	0	1.41421
x	ENSG00000107882	SUFU	51684	10q24.32	0.999161	0.111	0	0.193356	.	.	probable	biallelic	all missense/in frame	Face,Brain/Cognition	0.07	2	2	0	1.41421	2	2	0	1.41421	3	2	1	0.57735	2	2	0	1.41421	2	2	0	1.41421	2	2	0	1.41421
x	ENSG00000148842	CNNM2	54805	10q24.32	0.994106	0.267	0	0.167644	.	.	.	.	.	.	0.0012	2	2	0	1.41421	2	2	0	1.41421	3	2	1	0.57735	2	2	0	1.41421	2	2	0	1.41421	3	2	1	0.57735
x	ENSG00000188803	SHISA6	388336	17p12	.	0.398	1	0.407967	.	.	.	.	.	.	1	1	1	0	1	2	2	0	1.41421	4	3	1	1	1	1	0	1	2	2	0	1.41421	2	2	0	1.41421
.	ENSG00000141150	RASL10B	91608	17q12	0.0367926	1.127	6	0.186773	.	.	.	.	.	.	1	2	2	0	1.41421	2	2	0	1.41421	2	2	0	1.41421	2	2	0	1.41421	2	2	0	1.41421	2	2	0	1.41421
.	ENSG00000196748	CLPSL2	389383	6p21.31	0.146625	1.595	8	.	.	.	.	.	.	.	.	2	2	0	1.41421	2	2	0	1.41421	4	3	1	1	1	1	0	1	1	1	0	1	3	2	1	0.57735
.	ENSG00000166828	SCNN1G	6340	16p12.2	0.368699	0.408	1	0.104321	.	.	.	.	.	.	0.48	2	2	0	1.41421	2	2	0	1.41421	2	2	0	1.41421	2	2	0	1.41421	2	2	0	1.41421	2	2	0	1.41421
.	ENSG00000197256	KANK2	25959	19p13.2	0.981512	0.475	2	0.101484	.	.	.	.	.	.	1	2	2	0	1.41421	2	2	0	1.41421	4	3	1	1	2	2	0	1.41421	2	2	0	1.41421	2	2	0	1.41421
.	ENSG00000205659	LIN52	91750	14q24.3	0.891966	0.372	1	0.238615	.	.	.	.	.	.	.	2	2	0	1.41421	2	2	0	1.41421	2	2	0	1.41421	2	2	0	1.41421	2	2	0	1.41421	2	2	0	1.41421
.	ENSG00000176887	SOX11	6664	2p25.2	0.343767	0.44	2	0.484368	.	.	probable	monoallelic	all missense/in frame	Brain/Cognition	0.00209	2	2	0	1.41421	2	2	0	1.41421	2	2	0	1.41421	2	2	0	1.41421	2	2	0	1.41421	2	2	0	1.41421
.	ENSG00000143195	ILDR2	387597	1q24.1	0.39894	0.335	1	0.325067	.	.	.	.	.	.	1	2	2	0	1.41421	2	2	0	1.41421	2	2	0	1.41421	2	2	0	1.41421	2	2	0	1.41421	2	2	0	1.41421
.	ENSG00000037749	MFAP3	4238	5q33.2	0.00844478	1.151	6	0.377821	.	.	.	.	.	.	.	2	2	0	1.41421	2	2	0	1.41421	2	2	0	1.41421	2	2	0	1.41421	2	2	0	1.41421	2	2	0	1.41421
x	ENSG00000169221	TBC1D10B	26000	16p11.2	0.981784	0.213	0	0.342271	.	.	.	.	.	.	0.25	2	2	0	1.41421	2	2	0	1.41421	2	2	0	1.41421	2	2	0	1.41421	2	2	0	1.41421	2	2	0	1.41421
.	ENSG00000205609	EIF3CL	728689	16p11.2	.	1.696	8	.	.	.	.	.	.	.	.	2	2	0	1.41421	2	2	0	1.41421	2	2	0	1.41421	2	2	0	1.41421	2	2	0	1.41421	2	2	0	1.41421
x	ENSG00000134900	TPP2	7174	13q33.1	0.999863	0.263	0	0.211924	.	.	.	.	.	.	0.81	2	2	0	1.41421	2	2	0	1.41421	2	2	0	1.41421	2	2	0	1.41421	2	2	0	1.41421	2	2	0	1.41421
.	ENSG00000152700	SAR1B	51128	5q31.1	0.00630042	0.989	5	0.174665	.	.	.	.	.	.	.	0	0	0	-999	2	2	0	1.41421	2	2	0	1.41421	0	0	0	-999	2	2	0	1.41421	2	2	0	1.41421
.	ENSG00000176142	TMEM39A	55254	3q13.33	0.979618	0.338	1	0.171338	.	.	.	.	.	.	.	2	2	0	1.41421	2	2	0	1.41421	2	2	0	1.41421	2	2	0	1.41421	2	2	0	1.41421	2	2	0	1.41421
.	ENSG00000183155	RABIF	5877	1q32.1	0.0252903	1.629	8	0.200676	.	.	.	.	.	.	.	2	2	0	1.41421	2	2	0	1.41421	2	2	0	1.41421	2	2	0	1.41421	2	2	0	1.41421	2	2	0	1.41421
x	ENSG00000119547	ONECUT2	9480	18q21.31	0.903998	0.394	1	0.764129	.	.	.	.	.	.	0.16	2	2	0	1.41421	2	2	0	1.41421	2	2	0	1.41421	2	2	0	1.41421	2	2	0	1.41421	2	2	0	1.41421
.	ENSG00000066422	ZBTB11	27107	3q12.3	0.269451	0.541	2	0.28007	.	.	.	.	.	.	0.13	2	2	0	1.41421	2	2	0	1.41421	2	2	0	1.41421	2	2	0	1.41421	2	2	0	1.41421	2	2	0	1.41421
.	ENSG00000183542	KLRC4	8302	12p13.2	0.00108735	1.455	7	.	.	.	.	.	.	.	.	2	2	0	1.41421	2	2	0	1.41421	4	3	1	1	2	2	0	1.41421	2	2	0	1.41421	4	3	1	1
.	ENSG00000107185	RGP1	9827	9p13.3	1.51313e-05	1.125	6	0.0555099	.	.	.	.	.	.	.	2	2	0	1.41421	2	2	0	1.41421	2	2	0	1.41421	2	2	0	1.41421	2	2	0	1.41421	2	2	0	1.41421
.	ENSG00000073060	SCARB1	949	12q24.31	0.0772244	0.519	2	0.0905596	.	.	.	.	.	.	.	2	2	0	1.41421	2	2	0	1.41421	4	4	0	2	2	2	0	1.41421	2	2	0	1.41421	4	4	0	2
x	ENSG00000151553	FAM160B1	57700	10q25.3	0.999985	0.25	0	0.476057	.	.	.	.	.	.	1	2	2	0	1.41421	2	2	0	1.41421	2	2	0	1.41421	2	2	0	1.41421	2	2	0	1.41421	2	2	0	1.41421
.	ENSG00000005486	RHBDD2	57414	7q11.23	0.646227	0.529	2	0.146958	.	.	.	.	.	.	1	1	1	0	1	2	2	0	1.41421	3	2	1	0.57735	1	1	0	1	2	2	0	1.41421	3	2	1	0.57735
.	ENSG00000141579	ZNF750	79755	17q25.3	0.865734	0.41	1	.	.	.	probable	monoallelic	loss of function	Skin	.	2	2	0	1.41421	2	2	0	1.41421	3	3	0	1.73205	2	2	0	1.41421	2	2	0	1.41421	3	3	0	1.73205
.	ENSG00000214413	BBIP1	92482	10q25.2	.	1.571	8	0.264669	.	.	.	.	.	.	.	0	0	0	-999	2	2	0	1.41421	4	3	1	1	0	0	0	-999	0	0	0	-999	2	1	1	0
x	ENSG00000141570	CBX8	57332	17q25.3	0.994626	0.248	0	0.129925	.	.	.	.	.	.	0.43	2	2	0	1.41421	2	2	0	1.41421	2	2	0	1.41421	2	2	0	1.41421	2	2	0	1.41421	2	2	0	1.41421
x	ENSG00000183454	GRIN2A	2903	16p13.2	0.998045	0.188	0	0.190045	Rare Single Gene Mutation, Syndromic, Genetic Association	2	confirmed	monoallelic	loss of function	Brain/Cognition	.	2	2	0	1.41421	2	2	0	1.41421	3	2	1	0.57735	2	2	0	1.41421	2	2	0	1.41421	3	2	1	0.57735
.	ENSG00000100055	CYTH4	27128	22q13.1	0.572495	0.64	3	0.107862	.	.	.	.	.	.	1	2	2	0	1.41421	2	2	0	1.41421	4	2	2	0	2	2	0	1.41421	2	2	0	1.41421	2	2	0	1.41421
.	ENSG00000197323	TRIM33	51592	1p13.2	0.999998	0.086	0	0.703365	Genetic Association	3	.	.	.	.	1	2	2	0	1.41421	2	2	0	1.41421	2	2	0	1.41421	1	1	0	1	1	1	0	1	1	1	0	1
.	ENSG00000119689	DLST	1743	14q24.3	0.950394	0.449	2	0.340925	.	.	.	.	.	.	0.41	2	2	0	1.41421	2	2	0	1.41421	3	3	0	1.73205	2	2	0	1.41421	2	2	0	1.41421	3	3	0	1.73205
.	ENSG00000179097	HTR1F	3355	3p11.1	0.00161477	1.099	6	0.0747086	.	.	.	.	.	.	.	2	2	0	1.41421	2	2	0	1.41421	3	2	1	0.57735	2	2	0	1.41421	2	2	0	1.41421	3	2	1	0.57735
x	ENSG00000110880	CORO1C	23603	12q24.11	0.997274	0.209	0	0.476942	.	.	.	.	.	.	0.03	2	2	0	1.41421	2	2	0	1.41421	5	3	2	0.447214	2	2	0	1.41421	2	2	0	1.41421	5	3	2	0.447214
.	ENSG00000261667	LY6L	101928108	8q24.3	.	1.687	8	.	.	.	.	.	.	.	1	2	2	0	1.41421	2	2	0	1.41421	5	4	2	0.816497	0	0	0	-999	0	0	0	-999	3	2	2	0
.	ENSG00000169926	KLF13	51621	15q13.3	0.629114	0.931	5	0.156403	.	.	.	.	.	.	1	2	2	0	1.41421	2	2	0	1.41421	2	2	0	1.41421	2	2	0	1.41421	2	2	0	1.41421	2	2	0	1.41421
[truncated: 18,524 more rows]

## Sheet: Table S7
Table S7. DeNovoWEST analysis of de novo variants among 404 selected genes in the Stage 1 & 2 data. A total of 404 genes were selected for the combined analysis, including 159 top de novo enriched genes (A) or additional 245 genes prioritized from transmission disequilibrium test of rare, inherited LoFs (B). Enrichment of de novo variants in those genes were tested in trios from combined discover…
[truncated: 406 more rows]
[truncated: 6 more columns]

[truncated: 12 more sheets: Table S8, Table S9, Table S10, Table S11, Table S12, Table S13, Table S14, Table S15, Table S16, Table S17, Table S18, Table S19]
