# Supplementary material for: Integrating de novo and inherited variants in 42,607 autism cases identifies mutations in new moderate-risk genes
Source: Nat Genet. 2022 Aug 18;54(9):1305–19. doi: 10.1038/s41588-022-01148-2 (PMC9470534; doi:10.1038/s41588-022-01148-2)
Supplement: Supplementary file 5 — Annotated de novo coding variants in ASD discovery cohorts. [file 41588_2022_1148_MOESM5_ESM.xlsx]

## Sheet: SupplementaryData1_ASD_Discov_D
Cohort	IID	Sex	Pheno	DNASource	VarID	Chrom	Position	Ref	Alt	Context	GeneID	HGNC	ExACpLI	LOEUFbin	Arisk	GeneEff	TransCount	TransIDs	TransEffs	cDNAChg	CodonChg	AAChg	REVEL	MPC	PrimateAI	CADD13	ExAC_ALL	gnomADexome_ALL	LoF	LoF_filter	LoF_flags	pExt_GTExBrain	pExt_HBDR	HGNCv24	DS_AG	DS_AL	DS_DG	DS_DL	DP_AG	DP_AL	DP_DG	DP_DL
SPARK	SP0012309	Male	Affected	Saliva	1:874817:C:T	1	874817	C	T	CCC>CTC	ENSG00000187634	SAMD11	1.35e-10	7	0.0730273	missense	1	ENST00000342066.3	missense	c.683C>T	683:cCc/cTc	p.P228L	0.08	0.00714376	0.405146	.	0.0004	0.0003	.	.	.	1	1	SAMD11	0.0008	0	0	0	-29	-3	23	-25
MSSNG	MSSNG00218-003	Male	Affected	Blood	1:878673:A:T	1	878673	A	T	CAG>CTG	ENSG00000187634	SAMD11	1.35e-10	7	0.0730273	synonymous	1	ENST00000342066.3	synonymous	c.1605A>T	1605:ccA/ccT	p.P535=	.	.	.	.	.	.	.	.	.	1	1	SAMD11	0.0086	0	0	0	-31	2	-36	36
SPARK	SP0051031	Female	Unaffected	Saliva	1:878698:A:G	1	878698	A	G	GAC>GGC	ENSG00000187634	SAMD11	1.35e-10	7	0.0730273	missense	1	ENST00000342066.3	missense	c.1630A>G	1630:Acc/Gcc	p.T544A	0.283	0.0366589	0.560924	24.9	.	.	.	.	.	1	1	SAMD11	0.0016	0	0.0002	0	-33	-30	-5	49
SPARK	SP0102505	Male	Unaffected	Saliva	1:878723:T:TG	1	878723	T	TG	.	ENSG00000187634	SAMD11	1.35e-10	7	0.0730273	frameshift	1	ENST00000342066.3	frameshift	c.1661dup	1655-1656:gtg/gtGg	p.L555Pfs*186	.	.	.	.	2.71e-05	2.13e-05	HC	.	.	1	1	SAMD11	.	.	.	.	.	.	.	.
SPARK	SP0129616	Male	Affected	Saliva	1:879375:CG:C	1	879375	CG	C	.	ENSG00000187634	SAMD11	1.35e-10	7	0.0730273	frameshift	1	ENST00000342066.3	frameshift	c.1889del	1889:cGa/ca	p.R630Qfs*92	.	.	.	.	.	.	LC	END_TRUNC	.	.	.	SAMD11	.	.	.	.	.	.	.	.
SSC	12676.p1	Male	Affected	Blood	1:880107:C:A	1	880107	C	A	GCT>GAT	ENSG00000188976	NOC2L	1.33e-19	7	0.239372	missense	1	ENST00000327044.6	missense	c.2217G>T	2217:gaG/gaT	p.E739D	0.075	.	0.498998	.	.	.	.	.	.	1	1	NOC2L	0	0	0	0	-7	-25	-16	-50
ASC	AC01-0062-01	Female	Affected	WB	1:881802:C:T	1	881802	C	T	ACG>ATG	ENSG00000188976	NOC2L	1.33e-19	7	0.239372	missense	1	ENST00000327044.6	missense	c.1783G>A	1783:Gtc/Atc	p.V595I	0.232	.	0.388928	24.7	1.66e-05	1.59e-05	.	.	.	1	1	NOC2L	0	0	0.0011	0	-2	25	-10	-17
SPARK	SP0003832	Male	Unaffected	Saliva	1:886543:C:T	1	886543	C	T	CCG>CTG	ENSG00000188976	NOC2L	1.33e-19	7	0.239372	synonymous	1	ENST00000327044.6	synonymous	c.1407G>A	1407:tcG/tcA	p.S469=	.	.	.	.	0.0002	7.92e-05	.	.	.	1	1	NOC2L	0.0079	0	0.0001	0.0005	-2	3	-40	-36
SPARK	SP0080667	Male	Unaffected	Saliva	1:889450:C:T	1	889450	C	T	ACG>ATG	ENSG00000188976	NOC2L	1.33e-19	7	0.239372	synonymous	1	ENST00000327044.6	synonymous	c.711G>A	711:ccG/ccA	p.P237=	.	.	.	.	.	8.01e-06	.	.	.	1	1	NOC2L	0.0015	0	0.0015	0	2	37	32	-28
ASC	5B577	Male	Affected	WB	1:891297:T:C	1	891297	T	C	CTC>CCC	ENSG00000188976	NOC2L	1.33e-19	7	0.239372	splice_region	1	ENST00000327044.6	splice_region	c.698+6A>G	.	.	.	.	.	.	.	8.09e-05	.	.	.	1	1	NOC2L	0.0001	0	0.0139	0.0014	40	43	26	6
MSSNG	REACH000721	Male	Affected	.	1:894616:G:A	1	894616	G	A	TGC>TAC	ENSG00000188976	NOC2L	1.33e-19	7	0.239372	missense	1	ENST00000327044.6	missense	c.5C>T	5:gCa/gTa	p.A2V	0.125	.	0.656578	21.4	.	1.3e-05	.	.	.	1	1	NOC2L	0	0	0.0046	0.0092	2	-3	14	-21
ASC	400-06-106733	Female	Unaffected	WB	1:896897:C:T	1	896897	C	T	GCC>GTC	ENSG00000187961	KLHL17	2.52e-07	7	0.134382	missense	1	ENST00000338591.3	missense	c.332C>T	332:gCc/gTc	p.A111V	0.747	.	0.81984	32	2.6e-05	1.65e-05	.	.	.	1	1	KLHL17	0.0132	0	0.0108	0	10	-28	-8	39
SSC	14505.p1	Male	Affected	Blood	1:897349:G:A	1	897349	G	A	AGG>AAG	ENSG00000187961	KLHL17	2.52e-07	7	0.134382	synonymous	1	ENST00000338591.3	synonymous	c.633G>A	633:aaG/aaA	p.K211=	.	.	.	.	.	.	.	.	.	1	1	KLHL17	0.0674	0	0.0001	0	12	1	-47	11
ASC	09C87513	Male	Affected	WB	1:897739:T:C	1	897739	T	C	CTG>CCG	ENSG00000187961	KLHL17	2.52e-07	7	0.134382	missense	1	ENST00000338591.3	missense	c.716T>C	716:cTg/cCg	p.L239P	0.619	.	0.831007	23.2	.	0	.	.	.	1	1	KLHL17	0.0196	0	0.0001	0	-45	16	46	-27
SPARK	SP0058285	Male	Unaffected	Saliva	1:897753:A:G	1	897753	A	G	TAG>TGG	ENSG00000187961	KLHL17	2.52e-07	7	0.134382	missense	1	ENST00000338591.3	missense	c.730A>G	730:Agc/Ggc	p.S244G	0.541	.	0.770155	24.4	.	.	.	.	.	1	1	KLHL17	0.2464	0	0	0	8	2	14	-41
SPARK	SP0000180	Female	Affected	Saliva	1:898753:C:T	1	898753	C	T	CCT>CTT	ENSG00000187961	KLHL17	2.52e-07	7	0.134382	synonymous	1	ENST00000338591.3	synonymous	c.1224C>T	1224:tcC/tcT	p.S408=	.	.	.	.	.	8.02e-06	.	.	.	1	1	KLHL17	0.0073	0	0	0	28	-19	28	33
SPARK	SP0040157	Male	Unaffected	Saliva	1:899343:G:A	1	899343	G	A	CGC>CAC	ENSG00000187961	KLHL17	2.52e-07	7	0.134382	missense	1	ENST00000338591.3	missense	c.1399G>A	1399:Gct/Act	p.A467T	0.624	.	0.596548	24	0.0001	8.82e-05	.	.	.	1	1	KLHL17	0	0	0.0009	0	-43	11	45	28
SPARK	SP0021287	Male	Affected	Saliva	1:901926:C:T	1	901926	C	T	ACT>ATT	ENSG00000187583	PLEKHN1	2.02e-08	6	0.0571494	synonymous	3	ENST00000379407.3,ENST00000379409.2,ENST00000379410.3	synonymous,synonymous,synonymous	c.15C>T,c.15C>T,c.15C>T	15:caC/caT,15:caC/caT,15:caC/caT	p.H5=,p.H5=,p.H5=	.	.	.	.	.	.	.,.,.	.,.,.	.,.,.	.	1	PLEKHN1	0.0001	0	0.0001	0	13	-40	-29	1
SPARK	SP0053415	Male	Affected	Saliva	1:906494:G:A	1	906494	G	A	CGC>CAC	ENSG00000187583	PLEKHN1	2.02e-08	6	0.0571494	missense	3	ENST00000379407.3,ENST00000379409.2,ENST00000379410.3	missense,missense,missense	c.650G>A,c.770G>A,c.614G>A	650:cGc/cAc,770:cGc/cAc,614:cGc/cAc	p.R217H,p.R257H,p.R205H	0.026	0.00943897	0.335467	.	9.58e-05	3.3e-05	.,.,.	.,.,.	.,.,.	.	1	PLEKHN1	0.0017	0.0017	0	0	30	-1	-1	47
ASC	CC947.201	Male	Affected	WB	1:914518:C:T	1	914518	C	T	CCG>CTG	ENSG00000187642	PERM1	.	8	0.0536269	missense	2	ENST00000341290.2,ENST00000433179.2	missense,missense	c.1550G>A,c.1610G>A	1550:cGg/cAg,1610:cGg/cAg	p.R517Q,p.R537Q	0.017	.	.	.	.	1.34e-05	.,.	.,.	.,.	1	1	PERM1	0.0001	0	0	0	27	5	3	48
SPARK	SP0062474	Female	Unaffected	Saliva	1:915595:G:A	1	915595	G	A	CGG>CAG	ENSG00000187642	PERM1	.	8	0.0536269	missense	2	ENST00000341290.2,ENST00000433179.2	missense,missense	c.473C>T,c.533C>T	473:cCg/cTg,533:cCg/cTg	p.P158L,p.P178L	0.06	.	.	.	.	1.98e-05	.,.	.,.	.,.	1	1	PERM1	0.0011	0	0	0	27	15	27	35
SSC	13021.p1	Male	Affected	Blood	1:955669:CGAG:C	1	955669	CGAG	C	.	ENSG00000188157	AGRN	0.173352	2	0.663483	inframe_deletion	1	ENST00000379370.2	inframe_deletion	c.125_127del	118-120:GAG/-	p.E42del	.	.	.	.	.	.	.	.	.	1	1	AGRN	.	.	.	.	.	.	.	.
SPARK	SP0145564	Male	Affected	Saliva	1:976257:T:G	1	976257	T	G	GTG>GGG	ENSG00000188157	AGRN	0.173352	2	0.663483	missense	1	ENST00000379370.2	missense	c.724T>G	724:Tgc/Ggc	p.C242G	0.901	0.540597	0.88046	.	.	.	.	.	.	1	1	AGRN	0	0	0.0009	0.0058	-30	-37	0	3
SPARK	SP0073613	Female	Unaffected	Saliva	1:976716:G:T	1	976716	G	T	AGC>ATC	ENSG00000188157	AGRN	0.173352	2	0.663483	missense	1	ENST00000379370.2	missense	c.891G>T	891:caG/caT	p.Q297H	0.119	0.805347	0.676404	.	.	.	.	.	.	1	1	AGRN	0.0014	0	0.002	0	28	1	44	33
SPARK	SP0106850	Female	Affected	Saliva	1:978746:C:A	1	978746	C	A	GCG>GAG	ENSG00000188157	AGRN	0.173352	2	0.663483	missense	1	ENST00000379370.2	missense	c.1512C>A	1512:agC/agA	p.S504R	0.179	0.464274	0.483545	21.8	.	.	.	.	.	1	1	AGRN	0.0118	0	0.0004	0	0	-35	23	11
MSSNG	2-1313-003	Male	Affected	Blood	1:981205:T:C	1	981205	T	C	GTG>GCG	ENSG00000188157	AGRN	0.173352	2	0.663483	missense	1	ENST00000379370.2	missense	c.2629T>C	2629:Tgt/Cgt	p.C877R	0.902	0.577011	0.826298	24.9	.	.	.	.	.	1	1	AGRN	0	0	0	0	-22	9	42	-27
MSSNG	2-1313-003A	Male	Affected	Blood	1:981205:T:C	1	981205	T	C	GTG>GCG	ENSG00000188157	AGRN	0.173352	2	0.663483	missense	1	ENST00000379370.2	missense	c.2629T>C	2629:Tgt/Cgt	p.C877R	0.902	0.577011	0.826298	24.9	.	.	.	.	.	1	1	AGRN	0	0	0	0	-22	9	42	-27
SPARK	SP0030765	Male	Affected	Saliva	1:982835:G:A	1	982835	G	A	CGT>CAT	ENSG00000188157	AGRN	0.173352	2	0.663483	splice_donor	1	ENST00000379370.2	splice_donor	c.3516+1G>A	.	.	.	.	.	21.8	.	.	HC	.	.	1	1	AGRN	0.1167	0	0.1219	0.9363	48	5	-44	-1
ASC	08C78500	Male	Affected	CL	1:983257:G:A	1	983257	G	A	CGT>CAT	ENSG00000188157	AGRN	0.173352	2	0.663483	missense	1	ENST00000379370.2	missense	c.3733G>A	3733:Gtg/Atg	p.V1245M	0.186	0.16517	0.647421	20.2	2.72e-05	1.78e-05	.	.	.	1	1	AGRN	0	0	0	0	-25	-48	21	-1
SPARK	SP0095743	Male	Affected	Saliva	1:983404:C:T	1	983404	C	T	GCG>GTG	ENSG00000188157	AGRN	0.173352	2	0.663483	missense	1	ENST00000379370.2	missense	c.3764C>T	3764:gCg/gTg	p.A1255V	0.101	0.137412	0.564019	.	0.0005	0.0002	.	.	.	1	1	AGRN	0.0636	0	0	0	24	-41	-2	-9
ASC	DEASD_1021_001	Male	Affected	WB	1:983595:C:T	1	983595	C	T	GCC>GTC	ENSG00000188157	AGRN	0.173352	2	0.663483	missense	1	ENST00000379370.2	missense	c.3955C>T	3955:Ccc/Tcc	p.P1319S	0.055	0.13459	0.493396	.	.	.	.	.	.	1	1	AGRN	0.008	0	0.0008	0	-7	39	-6	-32
SPARK	SP0147240	Female	Unaffected	Saliva	1:984308:C:T	1	984308	C	T	GCG>GTG	ENSG00000188157	AGRN	0.173352	2	0.663483	synonymous	1	ENST00000379370.2	synonymous	c.4167C>T	4167:cgC/cgT	p.R1389=	.	.	.	.	0.0001	5.25e-05	.	.	.	1	1	AGRN	0.0013	0	0.0001	0	-32	10	-2	-32
MSSNG	REACH000422	Male	Uncertain	.	1:984948:C:T	1	984948	C	T	GCG>GTG	ENSG00000188157	AGRN	0.173352	2	0.663483	missense	1	ENST00000379370.2	missense	c.4517C>T	4517:gCg/gTg	p.A1506V	0.091	0.131978	0.42142	.	0.0001	7.85e-05	.	.	.	1	1	AGRN	0	0	0	0	-2	8	-2	16
SPARK	SP0024272	Male	Affected	Saliva	1:986884:G:A	1	986884	G	A	GGT>GAT	ENSG00000188157	AGRN	0.173352	2	0.663483	missense	1	ENST00000379370.2	missense	c.5422G>A	5422:Gtg/Atg	p.V1808M	0.129	0.141643	0.503699	.	.	.	.	.	.	1	1	AGRN	0.1668	0	0.0653	0	22	0	21	-1
SSC	13143.p1	Female	Affected	Blood	1:989900:G:A	1	989900	G	A	CGC>CAC	ENSG00000188157	AGRN	0.173352	2	0.663483	synonymous	1	ENST00000379370.2	synonymous	c.5949G>A	5949:acG/acA	p.T1983=	.	.	.	.	0	1.31e-05	.	.	.	1	1	AGRN	0.0036	0	0.0005	0.0097	4	-47	-48	31
SSC	13143.p2	Female	Affected	Blood	1:989900:G:A	1	989900	G	A	CGC>CAC	ENSG00000188157	AGRN	0.173352	2	0.663483	synonymous	1	ENST00000379370.2	synonymous	c.5949G>A	5949:acG/acA	p.T1983=	.	.	.	.	0	1.31e-05	.	.	.	1	1	AGRN	0.0036	0	0.0005	0.0097	4	-47	-48	31
ASC	08C74824	Male	Affected	CL	1:1007273:C:T	1	1007273	C	T	GCG>GTG	ENSG00000237330	RNF223	.	9	.	missense	1	ENST00000453464.2	missense	c.674G>A	674:cGc/cAc	p.R225H	0.231	.	0.336128	.	9.57e-05	1.58e-05	.	.	.	.	1	RNF223	0	0	0.0001	0	-2	25	32	49
MSSNG	AU2513301	Male	Affected	Blood	1:1007273:C:T	1	1007273	C	T	GCG>GTG	ENSG00000237330	RNF223	.	9	.	missense	1	ENST00000453464.2	missense	c.674G>A	674:cGc/cAc	p.R225H	0.231	.	0.336128	.	9.57e-05	1.58e-05	.	.	.	.	1	RNF223	0	0	0.0001	0	-2	25	32	49
SPARK	SP0045452	Female	Unaffected	Saliva	1:1007858:G:A	1	1007858	G	A	CGA>CAA	ENSG00000237330	RNF223	.	9	.	missense	1	ENST00000453464.2	missense	c.89C>T	89:tCg/tTg	p.S30L	0.17	.	0.498646	.	.	.	.	.	.	.	1	RNF223	0	0	0.0002	0	-16	11	12	-15
SSC	13296.s1	Female	Unaffected	Blood	1:1019368:G:A	1	1019368	G	A	CGG>CAG	ENSG00000131591	C1orf159	0.0908776	7	0.137876	synonymous	7	ENST00000294576.5,ENST00000379319.1,ENST00000379320.1,ENST00000379339.1,ENST00000421241.2,ENST00000437760.1,ENST00000448924.1	synonymous,intron,synonymous,synonymous,intron,downstream_gene,synonymous	c.867C>T,c.502+365C>T,c.867C>T,c.975C>T,c.502+365C>T,.,c.975C>T	867:gcC/gcT,.,867:gcC/gcT,975:gcC/gcT,.,.,975:gcC/gcT	p.A289=,.,p.A289=,p.A325=,.,.,p.A325=	.	.	.	.	4.8e-05	3.48e-05	.,.,.,.,.,.,.	.,.,.,.,.,.,.	.,.,.,.,.,.,.	0.063	0.224	.	.	.	.	.	.	.	.	.
MSSNG	AU3881302	Male	Affected	Blood	1:1019374:G:A	1	1019374	G	A	CGT>CAT	ENSG00000131591	C1orf159	0.0908776	7	0.137876	synonymous	7	ENST00000294576.5,ENST00000379319.1,ENST00000379320.1,ENST00000379339.1,ENST00000421241.2,ENST00000437760.1,ENST00000448924.1	synonymous,intron,synonymous,synonymous,intron,downstream_gene,synonymous	c.861C>T,c.502+359C>T,c.861C>T,c.969C>T,c.502+359C>T,.,c.969C>T	861:gaC/gaT,.,861:gaC/gaT,969:gaC/gaT,.,.,969:gaC/gaT	p.D287=,.,p.D287=,p.D323=,.,.,p.D323=	.	.	.	.	3.11e-05	2.17e-05	.,.,.,.,.,.,.	.,.,.,.,.,.,.	.,.,.,.,.,.,.	0.063	0.224	.	.	.	.	.	.	.	.	.
ASC	DEASD_1004_001	Male	Affected	WB	1:1022937:G:A	1	1022937	G	A	CGC>CAC	ENSG00000131591	C1orf159	0.0908776	7	0.137876	synonymous	7	ENST00000294576.5,ENST00000379319.1,ENST00000379320.1,ENST00000379339.1,ENST00000421241.2,ENST00000437760.1,ENST00000448924.1	synonymous,synonymous,synonymous,synonymous,synonymous,synonymous,synonymous	c.189C>T,c.189C>T,c.189C>T,c.297C>T,c.189C>T,c.189C>T,c.297C>T	189:tgC/tgT,189:tgC/tgT,189:tgC/tgT,297:tgC/tgT,189:tgC/tgT,189:tgC/tgT,297:tgC/tgT	p.C63=,p.C63=,p.C63=,p.C99=,p.C63=,p.C63=,p.C99=	.	.	.	.	.	1.32e-05	.,.,.,.,.,.,.	.,.,.,.,.,.,.	.,.,.,.,.,.,.	1	1	C1orf159	0	0.0048	0	0	-29	40	40	-46
SSC	13016.p1	Male	Affected	Blood	1:1115955:G:A	1	1115955	G	A	CGA>CAA	ENSG00000162571	TTLL10	1.95e-05	6	.	missense	3	ENST00000379288.3,ENST00000379289.1,ENST00000379290.1	missense,missense,missense	c.380G>A,c.599G>A,c.599G>A	380:cGa/cAa,599:cGa/cAa,599:cGa/cAa	p.R127Q,p.R200Q,p.R200Q	0.066	0.0865327	0.334573	22.9	5.12e-05	3.19e-05	.,.,.	.,.,.	.,.,.	1	1	TTLL10	0	0	0.0104	0.0015	-11	-44	-11	26
SSC	12529.p1	Male	Affected	Blood	1:1118432:G:T	1	1118432	G	T	CGG>CTG	ENSG00000162571	TTLL10	1.95e-05	6	.	splice_region	3	ENST00000379288.3,ENST00000379289.1,ENST00000379290.1	splice_region,splice_region,splice_region	c.869+5G>T,c.1088+5G>T,c.1088+5G>T	.,.,.	.,.,.	.	.	.	.	.	0	.,.,.	.,.,.	.,.,.	1	1	TTLL10	0.0001	0	0.3886	0.0375	-6	-42	19	-5
SPARK	SP0078832	Female	Unaffected	Saliva	1:1119471:G:A	1	1119471	G	A	AGG>AAG	ENSG00000162571	TTLL10	1.95e-05	6	.	synonymous	3	ENST00000379288.3,ENST00000379289.1,ENST00000379290.1	synonymous,synonymous,synonymous	c.1041G>A,c.1260G>A,c.1260G>A	1041:caG/caA,1260:caG/caA,1260:caG/caA	p.Q347=,p.Q420=,p.Q420=	.	.	.	.	.	.	.,.,.	.,.,.	.,.,.	1	1	TTLL10	0.0007	0	0.1733	0.0026	-48	-27	15	0
SPARK	SP0098425	Female	Affected	Saliva	1:1133099:G:A	1	1133099	G	A	CGC>CAC	ENSG00000162571	TTLL10	1.95e-05	6	.	missense	2	ENST00000379289.1,ENST00000379290.1	missense,missense	c.1894G>A,c.1894G>A	1894:Gcc/Acc,1894:Gcc/Acc	p.A632T,p.A632T	0.009	0.0267333	0.708359	.	0.0009	0.0002	.,.	.,.	.,.	0.492	0.258	TTLL10	0.0016	0	0	0	-33	6	-43	48
SPARK	SP0149989	Female	Affected	Saliva	1:1133216:G:A	1	1133216	G	A	CGC>CAC	ENSG00000162571	TTLL10	1.95e-05	6	.	missense	2	ENST00000379289.1,ENST00000379290.1	missense,missense	c.2011G>A,c.2011G>A	2011:Gcg/Acg,2011:Gcg/Acg	p.A671T,p.A671T	0.02	0.0267333	0.42279	.	.	9.37e-05	.,.	.,.	.,.	0.492	0.258	TTLL10	0.0001	0	0	0	2	-29	-2	-1
SPARK	SP0013595	Male	Unaffected	Saliva	1:1140792:G:A	1	1140792	G	A	CGG>CAG	ENSG00000186891	TNFRSF18	8.37e-07	9	.	missense	4	ENST00000328596.6,ENST00000379265.5,ENST00000379268.2,ENST00000486728.1	missense,missense,missense,missense	c.268C>T,c.268C>T,c.268C>T,c.52C>T	268:Cgg/Tgg,268:Cgg/Tgg,268:Cgg/Tgg,52:Cgg/Tgg	p.R90W,p.R90W,p.R90W,p.R18W	0.082	0.119588	0.23055	24.4	4.34e-05	6.03e-05	.,.,.,.	.,.,.,.	.,.,.,.	1	1	TNFRSF18	0.0014	0	0	0.0384	-22	39	-21	-42
SSC	13309.p1	Male	Affected	Blood	1:1141800:C:T	1	1141800	C	T	CCG>CTG	ENSG00000186891	TNFRSF18	8.37e-07	9	.	missense	4	ENST00000328596.6,ENST00000379265.5,ENST00000379268.2,ENST00000486728.1	missense,missense,missense,upstream_gene	c.152G>A,c.152G>A,c.152G>A,.	152:cGg/cAg,152:cGg/cAg,152:cGg/cAg,.	p.R51Q,p.R51Q,p.R51Q,.	0.042	0.0605159	0.376178	20.2	.	2.11e-05	.,.,.,.	.,.,.,.	.,.,.,.	0.925	0.679	TNFRSF18	0	0	0.0004	0	-2	-25	-1	-32
SPARK	SP0029987	Male	Affected	Saliva	1:1146962:G:A	1	1146962	G	A	CGT>CAT	ENSG00000186827	TNFRSF4	0.00720933	7	.	synonymous	1	ENST00000379236.3	synonymous	c.807C>T	807:gaC/gaT	p.D269=	.	.	.	.	.	.	.	.	.	1	1	TNFRSF4	0.0001	0	0	0	-43	33	-3	-42
ASC	EGAN00001101203	Female	Affected	WB	1:1148414:G:A	1	1148414	G	A	CGG>CAG	ENSG00000186827	TNFRSF4	0.00720933	7	.	missense	1	ENST00000379236.3	missense	c.328C>T	328:Cgg/Tgg	p.R110W	0.184	0.159485	0.538692	.	2.79e-05	3.34e-05	.	.	.	1	1	TNFRSF4	0.0013	0	0	0.0279	18	11	-44	-42
MSSNG	AU2227301	Male	Affected	Blood	1:1149412:G:A	1	1149412	G	A	CGA>CAA	ENSG00000186827	TNFRSF4	0.00720933	7	.	synonymous	1	ENST00000379236.3	synonymous	c.96C>T	96:gtC/gtT	p.V32=	.	.	.	.	1.33e-05	1.29e-05	.	.	.	1	1	TNFRSF4	0	0	0.0003	0.0004	-18	-2	-44	-49
SPARK	SP0067003	Male	Affected	Saliva	1:1153963:C:T	1	1153963	C	T	ACG>ATG	ENSG00000078808	SDF4	0.00130983	4	0.204451	missense	3	ENST00000263741.7,ENST00000360001.6,ENST00000545427.1	missense,missense,downstream_gene	c.787G>A,c.787G>A,.	787:Gtg/Atg,787:Gtg/Atg,.	p.V263M,p.V263M,.	0.074	0.395652	0.473361	.	8.29e-06	3.98e-06	.,.,.	.,.,.	.,.,.	0.735	0.432	SDF4	0.0006	0	0	0	-21	45	42	1
MSSNG	3-0228-000	Male	Affected	Blood	1:1179801:CCGT:C	1	1179801	CCGT	C	.	ENSG00000184163	C1QTNF12	4.68e-05	8	.	inframe_deletion	1	ENST00000330388.2	inframe_deletion	c.251_253del	251-253:gACGgc/ggc	p.D84del	.	.	.	.	.	.	.	.	.	1	1	C1QTNF12	.	.	.	.	.	.	.	.
SSC	12460.p1	Male	Affected	Blood	1:1181890:G:T	1	1181890	G	T	CGT>CTT	ENSG00000184163	C1QTNF12	4.68e-05	8	.	splice_region	1	ENST00000330388.2	splice_region	c.177+4C>A	.	.	.	.	.	.	.	.	.	.	.	1	1	C1QTNF12	0	0	0	0	-2	40	4	-11
MSSNG	AU3053302	Male	Affected	Blood	1:1192420:C:G	1	1192420	C	G	CCA>CGA	ENSG00000160087	UBE2J2	0.415939	1	0.196853	missense	7	ENST00000339385.6,ENST00000347370.2,ENST00000348298.7,ENST00000349431.6,ENST00000360466.2,ENST00000400929.2,ENST00000400930.4	missense,missense,missense,missense,missense,missense,missense	c.261G>C,c.210G>C,c.210G>C,c.366G>C,c.366G>C,c.210G>C,c.414G>C	261:atG/atC,210:atG/atC,210:atG/atC,366:atG/atC,366:atG/atC,210:atG/atC,414:atG/atC	p.M87I,p.M70I,p.M70I,p.M122I,p.M122I,p.M70I,p.M138I	0.498	1.27212	0.911828	24.9	.	.	.,.,.,.,.,.,.	.,.,.,.,.,.,.	.,.,.,.,.,.,.	1	1	UBE2J2	0.0001	0	0	0	-10	0	-48	40
SSC	13905.p1	Female	Affected	Blood	1:1217664:C:T	1	1217664	C	T	CCG>CTG	ENSG00000162572	SCNN1D	2.82e-15	8	0.266493	missense	4	ENST00000325425.8,ENST00000338555.2,ENST00000379116.5,ENST00000400928.3	missense,5_prime_UTR,missense,5_prime_UTR	c.26C>T,c.-79C>T,c.320C>T,c.-79C>T	26:cCg/cTg,.,320:cCg/cTg,.	p.P9L,.,p.P107L,.	0.133	.	0.222504	.	.	1.99e-05	.,.,.,.	.,.,.,.	.,.,.,.	0.132	0.307	SCNN1D	0.0002	0	0	0	23	-8	-37	35
SPARK	SP0035722	Male	Unaffected	Saliva	1:1217691:G:A	1	1217691	G	A	CGG>CAG	ENSG00000162572	SCNN1D	2.82e-15	8	0.266493	missense	4	ENST00000325425.8,ENST00000338555.2,ENST00000379116.5,ENST00000400928.3	missense,5_prime_UTR,missense,5_prime_UTR	c.53G>A,c.-52G>A,c.347G>A,c.-52G>A	53:cGg/cAg,.,347:cGg/cAg,.	p.R18Q,.,p.R116Q,.	0.15	.	0.227471	.	.	3.98e-05	.,.,.,.	.,.,.,.	.,.,.,.	0.132	0.307	SCNN1D	0.0019	0	0	0	-35	8	4	8
SPARK	SP0034904	Male	Affected	Saliva	1:1219423:A:G	1	1219423	A	G	CAT>CGT	ENSG00000162572	SCNN1D	2.82e-15	8	0.266493	missense	4	ENST00000325425.8,ENST00000338555.2,ENST00000379116.5,ENST00000400928.3	synonymous,missense,synonymous,missense	c.123A>G,c.19A>G,c.417A>G,c.19A>G	123:gcA/gcG,19:Atg/Gtg,417:gcA/gcG,19:Atg/Gtg	p.A41=,p.M7V,p.A139=,p.M7V	0.086	.	.	.	.	.	.,.,.,.	.,.,.,.	.,.,.,.	0.868	0.693	SCNN1D	0.0002	0	0	0.0084	48	-38	-1	47
SPARK	SP0101688	Female	Affected	Saliva	1:1221616:A:G	1	1221616	A	G	AAG>AGG	ENSG00000162572	SCNN1D	2.82e-15	8	0.266493	missense	4	ENST00000325425.8,ENST00000338555.2,ENST00000379116.5,ENST00000400928.3	missense,missense,missense,missense	c.575A>G,c.377A>G,c.869A>G,c.377A>G	575:aAg/aGg,377:aAg/aGg,869:aAg/aGg,377:aAg/aGg	p.K192R,p.K126R,p.K290R,p.K126R	0.069	.	0.375004	.	.	.	.,.,.,.	.,.,.,.	.,.,.,.	1	1	SCNN1D	0.0046	0	0.0001	0	1	2	21	38
SSC	11563.p1	Male	Affected	Blood	1:1222518:C:A	1	1222518	C	A	ACC>AAC	ENSG00000162572	SCNN1D	2.82e-15	8	0.266493	stop_gained	4	ENST00000325425.8,ENST00000338555.2,ENST00000379116.5,ENST00000400928.3	stop_gained,stop_gained,stop_gained,stop_gained	c.855C>A,c.657C>A,c.1149C>A,c.657C>A	855:taC/taA,657:taC/taA,1149:taC/taA,657:taC/taA	p.Y285*,p.Y219*,p.Y383*,p.Y219*	.	.	.	35	.	.	HC,HC,HC,HC	.,.,.,.	.,.,.,.	1	1	SCNN1D	0.0264	0	0	0	-21	5	-21	38
SPARK	SP0022224	Male	Affected	Saliva	1:1225667:G:C	1	1225667	G	C	TGC>TCC	ENSG00000162572	SCNN1D	2.82e-15	8	0.266493	missense	4	ENST00000325425.8,ENST00000338555.2,ENST00000379116.5,ENST00000400928.3	missense,missense,missense,missense	c.1385G>C,c.1187G>C,c.1679G>C,c.1187G>C	1385:tGc/tCc,1187:tGc/tCc,1679:tGc/tCc,1187:tGc/tCc	p.C462S,p.C396S,p.C560S,p.C396S	0.545	.	0.413663	23.6	.	.	.,.,.,.	.,.,.,.	.,.,.,.	1	1	SCNN1D	0.2823	0.0024	0	0	8	-16	8	11
SSC	12111.s1	Female	Unaffected	Blood	1:1225729:G:A	1	1225729	G	A	GGG>GAG	ENSG00000162572	SCNN1D	2.82e-15	8	0.266493	missense	4	ENST00000325425.8,ENST00000338555.2,ENST00000379116.5,ENST00000400928.3	missense,missense,missense,missense	c.1447G>A,c.1249G>A,c.1741G>A,c.1249G>A	1447:Ggg/Agg,1249:Ggg/Agg,1741:Ggg/Agg,1249:Ggg/Agg	p.G483R,p.G417R,p.G581R,p.G417R	0.192	.	0.526813	23.2	.	.	.,.,.,.	.,.,.,.	.,.,.,.	1	1	SCNN1D	0.0005	0	0.0008	0	2	17	7	-46
SPARK	SP0049910	Male	Affected	Saliva	1:1226306:G:A	1	1226306	G	A	GGG>GAG	ENSG00000162572	SCNN1D	2.82e-15	8	0.266493	missense	4	ENST00000325425.8,ENST00000338555.2,ENST00000379116.5,ENST00000400928.3	missense,missense,missense,missense	c.1655G>A,c.1457G>A,c.1949G>A,c.1457G>A	1655:gGg/gAg,1457:gGg/gAg,1949:gGg/gAg,1457:gGg/gAg	p.G552E,p.G486E,p.G650E,p.G486E	0.077	.	0.319887	.	.	.	.,.,.,.	.,.,.,.	.,.,.,.	1	1	SCNN1D	0.0234	0	0	0	-9	14	27	-10
SSC	11138.s1	Male	Unaffected	Blood	1:1230203:G:A	1	1230203	G	A	GGT>GAT	ENSG00000131584	ACAP3	0.0394309	3	0.254906	splice_region	2	ENST00000353662.3,ENST00000354700.5	intron,splice_region	c.1688-195C>T,c.1814-7C>T	.,.	.,.	.	.	.	.	.	6.77e-06	.,.	.,.	.,.	1	0.966	ACAP3	0	0	0.0001	0	-7	18	-8	-6
SPARK	SP0099824	Female	Affected	Saliva	1:1230851:C:T	1	1230851	C	T	CCT>CTT	ENSG00000131584	ACAP3	0.0394309	3	0.254906	missense	2	ENST00000353662.3,ENST00000354700.5	missense,missense	c.1663G>A,c.1789G>A	1663:Ggg/Agg,1789:Ggg/Agg	p.G555R,p.G597R	0.155	1.22062	0.79953	24.2	8.47e-05	8.03e-05	.,.	.,.	.,.	1	1	ACAP3	0.0055	0	0.0002	0	-2	-1	-28	0
SPARK	SP0099824	Female	Affected	Saliva	1:1231620:G:A	1	1231620	G	A	AGC>AAC	ENSG00000131584	ACAP3	0.0394309	3	0.254906	synonymous	2	ENST00000353662.3,ENST00000354700.5	synonymous,synonymous	c.1252C>T,c.1378C>T	1252:Ctg/Ttg,1378:Ctg/Ttg	p.L418=,p.L460=	.	.	.	.	3.85e-05	1.16e-05	.,.	.,.	.,.	1	1	ACAP3	0.0065	0	0.0002	0	37	-3	16	-35
MSSNG	3-0422-000	Male	Affected	Blood	1:1233288:C:T	1	1233288	C	T	TCG>TTG	ENSG00000131584	ACAP3	0.0394309	3	0.254906	missense	2	ENST00000353662.3,ENST00000354700.5	missense,missense	c.916G>A,c.1042G>A	916:Gag/Aag,1042:Gag/Aag	p.E306K,p.E348K	0.599	1.1234	0.901428	25.1	.	.	.,.	.,.	.,.	1	1	ACAP3	0.0009	0	0	0	-3	9	-35	5
SSC	12224.s1	Male	Unaffected	Blood	1:1244023:CAT:C	1	1244023	CAT	C	.	ENSG00000169972	PUSL1	6.59e-12	9	0.14035	frameshift	1	ENST00000379031.5	frameshift	c.1_2del	1-2:ATg/g	p.M1?	.	.	.	.	.	.	HC	.	.	1	1	PUSL1	.	.	.	.	.	.	.	.
SSC	14253.s1	Female	Unaffected	Blood	1:1246368:G:C	1	1246368	G	C	AGC>ACC	ENSG00000169972	PUSL1	6.59e-12	9	0.14035	missense	1	ENST00000379031.5	missense	c.779G>C	779:aGc/aCc	p.S260T	0.121	0.266021	0.493672	23.2	8.33e-06	4e-06	.	.	.	1	1	PUSL1	0.0004	0	0.0024	0	-20	-13	-20	14
SPARK	SP0047831	Male	Affected	Saliva	1:1267195:C:T	1	1267195	C	T	GCG>GTG	ENSG00000169962	TAS1R3	.	8	.	synonymous	1	ENST00000339381.5	synonymous	c.369C>T	369:cgC/cgT	p.R123=	.	.	.	.	8.39e-06	2e-05	.	.	.	1	1	TAS1R3	0.0009	0	0	0	31	-7	29	11
MSSNG	MSSNG00106-003	Male	Affected	Blood	1:1267204:C:T	1	1267204	C	T	CCG>CTG	ENSG00000169962	TAS1R3	.	8	.	synonymous	1	ENST00000339381.5	synonymous	c.378C>T	378:gcC/gcT	p.A126=	.	.	.	.	5.87e-05	5.21e-05	.	.	.	1	1	TAS1R3	0.0004	0	0	0	22	-20	-21	31
MSSNG	1-1162-003	Female	Affected	Blood	1:1267791:C:T	1	1267791	C	T	GCC>GTC	ENSG00000169962	TAS1R3	.	8	.	missense	1	ENST00000339381.5	missense	c.880C>T	880:Ccc/Tcc	p.P294S	0.368	.	0.386606	.	.	0	.	.	.	1	1	TAS1R3	0.0003	0	0.0066	0	-19	-45	5	-8
SPARK	SP0010175	Female	Unaffected	Saliva	1:1269365:G:A	1	1269365	G	A	CGC>CAC	ENSG00000169962	TAS1R3	.	8	.	missense	1	ENST00000339381.5	missense	c.2080G>A	2080:Gca/Aca	p.A694T	0.275	.	0.436462	.	1.76e-05	9.26e-05	.	.	.	1	1	TAS1R3	0	0	0	0	39	-3	-4	13
SPARK	SP0136129	Male	Affected	Saliva	1:1269433:G:A	1	1269433	G	A	CGG>CAG	ENSG00000169962	TAS1R3	.	8	.	synonymous	1	ENST00000339381.5	synonymous	c.2148G>A	2148:acG/acA	p.T716=	.	.	.	.	1.2e-05	1.3e-05	.	.	.	1	1	TAS1R3	0.0062	0	0	0	2	-29	9	33
SPARK	SP0136131	Female	Unaffected	Saliva	1:1271620:G:A	1	1271620	G	A	CGG>CAG	ENSG00000107404	DVL1	0.157165	3	0.205487	missense	2	ENST00000378888.5,ENST00000378891.5	missense,missense	c.1990C>T,c.1915C>T	1990:Cgg/Tgg,1915:Cgg/Tgg	p.R664W,p.R639W	0.262	0.0849887	0.89018	26.9	.	6.37e-06	.,.	.,.	.,.	1	1	DVL1	0.0019	0	0	0	-34	32	31	39
SPARK	SP0077932	Female	Affected	Saliva	1:1273430:G:C	1	1273430	G	C	AGG>ACG	ENSG00000107404	DVL1	0.157165	3	0.205487	synonymous	2	ENST00000378888.5,ENST00000378891.5	synonymous,synonymous	c.1641C>G,c.1566C>G	1641:ccC/ccG,1566:ccC/ccG	p.P547=,p.P522=	.	.	.	.	.	.	.,.	.,.	.,.	1	1	DVL1	0.0007	0	0	0	32	-22	1	38
MSSNG	1-0898-003	Male	Affected	Blood	1:1275415:C:T	1	1275415	C	T	ACA>ATA	ENSG00000107404	DVL1	0.157165	3	0.205487	splice_region	2	ENST00000378888.5,ENST00000378891.5	splice_region,splice_region	c.909+3G>A,c.909+3G>A	.,.	.,.	.	.	.	.	.	.	.,.	.,.	.,.	1	1	DVL1	0.0001	0	0	0	23	40	3	1
ASC	117-03-100255	Female	Unaffected	WB	1:1284419:G:A	1	1284419	G	A	TGT>TAT	ENSG00000107404	DVL1	0.157165	3	0.205487	synonymous	2	ENST00000378888.5,ENST00000378891.5	synonymous,synonymous	c.27C>T,c.27C>T	27:caC/caT,27:caC/caT	p.H9=,p.H9=	.	.	.	.	.	.	.,.	.,.	.,.	1	1	DVL1	0.0003	0	0.0001	0	-13	-34	2	-27
SPARK	SP0043850	Male	Affected	Saliva	1:1354790:G:A	1	1354790	G	A	CGC>CAC	ENSG00000235098	ANKRD65	.	9	0.12569	missense	4	ENST00000427211.1,ENST00000442470.1,ENST00000520296.1,ENST00000537107.1	missense,missense,3_prime_UTR,missense	c.349C>T,c.349C>T,c.*132C>T,c.890C>T	349:Cgc/Tgc,349:Cgc/Tgc,.,890:gCg/gTg	p.R117C,p.R117C,.,p.A297V	0.15	.	.	.	.	1.33e-05	.,.,.,.	.,.,.,.	.,.,.,.	0.223	0.52	ANKRD65	0.0002	0	0.0002	0	31	-48	2	26
SPARK	SP0134193	Male	Affected	Saliva	1:1354828:G:A	1	1354828	G	A	CGG>CAG	ENSG00000235098	ANKRD65	.	9	0.12569	missense	4	ENST00000427211.1,ENST00000442470.1,ENST00000520296.1,ENST00000537107.1	missense,missense,3_prime_UTR,synonymous	c.311C>T,c.311C>T,c.*94C>T,c.852C>T	311:cCg/cTg,311:cCg/cTg,.,852:gcC/gcT	p.P104L,p.P104L,.,p.A284=	0.032	.	.	.	5.89e-05	8.73e-05	.,.,.,.	.,.,.,.	.,.,.,.	0.208	0.505	ANKRD65	0.0002	0	0	0	-22	27	-30	-12
ASC	08C74837	Male	Affected	CL	1:1372518:G:A	1	1372518	G	A	AGG>AAG	ENSG00000179403	VWA1	0.0331998	5	0.0989695	synonymous	3	ENST00000338660.5,ENST00000404702.3,ENST00000476993.1	intron,intron,synonymous	c.74-184G>A,c.-168-184G>A,c.285G>A	.,.,285:gaG/gaA	.,.,p.E95=	.	.	.	.	.	0	.,.,.	.,.,.	.,.,.	0.144	0.286	VWA1	0.002	0	0.0856	0	-14	10	15	-5
MSSNG	AU2516301	Male	Affected	Blood	1:1372518:G:A	1	1372518	G	A	AGG>AAG	ENSG00000179403	VWA1	0.0331998	5	0.0989695	synonymous	3	ENST00000338660.5,ENST00000404702.3,ENST00000476993.1	intron,intron,synonymous	c.74-184G>A,c.-168-184G>A,c.285G>A	.,.,285:gaG/gaA	.,.,p.E95=	.	.	.	.	.	0	.,.,.	.,.,.	.,.,.	0.144	0.286	VWA1	0.002	0	0.0856	0	-14	10	15	-5
MSSNG	1-0721-003	Male	Affected	Blood	1:1374835:G:A	1	1374835	G	A	AGA>AAA	ENSG00000179403	VWA1	0.0331998	5	0.0989695	missense	3	ENST00000338660.5,ENST00000404702.3,ENST00000476993.1	3_prime_UTR,missense,missense	c.*416G>A,c.370G>A,c.1006G>A	.,370:Gag/Aag,1006:Gag/Aag	.,p.E124K,p.E336K	0.074	2.25034	0.906092	.	.	.	.,.,.	.,.,.	.,.,.	0.144	0.297	VWA1	0.0024	0	0	0	35	-14	3	41
SPARK	SP0073059	Female	Unaffected	Saliva	1:1417590:G:A	1	1417590	G	A	CGC>CAC	ENSG00000160072	ATAD3B	1.92e-13	7	0.201376	missense	2	ENST00000308647.7,ENST00000378741.3	missense,missense	c.587G>A,c.83G>A	587:cGc/cAc,83:cGc/cAc	p.R196H,p.R28H	0.199	2.12914	0.76639	25.6	1.79e-05	1.21e-05	.,.	.,.	.,.	1	1	ATAD3B	0.0001	0	0	0	2	8	7	-5
ASC	UK10K_SKUSE5080252	Male	Affected		1:1423250:C:T	1	1423250	C	T	GCT>GTT	ENSG00000160072	ATAD3B	1.92e-13	7	0.201376	missense	2	ENST00000308647.7,ENST00000378741.3	missense,downstream_gene	c.1222C>T,.	1222:Ctc/Ttc,.	p.L408F,.	0.796	0.234101	0.728608	25.2	.	.	.,.	.,.	.,.	1	0.988	ATAD3B	0.0249	0	0	0	19	36	42	44
SPARK	SP0025328	Male	Unaffected	Saliva	1:1425782:A:C	1	1425782	A	C	TAA>TCA	ENSG00000160072	ATAD3B	1.92e-13	7	0.201376	missense	1	ENST00000308647.7	missense	c.1483A>C	1483:Aag/Cag	p.K495Q	0.031	0.0300429	0.436458	.	.	.	.	.	.	1	0.988	ATAD3B	0.0037	0	0	0	-48	-31	22	-31
SPARK	SP0051062	Male	Affected	Saliva	1:1451420:A:G	1	1451420	A	G	CAC>CGC	ENSG00000197785	ATAD3A	0.0401306	4	0.286004	synonymous	3	ENST00000378755.5,ENST00000378756.3,ENST00000536055.1	synonymous,synonymous,5_prime_UTR	c.234A>G,c.234A>G,c.-4A>G	234:gcA/gcG,234:gcA/gcG,.	p.A78=,p.A78=,.	.	.	.	.	0.0003	0.0003	.,.,.	.,.,.	.,.,.	0.977	0.948	ATAD3A	0	0	0.0002	0	-28	4	48	-29
SPARK	SP0140974	Female	Unaffected	Saliva	1:1463185:G:A	1	1463185	G	A	CGC>CAC	ENSG00000197785	ATAD3A	0.0401306	4	0.286004	missense	3	ENST00000378755.5,ENST00000378756.3,ENST00000536055.1	missense,missense,missense	c.1592G>A,c.1448G>A,c.1211G>A	1592:cGc/cAc,1448:cGc/cAc,1211:cGc/cAc	p.R531H,p.R483H,p.R404H	0.825	0.797491	0.583347	26	.	7.97e-06	.,.,.	.,.,.	.,.,.	1	1	ATAD3A	0	0	0.0209	0	3	-18	4	24
SPARK	SP0117810	Female	Affected	Saliva	1:1469330:G:A	1	1469330	G	A	CGG>CAG	ENSG00000197785	ATAD3A	0.0401306	4	0.286004	missense	3	ENST00000378755.5,ENST00000378756.3,ENST00000536055.1	missense,missense,missense	c.1783G>A,c.1639G>A,c.1402G>A	1783:Ggg/Agg,1639:Ggg/Agg,1402:Ggg/Agg	p.G595R,p.G547R,p.G468R	0.634	0.567893	0.663786	23.7	1.68e-05	6e-05	.,.,.	.,.,.	.,.,.	1	1	ATAD3A	0.0353	0.0015	0	0	2	-24	2	-20
SPARK	SP0089273	Female	Unaffected	Saliva	1:1470836:C:T	1	1470836	C	T	CCG>CTG	ENSG00000205090	TMEM240	.	4	0.157659	missense	2	ENST00000378733.4,ENST00000425828.1	missense,missense	c.425G>A,c.425G>A	425:cGg/cAg,425:cGg/cAg	p.R142Q,p.R142Q	0.026	.	0.883036	.	0.0003	6.17e-05	.,.	.,.	.,.	1	1	TMEM240	0.0001	0	0	0	-2	-13	-2	-40
SPARK	SP0005402	Male	Affected	Saliva	1:1471147:G:A	1	1471147	G	A	CGT>CAT	ENSG00000205090	TMEM240	.	4	0.157659	synonymous	2	ENST00000378733.4,ENST00000425828.1	synonymous,synonymous	c.195C>T,c.195C>T	195:gaC/gaT,195:gaC/gaT	p.D65=,p.D65=	.	.	.	.	4.87e-05	4.51e-05	.,.	.,.	.,.	1	1	TMEM240	0.0104	0.0238	0.0001	0	-10	30	7	-12
ASC	234-08-110006	Female	Unaffected	WB	1:1500001:G:A	1	1500001	G	A	CGT>CAT	ENSG00000160075	SSU72	0.606849	2	0.213691	missense	2	ENST00000291386.3,ENST00000359060.4	intron,missense	c.224+152C>T,c.376C>T	.,376:Cgt/Tgt	.,p.R126C	0.08	.	.	.	1.79e-05	8.12e-06	.,.	.,.	.,.	0.065	0.164	.	.	.	.	.	.	.	.	.
SPARK	SP0007121	Male	Affected	Saliva	1:1509933:G:A	1	1509933	G	A	CGG>CAG	ENSG00000160075	SSU72	0.606849	2	0.213691	missense	2	ENST00000291386.3,ENST00000359060.4	missense,missense	c.5C>T,c.5C>T	5:cCg/cTg,5:cCg/cTg	p.P2L,p.P2L	0.225	1.60528	0.904957	23.1	.	0	.,.	.,.	.,.	1	1	SSU72	0	0	0.0001	0	-37	49	49	-16
SSC	11057.s1	Male	Unaffected	Blood	1:1558774:G:A	1	1558774	G	A	CGA>CAA	ENSG00000197530	MIB2	0.000158543	3	0.263431	missense	10	ENST00000355826.5,ENST00000357210.4,ENST00000360522.4,ENST00000378708.1,ENST00000378710.3,ENST00000378712.1,ENST00000504599.1,ENST00000505820.2,ENST00000518681.1,ENST00000520777.1	intron,missense,missense,intron,missense,intron,5_prime_UTR,missense,missense,missense	c.282-37G>A,c.116G>A,c.116G>A,c.-22-37G>A,c.116G>A,c.-22-37G>A,c.-17G>A,c.287G>A,c.287G>A,c.287G>A	.,116:cGa/cAa,116:cGa/cAa,.,116:cGa/cAa,.,.,287:cGa/cAa,287:cGa/cAa,287:cGa/cAa	.,p.R39Q,p.R39Q,.,p.R39Q,.,.,p.R96Q,p.R96Q,p.R96Q	0.029	0.530959	0.523455	.	3.37e-05	1.84e-05	.,.,.,.,.,.,.,.,.,.	.,.,.,.,.,.,.,.,.,.	.,.,.,.,.,.,.,.,.,.	0.415	0.635	MIB2	0.0264	0.0725	0	0	37	-5	-48	36
SPARK	SP0042363	Male	Affected	Saliva	1:1563137:C:G	1	1563137	C	G	ACG>AGG	ENSG00000197530	MIB2	0.000158543	3	0.263431	missense	10	ENST00000355826.5,ENST00000357210.4,ENST00000360522.4,ENST00000378708.1,ENST00000378710.3,ENST00000378712.1,ENST00000504599.1,ENST00000505820.2,ENST00000518681.1,ENST00000520777.1	missense,missense,missense,missense,missense,missense,missense,missense,missense,missense	c.1911C>G,c.1782C>G,c.1677C>G,c.1500C>G,c.1674C>G,c.1413C>G,c.1650C>G,c.1953C>G,c.1758C>G,c.1941C>G	1911:caC/caG,1782:caC/caG,1677:caC/caG,1500:caC/caG,1674:caC/caG,1413:caC/caG,1650:caC/caG,1953:caC/caG,1758:caC/caG,1941:caC/caG	p.H637Q,p.H594Q,p.H559Q,p.H500Q,p.H558Q,p.H471Q,p.H550Q,p.H651Q,p.H586Q,p.H647Q	0.522	0.34439	0.761319	24.3	.	4.35e-06	.,.,.,.,.,.,.,.,.,.	.,.,.,.,.,.,.,.,.,.	.,.,.,.,.,.,.,.,.,.	1	1	MIB2	0.0295	0	0.0241	0	1	13	0	43
MSSNG	7-0411-003	Male	Affected	Blood	1:1572275:A:G	1	1572275	A	G	CAG>CGG	ENSG00000248333	CDK11B	0.728294	3	0.315883	missense	4	ENST00000317673.7,ENST00000340677.5,ENST00000341832.6,ENST00000407249.3	missense,missense,missense,missense	c.1787T>C,c.1754T>C,c.1652T>C,c.1793T>C	1787:cTg/cCg,1754:cTg/cCg,1652:cTg/cCg,1793:cTg/cCg	p.L596P,p.L585P,p.L551P,p.L598P	.	0.951924	0.87069	25.2	.	.	.,.,.,.	.,.,.,.	.,.,.,.	1	1	CDK11B	0.0001	0	0.0001	0	3	-22	18	-20
ASC	DEASD_0301_001	Male	Affected	WB	1:1572286:G:T	1	1572286	G	T	CGC>CTC	ENSG00000248333	CDK11B	0.728294	3	0.315883	synonymous	4	ENST00000317673.7,ENST00000340677.5,ENST00000341832.6,ENST00000407249.3	synonymous,synonymous,synonymous,synonymous	c.1776C>A,c.1743C>A,c.1641C>A,c.1782C>A	1776:cgC/cgA,1743:cgC/cgA,1641:cgC/cgA,1782:cgC/cgA	p.R592=,p.R581=,p.R547=,p.R594=	.	.	.	.	.	.	.,.,.,.	.,.,.,.	.,.,.,.	1	1	CDK11B	0.0001	0	0.0001	0	-2	-8	-19	-26
MSSNG	2-1330-003	Male	Affected	Blood	1:1577060:G:T	1	1577060	G	T	CGG>CTG	ENSG00000248333	CDK11B	0.728294	3	0.315883	synonymous	4	ENST00000317673.7,ENST00000340677.5,ENST00000341832.6,ENST00000407249.3	synonymous,synonymous,synonymous,synonymous	c.975C>A,c.942C>A,c.840C>A,c.981C>A	975:acC/acA,942:acC/acA,840:acC/acA,981:acC/acA	p.T325=,p.T314=,p.T280=,p.T327=	.	.	.	.	.	.	.,.,.,.	.,.,.,.	.,.,.,.	1	1	CDK11B	0	0	0	0.0032	-2	-6	-1	-37
MSSNG	MT_70.3	Male	Affected	.	1:1597409:C:A	1	1597409	C	A	ACG>AAG	ENSG00000189339	SLC35E2B	0.621002	5	0.768325	missense	2	ENST00000234800.6,ENST00000378662.1	missense,missense	c.1030G>T,c.1030G>T	1030:Gtt/Ttt,1030:Gtt/Ttt	p.V344F,p.V344F	0.383	.	0.365926	23.4	.	.	.,.	.,.	.,.	1	1	SLC35E2B	0.0626	0.0995	0.0006	0	-15	49	7	-47
MSSNG	SJD_63.5	Male	Unaffected	.	1:1601116:C:T	1	1601116	C	T	CCG>CTG	ENSG00000189339	SLC35E2B	0.621002	5	0.768325	missense	2	ENST00000234800.6,ENST00000378662.1	missense,missense	c.821G>A,c.821G>A	821:cGg/cAg,821:cGg/cAg	p.R274Q,p.R274Q	0.164	.	0.297412	23.6	.	6.56e-06	.,.	.,.	.,.	1	1	SLC35E2B	0.0036	0	0.0494	0	-2	43	-1	-8
SPARK	SP0055239	Male	Affected	Saliva	1:1636098:C:T	1	1636098	C	T	GCA>GTA	ENSG00000008128	CDK11A	5.24e-05	7	0.290244	splice_region	7	ENST00000356200.3,ENST00000357760.2,ENST00000358779.5,ENST00000378633.1,ENST00000378635.3,ENST00000378638.2,ENST00000404249.3	splice_region,splice_region,splice_region,splice_region,downstream_gene,splice_region,splice_region	c.1357-4G>A,c.1456-4G>A,c.1429-4G>A,c.1468-4G>A,.,c.1357-4G>A,c.1459-4G>A	.,.,.,.,.,.,.	.,.,.,.,.,.,.	.	.	.	.	.	.	.,.,.,.,.,.,.	.,.,.,.,.,.,.	.,.,.,.,.,.,.	0.848	0.488	CDK11A	0.1137	0	0	0	-21	11	-12	47
SPARK	SP0021442	Male	Affected	Saliva	1:1670433:A:G	1	1670433	A	G	TAA>TGA	ENSG00000215790	SLC35E2A	0.374306	8	0.282882	missense	3	ENST00000246421.4,ENST00000355439.2,ENST00000400924.1	missense,missense,missense	c.386T>C,c.386T>C,c.386T>C	386:tTa/tCa,386:tTa/tCa,386:tTa/tCa	p.L129S,p.L129S,p.L129S	0.66	4.21975	0.740103	26.2	.	.	.,.,.	.,.,.	.,.,.	1	1	SLC35E2A	0	0	0	0	38	-8	4	30
SPARK	SP0051948	Female	Unaffected	Saliva	1:1684438:C:T	1	1684438	C	T	TCG>TTG	ENSG00000008130	NADK	0.00126769	5	0.320038	missense	5	ENST00000341426.5,ENST00000341991.3,ENST00000342348.5,ENST00000344463.4,ENST00000378625.1	missense,missense,missense,missense,missense	c.1246G>A,c.1246G>A,c.1150G>A,c.1681G>A,c.1681G>A	1246:Gac/Aac,1246:Gac/Aac,1150:Gac/Aac,1681:Gac/Aac,1681:Gac/Aac	p.D416N,p.D416N,p.D384N,p.D561N,p.D561N	0.361	1.36363	0.710377	33	2.42e-05	8.5e-06	.,.,.,.,.	.,.,.,.,.	.,.,.,.,.	1	1	NADK	0.0036	0	0.0004	0	1	-12	7	-49
SPARK	SP0150570	Female	Unaffected	Saliva	1:1690533:C:T	1	1690533	C	T	CCA>CTA	ENSG00000008130	NADK	0.00126769	5	0.320038	splice_region	5	ENST00000341426.5,ENST00000341991.3,ENST00000342348.5,ENST00000344463.4,ENST00000378625.1	intron,intron,upstream_gene,splice_region,splice_region	c.264-1784G>A,c.264-1784G>A,.,c.575+7G>A,c.575+7G>A	.,.,.,.,.	.,.,.,.,.	.	.	.	.	.	.	.,.,.,.,.	.,.,.,.,.	.,.,.,.,.	0.005	0.012	.	.	.	.	.	.	.	.	.
MSSNG	1-1119-003	Female	Affected	Blood	1:1735985:C:A	1	1735985	C	A	TCA>TAA	ENSG00000078369	GNB1	0.995188	0	0.466828	missense	1	ENST00000378609.4	missense	c.303G>T	303:atG/atT	p.M101I	0.447	1.99393	0.859724	.	.	.	.	.	.	1	1	GNB1	0	0.0011	0	0	-3	35	6	-35
ASC	IGM11107	Female	Affected	WB	1:1737964:C:T	1	1737964	C	T	GCA>GTA	ENSG00000078369	GNB1	0.995188	0	0.466828	missense	1	ENST00000378609.4	missense	c.217G>A	217:Gcc/Acc	p.A73T	0.621	2.83954	0.826553	35	.	.	.	.	.	1	1	GNB1	0.0002	0	0	0	37	1	3	-50
SPARK	SP0049517	Male	Affected	Saliva	1:1747235:G:C	1	1747235	G	C	AGG>ACG	ENSG00000078369	GNB1	0.995188	0	0.466828	missense	1	ENST00000378609.4	missense	c.163C>G	163:Ctg/Gtg	p.L55V	0.187	0.872617	0.85498	.	.	.	.	.	.	1	1	GNB1	0	0	0.0001	0	44	37	5	-40
MSSNG	2-1313-003	Male	Affected	Blood	1:1849366:C:T	1	1849366	C	T	CCG>CTG	ENSG00000178821	TMEM52	0.328693	8	0.113244	synonymous	2	ENST00000310991.3,ENST00000378602.3	synonymous,synonymous	c.585G>A,c.540G>A	585:tcG/tcA,540:tcG/tcA	p.S195=,p.S180=	.	.	.	.	2.48e-05	3.19e-05	.,.	.,.	.,.	1	1	TMEM52	0.0007	0	0	0	-30	-50	4	-50
ASC	DEASD_0145_001	Female	Affected	WB	1:1849510:G:C	1	1849510	G	C	GGC>GCC	ENSG00000178821	TMEM52	0.328693	8	0.113244	missense	2	ENST00000310991.3,ENST00000378602.3	missense,missense	c.441C>G,c.396C>G	441:agC/agG,396:agC/agG	p.S147R,p.S132R	0.187	0.303656	0.519329	23.2	.	.	.,.	.,.	.,.	1	1	TMEM52	0.3301	0	0.0001	0	0	-38	1	-2
SPARK	SP0035149	Female	Unaffected	Saliva	1:1849728:T:C	1	1849728	T	C	ATA>ACA	ENSG00000178821	TMEM52	0.328693	8	0.113244	missense	2	ENST00000310991.3,ENST00000378602.3	missense,missense	c.313A>G,c.268A>G	313:Atg/Gtg,268:Atg/Gtg	p.M105V,p.M90V	0.017	0.0424292	0.32451	.	.	4e-06	.,.	.,.	.,.	1	1	TMEM52	0.0015	0	0	0	32	-8	-36	-17
MSSNG	2-1592-003	Male	Affected	Blood	1:1956488:T:A	1	1956488	T	A	ATC>AAC	ENSG00000187730	GABRD	0.923499	0	0.117211	missense	1	ENST00000378585.4	missense	c.176T>A	176:aTc/aAc	p.I59N	0.538	1.63633	0.767642	23.1	.	.	.	.	.	1	1	GABRD	0	0	0	0	-47	-30	5	-4
SPARK	SP0037994	Male	Unaffected	Saliva	1:1960999:C:A	1	1960999	C	A	ACG>AAG	ENSG00000187730	GABRD	0.923499	0	0.117211	missense	1	ENST00000378585.4	missense	c.857C>A	857:aCg/aAg	p.T286K	0.942	2.01672	0.88632	32	.	.	.	.	.	1	1	GABRD	0.0221	0.0007	0.0007	0	2	-9	1	25
SSC	14692.p1	Male	Affected	Blood	1:2075646:C:T	1	2075646	C	T	GCA>GTA	ENSG00000067606	PRKCZ	0.266924	1	0.394369	splice_region	2	ENST00000400920.1,ENST00000400921.2	splice_region,splice_region	c.-129-3C>T,c.-129-3C>T	.,.	.,.	.	.	.	.	.	.	.,.	.,.	.,.	1	1	.	.	.	.	.	.	.	.	.
SPARK	SP0039609	Male	Affected	Saliva	1:2082363:T:C	1	2082363	T	C	ATG>ACG	ENSG00000067606	PRKCZ	0.266924	1	0.394369	synonymous	2	ENST00000400920.1,ENST00000400921.2	synonymous,synonymous	c.273T>C,c.273T>C	273:aaT/aaC,273:aaT/aaC	p.N91=,p.N91=	.	.	.	.	.	7.96e-06	.,.	.,.	.,.	1	1	.	.	.	.	.	.	.	.	.
MSSNG	REACH000089	Female	Affected	.	1:2105416:G:A	1	2105416	G	A	CGA>CAA	ENSG00000067606	PRKCZ	0.266924	1	0.394369	missense	2	ENST00000400920.1,ENST00000400921.2	missense,missense	c.817G>A,c.817G>A	817:Gac/Aac,817:Gac/Aac	p.D273N,p.D273N	0.364	2.26071	0.835928	26.7	8.33e-06	4.01e-06	.,.	.,.	.,.	1	1	.	.	.	.	.	.	.	.	.
SPARK	SP0036643	Male	Unaffected	Saliva	1:2106656:C:T	1	2106656	C	T	ACC>ATC	ENSG00000067606	PRKCZ	0.266924	1	0.394369	splice_region	2	ENST00000400920.1,ENST00000400921.2	splice_region,splice_region	c.937-7C>T,c.937-7C>T	.,.	.,.	.	.	.	.	2.51e-05	1.2e-05	.,.	.,.	.,.	1	1	.	.	.	.	.	.	.	.	.
SPARK	SP0094371	Male	Affected	Saliva	1:2106739:T:C	1	2106739	T	C	ATA>ACA	ENSG00000067606	PRKCZ	0.266924	1	0.394369	missense	2	ENST00000400920.1,ENST00000400921.2	missense,missense	c.1013T>C,c.1013T>C	1013:aTa/aCa,1013:aTa/aCa	p.I338T,p.I338T	0.348	0.945363	0.778054	26	.	.	.,.	.,.	.,.	1	1	.	.	.	.	.	.	.	.	.
ASC	G01-GEA-177-HI	Male	Affected	WB	1:2116801:G:A	1	2116801	G	A	CGT>CAT	ENSG00000162585	FAAP20	0.785171	4	.	synonymous	3	ENST00000378545.3,ENST00000378546.4,ENST00000400919.3	downstream_gene,downstream_gene,synonymous	.,.,c.360C>T	.,.,360:gaC/gaT	.,.,p.D120=	.	.	.	.	0.0003	0.0004	.,.,.	.,.,.	.,.,.	0.073	0.114	.	.	.	.	.	.	.	.	.
MSSNG	1-0300-003	Male	Affected	Blood	1:2234752:G:A	1	2234752	G	A	CGC>CAC	ENSG00000157933	SKI	0.981402	0	0.266595	missense	1	ENST00000378536.4	missense	c.1124G>A	1124:cGc/cAc	p.R375H	0.816	0.864799	0.848069	28.1	8.25e-06	7.96e-06	.	.	.	1	1	SKI	0.0113	0	0	0	33	-1	33	-3
ASC	08C78919	Male	Affected	WB	1:2234766:C:T	1	2234766	C	T	CCG>CTG	ENSG00000157933	SKI	0.981402	0	0.266595	stop_gained	1	ENST00000378536.4	stop_gained	c.1138C>T	1138:Cga/Tga	p.R380*	.	.	.	38	.	.	HC	.	.	1	1	SKI	0.0462	0.0029	0.0001	0	19	-42	27	-30
SPARK	SP0070786	Male	Affected	Saliva	1:2237557:G:GA	1	2237557	G	GA	.	ENSG00000157933	SKI	0.981402	0	0.266595	frameshift	1	ENST00000378536.4	frameshift	c.1868dup	1866-1867:-/A	p.N623Kfs*206	.	.	.	.	.	.	HC	.	.	1	1	SKI	.	.	.	.	.	.	.	.
SPARK	SP0042251	Male	Affected	Saliva	1:2237577:A:C	1	2237577	A	C	GAG>GCG	ENSG00000157933	SKI	0.981402	0	0.266595	missense	1	ENST00000378536.4	missense	c.1886A>C	1886:gAg/gCg	p.E629A	0.754	2.34469	0.602407	26.3	.	.	.	.	.	1	1	SKI	0.0001	0	0	0	-43	-10	43	1
ASC	ASC_CA_183_A	Male	Affected	WB	1:2238195:GGAGCC:G	1	2238195	GGAGCC	G	.	ENSG00000157933	SKI	0.981402	0	0.266595	frameshift	1	ENST00000378536.4	frameshift	c.2180_2184del	2179-2183:GAGCCg/g	p.E727Vfs*100	.	.	.	.	.	.	LC	END_TRUNC	.	.	.	SKI	.	.	.	.	.	.	.	.
MSSNG	2-1371-003	Male	Affected	Blood	1:2258686:AAC:A	1	2258686	AAC	A	.	ENSG00000269753	AL589739.1	.	.	.	frameshift	1	ENST00000600779.1	frameshift	c.112_113del	107-108:aAC/a	p.Q38Efs*102	.	.	.	.	.	0	LC	END_TRUNC	SINGLE_EXON,PHYLOCSF_WEAK	.	.	AL589739.1	.	.	.	.	.	.	.	.
SPARK	SP0118473	Female	Unaffected	Saliva	1:2408114:T:C	1	2408114	T	C	GTG>GCG	ENSG00000149527	PLCH2	1.71e-08	5	0.239294	synonymous	5	ENST00000288766.5,ENST00000378486.3,ENST00000378488.3,ENST00000419816.2,ENST00000449969.1	5_prime_UTR,synonymous,synonymous,synonymous,intron	c.-49T>C,c.87T>C,c.87T>C,c.87T>C,c.44-1801T>C	.,87:agT/agC,87:agT/agC,87:agT/agC,.	.,p.S29=,p.S29=,p.S29=,.	.	.	.	.	.	.	.,.,.,.,.	.,.,.,.,.	.,.,.,.,.	0.25	0.872	PLCH2	0	0	0	0	-47	-4	37	-24
SPARK	SP0114506	Male	Affected	Saliva	1:2418748:G:A	1	2418748	G	A	AGC>AAC	ENSG00000149527	PLCH2	1.71e-08	5	0.239294	synonymous	5	ENST00000288766.5,ENST00000378486.3,ENST00000378488.3,ENST00000419816.2,ENST00000449969.1	intron,synonymous,synonymous,synonymous,synonymous	c.213+7499G>A,c.1047G>A,c.1047G>A,c.1047G>A,c.966G>A	.,1047:caG/caA,1047:caG/caA,1047:caG/caA,966:caG/caA	.,p.Q349=,p.Q349=,p.Q349=,p.Q322=	.	.	.	.	8.57e-06	0	.,.,.,.,.	.,.,.,.,.	.,.,.,.,.	1	0.999	PLCH2	0.0007	0	0.0052	0	13	1	-12	26
SPARK	SP0083288	Female	Affected	Saliva	1:2421214:G:A	1	2421214	G	A	AGC>AAC	ENSG00000149527	PLCH2	1.71e-08	5	0.239294	missense	5	ENST00000288766.5,ENST00000378486.3,ENST00000378488.3,ENST00000419816.2,ENST00000449969.1	intron,missense,missense,missense,missense	c.214-8969G>A,c.1423G>A,c.1423G>A,c.1423G>A,c.1342G>A	.,1423:Gcc/Acc,1423:Gcc/Acc,1423:Gcc/Acc,1342:Gcc/Acc	.,p.A475T,p.A475T,p.A475T,p.A448T	0.081	0.632064	0.452355	24.9	.	.	.,.,.,.,.	.,.,.,.,.	.,.,.,.,.	1	0.999	PLCH2	0.0009	0	0	0	11	-9	50	32
SPARK	SP0091455	Female	Affected	Saliva	1:2421215:C:G	1	2421215	C	G	GCC>GGC	ENSG00000149527	PLCH2	1.71e-08	5	0.239294	missense	5	ENST00000288766.5,ENST00000378486.3,ENST00000378488.3,ENST00000419816.2,ENST00000449969.1	intron,missense,missense,missense,missense	c.214-8968C>G,c.1424C>G,c.1424C>G,c.1424C>G,c.1343C>G	.,1424:gCc/gGc,1424:gCc/gGc,1424:gCc/gGc,1343:gCc/gGc	.,p.A475G,p.A475G,p.A475G,p.A448G	0.083	0.601327	0.444722	25.2	.	.	.,.,.,.,.	.,.,.,.,.	.,.,.,.,.	1	0.999	PLCH2	0.0038	0	0.0001	0	-10	-7	31	49
MSSNG	5-0131-003	Male	Affected	Blood	1:2426392:G:A	1	2426392	G	A	CGG>CAG	ENSG00000149527	PLCH2	1.71e-08	5	0.239294	splice_region	5	ENST00000288766.5,ENST00000378486.3,ENST00000378488.3,ENST00000419816.2,ENST00000449969.1	intron,splice_region,splice_region,splice_region,splice_region	c.214-3791G>A,c.1752+5G>A,c.1752+5G>A,c.1752+5G>A,c.1671+5G>A	.,.,.,.,.	.,.,.,.,.	.	.	.	.	0.0002	0.0001	.,.,.,.,.	.,.,.,.,.	.,.,.,.,.	1	0.999	PLCH2	0	0	0.0368	0.1495	38	-20	25	-5
SSC	11359.p1	Male	Affected	Blood	1:2433606:C:T	1	2433606	C	T	TCG>TTG	ENSG00000149527	PLCH2	1.71e-08	5	0.239294	missense	5	ENST00000288766.5,ENST00000378486.3,ENST00000378488.3,ENST00000419816.2,ENST00000449969.1	missense,missense,missense,missense,missense	c.581C>T,c.2717C>T,c.2609C>T,c.2717C>T,c.2636C>T	581:tCg/tTg,2717:tCg/tTg,2609:tCg/tTg,2717:tCg/tTg,2636:tCg/tTg	p.S194L,p.S906L,p.S870L,p.S906L,p.S879L	0.246	0.613091	0.835225	27.3	.	1.73e-05	.,.,.,.,.	.,.,.,.,.	.,.,.,.,.	1	1	PLCH2	0.0001	0	0	0	49	-46	49	43
SSC	13338.s1	Female	Unaffected	Blood	1:2433642:G:A	1	2433642	G	A	CGG>CAG	ENSG00000149527	PLCH2	1.71e-08	5	0.239294	missense	5	ENST00000288766.5,ENST00000378486.3,ENST00000378488.3,ENST00000419816.2,ENST00000449969.1	missense,missense,missense,missense,missense	c.617G>A,c.2753G>A,c.2645G>A,c.2753G>A,c.2672G>A	617:cGg/cAg,2753:cGg/cAg,2645:cGg/cAg,2753:cGg/cAg,2672:cGg/cAg	p.R206Q,p.R918Q,p.R882Q,p.R918Q,p.R891Q	0.082	0.552729	0.689216	25.7	.	2.21e-05	.,.,.,.,.	.,.,.,.,.	.,.,.,.,.	1	1	PLCH2	0.0002	0	0	0	-43	13	2	7
MSSNG	REACH000685	Male	Unaffected	.	1:2433887:C:A	1	2433887	C	A	GCG>GAG	ENSG00000149527	PLCH2	1.71e-08	5	0.239294	synonymous	5	ENST00000288766.5,ENST00000378486.3,ENST00000378488.3,ENST00000419816.2,ENST00000449969.1	synonymous,intron,intron,intron,synonymous	c.862C>A,c.2959+39C>A,c.2851+39C>A,c.2959+39C>A,c.2917C>A	862:Cga/Aga,.,.,.,2917:Cga/Aga	p.R288=,.,.,.,p.R973=	.	.	.	.	.	.	.,.,.,.,.	.,.,.,.,.	.,.,.,.,.	0.75	0.128	.	.	.	.	.	.	.	.	.
MSSNG	1-0439-003	Male	Affected	Blood	1:2434058:C:T	1	2434058	C	T	CCG>CTG	ENSG00000149527	PLCH2	1.71e-08	5	0.239294	missense	5	ENST00000288766.5,ENST00000378486.3,ENST00000378488.3,ENST00000419816.2,ENST00000449969.1	missense,intron,intron,intron,missense	c.1033C>T,c.2959+210C>T,c.2851+210C>T,c.2959+210C>T,c.3088C>T	1033:Cgg/Tgg,.,.,.,3088:Cgg/Tgg	p.R345W,.,.,.,p.R1030W	0.125	0.381508	.	23	.	1.89e-05	.,.,.,.,.	.,.,.,.,.	.,.,.,.,.	0.75	0.128	.	.	.	.	.	.	.	.	.
MSSNG	MSSNG00428-003	Male	Affected	Blood	1:2434064:C:A	1	2434064	C	A	CCG>CAG	ENSG00000149527	PLCH2	1.71e-08	5	0.239294	synonymous	5	ENST00000288766.5,ENST00000378486.3,ENST00000378488.3,ENST00000419816.2,ENST00000449969.1	synonymous,intron,intron,intron,synonymous	c.1039C>A,c.2959+216C>A,c.2851+216C>A,c.2959+216C>A,c.3094C>A	1039:Cgg/Agg,.,.,.,3094:Cgg/Agg	p.R347=,.,.,.,p.R1032=	.	.	.	.	.	0	.,.,.,.,.	.,.,.,.,.	.,.,.,.,.	0.75	0.128	.	.	.	.	.	.	.	.	.
MSSNG	7-0357-003	Male	Affected	Blood	1:2435965:G:A	1	2435965	G	A	CGG>CAG	ENSG00000149527	PLCH2	1.71e-08	5	0.239294	synonymous	5	ENST00000288766.5,ENST00000378486.3,ENST00000378488.3,ENST00000419816.2,ENST00000449969.1	downstream_gene,synonymous,synonymous,synonymous,3_prime_UTR	.,c.3564G>A,c.3456G>A,c.3564G>A,c.*899G>A	.,3564:tcG/tcA,3456:tcG/tcA,3564:tcG/tcA,.	.,p.S1188=,p.S1152=,p.S1188=,.	.	.	.	.	.	.	.,.,.,.,.	.,.,.,.,.	.,.,.,.,.	0.25	0.872	PLCH2	0.0005	0	0	0	2	14	2	-16
SPARK	SP0054682	Male	Affected	Saliva	1:2436200:C:T	1	2436200	C	T	CCC>CTC	ENSG00000149527	PLCH2	1.71e-08	5	0.239294	missense	5	ENST00000288766.5,ENST00000378486.3,ENST00000378488.3,ENST00000419816.2,ENST00000449969.1	downstream_gene,missense,missense,missense,3_prime_UTR	.,c.3799C>T,c.3691C>T,c.3799C>T,c.*1134C>T	.,3799:Cct/Tct,3691:Cct/Tct,3799:Cct/Tct,.	.,p.P1267S,p.P1231S,p.P1267S,.	0.051	.	0.341393	.	.	.	.,.,.,.,.	.,.,.,.,.	.,.,.,.,.	0.25	0.872	PLCH2	0.0001	0	0	0	5	-2	5	-1
MSSNG	REACH000685	Male	Unaffected	.	1:2436439:G:A	1	2436439	G	A	TGC>TAC	ENSG00000149527	PLCH2	1.71e-08	5	0.239294	synonymous	5	ENST00000288766.5,ENST00000378486.3,ENST00000378488.3,ENST00000419816.2,ENST00000449969.1	downstream_gene,synonymous,synonymous,synonymous,3_prime_UTR	.,c.4038G>A,c.3930G>A,c.4038G>A,c.*1373G>A	.,4038:gtG/gtA,3930:gtG/gtA,4038:gtG/gtA,.	.,p.V1346=,p.V1310=,p.V1346=,.	.	.	.	.	.	1.42e-05	.,.,.,.,.	.,.,.,.,.	.,.,.,.,.	0.25	0.872	PLCH2	0.022	0	0.0014	0	-12	28	-3	44
SSC	11383.s1	Male	Unaffected	Blood	1:2442150:G:A	1	2442150	G	A	AGG>AAG	ENSG00000157881	PANK4	0.945333	1	0.30319	synonymous	2	ENST00000378466.3,ENST00000435556.3	synonymous,synonymous	c.1905C>T,c.1788C>T	1905:ccC/ccT,1788:ccC/ccT	p.P635=,p.P596=	.	.	.	.	.	.	.,.	.,.	.,.	1	1	PANK4	0.0049	0	0	0.0009	-9	37	-3	-33
SPARK	SP0055021	Male	Affected	Saliva	1:2447071:G:A	1	2447071	G	A	CGT>CAT	ENSG00000157881	PANK4	0.945333	1	0.30319	missense	2	ENST00000378466.3,ENST00000435556.3	missense,missense	c.1304C>T,c.1187C>T	1304:aCg/aTg,1187:aCg/aTg	p.T435M,p.T396M	0.346	1.4416	0.683314	26.9	.	4e-06	.,.	.,.	.,.	1	1	PANK4	0	0	0.0003	0	3	-1	-33	-1
ASC	EGAN00001101153	Male	Affected	WB	1:2461038:GCC:G	1	2461038	GCC	G	.	ENSG00000197921	HES5	0.532717	7	0.329861	frameshift	1	ENST00000378453.3	frameshift	c.369_370del	369-370:ccGGcc/cccc	p.A124Rfs*65	.	.	.	.	.	.	LC	END_TRUNC	.	.	.	HES5	.	.	.	.	.	.	.	.
ASC	07C69292	Male	Affected	CL	1:2489243:G:A	1	2489243	G	A	GGG>GAG	ENSG00000157873	TNFRSF14	0.819999	2	0.0806565	missense	2	ENST00000355716.4,ENST00000409119.1	missense,missense	c.148G>A,c.148G>A	148:Ggc/Agc,148:Ggc/Agc	p.G50S,p.G50S	0.149	0.31219	0.336658	.	.	0	.,.	.,.	.,.	1	1	TNFRSF14	0	0	0.0012	0	-4	-35	-4	34
MSSNG	AU2139305	Male	Affected	Blood	1:2491325:C:G	1	2491325	C	G	CCA>CGA	ENSG00000157873	TNFRSF14	0.819999	2	0.0806565	missense	2	ENST00000355716.4,ENST00000409119.1	missense,missense	c.368C>G,c.368C>G	368:cCa/cGa,368:cCa/cGa	p.P123R,p.P123R	0.166	0.176036	.	.	.	.	.,.	.,.	.,.	1	1	TNFRSF14	0.0005	0	0	0	-29	23	42	-17
ASC	1335012	Male	Affected	WB	1:2528075:G:A	1	2528075	G	A	CGT>CAT	ENSG00000142606	MMEL1	8.88e-13	5	0.0555099	synonymous	3	ENST00000288709.6,ENST00000378412.3,ENST00000502556.1	synonymous,synonymous,synonymous	c.1299C>T,c.1326C>T,c.855C>T	1299:taC/taT,1326:taC/taT,855:taC/taT	p.Y433=,p.Y442=,p.Y285=	.	.	.	.	3.35e-05	1.61e-05	.,.,.	.,.,.	.,.,.	1	1	MMEL1	0.2163	0	0	0	-9	29	8	27
ASC	4B858	Male	Affected	WB	1:2572852:C:G	1	2572852	C	G	CCT>CGT	ENSG00000215912	TTC34	.	8	.	missense	2	ENST00000401094.6,ENST00000401095.3	missense,missense	c.1065G>C,c.1656G>C	1065:aaG/aaC,1656:aaG/aaC	p.K355N,p.K552N	0.065	.	0.564869	26.2	.	.	.,.	.,.	.,.	1	1	TTC34	0	0	0	0	-6	0	-14	0
ASC	200675615@1082034296	Male	Affected	WB	1:2572954:G:A	1	2572954	G	A	CGC>CAC	ENSG00000215912	TTC34	.	8	.	synonymous	2	ENST00000401094.6,ENST00000401095.3	synonymous,synonymous	c.963C>T,c.1554C>T	963:cgC/cgT,1554:cgC/cgT	p.R321=,p.R518=	.	.	.	.	0.0003	2.25e-05	.,.	.,.	.,.	1	1	TTC34	0.0159	0	0	0	-7	34	2	-48
SPARK	SP0075922	Female	Affected	Saliva	1:2700188:C:T	1	2700188	C	T	CCG>CTG	ENSG00000215912	TTC34	.	8	.	missense	2	ENST00000401094.6,ENST00000401095.3	missense,missense	c.62G>A,c.653G>A	62:cGg/cAg,653:cGg/cAg	p.R21Q,p.R218Q	0.587	.	0.542794	23.3	.	0	.,.	.,.	.,.	1	1	TTC34	0	0	0.0004	0	-2	42	-1	14
SPARK	SP0127180	Male	Affected	Saliva	1:2939333:C:T	1	2939333	C	T	CCG>CTG	ENSG00000169717	ACTRT2	0.0187225	7	.	synonymous	1	ENST00000378404.2	synonymous	c.1083C>T	1083:gcC/gcT	p.A361=	.	.	.	.	1.66e-05	1.19e-05	.	.	.	.	1	ACTRT2	0.0006	0	0.0012	0	5	-24	-13	-19
SSC	11892.p1	Male	Affected	Blood	1:3102911:G:A	1	3102911	G	A	CGA>CAA	ENSG00000142611	PRDM16	0.999843	0	0.157281	missense	7	ENST00000270722.5,ENST00000378391.2,ENST00000378398.3,ENST00000441472.2,ENST00000442529.2,ENST00000511072.1,ENST00000514189.1	missense,missense,missense,missense,missense,missense,missense	c.260G>A,c.260G>A,c.260G>A,c.260G>A,c.260G>A,c.260G>A,c.260G>A	260:cGa/cAa,260:cGa/cAa,260:cGa/cAa,260:cGa/cAa,260:cGa/cAa,260:cGa/cAa,260:cGa/cAa	p.R87Q,p.R87Q,p.R87Q,p.R87Q,p.R87Q,p.R87Q,p.R87Q	0.246	1.16019	0.667934	27.2	8.61e-06	8.18e-06	.,.,.,.,.,.,.	.,.,.,.,.,.,.	.,.,.,.,.,.,.	1	1	PRDM16	0	0	0	0	18	-12	3	-1
ASC	11954	Male	Affected	WB	1:3160655:TACTG:T	1	3160655	TACTG	T	.	ENSG00000142611	PRDM16	0.999843	0	0.157281	frameshift	7	ENST00000270722.5,ENST00000378391.2,ENST00000378398.3,ENST00000441472.2,ENST00000442529.2,ENST00000511072.1,ENST00000514189.1	frameshift,frameshift,frameshift,frameshift,frameshift,frameshift,frameshift	c.395_398del,c.395_398del,c.395_398del,c.395_398del,c.395_398del,c.395_398del,c.395_398del	393-396:atACTG/at,393-396:atACTG/at,393-396:atACTG/at,393-396:atACTG/at,393-396:atACTG/at,393-396:atACTG/at,393-396:atACTG/at	p.L132Rfs*78,p.L132Rfs*78,p.L132Rfs*60,p.L132Rfs*78,p.L132Rfs*78,p.L132Rfs*79,p.L132Rfs*79	.	.	.	.	.	.	HC,HC,HC,HC,HC,HC,HC	.,.,.,.,.,.,.	.,.,.,.,.,.,.	1	1	PRDM16	.	.	.	.	.	.	.	.
MSSNG	REACH000322	Male	Affected	.	1:3301795:G:A	1	3301795	G	A	CGT>CAT	ENSG00000142611	PRDM16	0.999843	0	0.157281	missense	7	ENST00000270722.5,ENST00000378391.2,ENST00000378398.3,ENST00000441472.2,ENST00000442529.2,ENST00000511072.1,ENST00000514189.1	missense,missense,missense,missense,missense,missense,missense	c.518G>A,c.518G>A,c.518G>A,c.518G>A,c.518G>A,c.521G>A,c.521G>A	518:cGt/cAt,518:cGt/cAt,518:cGt/cAt,518:cGt/cAt,518:cGt/cAt,521:cGt/cAt,521:cGt/cAt	p.R173H,p.R173H,p.R173H,p.R173H,p.R173H,p.R174H,p.R174H	0.569	1.24885	0.614231	32	8.33e-06	1.61e-05	.,.,.,.,.,.,.	.,.,.,.,.,.,.	.,.,.,.,.,.,.	1	1	PRDM16	0	0	0.0001	0	2	-31	-9	47
SSC	13722.p1	Male	Affected	Blood	1:3322220:G:C	1	3322220	G	C	GGT>GCT	ENSG00000142611	PRDM16	0.999843	0	0.157281	splice_region	7	ENST00000270722.5,ENST00000378391.2,ENST00000378398.3,ENST00000441472.2,ENST00000442529.2,ENST00000511072.1,ENST00000514189.1	splice_region,splice_region,splice_region,splice_region,splice_region,splice_region,splice_region	c.1186+8G>C,c.1186+8G>C,c.1189+8G>C,c.1186+8G>C,c.1186+8G>C,c.1189+8G>C,c.1189+8G>C	.,.,.,.,.,.,.	.,.,.,.,.,.,.	.	.	.	.	.	.	.,.,.,.,.,.,.	.,.,.,.,.,.,.	.,.,.,.,.,.,.	1	1	PRDM16	0	0	0	0	-38	-27	-8	-24
ASC	01C05701	Female	Unaffected	CL	1:3328479:C:T	1	3328479	C	T	GCG>GTG	ENSG00000142611	PRDM16	0.999843	0	0.157281	missense	7	ENST00000270722.5,ENST00000378391.2,ENST00000378398.3,ENST00000441472.2,ENST00000442529.2,ENST00000511072.1,ENST00000514189.1	missense,missense,missense,missense,missense,missense,missense	c.1718C>T,c.1718C>T,c.1721C>T,c.1718C>T,c.1718C>T,c.1721C>T,c.1721C>T	1718:gCg/gTg,1718:gCg/gTg,1721:gCg/gTg,1718:gCg/gTg,1718:gCg/gTg,1721:gCg/gTg,1721:gCg/gTg	p.A573V,p.A573V,p.A574V,p.A573V,p.A573V,p.A574V,p.A574V	0.029	0.348635	0.34692	.	.	4.03e-06	.,.,.,.,.,.,.	.,.,.,.,.,.,.	.,.,.,.,.,.,.	1	1	PRDM16	0	0	0	0	-20	-29	-2	15
MSSNG	3-0604-000	Male	Affected	Blood	1:3347587:G:A	1	3347587	G	A	CGC>CAC	ENSG00000142611	PRDM16	0.999843	0	0.157281	missense	7	ENST00000270722.5,ENST00000378391.2,ENST00000378398.3,ENST00000441472.2,ENST00000442529.2,ENST00000511072.1,ENST00000514189.1	missense,missense,missense,missense,missense,missense,missense	c.3436G>A,c.3436G>A,c.3436G>A,c.3433G>A,c.3433G>A,c.3439G>A,c.3436G>A	3436:Gca/Aca,3436:Gca/Aca,3436:Gca/Aca,3433:Gca/Aca,3433:Gca/Aca,3439:Gca/Aca,3436:Gca/Aca	p.A1146T,p.A1146T,p.A1146T,p.A1145T,p.A1145T,p.A1147T,p.A1146T	0.018	0.0683639	0.249842	.	2.93e-05	1.12e-05	.,.,.,.,.,.,.	.,.,.,.,.,.,.	.,.,.,.,.,.,.	1	1	PRDM16	0.0001	0	0.0001	0	15	9	-30	14
SSC	11532.p1	Male	Affected	Blood	1:3383909:C:T	1	3383909	C	T	CCG>CTG	ENSG00000130762	ARHGEF16	9.37e-08	5	0.0536269	splice_region	4	ENST00000378371.2,ENST00000378373.1,ENST00000378378.4,ENST00000413250.2	splice_region,splice_region,splice_region,upstream_gene	c.-61+8C>T,c.-61+8C>T,c.804+8C>T,.	.,.,.,.	.,.,.,.	.	.	.	.	0.0002	4e-05	.,.,.,.	.,.,.,.	.,.,.,.	1	0.873	ARHGEF16	0	0	0.0359	0	-16	5	-32	5
ASC	3C545	Male	Affected	WB	1:3385465:G:A	1	3385465	G	A	GGA>GAA	ENSG00000130762	ARHGEF16	9.37e-08	5	0.0536269	missense	4	ENST00000378371.2,ENST00000378373.1,ENST00000378378.4,ENST00000413250.2	5_prime_UTR,5_prime_UTR,missense,upstream_gene	c.-39G>A,c.-39G>A,c.826G>A,.	.,.,826:Gac/Aac,.	.,.,p.D276N,.	0.078	0.229209	0.332729	.	.	.	.,.,.,.	.,.,.,.	.,.,.,.	1	0.689	ARHGEF16	0.0001	0.0565	0.0004	0	35	-21	-22	35
SSC	13350.p1	Male	Affected	Blood	1:3385486:C:T	1	3385486	C	T	GCG>GTG	ENSG00000130762	ARHGEF16	9.37e-08	5	0.0536269	missense	4	ENST00000378371.2,ENST00000378373.1,ENST00000378378.4,ENST00000413250.2	5_prime_UTR,5_prime_UTR,missense,upstream_gene	c.-18C>T,c.-18C>T,c.847C>T,.	.,.,847:Cgg/Tgg,.	.,.,p.R283W,.	0.221	0.870009	0.443829	28.7	.	6.5e-06	.,.,.,.	.,.,.,.	.,.,.,.	1	0.689	ARHGEF16	0	0	0.0004	0.0976	14	-42	-43	14
MSSNG	REACH000150	Male	Affected	.	1:3410963:G:A	1	3410963	G	A	CGG>CAG	ENSG00000162591	MEGF6	4.42e-15	4	0.154002	synonymous	2	ENST00000294599.4,ENST00000356575.4	synonymous,synonymous	c.3396C>T,c.4101C>T	3396:ccC/ccT,4101:ccC/ccT	p.P1132=,p.P1367=	.	.	.	.	0.0001	5.81e-05	.,.	.,.	.,.	1	1	MEGF6	0.0001	0	0.0022	0	35	39	35	37
MSSNG	3-0086-000	Male	Affected	White_blood_cell	1:3411015:C:T	1	3411015	C	T	GCA>GTA	ENSG00000162591	MEGF6	4.42e-15	4	0.154002	missense	2	ENST00000294599.4,ENST00000356575.4	missense,missense	c.3344G>A,c.4049G>A	3344:tGc/tAc,4049:tGc/tAc	p.C1115Y,p.C1350Y	0.652	0.683421	0.759164	24.4	.	.	.,.	.,.	.,.	1	1	MEGF6	0.0377	0	0	0	-13	-7	-15	-17
SPARK	SP0124113	Male	Affected	Saliva	1:3415810:C:T	1	3415810	C	T	CCG>CTG	ENSG00000162591	MEGF6	4.42e-15	4	0.154002	missense	2	ENST00000294599.4,ENST00000356575.4	intron,missense	c.2650+342G>A,c.2986G>A	.,2986:Ggg/Agg	.,p.G996R	0.388	0.368017	0.689995	27.3	.	0	.,.	.,.	.,.	0.692	0.63	MEGF6	0.0057	0.0784	0	0	-2	20	20	-14
SPARK	SP0017931	Male	Unaffected	Saliva	1:3417763:G:A	1	3417763	G	A	CGA>CAA	ENSG00000162591	MEGF6	4.42e-15	4	0.154002	synonymous	2	ENST00000294599.4,ENST00000356575.4	synonymous,synonymous	c.2109C>T,c.2424C>T	2109:ttC/ttT,2424:ttC/ttT	p.F703=,p.F808=	.	.	.	.	.	0	.,.	.,.	.,.	1	1	MEGF6	0.0594	0	0	0.0656	-9	29	-21	-22
SPARK	SP0067210	Male	Affected	Saliva	1:3421986:C:T	1	3421986	C	T	CCT>CTT	ENSG00000162591	MEGF6	4.42e-15	4	0.154002	missense	2	ENST00000294599.4,ENST00000356575.4	missense,missense	c.1738G>A,c.2053G>A	1738:Gag/Aag,2053:Gag/Aag	p.E580K,p.E685K	0.081	0.119588	0.451751	.	.	.	.,.	.,.	.,.	1	1	MEGF6	0	0	0.4879	0.2804	0	30	4	0
ASC	08C72540	Male	Affected	CL	1:3428259:G:C	1	3428259	G	C	TGA>TCA	ENSG00000162591	MEGF6	4.42e-15	4	0.154002	splice_region	2	ENST00000294599.4,ENST00000356575.4	splice_region,splice_region	c.662-8C>G,c.977-8C>G	.,.	.,.	.	.	.	.	.	.	.,.	.,.	.,.	1	1	MEGF6	0.046	0.1454	0	0	-33	-8	5	-34
MSSNG	AU2226301	Male	Affected	Blood	1:3428259:G:C	1	3428259	G	C	TGA>TCA	ENSG00000162591	MEGF6	4.42e-15	4	0.154002	splice_region	2	ENST00000294599.4,ENST00000356575.4	splice_region,splice_region	c.662-8C>G,c.977-8C>G	.,.	.,.	.	.	.	.	.	.	.,.	.,.	.,.	1	1	MEGF6	0.046	0.1454	0	0	-33	-8	5	-34
SPARK	SP0119840	Female	Unaffected	Saliva	1:3428592:G:A	1	3428592	G	A	CGC>CAC	ENSG00000162591	MEGF6	4.42e-15	4	0.154002	synonymous	2	ENST00000294599.4,ENST00000356575.4	synonymous,synonymous	c.639C>T,c.954C>T	639:ggC/ggT,954:ggC/ggT	p.G213=,p.G318=	.	.	.	.	0.0001	6.47e-05	.,.	.,.	.,.	1	1	MEGF6	0	0	0.0567	0.0132	-22	41	31	-22
SSC	13969.p1	Male	Affected	Blood	1:3512007:C:T	1	3512007	C	T	ACG>ATG	ENSG00000162591	MEGF6	4.42e-15	4	0.154002	missense	1	ENST00000356575.4	missense	c.271G>A	271:Gtc/Atc	p.V91I	0.24	0.083666	0.288703	.	4.3e-05	3.28e-05	.	.	.	0.692	0.63	MEGF6	0.0007	0.0005	0.0249	0	-20	4	36	-23
SSC	14075.p1	Male	Affected	Blood	1:3519049:AC:A	1	3519049	AC	A	.	ENSG00000162591	MEGF6	4.42e-15	4	0.154002	frameshift	1	ENST00000356575.4	frameshift	c.246del	246:tgG/tg	p.W82Cfs*96	.	.	.	.	.	.	HC	.	.	0.692	0.63	MEGF6	.	.	.	.	.	.	.	.
SSC	14139.p1	Male	Affected	Blood	1:3519083:C:T	1	3519083	C	T	CCG>CTG	ENSG00000162591	MEGF6	4.42e-15	4	0.154002	synonymous	1	ENST00000356575.4	synonymous	c.213G>A	213:ccG/ccA	p.P71=	.	.	.	.	4.29e-05	8.53e-05	.	.	.	0.692	0.63	MEGF6	0	0	0.0002	0	-2	-28	6	31
SSC	13931.p1	Male	Affected	Blood	1:3548868:T:G	1	3548868	T	G	GTG>GGG	ENSG00000116213	WRAP73	0.026922	4	0.122197	synonymous	2	ENST00000270708.7,ENST00000378322.3	synonymous,synonymous	c.957A>C,c.957A>C	957:acA/acC,957:acA/acC	p.T319=,p.T319=	.	.	.	.	.	.	.,.	.,.	.,.	1	1	WRAP73	0.0304	0.0084	0	0	13	34	13	34
SPARK	SP0014853	Male	Affected	Saliva	1:3638713:C:T	1	3638713	C	T	ACG>ATG	ENSG00000078900	TP73	0.975978	0	0.0827248	synonymous	11	ENST00000346387.4,ENST00000354437.4,ENST00000357733.3,ENST00000378280.1,ENST00000378285.1,ENST00000378288.4,ENST00000378290.4,ENST00000378295.4,ENST00000603362.1,ENST00000604074.1,ENST00000604479.1	synonymous,synonymous,synonymous,synonymous,synonymous,synonymous,synonymous,synonymous,synonymous,synonymous,synonymous	c.558C>T,c.558C>T,c.558C>T,c.411C>T,c.411C>T,c.411C>T,c.345C>T,c.558C>T,c.558C>T,c.558C>T,c.558C>T	558:caC/caT,558:caC/caT,558:caC/caT,411:caC/caT,411:caC/caT,411:caC/caT,345:caC/caT,558:caC/caT,558:caC/caT,558:caC/caT,558:caC/caT	p.H186=,p.H186=,p.H186=,p.H137=,p.H137=,p.H137=,p.H115=,p.H186=,p.H186=,p.H186=,p.H186=	.	.	.	.	2.51e-05	1.6e-05	.,.,.,.,.,.,.,.,.,.,.	.,.,.,.,.,.,.,.,.,.,.	.,.,.,.,.,.,.,.,.,.,.	1	1	TP73	0	0	0	0	31	-43	0	-4
MSSNG	7-0399-003	Male	Affected	Blood	1:3672107:C:T	1	3672107	C	T	GCG>GTG	ENSG00000162592	CCDC27	1.61e-19	7	.	missense	1	ENST00000294600.2	missense	c.529C>T	529:Cgg/Tgg	p.R177W	0.047	0.130766	0.244552	.	8.25e-06	7.96e-06	.	.	.	1	1	CCDC27	0.0002	0	0.9135	0.2466	-2	-1	-2	24
SSC	12976.s1	Male	Unaffected	Blood	1:3679713:C:T	1	3679713	C	T	CCG>CTG	ENSG00000162592	CCDC27	1.61e-19	7	.	synonymous	1	ENST00000294600.2	synonymous	c.996C>T	996:ccC/ccT	p.P332=	.	.	.	.	6.3e-05	5.14e-05	.	.	.	1	1	CCDC27	0.0001	0.006	0	0	11	-41	7	10
SSC	13602.p1	Male	Affected	Blood	1:3679948:C:G	1	3679948	C	G	GCT>GGT	ENSG00000162592	CCDC27	1.61e-19	7	.	missense	1	ENST00000294600.2	missense	c.1231C>G	1231:Ctg/Gtg	p.L411V	0.105	0.468812	0.481892	23.5	.	.	.	.	.	1	1	CCDC27	0.0007	0	0.0012	0	-6	-15	-1	19
SPARK	SP0139777	Female	Affected	Saliva	1:3703602:C:T	1	3703602	C	T	CCC>CTC	ENSG00000130764	LRRC47	0.603832	1	0.313347	synonymous	1	ENST00000378251.1	synonymous	c.888G>A	888:ggG/ggA	p.G296=	.	.	.	.	9.56e-06	4.08e-06	.	.	.	1	1	LRRC47	0	0	0.0006	0	-20	-42	-42	11
SPARK	SP0035326	Male	Affected	Saliva	1:3703749:G:A	1	3703749	G	A	CGC>CAC	ENSG00000130764	LRRC47	0.603832	1	0.313347	synonymous	1	ENST00000378251.1	synonymous	c.741C>T	741:agC/agT	p.S247=	.	.	.	.	8.3e-05	7.97e-05	.	.	.	1	1	LRRC47	0	0	0.5421	0	6	32	6	-26
SPARK	SP0062248	Male	Affected	Saliva	1:3712551:A:G	1	3712551	A	G	CAA>CGA	ENSG00000130764	LRRC47	0.603832	1	0.313347	missense	1	ENST00000378251.1	missense	c.490T>C	490:Tgc/Cgc	p.C164R	0.062	0.508434	0.836401	.	.	.	.	.	.	1	1	LRRC47	0	0	0	0	21	-7	-10	6
SSC	12810.p1	Male	Affected	Blood	1:3712816:C:A	1	3712816	C	A	GCG>GAG	ENSG00000130764	LRRC47	0.603832	1	0.313347	synonymous	1	ENST00000378251.1	synonymous	c.225G>T	225:ccG/ccT	p.P75=	.	.	.	.	.	.	.	.	.	1	1	LRRC47	0	0	0	0	-12	-4	2	-15
SSC	14435.s1	Male	Unaffected	Blood	1:3732035:G:A	1	3732035	G	A	CGG>CAG	ENSG00000116198	CEP104	2.63e-08	3	0.468121	synonymous	1	ENST00000378230.3	synonymous	c.2709C>T	2709:gcC/gcT	p.A903=	.	.	.	.	1.78e-05	1.2e-05	.	.	.	0.986	0.966	CEP104	0	0.0056	0	0	39	46	46	3
SPARK	SP0132316	Male	Affected	Saliva	1:3753150:C:T	1	3753150	C	T	CCG>CTG	ENSG00000116198	CEP104	2.63e-08	3	0.468121	missense	1	ENST00000378230.3	missense	c.1226G>A	1226:cGg/cAg	p.R409Q	0.09	0.196607	0.210133	.	0.0002	0.0003	.	.	.	0.986	0.966	CEP104	0.0001	0	0.0002	0	-2	-4	25	-12
SPARK	SP0028878	Male	Affected	Saliva	1:3753239:G:T	1	3753239	G	T	CGT>CTT	ENSG00000116198	CEP104	2.63e-08	3	0.468121	stop_gained	1	ENST00000378230.3	stop_gained	c.1137C>A	1137:taC/taA	p.Y379*	.	.	.	36	.	.	HC	.	.	0.986	0.966	CEP104	0.009	0.0553	0	0	-20	17	17	-25
SPARK	SP0116851	Female	Affected	Saliva	1:3782550:C:T	1	3782550	C	T	CCG>CTG	ENSG00000169598	DFFB	5.09e-05	6	0.109704	missense	3	ENST00000338895.3,ENST00000378209.3,ENST00000378212.2	missense,missense,downstream_gene	c.416C>T,c.416C>T,.	416:cCg/cTg,416:cCg/cTg,.	p.P139L,p.P139L,.	0.089	0.775895	0.362511	25.6	9.04e-05	7.6e-05	.,.,.	.,.,.	.,.,.	1	0.998	DFFB	0.0001	0	0	0	-35	-31	14	10
SPARK	SP0128381	Female	Affected	Saliva	1:3806544:C:T	1	3806544	C	T	TCG>TTG	ENSG00000198912	C1orf174	0.0187425	7	0.257798	missense	1	ENST00000361605.3	missense	c.712G>A	712:Gac/Aac	p.D238N	0.123	0.144067	.	.	0.0002	0.0002	.	.	.	1	1	C1orf174	0.0001	0	0	0	-45	-16	-45	-16
SPARK	SP0047610	Male	Unaffected	Saliva	1:3809514:C:G	1	3809514	C	G	ACA>AGA	ENSG00000198912	C1orf174	0.0187425	7	0.257798	missense	1	ENST00000361605.3	missense	c.62G>C	62:tGt/tCt	p.C21S	0.067	0.571724	.	22.6	.	.	.	.	.	1	1	C1orf174	0.0594	0	0.0065	0	39	40	-12	40
SPARK	SP0006463	Female	Unaffected	Saliva	1:4772349:C:T	1	4772349	C	T	GCG>GTG	ENSG00000196581	AJAP1	0.977593	0	0.300551	missense	2	ENST00000378190.3,ENST00000378191.4	missense,missense	c.419C>T,c.419C>T	419:gCg/gTg,419:gCg/gTg	p.A140V,p.A140V	0.007	0.388369	0.524229	.	9.64e-05	5.54e-05	.,.	.,.	.,.	1	1	AJAP1	0	0	0	0	29	-38	-2	8
SPARK	SP0115318	Male	Affected	Saliva	1:4834520:G:T	1	4834520	G	T	TGG>TTG	ENSG00000196581	AJAP1	0.977593	0	0.300551	synonymous	2	ENST00000378190.3,ENST00000378191.4	synonymous,synonymous	c.1197G>T,c.1197G>T	1197:gtG/gtT,1197:gtG/gtT	p.V399=,p.V399=	.	.	.	.	.	.	.,.	.,.	.,.	1	1	AJAP1	0.0006	0.0008	0	0	16	-33	-33	20
MSSNG	1-0139-003	Female	Affected	White_blood_cell	1:5927920:C:T	1	5927920	C	T	ACG>ATG	ENSG00000131697	NPHP4	1.29e-17	5	0.319593	missense	1	ENST00000378156.4	missense	c.3352G>A	3352:Gtg/Atg	p.V1118M	0.199	0.123774	0.329826	23.2	4.99e-05	9.64e-05	.	.	.	1	1	NPHP4	0	0.0041	0.0001	0	23	36	37	-44
MSSNG	4-0023-003	Female	Affected	White_blood_cell	1:5937203:G:A	1	5937203	G	A	CGC>CAC	ENSG00000131697	NPHP4	1.29e-17	5	0.319593	missense	1	ENST00000378156.4	missense	c.2767C>T	2767:Cgc/Tgc	p.R923C	0.681	0.445352	0.662333	28.9	5.17e-05	4.15e-05	.	.	.	1	1	NPHP4	0	0	0.109	0.0489	-50	28	8	-50
MSSNG	5-5170-003	Male	Affected	Blood	1:5947412:G:A	1	5947412	G	A	CGG>CAG	ENSG00000131697	NPHP4	1.29e-17	5	0.319593	missense	1	ENST00000378156.4	missense	c.2419C>T	2419:Cgc/Tgc	p.R807C	0.234	0.0841934	0.214652	.	8.42e-06	2.01e-05	.	.	.	1	1	NPHP4	0	0	0.0453	0	39	-36	28	-26
SSC	14290.s1	Female	Unaffected	Blood	1:5987744:C:T	1	5987744	C	T	CCG>CTG	ENSG00000131697	NPHP4	1.29e-17	5	0.319593	missense	1	ENST00000378156.4	missense	c.1406G>A	1406:cGg/cAg	p.R469Q	0.183	0.0732148	0.273669	.	.	8.03e-06	.	.	.	1	1	NPHP4	0	0	0	0	-2	-35	-35	23
ASC	08C72794	Male	Affected	CL	1:6012771:G:A	1	6012771	G	A	TGG>TAG	ENSG00000131697	NPHP4	1.29e-17	5	0.319593	missense	1	ENST00000378156.4	missense	c.799C>T	799:Cac/Tac	p.H267Y	0.162	0.0849187	0.40227	.	.	0	.	.	.	1	1	NPHP4	0	0	0	0	39	36	-11	-13
SSC	13768.p1	Male	Affected	Blood	1:6012780:C:T	1	6012780	C	T	ACG>ATG	ENSG00000131697	NPHP4	1.29e-17	5	0.319593	missense	1	ENST00000378156.4	missense	c.790G>A	790:Gtc/Atc	p.V264I	0.186	0.0537011	0.346847	.	4.86e-05	7.94e-05	.	.	.	1	1	NPHP4	0	0	0.0003	0	-20	27	-17	-22
SSC	14507.p1	Male	Affected	Blood	1:6154469:G:A	1	6154469	G	A	CGC>CAC	ENSG00000069424	KCNAB2	0.839973	1	0.157274	missense	10	ENST00000164247.1,ENST00000341524.1,ENST00000352527.1,ENST00000378083.3,ENST00000378087.3,ENST00000378092.1,ENST00000378097.1,ENST00000378111.1,ENST00000458166.2,ENST00000602612.1	missense,missense,missense,missense,intron,missense,missense,intron,missense,missense	c.512G>A,c.512G>A,c.470G>A,c.656G>A,c.327-1712G>A,c.470G>A,c.512G>A,c.327-5414G>A,c.311G>A,c.512G>A	512:cGc/cAc,512:cGc/cAc,470:cGc/cAc,656:cGc/cAc,.,470:cGc/cAc,512:cGc/cAc,.,311:cGc/cAc,512:cGc/cAc	p.R171H,p.R171H,p.R157H,p.R219H,.,p.R157H,p.R171H,.,p.R104H,p.R171H	0.49	2.06018	0.814289	33	2.41e-05	8.21e-06	.,.,.,.,.,.,.,.,.,.	.,.,.,.,.,.,.,.,.,.	.,.,.,.,.,.,.,.,.,.	1	0.999	KCNAB2	0.0067	0	0	0	-7	-3	26	36
MSSNG	REACH000224	Male	Affected	.	1:6157462:G:A	1	6157462	G	A	CGA>CAA	ENSG00000069424	KCNAB2	0.839973	1	0.157274	synonymous	10	ENST00000164247.1,ENST00000341524.1,ENST00000352527.1,ENST00000378083.3,ENST00000378087.3,ENST00000378092.1,ENST00000378097.1,ENST00000378111.1,ENST00000458166.2,ENST00000602612.1	intron,intron,intron,intron,intron,intron,intron,intron,intron,synonymous	c.1014+45G>A,c.1014+45G>A,c.972+45G>A,c.1158+45G>A,c.332+1276G>A,c.972+45G>A,c.1014+45G>A,c.327-2421G>A,c.813+45G>A,c.1059G>A	.,.,.,.,.,.,.,.,.,1059:ccG/ccA	.,.,.,.,.,.,.,.,.,p.P353=	.	.	.	.	5.21e-05	5.22e-05	.,.,.,.,.,.,.,.,.,.	.,.,.,.,.,.,.,.,.,.	.,.,.,.,.,.,.,.,.,.	0.022	0.108	.	.	.	.	.	.	.	.	.
SPARK	SP0007336	Male	Affected	Saliva	1:6166734:G:A	1	6166734	G	A	CGA>CAA	ENSG00000116254	CHD5	1	0	0.589035	missense	2	ENST00000262450.3,ENST00000378021.1	missense,missense	c.5684C>T,c.2255C>T	5684:tCg/tTg,2255:tCg/tTg	p.S1895L,p.S752L	0.866	0.803211	0.87423	25.4	.	.	.,.	.,.	.,.	1	1	CHD5	0	0	0	0	-5	4	23	4
SPARK	SP0012812	Male	Affected	Saliva	1:6166751:G:A	1	6166751	G	A	CGG>CAG	ENSG00000116254	CHD5	1	0	0.589035	synonymous	2	ENST00000262450.3,ENST00000378021.1	synonymous,synonymous	c.5667C>T,c.2238C>T	5667:gcC/gcT,2238:gcC/gcT	p.A1889=,p.A746=	.	.	.	.	0.0001	0.0001	.,.	.,.	.,.	1	1	CHD5	0.0001	0	0	0	50	-13	6	45
MSSNG	3-0740-000A	Male	Affected	Blood	1:6169989:G:A	1	6169989	G	A	CGT>CAT	ENSG00000116254	CHD5	1	0	0.589035	missense	2	ENST00000262450.3,ENST00000378021.1	missense,missense	c.5444C>T,c.2015C>T	5444:aCg/aTg,2015:aCg/aTg	p.T1815M,p.T672M	0.378	1.71623	0.82329	26.4	1.76e-05	2.09e-05	.,.	.,.	.,.	1	1	CHD5	0.1733	0	0	0	-5	28	5	28
SPARK	SP0058507	Male	Affected	Saliva	1:6184629:G:T	1	6184629	G	T	GGA>GTA	ENSG00000116254	CHD5	1	0	0.589035	missense	2	ENST00000262450.3,ENST00000378021.1	missense,missense	c.4487C>A,c.1058C>A	4487:tCc/tAc,1058:tCc/tAc	p.S1496Y,p.S353Y	0.655	2.69341	0.882042	28.6	.	.	.,.	.,.	.,.	1	1	CHD5	0.0112	0	0.0002	0	36	-42	-10	-42
ASC	DEASD_0125_001	Male	Affected	WB	1:6191718:G:A	1	6191718	G	A	CGG>CAG	ENSG00000116254	CHD5	1	0	0.589035	missense	2	ENST00000262450.3,ENST00000378021.1	missense,5_prime_UTR	c.3235C>T,c.-195C>T	3235:Cgg/Tgg,.	p.R1079W,.	0.897	2.47939	0.918539	30	.	.	.,.	.,.	.,.	0.488	0.789	CHD5	0.0001	0	0.0934	0.0035	-20	-6	38	-27
SPARK	SP0013622	Male	Affected	Saliva	1:6202265:G:A	1	6202265	G	A	CGG>CAG	ENSG00000116254	CHD5	1	0	0.589035	missense	2	ENST00000262450.3,ENST00000378021.1	missense,5_prime_UTR	c.2359C>T,c.-1071C>T	2359:Cgc/Tgc,.	p.R787C,.	0.927	2.7695	0.844156	34	.	.	.,.	.,.	.,.	0.488	0.789	CHD5	0	0	0	0	3	6	50	-5
SPARK	SP0057997	Male	Affected	Saliva	1:6214718:A:G	1	6214718	A	G	TAC>TGC	ENSG00000116254	CHD5	1	0	0.589035	splice_donor	2	ENST00000262450.3,ENST00000378021.1	splice_donor,splice_donor	c.745+2T>C,c.-2685+2T>C	.,.	.,.	.	.	.	22.8	.	.	HC,LC	.,5UTR_SPLICE	.,.	0.488	0.789	CHD5	0	0	0.0334	0.0871	2	50	-14	2
SPARK	SP0111520	Male	Affected	Saliva	1:6214809:G:A	1	6214809	G	A	CGT>CAT	ENSG00000116254	CHD5	1	0	0.589035	missense	2	ENST00000262450.3,ENST00000378021.1	missense,5_prime_UTR	c.656C>T,c.-2774C>T	656:aCg/aTg,.	p.T219M,.	0.426	0.845444	0.596569	23.7	7.08e-05	4.52e-05	.,.	.,.	.,.	0.488	0.789	CHD5	0.0008	0	0	0	-24	49	8	-40
ASC	80001104634	Male	Affected	WB	1:6270998:G:A	1	6270998	G	A	AGG>AAG	ENSG00000158286	RNF207	5.19e-06	5	0.159327	synonymous	2	ENST00000377939.4,ENST00000377948.2	synonymous,intron	c.1011G>A,c.261+500G>A	1011:aaG/aaA,.	p.K337=,.	.	.	.	.	.	.	.,.	.,.	.,.	0.811	0.4	RNF207	0	0	0.0049	0.7584	0	-47	2	0
SSC	14563.s1	Male	Unaffected	Blood	1:6273163:T:A	1	6273163	T	A	ATG>AAG	ENSG00000158286	RNF207	5.19e-06	5	0.159327	missense	2	ENST00000377939.4,ENST00000377948.2	missense,3_prime_UTR	c.1572T>A,c.*289T>A	1572:aaT/aaA,.	p.N524K,.	0.196	0.585295	0.621497	24.9	.	.	.,.	.,.	.,.	0.811	0.4	RNF207	0.0067	0	0	0	-14	28	-14	-10
SPARK	SP0047040	Male	Affected	Saliva	1:6409901:C:T	1	6409901	C	T	ACG>ATG	ENSG00000097021	ACOT7	0.381518	2	0.333351	missense	7	ENST00000361521.4,ENST00000377842.3,ENST00000377845.3,ENST00000377855.2,ENST00000541130.1,ENST00000545482.1,ENST00000608083.1	missense,missense,missense,missense,missense,intron,missense	c.169G>A,c.46G>A,c.109G>A,c.199G>A,c.109G>A,c.-54-10252G>A,c.73G>A	169:Gtg/Atg,46:Gtg/Atg,109:Gtg/Atg,199:Gtg/Atg,109:Gtg/Atg,.,73:Gtg/Atg	p.V57M,p.V16M,p.V37M,p.V67M,p.V37M,.,p.V25M	0.012	0.726238	0.815224	22.9	3.33e-05	3.59e-05	.,.,.,.,.,.,.	.,.,.,.,.,.,.	.,.,.,.,.,.,.	0.943	0.936	ACOT7	0	0	0	0	15	11	-2	-47
ASC	DEASD_0088_001	Male	Affected	WB	1:6420658:T:C	1	6420658	T	C	CTG>CCG	ENSG00000097021	ACOT7	0.381518	2	0.333351	missense	7	ENST00000361521.4,ENST00000377842.3,ENST00000377845.3,ENST00000377855.2,ENST00000541130.1,ENST00000545482.1,ENST00000608083.1	intron,upstream_gene,missense,intron,missense,intron,intron	c.144-10732A>G,.,c.55A>G,c.174-10732A>G,c.55A>G,c.-54-21009A>G,c.48-10732A>G	.,.,55:Agg/Ggg,.,55:Agg/Ggg,.,.	.,.,p.R19G,.,p.R19G,.,.	0.021	.	.	.	8.24e-06	3.98e-06	.,.,.,.,.,.,.	.,.,.,.,.,.,.	.,.,.,.,.,.,.	0	0.003	.	.	.	.	.	.	.	.	.
SPARK	SP0119200	Female	Unaffected	Saliva	1:6504677:C:T	1	6504677	C	T	ACC>ATC	ENSG00000187017	ESPN	0.00255384	5	0.0536269	missense	3	ENST00000377828.1,ENST00000416731.1,ENST00000461727.1	missense,upstream_gene,upstream_gene	c.1127C>T,.,.	1127:aCc/aTc,.,.	p.T376I,.,.	0.13	0.660013	0.602168	28.2	.	.	.,.,.	.,.,.	.,.,.	0.064	0.255	ESPN	0.0003	0	0	0	-14	31	-2	-47
SPARK	SP0006741	Male	Affected	Saliva	1:6508855:G:A	1	6508855	G	A	AGC>AAC	ENSG00000187017	ESPN	0.00255384	5	0.0536269	missense	3	ENST00000377828.1,ENST00000416731.1,ENST00000461727.1	missense,missense,missense	c.1619G>A,c.11G>A,c.11G>A	1619:aGc/aAc,11:aGc/aAc,11:aGc/aAc	p.S540N,p.S4N,p.S4N	0.196	0.354897	0.922274	23.3	.	.	.,.,.	.,.,.	.,.,.	1	1	ESPN	0	0	0.0004	0	23	1	4	-1
SPARK	SP0112990	Female	Affected	Saliva	1:6511734:A:C	1	6511734	A	C	CAA>CCA	ENSG00000187017	ESPN	0.00255384	5	0.0536269	missense	3	ENST00000377828.1,ENST00000416731.1,ENST00000461727.1	missense,missense,missense	c.1987A>C,c.289A>C,c.289A>C	1987:Aag/Cag,289:Aag/Cag,289:Aag/Cag	p.K663Q,p.K97Q,p.K97Q	0.315	0.650074	0.726701	26	.	.	.,.,.	.,.,.	.,.,.	1	1	ESPN	0	0	0	0	-30	-24	43	-3
SPARK	SP0079848	Male	Affected	Saliva	1:6511896:G:A	1	6511896	G	A	CGA>CAA	ENSG00000187017	ESPN	0.00255384	5	0.0536269	missense	3	ENST00000377828.1,ENST00000416731.1,ENST00000461727.1	missense,missense,missense	c.2065G>A,c.367G>A,c.367G>A	2065:Gat/Aat,367:Gat/Aat,367:Gat/Aat	p.D689N,p.D123N,p.D123N	0.222	0.187553	0.595375	20.5	2e-05	2.47e-05	.,.,.	.,.,.	.,.,.	1	1	ESPN	0.064	0	0	0	40	-24	40	19
ASC	G01-GEA-41-HI	Female	Affected	WB	1:6512002:C:T	1	6512002	C	T	CCG>CTG	ENSG00000187017	ESPN	0.00255384	5	0.0536269	missense	3	ENST00000377828.1,ENST00000416731.1,ENST00000461727.1	missense,missense,missense	c.2171C>T,c.473C>T,c.473C>T	2171:cCg/cTg,473:cCg/cTg,473:cCg/cTg	p.P724L,p.P158L,p.P158L	0.227	0.64249	0.669787	23.4	6.48e-05	2.87e-05	.,.,.	.,.,.	.,.,.	1	1	ESPN	0	0	0	0	24	29	-11	40
SSC	12692.s1	Male	Unaffected	Blood	1:6528058:G:A	1	6528058	G	A	CGG>CAG	ENSG00000171680	PLEKHG5	4.03e-05	2	0.411475	synonymous	12	ENST00000340850.5,ENST00000377725.1,ENST00000377728.3,ENST00000377732.1,ENST00000377737.2,ENST00000377740.3,ENST00000377748.1,ENST00000400913.1,ENST00000400915.3,ENST00000535355.1,ENST00000537245.1,ENST00000544978.1	synonymous,intron,synonymous,synonymous,synonymous,intron,synonymous,synonymous,synonymous,synonymous,synonymous,intron	c.2838C>T,c.2738-100C>T,c.2838C>T,c.2949C>T,c.2838C>T,c.2481-105C>T,c.3069C>T,c.2838C>T,c.3006C>T,c.3045C>T,c.3075C>T,c.2738-100C>T	2838:gcC/gcT,.,2838:gcC/gcT,2949:gcC/gcT,2838:gcC/gcT,.,3069:gcC/gcT,2838:gcC/gcT,3006:gcC/gcT,3045:gcC/gcT,3075:gcC/gcT,.	p.A946=,.,p.A946=,p.A983=,p.A946=,.,p.A1023=,p.A946=,p.A1002=,p.A1015=,p.A1025=,.	.	.	.	.	4.58e-05	2.48e-05	.,.,.,.,.,.,.,.,.,.,.,.	.,.,.,.,.,.,.,.,.,.,.,.	.,.,.,.,.,.,.,.,.,.,.,.	0.967	0.928	PLEKHG5	0.0017	0	0	0	-14	-24	2	-29
SPARK	SP0065255	Male	Unaffected	Saliva	1:6528107:C:T	1	6528107	C	T	TCG>TTG	ENSG00000171680	PLEKHG5	4.03e-05	2	0.411475	missense	12	ENST00000340850.5,ENST00000377725.1,ENST00000377728.3,ENST00000377732.1,ENST00000377737.2,ENST00000377740.3,ENST00000377748.1,ENST00000400913.1,ENST00000400915.3,ENST00000535355.1,ENST00000537245.1,ENST00000544978.1	missense,intron,missense,missense,missense,intron,missense,missense,missense,missense,missense,intron	c.2789G>A,c.2737+52G>A,c.2789G>A,c.2900G>A,c.2789G>A,c.2481-154G>A,c.3020G>A,c.2789G>A,c.2957G>A,c.2996G>A,c.3026G>A,c.2737+52G>A	2789:cGa/cAa,.,2789:cGa/cAa,2900:cGa/cAa,2789:cGa/cAa,.,3020:cGa/cAa,2789:cGa/cAa,2957:cGa/cAa,2996:cGa/cAa,3026:cGa/cAa,.	p.R930Q,.,p.R930Q,p.R967Q,p.R930Q,.,p.R1007Q,p.R930Q,p.R986Q,p.R999Q,p.R1009Q,.	0.039	0.298066	0.253067	.	8.87e-05	2.27e-05	.,.,.,.,.,.,.,.,.,.,.,.	.,.,.,.,.,.,.,.,.,.,.,.	.,.,.,.,.,.,.,.,.,.,.,.	0.967	0.928	PLEKHG5	0.0001	0	0	0	-36	25	49	50
SPARK	SP0043964	Female	Unaffected	Saliva	1:6529613:G:A	1	6529613	G	A	CGT>CAT	ENSG00000171680	PLEKHG5	4.03e-05	2	0.411475	missense	12	ENST00000340850.5,ENST00000377725.1,ENST00000377728.3,ENST00000377732.1,ENST00000377737.2,ENST00000377740.3,ENST00000377748.1,ENST00000400913.1,ENST00000400915.3,ENST00000535355.1,ENST00000537245.1,ENST00000544978.1	missense,missense,missense,missense,missense,missense,missense,missense,missense,missense,missense,missense	c.1924C>T,c.1924C>T,c.1924C>T,c.2035C>T,c.1924C>T,c.2155C>T,c.2155C>T,c.1924C>T,c.2092C>T,c.2131C>T,c.2161C>T,c.1924C>T	1924:Cgg/Tgg,1924:Cgg/Tgg,1924:Cgg/Tgg,2035:Cgg/Tgg,1924:Cgg/Tgg,2155:Cgg/Tgg,2155:Cgg/Tgg,1924:Cgg/Tgg,2092:Cgg/Tgg,2131:Cgg/Tgg,2161:Cgg/Tgg,1924:Cgg/Tgg	p.R642W,p.R642W,p.R642W,p.R679W,p.R642W,p.R719W,p.R719W,p.R642W,p.R698W,p.R711W,p.R721W,p.R642W	0.324	0.932398	0.637867	35	4.13e-05	5.97e-05	.,.,.,.,.,.,.,.,.,.,.,.	.,.,.,.,.,.,.,.,.,.,.,.	.,.,.,.,.,.,.,.,.,.,.,.	1	1	PLEKHG5	0.0001	0	0	0.0002	49	18	16	-9
MSSNG	2-1318-004	Male	Affected	Blood	1:6531081:C:T	1	6531081	C	T	GCG>GTG	ENSG00000171680	PLEKHG5	4.03e-05	2	0.411475	missense	12	ENST00000340850.5,ENST00000377725.1,ENST00000377728.3,ENST00000377732.1,ENST00000377737.2,ENST00000377740.3,ENST00000377748.1,ENST00000400913.1,ENST00000400915.3,ENST00000535355.1,ENST00000537245.1,ENST00000544978.1	missense,missense,missense,missense,missense,missense,missense,missense,missense,missense,missense,missense	c.1361G>A,c.1361G>A,c.1361G>A,c.1472G>A,c.1361G>A,c.1592G>A,c.1592G>A,c.1361G>A,c.1529G>A,c.1568G>A,c.1598G>A,c.1361G>A	1361:cGc/cAc,1361:cGc/cAc,1361:cGc/cAc,1472:cGc/cAc,1361:cGc/cAc,1592:cGc/cAc,1592:cGc/cAc,1361:cGc/cAc,1529:cGc/cAc,1568:cGc/cAc,1598:cGc/cAc,1361:cGc/cAc	p.R454H,p.R454H,p.R454H,p.R491H,p.R454H,p.R531H,p.R531H,p.R454H,p.R510H,p.R523H,p.R533H,p.R454H	0.193	0.616889	0.76744	33	.	4.25e-06	.,.,.,.,.,.,.,.,.,.,.,.	.,.,.,.,.,.,.,.,.,.,.,.	.,.,.,.,.,.,.,.,.,.,.,.	1	1	PLEKHG5	0.0013	0	0	0	34	37	-31	-4
SPARK	SP0021875	Male	Affected	Saliva	1:6533162:G:A	1	6533162	G	A	CGG>CAG	ENSG00000171680	PLEKHG5	4.03e-05	2	0.411475	missense	12	ENST00000340850.5,ENST00000377725.1,ENST00000377728.3,ENST00000377732.1,ENST00000377737.2,ENST00000377740.3,ENST00000377748.1,ENST00000400913.1,ENST00000400915.3,ENST00000535355.1,ENST00000537245.1,ENST00000544978.1	missense,missense,missense,missense,missense,missense,missense,missense,missense,missense,missense,missense	c.868C>T,c.868C>T,c.868C>T,c.979C>T,c.868C>T,c.1099C>T,c.1099C>T,c.868C>T,c.1036C>T,c.1075C>T,c.1105C>T,c.868C>T	868:Cgg/Tgg,868:Cgg/Tgg,868:Cgg/Tgg,979:Cgg/Tgg,868:Cgg/Tgg,1099:Cgg/Tgg,1099:Cgg/Tgg,868:Cgg/Tgg,1036:Cgg/Tgg,1075:Cgg/Tgg,1105:Cgg/Tgg,868:Cgg/Tgg	p.R290W,p.R290W,p.R290W,p.R327W,p.R290W,p.R367W,p.R367W,p.R290W,p.R346W,p.R359W,p.R369W,p.R290W	0.18	0.902985	0.378274	27.9	8.3e-06	2e-05	.,.,.,.,.,.,.,.,.,.,.,.	.,.,.,.,.,.,.,.,.,.,.,.	.,.,.,.,.,.,.,.,.,.,.,.	1	1	PLEKHG5	0	0	0	0	-36	7	-43	-37
ASC	AU117A	Male	Affected	WB	1:6642301:G:A	1	6642301	G	A	CGA>CAA	ENSG00000204859	ZBTB48	0.680198	3	0.118946	missense	1	ENST00000377674.4	missense	c.874G>A	874:Gaa/Aaa	p.E292K	0.131	0.893293	0.721512	25	8.25e-06	7.95e-06	.	.	.	1	1	ZBTB48	0	0	0.0093	0	2	-22	-18	22
SPARK	SP0040989	Female	Unaffected	Saliva	1:6653516:G:A	1	6653516	G	A	CGA>CAA	ENSG00000162413	KLHL21	0.00107735	6	0.114952	missense	4	ENST00000377658.4,ENST00000377663.3,ENST00000463043.1,ENST00000467612.1	missense,3_prime_UTR,downstream_gene,missense	c.1703C>T,c.*1909C>T,.,c.602C>T	1703:tCg/tTg,.,.,602:tCg/tTg	p.S568L,.,.,p.S201L	0.13	0.214349	0.314888	.	.	1.2e-05	.,.,.,.	.,.,.,.	.,.,.,.	0.883	0.827	KLHL21	0	0	0	0	-20	38	38	-2
SSC	12299.s1	Female	Unaffected	Blood	1:6653606:C:T	1	6653606	C	T	GCG>GTG	ENSG00000162413	KLHL21	0.00107735	6	0.114952	missense	4	ENST00000377658.4,ENST00000377663.3,ENST00000463043.1,ENST00000467612.1	missense,3_prime_UTR,downstream_gene,missense	c.1613G>A,c.*1819G>A,.,c.512G>A	1613:cGc/cAc,.,.,512:cGc/cAc	p.R538H,.,.,p.R171H	0.289	0.943336	0.747475	25.6	0.0002	0.0001	.,.,.,.	.,.,.,.	.,.,.,.	0.883	0.827	KLHL21	0.0003	0	0	0	21	6	-47	-13
SSC	14338.s1	Female	Unaffected	Blood	1:6653682:TCC:T	1	6653682	TCC	T	.	ENSG00000162413	KLHL21	0.00107735	6	0.114952	frameshift	4	ENST00000377658.4,ENST00000377663.3,ENST00000463043.1,ENST00000467612.1	frameshift,3_prime_UTR,downstream_gene,frameshift	c.1535_1536del,c.*1741_*1742del,.,c.434_435del	1535-1536:gGG/g,.,.,434-435:gGG/g	p.G512Efs*13,.,.,p.G145Efs*13	.	.	.	.	.	.	HC,.,.,HC	.,.,.,.	.,.,.,.	0.883	0.827	KLHL21	.	.	.	.	.	.	.	.
SPARK	SP0050246	Female	Unaffected	Saliva	1:6655579:C:T	1	6655579	C	T	CCT>CTT	ENSG00000162413	KLHL21	0.00107735	6	0.114952	missense	4	ENST00000377658.4,ENST00000377663.3,ENST00000463043.1,ENST00000467612.1	missense,missense,missense,missense	c.1466G>A,c.1466G>A,c.365G>A,c.365G>A	1466:aGg/aAg,1466:aGg/aAg,365:aGg/aAg,365:aGg/aAg	p.R489K,p.R489K,p.R122K,p.R122K	0.093	0.244983	0.516983	.	.	.	.,.,.,.	.,.,.,.	.,.,.,.	1	1	KLHL21	0.0005	0	0	0	38	-1	-34	0
SPARK	SP0030596	Female	Affected	Saliva	1:6694695:G:T	1	6694695	G	T	GGT>GTT	ENSG00000007923	DNAJC11	0.999971	0	0.222278	missense	5	ENST00000294401.7,ENST00000349363.6,ENST00000377573.5,ENST00000377577.5,ENST00000542246.1	downstream_gene,missense,downstream_gene,3_prime_UTR,downstream_gene	.,c.848C>A,.,c.*1040C>A,.	.,848:aCc/aAc,.,.,.	.,p.T283N,.,.,.	0.012	.	.	.	.	.	.,.,.,.,.	.,.,.,.,.	.,.,.,.,.	0	0.004	.	.	.	.	.	.	.	.	.
SPARK	SP0144774	Male	Affected	Saliva	1:7724435:C:T	1	7724435	C	T	CCA>CTA	ENSG00000171735	CAMTA1	1	0	0.563268	stop_gained	2	ENST00000303635.7,ENST00000439411.2	stop_gained,stop_gained	c.1828C>T,c.1828C>T	1828:Cag/Tag,1828:Cag/Tag	p.Q610*,p.Q610*	.	.	.	38	.	.	HC,HC	.,.	.,.	0.333	0.371	CAMTA1	0.0002	0	0	0	30	3	30	-41
MSSNG	MT_155.3	Male	Affected	.	1:7724598:C:T	1	7724598	C	T	ACG>ATG	ENSG00000171735	CAMTA1	1	0	0.563268	missense	2	ENST00000303635.7,ENST00000439411.2	missense,missense	c.1991C>T,c.1991C>T	1991:aCg/aTg,1991:aCg/aTg	p.T664M,p.T664M	0.063	1.21056	0.694114	25.7	2.51e-05	2.8e-05	.,.	.,.	.,.	0.333	0.371	CAMTA1	0.0002	0	0	0	38	-23	-2	3
SPARK	SP0025115	Female	Unaffected	Saliva	1:7725208:C:T	1	7725208	C	T	GCG>GTG	ENSG00000171735	CAMTA1	1	0	0.563268	synonymous	2	ENST00000303635.7,ENST00000439411.2	synonymous,synonymous	c.2601C>T,c.2601C>T	2601:agC/agT,2601:agC/agT	p.S867=,p.S867=	.	.	.	.	9.76e-06	1.9e-05	.,.	.,.	.,.	0.333	0.371	CAMTA1	0	0	0	0	50	35	-17	15
SPARK	SP0136585	Male	Affected	Saliva	1:7792554:G:T	1	7792554	G	T	AGA>ATA	ENSG00000171735	CAMTA1	1	0	0.563268	missense	2	ENST00000303635.7,ENST00000439411.2	missense,missense	c.2961G>T,c.2961G>T	2961:gaG/gaT,2961:gaG/gaT	p.E987D,p.E987D	0.346	1.30551	0.80997	23.1	.	.	.,.	.,.	.,.	0.333	0.371	CAMTA1	0	0.007	0	0	3	-46	-46	42
ASC	20-0720301-18	Male	Affected	WB	1:7796454:C:T	1	7796454	C	T	TCG>TTG	ENSG00000171735	CAMTA1	1	0	0.563268	synonymous	2	ENST00000303635.7,ENST00000439411.2	synonymous,synonymous	c.3117C>T,c.3117C>T	3117:gtC/gtT,3117:gtC/gtT	p.V1039=,p.V1039=	.	.	.	.	.	3.98e-06	.,.	.,.	.,.	0.333	0.371	CAMTA1	0.0014	0.007	0	0	16	-50	-50	41
MSSNG	MSSNG00332-003	Male	Affected	Blood	1:7826514:T:C	1	7826514	T	C	TTC>TCC	ENSG00000171735	CAMTA1	1	0	0.563268	splice_region	3	ENST00000303635.7,ENST00000439411.2,ENST00000476864.1	splice_region,splice_region,splice_region	c.4990-5T>C,c.4917-5T>C,c.651-5T>C	.,.,.	.,.,.	.	.	.	.	.	.	.,.,.	.,.,.	.,.,.	0.336	0.372	CAMTA1	0	0.2331	0	0	-2	5	5	13
MSSNG	MSSNG00024-003A	Male	Affected	Blood	1:7854042:G:A	1	7854042	G	A	CGG>CAG	ENSG00000049246	PER3	2.19e-10	4	0.170923	synonymous	3	ENST00000361923.2,ENST00000377532.3,ENST00000377541.1	synonymous,synonymous,synonymous	c.615G>A,c.618G>A,c.615G>A	615:ccG/ccA,618:ccG/ccA,615:ccG/ccA	p.P205=,p.P206=,p.P205=	.	.	.	.	8.24e-06	1.59e-05	.,.,.	.,.,.	.,.,.	1	1	PER3	0.0018	0.1215	0	0	2	-22	-16	26
ASC	546-05-104376	Female	Affected	WB	1:7869031:A:G	1	7869031	A	G	AAG>AGG	ENSG00000049246	PER3	2.19e-10	4	0.170923	synonymous	2	ENST00000361923.2,ENST00000377532.3	synonymous,synonymous	c.1212A>G,c.1215A>G	1212:caA/caG,1215:caA/caG	p.Q404=,p.Q405=	.	.	.	.	8.41e-06	8.06e-06	.,.	.,.	.,.	0.973	0.979	PER3	0.0013	0	0.0045	0.005	1	-35	32	27
SPARK	SP0041461	Male	Affected	Saliva	1:7887803:T:G	1	7887803	T	G	TTC>TGC	ENSG00000049246	PER3	2.19e-10	4	0.170923	synonymous	2	ENST00000361923.2,ENST00000377532.3	synonymous,synonymous	c.2790T>G,c.2814T>G	2790:ctT/ctG,2814:ctT/ctG	p.L930=,p.L938=	.	.	.	.	.	.	.,.	.,.	.,.	0.973	0.979	PER3	0.0006	0	0	0	4	8	4	-13
SPARK	SP0024927	Male	Affected	Saliva	1:8384485:G:A	1	8384485	G	A	CGG>CAG	ENSG00000162426	SLC45A1	0.0451893	3	0.188741	synonymous	3	ENST00000289877.8,ENST00000377479.2,ENST00000471889.1	synonymous,synonymous,synonymous	c.96G>A,c.198G>A,c.96G>A	96:tcG/tcA,198:tcG/tcA,96:tcG/tcA	p.S32=,p.S66=,p.S32=	.	.	.	.	8.51e-06	8.02e-06	.,.,.	.,.,.	.,.,.	1	1	SLC45A1	0	0	0.0028	0	2	-14	2	-15
SPARK	SP0055672	Female	Affected	Saliva	1:8390352:C:T	1	8390352	C	T	CCG>CTG	ENSG00000162426	SLC45A1	0.0451893	3	0.188741	stop_gained	3	ENST00000289877.8,ENST00000377479.2,ENST00000471889.1	stop_gained,stop_gained,stop_gained	c.799C>T,c.901C>T,c.799C>T	799:Cga/Tga,901:Cga/Tga,799:Cga/Tga	p.R267*,p.R301*,p.R267*	.	.	.	36	2.48e-05	2.39e-05	HC,HC,HC	.,.,.	.,.,.	1	1	SLC45A1	0.0001	0	0	0	35	41	2	-39
ASC	AU113A	Male	Affected	WB	1:8418823:C:T	1	8418823	C	T	TCG>TTG	ENSG00000142599	RERE	0.999996	0	0.630202	missense	5	ENST00000337907.3,ENST00000377464.1,ENST00000400907.2,ENST00000400908.2,ENST00000476556.1	missense,missense,intron,missense,missense	c.3772G>A,c.2968G>A,c.1541-3164G>A,c.3772G>A,c.2110G>A	3772:Gag/Aag,2968:Gag/Aag,.,3772:Gag/Aag,2110:Gag/Aag	p.E1258K,p.E990K,.,p.E1258K,p.E704K	0.658	0.398684	0.873291	24.9	.	.	.,.,.,.,.	.,.,.,.,.	.,.,.,.,.	1	0.928	RERE	0	0	0.0132	0	-3	-1	-1	-22
SPARK	SP0031271	Male	Affected	Saliva	1:8418972:G:A	1	8418972	G	A	CGC>CAC	ENSG00000142599	RERE	0.999996	0	0.630202	missense	5	ENST00000337907.3,ENST00000377464.1,ENST00000400907.2,ENST00000400908.2,ENST00000476556.1	missense,missense,intron,missense,missense	c.3623C>T,c.2819C>T,c.1541-3313C>T,c.3623C>T,c.1961C>T	3623:gCg/gTg,2819:gCg/gTg,.,3623:gCg/gTg,1961:gCg/gTg	p.A1208V,p.A940V,.,p.A1208V,p.A654V	0.114	0.353689	0.71281	.	5.52e-05	6.24e-05	.,.,.,.,.	.,.,.,.,.	.,.,.,.,.	1	0.928	RERE	0.0041	0	0	0	1	0	2	-20
SPARK	SP0023860	Male	Affected	Saliva	1:8420317:AC:A	1	8420317	AC	A	.	ENSG00000142599	RERE	0.999996	0	0.630202	frameshift	5	ENST00000337907.3,ENST00000377464.1,ENST00000400907.2,ENST00000400908.2,ENST00000476556.1	frameshift,frameshift,intron,frameshift,frameshift	c.3249del,c.2445del,c.1540+4488del,c.3249del,c.1587del	3249:ggG/gg,2445:ggG/gg,.,3249:ggG/gg,1587:ggG/gg	p.S1084Rfs*173,p.S816Rfs*173,.,p.S1084Rfs*173,p.S530Rfs*173	.	.	.	.	0.0001	0.0001	HC,HC,.,HC,HC	.,.,.,.,.	.,.,.,.,.	1	0.928	RERE	.	.	.	.	.	.	.	.
SSC	11654.p1	Female	Affected	Blood	1:8421289:G:A	1	8421289	G	A	TGA>TAA	ENSG00000142599	RERE	0.999996	0	0.630202	stop_gained	5	ENST00000337907.3,ENST00000377464.1,ENST00000400907.2,ENST00000400908.2,ENST00000476556.1	stop_gained,stop_gained,intron,stop_gained,stop_gained	c.2278C>T,c.1474C>T,c.1540+3517C>T,c.2278C>T,c.616C>T	2278:Cag/Tag,1474:Cag/Tag,.,2278:Cag/Tag,616:Cag/Tag	p.Q760*,p.Q492*,.,p.Q760*,p.Q206*	.	.	.	37	.	.	HC,HC,.,HC,HC	.,.,.,.,.	.,.,.,.,.	1	0.928	RERE	0.0008	0	0.0017	0	-40	17	40	8
SSC	14201.s1	Female	Unaffected	Blood	1:8421838:C:A	1	8421838	C	A	TCT>TAT	ENSG00000142599	RERE	0.999996	0	0.630202	missense	5	ENST00000337907.3,ENST00000377464.1,ENST00000400907.2,ENST00000400908.2,ENST00000476556.1	missense,missense,intron,missense,missense	c.2001G>T,c.1197G>T,c.1540+2968G>T,c.2001G>T,c.339G>T	2001:aaG/aaT,1197:aaG/aaT,.,2001:aaG/aaT,339:aaG/aaT	p.K667N,p.K399N,.,p.K667N,p.K113N	0.146	1.23559	0.655168	25.9	.	.	.,.,.,.,.	.,.,.,.,.	.,.,.,.,.	1	0.928	RERE	0	0	0.0001	0	6	12	42	-20
SSC	11440.p1	Female	Affected	Blood	1:8424902:G:T	1	8424902	G	T	GGG>GTG	ENSG00000142599	RERE	0.999996	0	0.630202	splice_region	5	ENST00000337907.3,ENST00000377464.1,ENST00000400907.2,ENST00000400908.2,ENST00000476556.1	splice_region,splice_region,splice_region,splice_region,splice_region	c.1448-4C>A,c.644-4C>A,c.1448-4C>A,c.1448-4C>A,c.-215-4C>A	.,.,.,.,.	.,.,.,.,.	.	.	.	.	.	.	.,.,.,.,.	.,.,.,.,.	.,.,.,.,.	1	1	RERE	0	0	0	0	-4	-19	-1	-48
SPARK	SP0034975	Male	Affected	Saliva	1:8716308:G:A	1	8716308	G	A	CGG>CAG	ENSG00000142599	RERE	0.999996	0	0.630202	stop_gained	3	ENST00000337907.3,ENST00000400907.2,ENST00000400908.2	stop_gained,stop_gained,stop_gained	c.49C>T,c.49C>T,c.49C>T	49:Cga/Tga,49:Cga/Tga,49:Cga/Tga	p.R17*,p.R17*,p.R17*	.	.	.	36	.	.	HC,HC,HC	.,.,.	.,.,.	0.077	0.282	RERE	0	0	0	0	26	9	-37	-45
SPARK	SP0137086	Male	Affected	Saliva	1:8926559:G:A	1	8926559	G	A	CGC>CAC	ENSG00000074800	ENO1	0.0103734	4	0.618376	missense	1	ENST00000234590.4	missense	c.446C>T	446:gCg/gTg	p.A149V	0.37	0.406652	0.8014	23.8	.	3.98e-06	.	.	.	1	1	ENO1	0	0	0	0	1	31	2	-43
SPARK	SP0027868	Male	Affected	Saliva	1:8934983:A:G	1	8934983	A	G	GAA>GGA	ENSG00000074800	ENO1	0.0103734	4	0.618376	splice_region	1	ENST00000234590.4	splice_region	c.-9-7T>C	.	.	.	.	.	.	.	.	.	.	.	1	1	ENO1	0.0001	0	0	0	-31	-10	-10	-6
SPARK	SP0129844	Male	Unaffected	Saliva	1:9009327:GCACTGGACGAAGCGCACTGGC:G	1	9009327	GCACTGGACGAAGCGCACTGGC	G	.	ENSG00000131686	CA6	0.00802362	5	.	inframe_deletion	4	ENST00000377436.3,ENST00000377442.2,ENST00000377443.2,ENST00000480186.3	inframe_deletion,intron,inframe_deletion,inframe_deletion	c.89_109del,c.79+3307_79+3327del,c.89_109del,c.89_109del	86-106:gCACTGGACGAAGCGCACTGGCca/gca,.,86-106:gCACTGGACGAAGCGCACTGGCca/gca,86-106:gCACTGGACGAAGCGCACTGGCca/gca	p.L30_P36del,.,p.L30_P36del,p.L30_P36del	.	.	.	.	.	.	.,.,.,.	.,.,.,.	.,.,.,.	.	0.567	CA6	.	.	.	.	.	.	.	.
SPARK	SP0053719	Male	Affected	Saliva	1:9017287:G:A	1	9017287	G	A	CGT>CAT	ENSG00000131686	CA6	0.00802362	5	.	synonymous	4	ENST00000377436.3,ENST00000377442.2,ENST00000377443.2,ENST00000480186.3	synonymous,synonymous,synonymous,downstream_gene	c.351G>A,c.171G>A,c.351G>A,.	351:gcG/gcA,171:gcG/gcA,351:gcG/gcA,.	p.A117=,p.A57=,p.A117=,.	.	.	.	.	0.0002	0.0003	.,.,.,.	.,.,.,.	.,.,.,.	.	0.934	CA6	0	0	0.0003	0	15	-31	48	-5
ASC	G01-GEA-178-HI	Male	Affected	WB	1:9074856:C:T	1	9074856	C	T	TCG>TTG	ENSG00000197241	SLC2A7	2.99e-17	8	0.0536269	missense	1	ENST00000400906.1	missense	c.787G>A	787:Gag/Aag	p.E263K	0.396	0.480987	0.403214	23.6	1.89e-05	4.43e-06	.	.	.	.	1	SLC2A7	0	0	0	0	-3	9	-19	18
SPARK	SP0058776	Male	Affected	Saliva	1:9097780:G:A	1	9097780	G	A	AGA>AAA	ENSG00000142583	SLC2A5	5.68e-05	6	0.0623087	synonymous	4	ENST00000377414.3,ENST00000377424.4,ENST00000535586.1,ENST00000536305.1	downstream_gene,synonymous,synonymous,synonymous	.,c.1371C>T,c.1026C>T,c.1194C>T	.,1371:ttC/ttT,1026:ttC/ttT,1194:ttC/ttT	.,p.F457=,p.F342=,p.F398=	.	.	.	.	.	.	.,.,.,.	.,.,.,.	.,.,.,.	0.841	0.86	SLC2A5	0.061	0	0	0	-16	48	-6	48
SPARK	SP0097210	Female	Unaffected	Saliva	1:9101875:A:G	1	9101875	A	G	CAA>CGA	ENSG00000142583	SLC2A5	5.68e-05	6	0.0623087	synonymous	4	ENST00000377414.3,ENST00000377424.4,ENST00000535586.1,ENST00000536305.1	synonymous,synonymous,synonymous,synonymous	c.540T>C,c.540T>C,c.195T>C,c.363T>C	540:ttT/ttC,540:ttT/ttC,195:ttT/ttC,363:ttT/ttC	p.F180=,p.F180=,p.F65=,p.F121=	.	.	.	.	8.25e-06	3.98e-06	.,.,.,.	.,.,.,.	.,.,.,.	1	1	SLC2A5	0.0005	0	0	0	5	-29	-31	-24
SPARK	SP0053510	Male	Affected	Saliva	1:9324133:G:A	1	9324133	G	A	CGG>CAG	ENSG00000049239	H6PD	0.000111404	5	0.20239	synonymous	2	ENST00000377403.2,ENST00000602477.1	synonymous,synonymous	c.1581G>A,c.1614G>A	1581:ccG/ccA,1614:ccG/ccA	p.P527=,p.P538=	.	.	.	.	0.0002	0.0002	.,.	.,.	.,.	1	1	H6PD	0	0	0	0	42	-5	-40	9
SPARK	SP0048142	Male	Affected	Saliva	1:9416202:G:A	1	9416202	G	A	CGG>CAG	ENSG00000171621	SPSB1	0.709596	3	0.0676694	synonymous	3	ENST00000328089.6,ENST00000357898.3,ENST00000377399.2	synonymous,synonymous,synonymous	c.252G>A,c.252G>A,c.252G>A	252:acG/acA,252:acG/acA,252:acG/acA	p.T84=,p.T84=,p.T84=	.	.	.	.	3.48e-05	2.93e-05	.,.,.	.,.,.	.,.,.	1	1	SPSB1	0	0	0	0	2	-47	-15	23
SSC	11963.p1	Male	Affected	Blood	1:9427536:C:T	1	9427536	C	T	CCG>CTG	ENSG00000171621	SPSB1	0.709596	3	0.0676694	missense	3	ENST00000328089.6,ENST00000357898.3,ENST00000377399.2	missense,missense,missense	c.724C>T,c.724C>T,c.724C>T	724:Cgt/Tgt,724:Cgt/Tgt,724:Cgt/Tgt	p.R242C,p.R242C,p.R242C	0.812	2.35524	0.865111	35	.	.	.,.,.	.,.,.	.,.,.	1	1	SPSB1	0.001	0.0028	0	0	-46	-29	-5	8
SPARK	SP0123987	Male	Affected	Saliva	1:9661209:G:A	1	9661209	G	A	CGT>CAT	ENSG00000188807	TMEM201	0.841904	1	0.33396	missense	3	ENST00000340305.5,ENST00000340381.6,ENST00000377376.4	missense,missense,missense	c.653G>A,c.653G>A,c.653G>A	653:cGt/cAt,653:cGt/cAt,653:cGt/cAt	p.R218H,p.R218H,p.R218H	0.681	1.02735	0.644258	34	8.39e-06	1.6e-05	.,.,.	.,.,.	.,.,.	1	1	TMEM201	0	0	0.0019	0	-46	-25	-14	45
MSSNG	2-0244-004	Male	Affected	Blood	1:9670626:G:A	1	9670626	G	A	CGT>CAT	ENSG00000188807	TMEM201	0.841904	1	0.33396	missense	2	ENST00000340381.6,ENST00000377376.4	missense,missense	c.1528G>A,c.1456G>A	1528:Gtg/Atg,1456:Gtg/Atg	p.V510M,p.V486M	0.231	0.863306	0.676666	28.5	5.16e-05	6.51e-06	.,.	.,.	.,.	0.122	0.287	TMEM201	0.0073	0	0	0	47	-8	-43	-47
SPARK	SP0061474	Male	Affected	Saliva	1:9670766:C:G	1	9670766	C	G	GCT>GGT	ENSG00000188807	TMEM201	0.841904	1	0.33396	missense	2	ENST00000340381.6,ENST00000377376.4	missense,missense	c.1668C>G,c.1596C>G	1668:agC/agG,1596:agC/agG	p.S556R,p.S532R	0.053	0.920288	0.472053	24	.	.	.,.	.,.	.,.	0.122	0.287	TMEM201	0.0132	0	0.0341	0	0	30	-1	30
SSC	14502.p1	Female	Affected	Blood	1:9673136:C:T	1	9673136	C	T	GCG>GTG	ENSG00000188807	TMEM201	0.841904	1	0.33396	missense	2	ENST00000340381.6,ENST00000377376.4	missense,missense	c.1996C>T,c.1924C>T	1996:Cgc/Tgc,1924:Cgc/Tgc	p.R666C,p.R642C	0.238	1.09148	0.644823	34	.	5.79e-05	.,.	.,.	.,.	0.122	0.287	TMEM201	0.0014	0	0	0	-6	-4	-22	-4
SPARK	SP0122769	Male	Affected	Saliva	1:9713973:C:A	1	9713973	C	A	ACC>AAC	ENSG00000179840	PIK3CD-AS1	0.054923	9	.	missense	1	ENST00000377320.3	missense	c.368G>T	368:gGt/gTt	p.G123V	0.065	1.46755	.	.	.	.	.	.	.	.	1	.	.	.	.	.	.	.	.	.
SPARK	SP0122769	Male	Affected	Saliva	1:9713978:T:C	1	9713978	T	C	GTT>GCT	ENSG00000179840	PIK3CD-AS1	0.054923	9	.	synonymous	1	ENST00000377320.3	synonymous	c.363A>G	363:caA/caG	p.Q121=	.	.	.	.	.	.	.	.	.	.	1	.	.	.	.	.	.	.	.	.
SPARK	SP0122769	Male	Affected	Saliva	1:9714006:G:A	1	9714006	G	A	TGT>TAT	ENSG00000179840	PIK3CD-AS1	0.054923	9	.	missense	1	ENST00000377320.3	missense	c.335C>T	335:aCa/aTa	p.T112I	0.006	0.484505	.	.	.	.	.	.	.	.	1	.	.	.	.	.	.	.	.	.
SPARK	SP0041715	Male	Affected	Saliva	1:9776629:C:A	1	9776629	C	A	ACG>AAG	ENSG00000171608	PIK3CD	0.999984	0	0.38458	missense	4	ENST00000361110.2,ENST00000377346.4,ENST00000536656.1,ENST00000543390.1	missense,missense,missense,upstream_gene	c.732C>A,c.732C>A,c.732C>A,.	732:aaC/aaA,732:aaC/aaA,732:aaC/aaA,.	p.N244K,p.N244K,p.N244K,.	0.156	1.50341	0.584595	22.7	.	.	.,.,.,.	.,.,.,.	.,.,.,.	0.946	0.956	PIK3CD	0	0	0.0513	0.0009	2	-5	-6	48
SPARK	SP0041715	Male	Affected	Saliva	1:9776655:G:C	1	9776655	G	C	AGC>ACC	ENSG00000171608	PIK3CD	0.999984	0	0.38458	missense	4	ENST00000361110.2,ENST00000377346.4,ENST00000536656.1,ENST00000543390.1	missense,missense,missense,upstream_gene	c.758G>C,c.758G>C,c.758G>C,.	758:aGc/aCc,758:aGc/aCc,758:aGc/aCc,.	p.S253T,p.S253T,p.S253T,.	0.057	0.936225	0.33891	.	.	.	.,.,.,.	.,.,.,.	.,.,.,.	0.946	0.956	PIK3CD	0	0	0.0143	0	-20	1	-32	-21
SPARK	SP0083239	Male	Affected	Saliva	1:9778926:G:A	1	9778926	G	A	CGA>CAA	ENSG00000171608	PIK3CD	0.999984	0	0.38458	missense	4	ENST00000361110.2,ENST00000377346.4,ENST00000536656.1,ENST00000543390.1	missense,missense,missense,missense	c.1090G>A,c.1195G>A,c.1090G>A,c.196G>A	1090:Gag/Aag,1195:Gag/Aag,1090:Gag/Aag,196:Gag/Aag	p.E364K,p.E399K,p.E364K,p.E66K	0.484	2.20607	0.798592	25.6	8.31e-06	3.99e-06	.,.,.,.	.,.,.,.	.,.,.,.	1	1	PIK3CD	0.0035	0	0.0007	0	3	7	44	14
MSSNG	AU2392301	Female	Affected	Blood	1:9780560:A:G	1	9780560	A	G	CAG>CGG	ENSG00000171608	PIK3CD	0.999984	0	0.38458	synonymous	4	ENST00000361110.2,ENST00000377346.4,ENST00000536656.1,ENST00000543390.1	synonymous,intron,synonymous,intron	c.1434A>G,c.1471-109A>G,c.1434A>G,c.472-109A>G	1434:gcA/gcG,.,1434:gcA/gcG,.	p.A478=,.,p.A478=,.	.	.	.	.	.	.	.,.,.,.	.,.,.,.	.,.,.,.	0.427	0.292	.	.	.	.	.	.	.	.	.
SPARK	SP0097369	Male	Unaffected	Saliva	1:9780812:C:T	1	9780812	C	T	GCG>GTG	ENSG00000171608	PIK3CD	0.999984	0	0.38458	missense	4	ENST00000361110.2,ENST00000377346.4,ENST00000536656.1,ENST00000543390.1	missense,missense,missense,missense	c.1606C>T,c.1534C>T,c.1606C>T,c.535C>T	1606:Cgg/Tgg,1534:Cgg/Tgg,1606:Cgg/Tgg,535:Cgg/Tgg	p.R536W,p.R512W,p.R536W,p.R179W	0.288	1.78968	0.684603	26.7	3.75e-05	3.26e-05	.,.,.,.	.,.,.,.	.,.,.,.	1	1	PIK3CD	0.0854	0	0	0	-3	-40	-2	34
SPARK	SP0088961	Male	Affected	Saliva	1:9801268:G:A	1	9801268	G	A	CGG>CAG	ENSG00000171603	CLSTN1	0.844214	1	0.802154	missense	3	ENST00000361311.4,ENST00000377288.3,ENST00000377298.4	missense,missense,missense	c.1373C>T,c.1403C>T,c.1403C>T	1373:cCg/cTg,1403:cCg/cTg,1403:cCg/cTg	p.P458L,p.P468L,p.P468L	0.476	0.800987	0.582455	28.5	8.24e-06	7.95e-06	.,.,.	.,.,.	.,.,.	1	1	CLSTN1	0	0	0.0001	0	46	6	47	-46
SPARK	SP0066074	Male	Unaffected	Saliva	1:9811700:G:A	1	9811700	G	A	CGT>CAT	ENSG00000171603	CLSTN1	0.844214	1	0.802154	synonymous	3	ENST00000361311.4,ENST00000377288.3,ENST00000377298.4	synonymous,synonymous,synonymous	c.450C>T,c.480C>T,c.480C>T	450:taC/taT,480:taC/taT,480:taC/taT	p.Y150=,p.Y160=,p.Y160=	.	.	.	.	3.3e-05	1.99e-05	.,.,.	.,.,.	.,.,.	1	1	CLSTN1	0.0017	0	0	0	-16	20	21	-36
SSC	14655.s1	Female	Unaffected	Blood	1:9931307:C:T	1	9931307	C	T	GCG>GTG	ENSG00000178585	CTNNBIP1	0.0229867	7	0.290895	missense	5	ENST00000377256.1,ENST00000377258.1,ENST00000377263.1,ENST00000400904.3,ENST00000537447.1	missense,missense,missense,missense,missense	c.125G>A,c.125G>A,c.125G>A,c.125G>A,c.125G>A	125:cGc/cAc,125:cGc/cAc,125:cGc/cAc,125:cGc/cAc,125:cGc/cAc	p.R42H,p.R42H,p.R42H,p.R42H,p.R42H	0.305	1.12152	0.697344	34	3.13e-05	2.6e-05	.,.,.,.,.	.,.,.,.,.	.,.,.,.,.	1	1	CTNNBIP1	0.0005	0	0	0	21	44	21	-13
ASC	DEASD_1093_001	Male	Affected	WB	1:10032242:A:G	1	10032242	A	G	GAA>GGA	ENSG00000173614	NMNAT1	0.225292	4	0.117167	synonymous	2	ENST00000377205.1,ENST00000403197.1	synonymous,synonymous	c.111A>G,c.111A>G	111:ggA/ggG,111:ggA/ggG	p.G37=,p.G37=	.	.	.	.	.	.	.,.	.,.	.,.	1	1	NMNAT1	0	0	0.0035	0.0006	-33	5	-34	4
SPARK	SP0006092	Male	Affected	Saliva	1:10041096:C:G	1	10041096	C	G	TCA>TGA	ENSG00000173614	NMNAT1	0.225292	4	0.117167	missense	2	ENST00000377205.1,ENST00000403197.1	missense,missense	c.307C>G,c.307C>G	307:Caa/Gaa,307:Caa/Gaa	p.Q103E,p.Q103E	0.333	0.0682597	0.313922	.	.	.	.,.	.,.	.,.	1	1	NMNAT1	0	0	0	0	-7	6	-3	-7
MSSNG	2-0323-003	Male	Affected	Blood	1:10067715:C:T	1	10067715	C	T	ACG>ATG	ENSG00000162444	RBP7	0.40881	3	.	missense	1	ENST00000294435.7	missense	c.161C>T	161:aCg/aTg	p.T54M	0.212	0.952205	0.537056	28.8	0.0001	9.55e-05	.	.	.	1	1	RBP7	0.0007	0	0	0	10	7	37	7
ASC	040-06-105578	Female	Unaffected	WB	1:10067779:CAGA:C	1	10067779	CAGA	C	.	ENSG00000162444	RBP7	0.40881	3	.	inframe_deletion	1	ENST00000294435.7	inframe_deletion	c.226_228del	226-228:AGA/-	p.R76del	.	.	.	.	.	.	.	.	.	1	1	RBP7	.	.	.	.	.	.	.	.
SSC	11696.s1	Male	Unaffected	Blood	1:10166514:G:A	1	10166514	G	A	CGC>CAC	ENSG00000130939	UBE4B	0.999987	0	0.295552	missense	3	ENST00000253251.8,ENST00000343090.6,ENST00000377157.3	intron,missense,intron	c.809+712G>A,c.1069G>A,c.461+712G>A	.,1069:Gcc/Acc,.	.,p.A357T,.	0.024	0.590914	0.315354	.	8.34e-06	8.04e-06	.,.,.	.,.,.	.,.,.	0.585	0.415	.	.	.	.	.	.	.	.	.
ASC	EGAN00001101089	Male	Affected	WB	1:10316353:T:G	1	10316353	T	G	TTC>TGC	ENSG00000054523	KIF1B	1	0	0.670987	missense	5	ENST00000263934.6,ENST00000377081.1,ENST00000377083.1,ENST00000377086.1,ENST00000377093.4	missense,missense,missense,missense,missense	c.155T>G,c.155T>G,c.155T>G,c.155T>G,c.155T>G	155:tTc/tGc,155:tTc/tGc,155:tTc/tGc,155:tTc/tGc,155:tTc/tGc	p.F52C,p.F52C,p.F52C,p.F52C,p.F52C	0.955	2.32989	0.923054	29.3	.	.	.,.,.,.,.	.,.,.,.,.	.,.,.,.,.	1	1	KIF1B	0	0	0	0.0001	15	-48	-48	28
SPARK	SP0111764	Male	Unaffected	Saliva	1:10328314:C:T	1	10328314	C	T	ACT>ATT	ENSG00000054523	KIF1B	1	0	0.670987	missense	5	ENST00000263934.6,ENST00000377081.1,ENST00000377083.1,ENST00000377086.1,ENST00000377093.4	missense,missense,missense,missense,missense	c.713C>T,c.713C>T,c.713C>T,c.713C>T,c.713C>T	713:aCt/aTt,713:aCt/aTt,713:aCt/aTt,713:aCt/aTt,713:aCt/aTt	p.T238I,p.T238I,p.T238I,p.T238I,p.T238I	0.575	2.03223	0.833201	33	.	.	.,.,.,.,.	.,.,.,.,.	.,.,.,.,.	1	1	KIF1B	0	0	0	0.0005	7	-31	-2	7
SPARK	SP0044942	Female	Unaffected	Saliva	1:10342437:G:A	1	10342437	G	A	CGC>CAC	ENSG00000054523	KIF1B	1	0	0.670987	missense	5	ENST00000263934.6,ENST00000377081.1,ENST00000377083.1,ENST00000377086.1,ENST00000377093.4	intron,missense,intron,missense,intron	c.1163-21G>A,c.1280G>A,c.1163-21G>A,c.1280G>A,c.1163-21G>A	.,1280:cGc/cAc,.,1280:cGc/cAc,.	.,p.R427H,.,p.R427H,.	0.286	.	.	21.5	.	7.96e-06	.,.,.,.,.	.,.,.,.,.	.,.,.,.,.	0.943	0.879	.	.	.	.	.	.	.	.	.
ASC	ASC_CA_81_A	Male	Affected	WB	1:10434983:T:A	1	10434983	T	A	GTT>GAT	ENSG00000054523	KIF1B	1	0	0.670987	missense	3	ENST00000263934.6,ENST00000377081.1,ENST00000377086.1	missense,missense,missense	c.5030T>A,c.5168T>A,c.5168T>A	5030:gTt/gAt,5168:gTt/gAt,5168:gTt/gAt	p.V1677D,p.V1723D,p.V1723D	0.768	1.61123	0.749604	29.7	.	.	.,.,.	.,.,.	.,.,.	0.943	0.88	KIF1B	0.0345	0	0	0	-34	37	1	-22
SPARK	SP0028374	Male	Affected	Saliva	1:10468123:C:T	1	10468123	C	T	ACA>ATA	ENSG00000142657	PGD	0.96866	1	0.175064	splice_region	3	ENST00000270776.8,ENST00000538557.1,ENST00000541529.1	splice_region,splice_region,splice_region	c.450-5C>T,c.411-5C>T,c.384-5C>T	.,.,.	.,.,.	.	.	.	.	1.65e-05	1.59e-05	.,.,.	.,.,.	.,.,.	1	1	PGD	0	0.0004	0	0	31	5	20	30
SPARK	SP0095991	Male	Unaffected	Saliva	1:10473209:C:T	1	10473209	C	T	ACA>ATA	ENSG00000142657	PGD	0.96866	1	0.175064	missense	3	ENST00000270776.8,ENST00000538557.1,ENST00000541529.1	missense,missense,missense	c.745C>T,c.706C>T,c.679C>T	745:Cac/Tac,706:Cac/Tac,679:Cac/Tac	p.H249Y,p.H236Y,p.H227Y	0.052	0.381331	0.413098	.	.	.	.,.,.	.,.,.	.,.,.	1	1	PGD	0	0	0	0	15	-35	-6	45
SSC	13733.p1	Female	Affected	Blood	1:10473286:C:T	1	10473286	C	T	ACG>ATG	ENSG00000142657	PGD	0.96866	1	0.175064	synonymous	3	ENST00000270776.8,ENST00000538557.1,ENST00000541529.1	synonymous,synonymous,synonymous	c.822C>T,c.783C>T,c.756C>T	822:taC/taT,783:taC/taT,756:taC/taT	p.Y274=,p.Y261=,p.Y252=	.	.	.	.	2.48e-05	2.79e-05	.,.,.	.,.,.	.,.,.	1	1	PGD	0	0	0.0054	0.0018	42	2	3	22
SPARK	SP0008180	Male	Affected	Saliva	1:10510202:C:T	1	10510202	C	T	TCC>TTC	ENSG00000241563	CORT	0.00983779	9	0.0907655	synonymous	2	ENST00000320498.4,ENST00000377049.3	synonymous,5_prime_UTR	c.72C>T,c.-79C>T	72:gtC/gtT,.	p.V24=,.	.	.	.	.	8.27e-06	4.02e-06	.,.	.,.	.,.	0.741	0.289	.	.	.	.	.	.	.	.	.
SPARK	SP0044424	Male	Affected	Saliva	1:10523634:C:T	1	10523634	C	T	ACG>ATG	ENSG00000160049	DFFA	0.000218371	6	0.200354	missense	2	ENST00000377036.2,ENST00000377038.3	missense,missense	c.485G>A,c.485G>A	485:cGt/cAt,485:cGt/cAt	p.R162H,p.R162H	0.11	0.315784	0.212669	.	8.26e-06	7.97e-06	.,.	.,.	.,.	1	1	DFFA	0.0025	0	0	0	-23	18	-5	-46
SPARK	SP0086394	Male	Affected	Saliva	1:10699397:AG:A	1	10699397	AG	A	.	ENSG00000130940	CASZ1	0.999938	0	0.23593	frameshift	1	ENST00000377022.3	frameshift	c.4881del	4881:ggC/gg	p.S1628Rfs*215	.	.	.	.	.	.	HC	.	.	0.732	0.938	CASZ1	.	.	.	.	.	.	.	.
MSSNG	AU2029302	Male	Affected	Blood	1:10699875:G:GA	1	10699875	G	GA	.	ENSG00000130940	CASZ1	0.999938	0	0.23593	frameshift	1	ENST00000377022.3	frameshift	c.4403dup	4403-4404:ttc/ttTc	p.C1469Lfs*358	.	.	.	.	.	.	HC	.	.	0.732	0.938	CASZ1	.	.	.	.	.	.	.	.
MSSNG	AU2029303	Male	Affected	Blood	1:10699875:G:GA	1	10699875	G	GA	.	ENSG00000130940	CASZ1	0.999938	0	0.23593	frameshift	1	ENST00000377022.3	frameshift	c.4403dup	4403-4404:ttc/ttTc	p.C1469Lfs*358	.	.	.	.	.	.	HC	.	.	0.732	0.938	CASZ1	.	.	.	.	.	.	.	.
SPARK	SP0020416	Female	Affected	Saliva	1:10702943:G:A	1	10702943	G	A	GGG>GAG	ENSG00000130940	CASZ1	0.999938	0	0.23593	missense	2	ENST00000344008.5,ENST00000377022.3	downstream_gene,missense	.,c.4135C>T	.,4135:Ccc/Tcc	.,p.P1379S	0.275	.	0.785012	27.5	.	.	.,.	.,.	.,.	0.732	0.938	CASZ1	0	0	0.0308	0	-6	-2	-6	-2
SSC	14354.s1	Male	Unaffected	Blood	1:10707934:C:T	1	10707934	C	T	GCG>GTG	ENSG00000130940	CASZ1	0.999938	0	0.23593	missense	2	ENST00000344008.5,ENST00000377022.3	missense,missense	c.3421G>A,c.3421G>A	3421:Gcc/Acc,3421:Gcc/Acc	p.A1141T,p.A1141T	0.068	.	0.258137	22.1	3.32e-05	3.98e-05	.,.	.,.	.,.	1	1	CASZ1	0.0037	0	0.0004	0	-28	36	20	-44
SPARK	SP0119324	Male	Unaffected	Saliva	1:10708137:G:C	1	10708137	G	C	GGC>GCC	ENSG00000130940	CASZ1	0.999938	0	0.23593	missense	2	ENST00000344008.5,ENST00000377022.3	missense,missense	c.3218C>G,c.3218C>G	3218:gCc/gGc,3218:gCc/gGc	p.A1073G,p.A1073G	0.109	.	0.317734	.	.	.	.,.	.,.	.,.	1	1	CASZ1	0	0	0	0	15	42	1	-16
SSC	11604.p1	Female	Affected	Blood	1:10711096:CG:C	1	10711096	CG	C	.	ENSG00000130940	CASZ1	0.999938	0	0.23593	frameshift	2	ENST00000344008.5,ENST00000377022.3	frameshift,frameshift	c.2717del,c.2717del	2717:cCg/cg,2717:cCg/cg	p.P906Rfs*4,p.P906Rfs*4	.	.	.	.	.	5.53e-05	HC,HC	.,.	.,.	1	1	CASZ1	.	.	.	.	.	.	.	.
SPARK	SP0119902	Female	Unaffected	Saliva	1:10714002:C:T	1	10714002	C	T	GCC>GTC	ENSG00000130940	CASZ1	0.999938	0	0.23593	synonymous	2	ENST00000344008.5,ENST00000377022.3	synonymous,synonymous	c.2112G>A,c.2112G>A	2112:ggG/ggA,2112:ggG/ggA	p.G704=,p.G704=	.	.	.	.	8.32e-06	4e-06	.,.	.,.	.,.	1	1	CASZ1	0.0001	0	0	0	44	-10	11	40
SPARK	SP0144917	Male	Affected	Saliva	1:10714537:C:T	1	10714537	C	T	TCG>TTG	ENSG00000130940	CASZ1	0.999938	0	0.23593	missense	2	ENST00000344008.5,ENST00000377022.3	missense,missense	c.1777G>A,c.1777G>A	1777:Gaa/Aaa,1777:Gaa/Aaa	p.E593K,p.E593K	0.448	.	0.876786	34	.	3.98e-06	.,.	.,.	.,.	1	1	CASZ1	0	0	0	0	-16	15	45	-25
ASC	F8293-1	Male	Affected	WB	1:10720587:G:C	1	10720587	G	C	GGC>GCC	ENSG00000130940	CASZ1	0.999938	0	0.23593	missense	2	ENST00000344008.5,ENST00000377022.3	missense,missense	c.512C>G,c.512C>G	512:gCc/gGc,512:gCc/gGc	p.A171G,p.A171G	0.064	.	0.543345	24.2	.	.	.,.	.,.	.,.	1	1	CASZ1	0.0019	0.0029	0	0	35	6	6	2
SPARK	SP0100556	Male	Affected	Saliva	1:10725142:G:C	1	10725142	G	C	TGA>TCA	ENSG00000130940	CASZ1	0.999938	0	0.23593	stop_gained	2	ENST00000344008.5,ENST00000377022.3	stop_gained,stop_gained	c.503C>G,c.503C>G	503:tCa/tGa,503:tCa/tGa	p.S168*,p.S168*	.	.	.	36	.	.	HC,HC	.,.	.,.	1	1	CASZ1	0	0	0.0008	0.0074	39	-3	9	-2
SPARK	SP0057393	Male	Affected	Saliva	1:11008032:G:T	1	11008032	G	T	CGG>CTG	ENSG00000175262	C1orf127	1.33e-05	5	0.0536269	synonymous	2	ENST00000377004.4,ENST00000377008.4	synonymous,synonymous	c.2160C>A,c.1659C>A	2160:ccC/ccA,1659:ccC/ccA	p.P720=,p.P553=	.	.	.	.	.	.	.,.	.,.	.,.	1	1	C1orf127	0.0004	0	0	0	31	-5	-44	27
SPARK	SP0056366	Female	Unaffected	Saliva	1:11008128:G:A	1	11008128	G	A	CGG>CAG	ENSG00000175262	C1orf127	1.33e-05	5	0.0536269	synonymous	2	ENST00000377004.4,ENST00000377008.4	synonymous,synonymous	c.2064C>T,c.1563C>T	2064:acC/acT,1563:acC/acT	p.T688=,p.T521=	.	.	.	.	6.69e-05	5.19e-05	.,.	.,.	.,.	1	1	C1orf127	0	0	0	0	-38	-12	20	-12
MSSNG	1044	Male	Affected	.	1:11008678:G:A	1	11008678	G	A	CGG>CAG	ENSG00000175262	C1orf127	1.33e-05	5	0.0536269	missense	2	ENST00000377004.4,ENST00000377008.4	missense,missense	c.1514C>T,c.1013C>T	1514:cCg/cTg,1013:cCg/cTg	p.P505L,p.P338L	0.016	0.14687	0.322918	.	5.78e-05	2.79e-05	.,.	.,.	.,.	1	1	C1orf127	0	0	0	0	15	-27	49	41
SPARK	SP0024337	Male	Affected	Saliva	1:11015110:C:A	1	11015110	C	A	CCA>CAA	ENSG00000175262	C1orf127	1.33e-05	5	0.0536269	missense	2	ENST00000377004.4,ENST00000377008.4	missense,missense	c.912G>T,c.411G>T	912:atG/atT,411:atG/atT	p.M304I,p.M137I	0.022	0.0944205	.	.	.	.	.,.	.,.	.,.	1	1	C1orf127	0.0004	0	0	0	-16	33	33	0
SPARK	SP0075850	Male	Affected	Saliva	1:11017783:C:A	1	11017783	C	A	TCC>TAC	ENSG00000175262	C1orf127	1.33e-05	5	0.0536269	stop_gained	2	ENST00000377004.4,ENST00000377008.4	stop_gained,stop_gained	c.583G>T,c.136G>T	583:Gag/Tag,136:Gag/Tag	p.E195*,p.E46*	.	.	.	37	.	.	HC,HC	.,.	PHYLOCSF_WEAK,PHYLOCSF_WEAK	1	1	C1orf127	0.0036	0.0085	0.0017	0	-3	27	2	-40
ASC	200675348@1082034309	Male	Affected	WB	1:11017804:A:T	1	11017804	A	T	CAT>CTT	ENSG00000175262	C1orf127	1.33e-05	5	0.0536269	missense	2	ENST00000377004.4,ENST00000377008.4	missense,missense	c.562T>A,c.115T>A	562:Tgg/Agg,115:Tgg/Agg	p.W188R,p.W39R	0.268	0.24767	.	23.8	.	.	.,.	.,.	.,.	1	1	C1orf127	0.0008	0	0	0	-2	-19	-2	34
MSSNG	MSSNG00257-003	Female	Affected	Blood	1:11087014:T:C	1	11087014	T	C	CTG>CCG	ENSG00000009724	MASP2	1.58e-14	6	0.114727	synonymous	1	ENST00000400897.3	synonymous	c.1989A>G	1989:gcA/gcG	p.A663=	.	.	.	.	.	.	.	.	.	1	0.996	MASP2	0	0	0.001	0	-26	-2	49	-1
SSC	13741.s1	Female	Unaffected	Blood	1:11087303:A:G	1	11087303	A	G	AAT>AGT	ENSG00000009724	MASP2	1.58e-14	6	0.114727	missense	1	ENST00000400897.3	missense	c.1700T>C	1700:aTt/aCt	p.I567T	0.239	0.0455527	0.331674	.	4.12e-05	3.98e-05	.	.	.	1	0.996	MASP2	0	0	0	0	35	-49	-18	2
SSC	14337.p1	Male	Affected	Blood	1:11090947:A:G	1	11090947	A	G	AAG>AGG	ENSG00000009724	MASP2	1.58e-14	6	0.114727	splice_region	1	ENST00000400897.3	splice_region	c.1088-8T>C	.	.	.	.	.	.	.	.	.	.	.	1	0.996	MASP2	0.0488	0.0016	0	0	-42	-8	-42	-9
SSC	14616.s1	Male	Unaffected	Blood	1:11115912:C:G	1	11115912	C	G	ACC>AGC	ENSG00000116649	SRM	0.869848	2	0.208888	missense	1	ENST00000376957.2	missense	c.691G>C	691:Gtg/Ctg	p.V231L	0.822	1.23866	0.723005	24.8	.	.	.	.	.	1	1	SRM	0.0307	0	0	0	-38	36	4	1
MSSNG	1-1072-003	Male	Affected	Blood	1:11151157:T:C	1	11151157	T	C	CTT>CCT	ENSG00000171824	EXOSC10	1.66e-07	3	0.181725	missense	3	ENST00000304457.7,ENST00000376936.4,ENST00000544779.1	missense,missense,missense	c.557A>G,c.557A>G,c.557A>G	557:aAg/aGg,557:aAg/aGg,557:aAg/aGg	p.K186R,p.K186R,p.K186R	0.26	0.188061	0.504082	.	4.94e-05	5.97e-05	.,.,.	.,.,.	.,.,.	1	1	EXOSC10	0.0189	0	0.0025	0	4	-2	0	5
SPARK	SP0108725	Male	Affected	Saliva	1:11182049:C:T	1	11182049	C	T	GCG>GTG	ENSG00000198793	MTOR	1	0	0.315972	missense	2	ENST00000361445.4,ENST00000376838.1	missense,missense	c.6797G>A,c.1412G>A	6797:cGc/cAc,1412:cGc/cAc	p.R2266H,p.R471H	0.761	2.782	0.924987	35	.	.	.,.	.,.	.,.	1	1	MTOR	0	0	0.0002	0.0003	4	35	-9	-13
MSSNG	7-0008-003	Female	Affected	Blood	1:11184585:T:C	1	11184585	T	C	ATT>ACT	ENSG00000198793	MTOR	1	0	0.315972	missense	2	ENST00000361445.4,ENST00000376838.1	missense,missense	c.6632A>G,c.1247A>G	6632:aAt/aGt,1247:aAt/aGt	p.N2211S,p.N416S	0.239	1.08145	0.698343	.	.	.	.,.	.,.	.,.	1	1	MTOR	0.0001	0	0	0.0001	-1	-31	5	-30
MSSNG	5-5149-003	Male	Affected	Blood	1:11189846:A:C	1	11189846	A	C	GAA>GCA	ENSG00000198793	MTOR	1	0	0.315972	missense	2	ENST00000361445.4,ENST00000376838.1	missense,missense	c.5663T>G,c.278T>G	5663:tTc/tGc,278:tTc/tGc	p.F1888C,p.F93C	0.951	2.25881	0.862345	29.2	.	.	.,.	.,.	.,.	1	1	MTOR	0	0.001	0	0	-1	49	49	20
SSC	11104.p1	Male	Affected	Blood	1:11205057:T:C	1	11205057	T	C	ATC>ACC	ENSG00000198793	MTOR	1	0	0.315972	missense	1	ENST00000361445.4	missense	c.4732A>G	4732:Atg/Gtg	p.M1578V	0.513	0.945779	0.790275	.	.	3.98e-06	.	.	.	0.23	0.332	MTOR	0	0	0	0	-1	33	-32	-29
SPARK	SP0029547	Female	Affected	Saliva	1:11254587:C:T	1	11254587	C	T	TCG>TTG	ENSG00000171819	ANGPTL7	8.44e-09	8	.	missense	1	ENST00000376819.3	missense	c.742C>T	742:Cgc/Tgc	p.R248C	0.646	0.58691	0.551745	35	4.12e-05	3.98e-05	.	.	.	1	1	ANGPTL7	0.0021	0	0	0	21	-4	-41	-5
SPARK	SP0005307	Female	Unaffected	Saliva	1:11259654:C:T	1	11259654	C	T	GCG>GTG	ENSG00000198793	MTOR	1	0	0.315972	missense	1	ENST00000361445.4	missense	c.4051G>A	4051:Gct/Act	p.A1351T	0.292	0.853965	0.836944	26.8	.	3.98e-06	.	.	.	0.23	0.332	MTOR	0	0	0	0	-7	48	48	-48
MSSNG	MT_87.3	Male	Affected	.	1:11269393:G:A	1	11269393	G	A	CGT>CAT	ENSG00000198793	MTOR	1	0	0.315972	synonymous	1	ENST00000361445.4	synonymous	c.3777C>T	3777:caC/caT	p.H1259=	.	.	.	.	2.47e-05	1.99e-05	.	.	.	0.23	0.332	MTOR	0	0	0.0053	0.007	-24	36	-42	-24
SPARK	SP0017813	Male	Unaffected	Saliva	1:11319347:G:A	1	11319347	G	A	CGG>CAG	ENSG00000198793	MTOR	1	0	0.315972	synonymous	1	ENST00000361445.4	synonymous	c.120C>T	120:gcC/gcT	p.A40=	.	.	.	.	1.65e-05	7.97e-06	.	.	.	0.23	0.332	MTOR	0	0	0.0001	0	-42	50	-44	0
ASC	08C72260	Male	Affected	CL	1:11345880:A:G	1	11345880	A	G	CAT>CGT	ENSG00000120942	UBIAD1	0.568906	5	0.18653	missense	2	ENST00000376804.2,ENST00000376810.5	intron,missense	c.530-9050A>G,c.709A>G	.,709:Atg/Gtg	.,p.M237V	0.378	0.52814	0.374352	.	.	.	.,.	.,.	.,.	0.96	0.937	UBIAD1	0	0	0.0001	0	-2	-37	21	22
MSSNG	AU2213301	Male	Affected	Blood	1:11345880:A:G	1	11345880	A	G	CAT>CGT	ENSG00000120942	UBIAD1	0.568906	5	0.18653	missense	2	ENST00000376804.2,ENST00000376810.5	intron,missense	c.530-9050A>G,c.709A>G	.,709:Atg/Gtg	.,p.M237V	0.378	0.52814	0.374352	.	.	.	.,.	.,.	.,.	0.96	0.937	UBIAD1	0	0	0.0001	0	-2	-37	21	22
SPARK	SP0034457	Male	Affected	Saliva	1:11595145:A:G	1	11595145	A	G	CAT>CGT	ENSG00000204624	DISP3	4.17e-05	2	0.132169	missense	3	ENST00000294484.6,ENST00000304391.6,ENST00000389575.3	missense,missense,missense	c.3613A>G,c.272A>G,c.3613A>G	3613:Atc/Gtc,272:cAt/cGt,3613:Atc/Gtc	p.I1205V,p.H91R,p.I1205V	0.177	0.308904	0.322957	.	.	.	.,.,.	.,.,.	.,.,.	1	1	DISP3	0	0	0	0	1	29	36	40
SPARK	SP0081042	Male	Affected	Saliva	1:11596388:G:A	1	11596388	G	A	CGA>CAA	ENSG00000204624	DISP3	4.17e-05	2	0.132169	missense	3	ENST00000294484.6,ENST00000304391.6,ENST00000389575.3	missense,synonymous,missense	c.3824G>A,c.483G>A,c.3824G>A	3824:cGa/cAa,483:ccG/ccA,3824:cGa/cAa	p.R1275Q,p.P161=,p.R1275Q	0.111	0.469923	0.258829	.	8.94e-06	8.48e-06	.,.,.	.,.,.	.,.,.	0.488	0.758	DISP3	0.0081	0	0	0	-25	-42	8	17
ASC	08C72787	Male	Affected	CL	1:11728793:G:A	1	11728793	G	A	CGC>CAC	ENSG00000116663	FBXO6	0.000485731	4	0.166985	synonymous	1	ENST00000376753.4	synonymous	c.78G>A	78:acG/acA	p.T26=	.	.	.	.	4.14e-05	3.59e-05	.	.	.	1	1	FBXO6	0.0009	0	0	0	19	-8	19	39
SPARK	SP0139970	Male	Affected	Saliva	1:11734850:G:A	1	11734850	G	A	CGC>CAC	ENSG00000116670	MAD2L2	0.202506	3	0.292819	synonymous	5	ENST00000235310.3,ENST00000376667.3,ENST00000376669.5,ENST00000376672.1,ENST00000376692.4	synonymous,synonymous,synonymous,synonymous,synonymous	c.618C>T,c.618C>T,c.657C>T,c.657C>T,c.618C>T	618:cgC/cgT,618:cgC/cgT,657:cgC/cgT,657:cgC/cgT,618:cgC/cgT	p.R206=,p.R206=,p.R219=,p.R219=,p.R206=	.	.	.	.	9.93e-05	0.0001	.,.,.,.,.	.,.,.,.,.	.,.,.,.,.	1	1	MAD2L2	0.0001	0	0	0	32	17	2	-10
SPARK	SP0132342	Female	Unaffected	Saliva	1:11736861:C:T	1	11736861	C	T	ACA>ATA	ENSG00000116670	MAD2L2	0.202506	3	0.292819	splice_region	5	ENST00000235310.3,ENST00000376667.3,ENST00000376669.5,ENST00000376672.1,ENST00000376692.4	intron,intron,splice_region,splice_region,intron	c.332+44G>A,c.332+44G>A,c.371+5G>A,c.371+5G>A,c.332+44G>A	.,.,.,.,.	.,.,.,.,.	.	.	.	.	.	.	.,.,.,.,.	.,.,.,.,.	.,.,.,.,.	0.004	0.045	.	.	.	.	.	.	.	.	.
ASC	F1894-1	Female	Affected	WB	1:11736907:G:C	1	11736907	G	C	TGA>TCA	ENSG00000116670	MAD2L2	0.202506	3	0.292819	missense	5	ENST00000235310.3,ENST00000376667.3,ENST00000376669.5,ENST00000376672.1,ENST00000376692.4	missense,missense,missense,missense,missense	c.330C>G,c.330C>G,c.330C>G,c.330C>G,c.330C>G	330:atC/atG,330:atC/atG,330:atC/atG,330:atC/atG,330:atC/atG	p.I110M,p.I110M,p.I110M,p.I110M,p.I110M	0.068	0.769349	0.702704	.	.	.	.,.,.,.,.	.,.,.,.,.	.,.,.,.,.	1	1	MAD2L2	0.0001	0	0.3772	0.004	26	-3	-41	-2
SSC	11495.p1	Male	Affected	Blood	1:11806264:C:T	1	11806264	C	T	GCG>GTG	ENSG00000177674	AGTRAP	0.0416634	5	0.11649	missense	7	ENST00000314340.5,ENST00000376627.2,ENST00000376629.4,ENST00000376637.3,ENST00000400895.2,ENST00000452018.2,ENST00000510878.1	intron,missense,intron,intron,missense,missense,intron	c.62+370C>T,c.179C>T,c.62+370C>T,c.28-1233C>T,c.143C>T,c.143C>T,c.62+370C>T	.,179:gCg/gTg,.,.,143:gCg/gTg,143:gCg/gTg,.	.,p.A60V,.,.,p.A48V,p.A48V,.	0.019	.	.	.	3.29e-05	1.64e-05	.,.,.,.,.,.,.	.,.,.,.,.,.,.	.,.,.,.,.,.,.	0.032	0.149	.	.	.	.	.	.	.	.	.
MSSNG	AU3790301	Male	Affected	Blood	1:11822280:C:T	1	11822280	C	T	CCT>CTT	ENSG00000215910	C1orf167	0.155527	5	0.0618391	missense	2	ENST00000433342.1,ENST00000435090.1	missense,upstream_gene	c.437C>T,.	437:cCt/cTt,.	p.P146L,.	0.024	0.342185	.	.	.	.	.,.	.,.	.,.	.	0.112	C1orf167	0	0	0	0	6	25	5	10
ASC	227-10-113204	Female	Unaffected	WB	1:11824490:G:A	1	11824490	G	A	AGA>AAA	ENSG00000215910	C1orf167	0.155527	5	0.0618391	synonymous	2	ENST00000433342.1,ENST00000435090.1	synonymous,synonymous	c.591G>A,c.24G>A	591:gaG/gaA,24:gaG/gaA	p.E197=,p.E8=	.	.	.	.	.	.	.,.	.,.	.,.	.	1	C1orf167	0	0	0.0396	0	-22	37	-22	37
SSC	12301.p1	Male	Affected	Blood	1:11826040:A:G	1	11826040	A	G	CAG>CGG	ENSG00000215910	C1orf167	0.155527	5	0.0618391	missense	2	ENST00000433342.1,ENST00000435090.1	missense,missense	c.767A>G,c.188A>G	767:cAg/cGg,188:cAg/cGg	p.Q256R,p.Q63R	0.211	0.359558	.	.	.	.	.,.	.,.	.,.	.	1	C1orf167	0.0002	0	0	0	-15	2	-15	1
SPARK	SP0042048	Male	Affected	Saliva	1:11844369:C:T	1	11844369	C	T	CCG>CTG	ENSG00000215910	C1orf167	0.155527	5	0.0618391	synonymous	1	ENST00000433342.1	synonymous	c.3216C>T	3216:gcC/gcT	p.A1072=	.	.	.	.	.	4.09e-05	.	.	.	.	0.112	C1orf167	0	0	0	0	28	10	-2	-9
SPARK	SP0079673	Male	Unaffected	Saliva	1:11845236:C:T	1	11845236	C	T	GCG>GTG	ENSG00000215910	C1orf167	0.155527	5	0.0618391	missense	1	ENST00000433342.1	missense	c.3529C>T	3529:Cgc/Tgc	p.R1177C	0.072	0.457374	.	20.8	0	2.93e-05	.	.	.	.	0.112	C1orf167	0	0.0035	0	0	15	-31	-2	-4
ASC	G01-GEA-44-HI	Male	Affected	WB	1:11855219:G:A	1	11855219	G	A	AGG>AAG	ENSG00000177000	MTHFR	2.46e-07	5	0.392485	missense	4	ENST00000376583.3,ENST00000376585.1,ENST00000376590.3,ENST00000376592.1	missense,missense,missense,missense	c.1090C>T,c.1090C>T,c.967C>T,c.967C>T	1090:Ctc/Ttc,1090:Ctc/Ttc,967:Ctc/Ttc,967:Ctc/Ttc	p.L364F,p.L364F,p.L323F,p.L323F	0.914	0.973993	0.579066	28.1	.	.	.,.,.,.	.,.,.,.	.,.,.,.	1	1	MTHFR	0.0001	0	0.0241	0	17	-25	-26	25
SPARK	SP0047881	Male	Affected	Saliva	1:11863167:T:A	1	11863167	T	A	TTC>TAC	ENSG00000177000	MTHFR	2.46e-07	5	0.392485	missense	4	ENST00000376583.3,ENST00000376585.1,ENST00000376590.3,ENST00000376592.1	missense,missense,missense,missense	c.130A>T,c.130A>T,c.7A>T,c.7A>T	130:Aac/Tac,130:Aac/Tac,7:Aac/Tac,7:Aac/Tac	p.N44Y,p.N44Y,p.N3Y,p.N3Y	0.695	1.02457	0.656363	25.7	.	.	.,.,.,.	.,.,.,.	.,.,.,.	1	1	MTHFR	0	0	0	0	-47	19	2	4
MSSNG	AU3937301	Female	Affected	Blood	1:11907324:C:T	1	11907324	C	T	CCG>CTG	ENSG00000175206	NPPA	0.0169316	8	0.106629	missense	2	ENST00000376476.1,ENST00000376480.3	missense,missense	c.146G>A,c.296G>A	146:cGg/cAg,296:cGg/cAg	p.R49Q,p.R99Q	0.157	0.0236478	0.375734	.	8.36e-06	1.2e-05	.,.	.,.	.,.	1	1	NPPA	0.0006	0	0	0	-2	-43	3	13
SPARK	SP0092275	Female	Affected	Saliva	1:11918471:G:A	1	11918471	G	A	GGA>GAA	ENSG00000120937	NPPB	0.00038006	9	0.0536269	missense	1	ENST00000376468.3	missense	c.188C>T	188:tCc/tTc	p.S63F	0.043	0.469599	0.249471	21.7	.	1.87e-05	.	.	.	1	1	NPPB	0.0015	0	0.0002	0	13	-36	-35	49
SPARK	SP0019814	Female	Unaffected	Saliva	1:11982720:A:G	1	11982720	A	G	CAG>CGG	ENSG00000116685	KIAA2013	.	4	0.202676	synonymous	2	ENST00000376572.3,ENST00000376576.3	synonymous,synonymous	c.1860T>C,c.1860T>C	1860:ccT/ccC,1860:ccT/ccC	p.P620=,p.P620=	.	.	.	.	9.58e-06	4.02e-06	.,.	.,.	.,.	1	1	KIAA2013	0	0	0	0	-27	26	-27	13
SPARK	SP0147315	Female	Unaffected	Saliva	1:12008097:A:T	1	12008097	A	T	CAG>CTG	ENSG00000083444	PLOD1	2.7e-07	5	0.123106	synonymous	2	ENST00000196061.4,ENST00000376369.3	synonymous,synonymous	c.141A>T,c.282A>T	141:tcA/tcT,282:tcA/tcT	p.S47=,p.S94=	.	.	.	.	.	.	.,.	.,.	.,.	1	1	PLOD1	0	0	0	0	7	2	27	0
SSC	14188.s1	Male	Unaffected	Blood	1:12017997:TG:T	1	12017997	TG	T	.	ENSG00000083444	PLOD1	2.7e-07	5	0.123106	frameshift	2	ENST00000196061.4,ENST00000376369.3	frameshift,frameshift	c.843+1del,c.984+1del	841:Ggg/gg,982:Ggg/gg	.,.	.	.	.	.	.	.	HC,HC	.,.	.,.	1	1	PLOD1	.	.	.	.	.	.	.	.
SSC	12340.p1	Female	Affected	Blood	1:12175787:G:A	1	12175787	G	A	GGT>GAT	ENSG00000120949	TNFRSF8	0.845965	1	0.0618391	splice_donor	2	ENST00000263932.2,ENST00000417814.2	splice_donor,splice_donor	c.946+1G>A,c.613+1G>A	.,.	.,.	.	.	.	22.8	.	.	HC,HC	.,.	.,.	0.545	0.668	TNFRSF8	0.0004	0	0.0048	0.9964	33	-24	33	-1
SPARK	SP0028519	Male	Affected	Saliva	1:12183819:C:T	1	12183819	C	T	ACG>ATG	ENSG00000120949	TNFRSF8	0.845965	1	0.0618391	missense	3	ENST00000263932.2,ENST00000413146.2,ENST00000417814.2	missense,upstream_gene,missense	c.1088C>T,.,c.755C>T	1088:aCg/aTg,.,755:aCg/aTg	p.T363M,.,p.T252M	0.12	0.662943	0.247416	.	0	5.09e-06	.,.,.	.,.,.	.,.,.	0.545	0.668	TNFRSF8	0.0003	0.0004	0.0002	0	19	-47	-7	-11
MSSNG	MT_27.3	Male	Affected	.	1:12186272:C:T	1	12186272	C	T	CCA>CTA	ENSG00000120949	TNFRSF8	0.845965	1	0.0618391	stop_gained	3	ENST00000263932.2,ENST00000413146.2,ENST00000417814.2	stop_gained,5_prime_UTR,stop_gained	c.1288C>T,c.-102C>T,c.955C>T	1288:Cag/Tag,.,955:Cag/Tag	p.Q430*,.,p.Q319*	.	.	.	39	.	.	HC,.,HC	.,.,.	PHYLOCSF_WEAK,.,PHYLOCSF_WEAK	0.545	0.668	TNFRSF8	0	0	0	0.3076	21	-32	-32	21
SSC	13812.s1	Male	Unaffected	Blood	1:12198448:C:G	1	12198448	C	G	CCT>CGT	ENSG00000120949	TNFRSF8	0.845965	1	0.0618391	missense	3	ENST00000263932.2,ENST00000413146.2,ENST00000417814.2	missense,missense,missense	c.1498C>G,c.109C>G,c.1162C>G	1498:Ctt/Gtt,109:Ctt/Gtt,1162:Ctt/Gtt	p.L500V,p.L37V,p.L388V	0.123	0.231523	0.265863	.	.	.	.,.,.	.,.,.	.,.,.	1	1	TNFRSF8	0	0	0	0	-39	-4	45	42
MSSNG	7-0354-003	Female	Affected	Blood	1:12267023:C:T	1	12267023	C	T	CCG>CTG	ENSG00000028137	TNFRSF1B	0.778881	2	0.070508	synonymous	1	ENST00000376259.3	synonymous	c.1332C>T	1332:acC/acT	p.T444=	.	.	.	.	1.67e-05	3.59e-05	.	.	.	1	0.999	TNFRSF1B	0	0	0	0	26	-32	-40	-6
SPARK	SP0126876	Male	Affected	Saliva	1:12304385:C:A	1	12304385	C	A	ACT>AAT	ENSG00000048707	VPS13D	0.999992	1	0.262726	missense	2	ENST00000356315.4,ENST00000358136.3	missense,missense	c.258C>A,c.258C>A	258:caC/caA,258:caC/caA	p.H86Q,p.H86Q	0.55	0.793338	0.656221	22.3	.	.	.,.	.,.	.,.	0.084	0.241	VPS13D	0.0004	0	0	0	-6	17	45	-6
SPARK	SP0067003	Male	Affected	Saliva	1:12335954:C:T	1	12335954	C	T	ACC>ATC	ENSG00000048707	VPS13D	0.999992	1	0.262726	missense	2	ENST00000356315.4,ENST00000358136.3	missense,missense	c.2309C>T,c.2309C>T	2309:aCc/aTc,2309:aCc/aTc	p.T770I,p.T770I	0.335	0.849683	0.672429	27.2	.	.	.,.	.,.	.,.	0.084	0.241	VPS13D	0	0	0	0	-1	46	-45	-24
SPARK	SP0010754	Male	Affected	Saliva	1:12336066:T:C	1	12336066	T	C	ATT>ACT	ENSG00000048707	VPS13D	0.999992	1	0.262726	synonymous	2	ENST00000356315.4,ENST00000358136.3	synonymous,synonymous	c.2421T>C,c.2421T>C	2421:caT/caC,2421:caT/caC	p.H807=,p.H807=	.	.	.	.	.	.	.,.	.,.	.,.	0.084	0.241	VPS13D	0	0	0.001	0	26	16	26	-33
MSSNG	3-0143-001	Female	Affected	White_blood_cell	1:12336561:C:T	1	12336561	C	T	GCC>GTC	ENSG00000048707	VPS13D	0.999992	1	0.262726	synonymous	2	ENST00000356315.4,ENST00000358136.3	synonymous,synonymous	c.2916C>T,c.2916C>T	2916:ggC/ggT,2916:ggC/ggT	p.G972=,p.G972=	.	.	.	.	.	.	.,.	.,.	.,.	0.084	0.241	VPS13D	0	0	0.0073	0	-2	-20	-2	2
SPARK	SP0065994	Male	Unaffected	Saliva	1:12336601:C:T	1	12336601	C	T	TCA>TTA	ENSG00000048707	VPS13D	0.999992	1	0.262726	missense	2	ENST00000356315.4,ENST00000358136.3	missense,missense	c.2956C>T,c.2956C>T	2956:Cac/Tac,2956:Cac/Tac	p.H986Y,p.H986Y	0.297	0.774241	0.867545	23.7	8.24e-06	3.98e-06	.,.	.,.	.,.	0.084	0.241	VPS13D	0	0	0.0001	0	12	-18	-19	48
ASC	DEASD_0068_001	Male	Affected	WB	1:12336770:C:T	1	12336770	C	T	TCT>TTT	ENSG00000048707	VPS13D	0.999992	1	0.262726	missense	2	ENST00000356315.4,ENST00000358136.3	missense,missense	c.3125C>T,c.3125C>T	3125:tCt/tTt,3125:tCt/tTt	p.S1042F,p.S1042F	0.42	0.863918	0.657781	26.7	.	.	.,.	.,.	.,.	0.084	0.241	VPS13D	0	0	0	0	-1	-23	-9	-3
MSSNG	3-0129-000	Male	Affected	White_blood_cell	1:12364754:A:G	1	12364754	A	G	CAC>CGC	ENSG00000048707	VPS13D	0.999992	1	0.262726	synonymous	2	ENST00000356315.4,ENST00000358136.3	synonymous,synonymous	c.6408A>G,c.6408A>G	6408:acA/acG,6408:acA/acG	p.T2136=,p.T2136=	.	.	.	.	4.16e-05	3.21e-05	.,.	.,.	.,.	0.084	0.241	VPS13D	0	0	0	0	-33	31	31	-50
ASC	10C106332	Male	Unaffected	WB	1:12382709:G:A	1	12382709	G	A	TGG>TAG	ENSG00000048707	VPS13D	0.999992	1	0.262726	synonymous	2	ENST00000356315.4,ENST00000358136.3	synonymous,synonymous	c.7821G>A,c.7821G>A	7821:ctG/ctA,7821:ctG/ctA	p.L2607=,p.L2607=	.	.	.	.	.	.	.,.	.,.	.,.	0.084	0.241	VPS13D	0.1823	0	0.0001	0	32	-37	2	31
ASC	G01-GEA-327_HI	Male	Affected	WB	1:12408902:G:A	1	12408902	G	A	CGG>CAG	ENSG00000048707	VPS13D	0.999992	1	0.262726	missense	2	ENST00000356315.4,ENST00000358136.3	missense,missense	c.9017G>A,c.9092G>A	9017:cGg/cAg,9092:cGg/cAg	p.R3006Q,p.R3031Q	0.408	0.858024	0.772552	32	8.24e-06	7.96e-06	.,.	.,.	.,.	0.084	0.241	VPS13D	0.4665	0	0.0002	0	-3	15	1	15
SPARK	SP0004009	Male	Affected	Saliva	1:12409422:G:A	1	12409422	G	A	CGA>CAA	ENSG00000048707	VPS13D	0.999992	1	0.262726	missense	2	ENST00000356315.4,ENST00000358136.3	missense,missense	c.9347G>A,c.9422G>A	9347:cGa/cAa,9422:cGa/cAa	p.R3116Q,p.R3141Q	0.118	0.625846	0.539844	24.8	0.0007	0.0006	.,.	.,.	.,.	0.084	0.241	VPS13D	0	0	0	0.0449	9	-9	-40	9
SSC	13930.p1	Male	Affected	Blood	1:12428630:T:C	1	12428630	T	C	ATT>ACT	ENSG00000048707	VPS13D	0.999992	1	0.262726	missense	2	ENST00000356315.4,ENST00000358136.3	missense,missense	c.10481T>C,c.10556T>C	10481:aTt/aCt,10556:aTt/aCt	p.I3494T,p.I3519T	0.54	0.927629	0.859736	28.9	.	.	.,.	.,.	.,.	0.084	0.241	VPS13D	0	0	0	0	13	17	16	-21
SPARK	SP0092688	Male	Affected	Saliva	1:12704566:A:G	1	12704566	A	G	CAT>CGT	ENSG00000204518	AADACL4	0.000547686	8	.	start_lost	1	ENST00000376221.1	start_lost	c.1A>G	1:Atg/Gtg	p.M1?	.	.	.	.	.	.	.	.	.	.	1	AADACL4	0	0	0	0	1	19	-1	13
SPARK	SP0040215	Male	Affected	Saliva	1:12726260:G:A	1	12726260	G	A	GGA>GAA	ENSG00000204518	AADACL4	0.000547686	8	.	synonymous	1	ENST00000376221.1	synonymous	c.738G>A	738:cgG/cgA	p.R246=	.	.	.	.	.	.	.	.	.	.	1	AADACL4	0.0025	0	0	0	4	-44	4	22
ASC	09C95914	Male	Affected	WB	1:12726725:C:G	1	12726725	C	G	TCA>TGA	ENSG00000204518	AADACL4	0.000547686	8	.	synonymous	1	ENST00000376221.1	synonymous	c.1203C>G	1203:gtC/gtG	p.V401=	.	.	.	.	.	.	.	.	.	.	1	AADACL4	0.0001	0	0.0007	0	-17	43	-3	45
SPARK	SP0001591	Male	Affected	Saliva	1:12806479:A:G	1	12806479	A	G	GAG>GGG	ENSG00000157330	C1orf158	1.57e-08	8	0.0676068	missense	2	ENST00000288048.5,ENST00000376210.3	missense,missense	c.101A>G,c.101A>G	101:gAg/gGg,101:gAg/gGg	p.E34G,p.E34G	0.31	0.336841	.	31	.	.	.,.	.,.	.,.	1	1	C1orf158	0	0	0.0002	0.0092	-49	2	-39	10
ASC	08C74997	Male	Affected	CL	1:12836004:A:G	1	12836004	A	G	TAG>TGG	ENSG00000116726	PRAMEF12	3.9e-06	7	.	synonymous	1	ENST00000357726.4	synonymous	c.606A>G	606:ctA/ctG	p.L202=	.	.	.	.	8.24e-06	3.98e-06	.	.	.	.	1	PRAMEF12	0.0005	0	0.0005	0	-30	2	15	-21
MSSNG	AU2561301	Male	Affected	Blood	1:12836004:A:G	1	12836004	A	G	TAG>TGG	ENSG00000116726	PRAMEF12	3.9e-06	7	.	synonymous	1	ENST00000357726.4	synonymous	c.606A>G	606:ctA/ctG	p.L202=	.	.	.	.	8.24e-06	3.98e-06	.	.	.	.	1	PRAMEF12	0.0005	0	0.0005	0	-30	2	15	-21
SSC	13120.p1	Male	Affected	Blood	1:12837167:C:T	1	12837167	C	T	CCC>CTC	ENSG00000116726	PRAMEF12	3.9e-06	7	.	missense	1	ENST00000357726.4	missense	c.877C>T	877:Ccc/Tcc	p.P293S	0.078	0.0304078	0.358122	.	.	.	.	.	.	.	1	PRAMEF12	0.0016	0	0	0	-3	40	14	-3
SPARK	SP0032486	Male	Affected	Saliva	1:12837649:T:A	1	12837649	T	A	CTG>CAG	ENSG00000116726	PRAMEF12	3.9e-06	7	.	synonymous	1	ENST00000357726.4	synonymous	c.1359T>A	1359:acT/acA	p.T453=	.	.	.	.	.	.	.	.	.	.	1	PRAMEF12	0	0	0	0	2	27	-36	-12
MSSNG	3-0788-000	Male	Affected	Blood	1:12853511:C:T	1	12853511	C	T	GCA>GTA	ENSG00000116721	PRAMEF1	0.0981052	9	0.0686524	synonymous	2	ENST00000332296.7,ENST00000400814.3	synonymous,upstream_gene	c.135C>T,.	135:agC/agT,.	p.S45=,.	.	.	.	.	.	.	.,.	.,.	.,.	.	0.873	PRAMEF1	0.0001	0	0.0003	0	37	3	-2	24
SSC	11966.p1	Male	Affected	Blood	1:12854136:G:T	1	12854136	G	T	GGG>GTG	ENSG00000116721	PRAMEF1	0.0981052	9	0.0686524	missense	2	ENST00000332296.7,ENST00000400814.3	missense,upstream_gene	c.360G>T,.	360:tgG/tgT,.	p.W120C,.	0.079	0.571275	0.411301	.	.	.	.,.	.,.	.,.	.	0.873	PRAMEF1	0.0003	0	0.0038	0	20	40	28	-21
SPARK	SP0115466	Male	Affected	Saliva	1:12855734:A:G	1	12855734	A	G	AAC>AGC	ENSG00000116721	PRAMEF1	0.0981052	9	0.0686524	synonymous	2	ENST00000332296.7,ENST00000400814.3	synonymous,synonymous	c.1014A>G,c.279A>G	1014:gaA/gaG,279:gaA/gaG	p.E338=,p.E93=	.	.	.	.	.	.	.,.	.,.	.,.	.	1	PRAMEF1	0	0	0	0	1	-6	45	3
SSC	14309.s1	Female	Unaffected	Blood	1:12887164:T:C	1	12887164	T	C	TTT>TCT	ENSG00000204513	PRAMEF11	0.285438	7	.	synonymous	1	ENST00000535591.1	synonymous	c.693A>G	693:caA/caG	p.Q231=	.	.	.	.	.	.	.	.	.	.	1	PRAMEF11	0	0	0	0	-1	-35	-7	-35
SSC	11355.s1	Female	Unaffected	Blood	1:12888457:G:A	1	12888457	G	A	CGG>CAG	ENSG00000204513	PRAMEF11	0.285438	7	.	missense	1	ENST00000535591.1	missense	c.67C>T	67:Cgc/Tgc	p.R23C	0.026	2.14348	0.531066	.	8.71e-06	4.43e-05	.	.	.	.	1	PRAMEF11	0	0	0.0094	0	-42	49	42	-33
MSSNG	AU074403	Female	Affected	Blood	1:12939453:G:A	1	12939453	G	A	GGG>GAG	ENSG00000243073	PRAMEF4	0.0746095	9	.	missense	1	ENST00000235349.5	missense	c.1349C>T	1349:cCc/cTc	p.P450L	0.124	2.53491	0.498977	22.9	.	0	.	.	.	.	1	PRAMEF4	0	0	0	0	38	-49	-48	20
ASC	80001102691	Male	Affected	WB	1:12952790:CCA:C	1	12952790	CCA	C	.	ENSG00000187545	PRAMEF10	0.875595	8	.	frameshift	1	ENST00000235347.4	frameshift	c.1380_1381del	1380-1381:tgTGgc/tggc	p.C460Wfs*6	.	.	.	.	.	.	LC	END_TRUNC	.	.	.	PRAMEF10	.	.	.	.	.	.	.	.
SPARK	SP0010316	Male	Affected	Saliva	1:13330626:C:T	1	13330626	C	T	ACG>ATG	ENSG00000204503	PRAMEF3	.	9	.	synonymous	2	ENST00000353410.5,ENST00000376173.3	synonymous,synonymous	c.654G>A,c.660G>A	654:ccG/ccA,660:ccG/ccA	p.P218=,p.P220=	.	.	.	.	.	.	.,.	.,.	.,.	.	1	.	.	.	.	.	.	.	.	.
SSC	13833.p1	Male	Affected	Blood	1:13668923:C:G	1	13668923	C	G	GCT>GGT	ENSG00000204481	PRAMEF14	0.559642	9	.	missense	2	ENST00000334600.6,ENST00000344998.3	missense,missense	c.1407G>C,c.1263G>C	1407:gaG/gaC,1263:gaG/gaC	p.E469D,p.E421D	0.029	1.94329	.	.	.	.	.,.	.,.	.,.	.	1	PRAMEF14	0.0001	0	0	0	-19	-1	-23	-37
SPARK	SP0034572	Female	Affected	Saliva	1:13697388:G:C	1	13697388	G	C	TGA>TCA	ENSG00000204480	PRAMEF19	0.583094	9	.	missense	2	ENST00000376101.2,ENST00000540591.1	missense,missense	c.378C>G,c.585C>G	378:ttC/ttG,585:ttC/ttG	p.F126L,p.F195L	0.016	2.12007	0.747377	.	.	.	.,.	.,.	.,.	.	1	PRAMEF19	0	0	0	0	30	-3	-39	30
SPARK	SP0140195	Male	Unaffected	Saliva	1:13718692:C:T	1	13718692	C	T	GCG>GTG	ENSG00000204479	PRAMEF17	0.79093	9	.	synonymous	1	ENST00000376098.4	synonymous	c.1155C>T	1155:cgC/cgT	p.R385=	.	.	.	.	0	0.0002	.	.	.	.	1	PRAMEF17	0	0	0	0	32	49	-2	49
SPARK	SP0038562	Male	Affected	Saliva	1:13840061:C:T	1	13840061	C	T	GCG>GTG	ENSG00000162494	LRRC38	.	6	0.0671158	missense	1	ENST00000376085.3	missense	c.28G>A	28:Gcc/Acc	p.A10T	0.023	.	0.826393	.	.	.	.	.	.	1	1	LRRC38	0.0001	0	0	0	-23	8	-23	-46
SPARK	SP0051442	Male	Unaffected	Saliva	1:14105627:C:T	1	14105627	C	T	TCG>TTG	ENSG00000116731	PRDM2	0.995041	0	0.521073	missense	7	ENST00000235372.7,ENST00000311066.5,ENST00000343137.4,ENST00000376048.5,ENST00000413440.1,ENST00000503842.1,ENST00000505823.1	missense,missense,missense,intron,missense,intron,intron	c.1337C>T,c.1337C>T,c.734C>T,c.511+29645C>T,c.734C>T,c.19+5944C>T,c.19+5944C>T	1337:tCg/tTg,1337:tCg/tTg,734:tCg/tTg,.,734:tCg/tTg,.,.	p.S446L,p.S446L,p.S245L,.,p.S245L,.,.	0.035	0.171101	0.234733	.	4.15e-05	2.39e-05	.,.,.,.,.,.,.	.,.,.,.,.,.,.	.,.,.,.,.,.,.	0.302	0.524	PRDM2	0	0	0	0	45	-6	-3	26
SPARK	SP0059175	Female	Unaffected	Saliva	1:14106628:G:A	1	14106628	G	A	CGA>CAA	ENSG00000116731	PRDM2	0.995041	0	0.521073	missense	7	ENST00000235372.7,ENST00000311066.5,ENST00000343137.4,ENST00000376048.5,ENST00000413440.1,ENST00000503842.1,ENST00000505823.1	missense,missense,missense,intron,missense,intron,intron	c.2338G>A,c.2338G>A,c.1735G>A,c.511+30646G>A,c.1735G>A,c.19+6945G>A,c.19+6945G>A	2338:Gac/Aac,2338:Gac/Aac,1735:Gac/Aac,.,1735:Gac/Aac,.,.	p.D780N,p.D780N,p.D579N,.,p.D579N,.,.	0.072	0.188546	0.268268	.	8.36e-06	4.02e-06	.,.,.,.,.,.,.	.,.,.,.,.,.,.	.,.,.,.,.,.,.	0.302	0.524	PRDM2	0	0	0	0	2	-11	-9	44
MSSNG	REACH000655	Female	Affected	.	1:15287314:A:G	1	15287314	A	G	CAG>CGG	ENSG00000189337	KAZN	0.14459	1	0.536139	missense	6	ENST00000361144.5,ENST00000376030.2,ENST00000400797.3,ENST00000400798.2,ENST00000422387.2,ENST00000503743.1	missense,missense,missense,missense,missense,missense	c.343A>G,c.361A>G,c.79A>G,c.79A>G,c.361A>G,c.361A>G	343:Agg/Ggg,361:Agg/Ggg,79:Agg/Ggg,79:Agg/Ggg,361:Agg/Ggg,361:Agg/Ggg	p.R115G,p.R121G,p.R27G,p.R27G,p.R121G,p.R121G	0.252	0.88792	0.54158	.	.	.	.,.,.,.,.,.	.,.,.,.,.,.	.,.,.,.,.,.	1	1	KAZN	0	0	0.0001	0	9	2	-22	-36
SSC	13677.p1	Male	Affected	Blood	1:15382658:G:A	1	15382658	G	A	CGG>CAG	ENSG00000189337	KAZN	0.14459	1	0.536139	synonymous	6	ENST00000361144.5,ENST00000376030.2,ENST00000400797.3,ENST00000400798.2,ENST00000422387.2,ENST00000503743.1	synonymous,synonymous,synonymous,synonymous,synonymous,synonymous	c.780G>A,c.798G>A,c.516G>A,c.516G>A,c.798G>A,c.798G>A	780:acG/acA,798:acG/acA,516:acG/acA,516:acG/acA,798:acG/acA,798:acG/acA	p.T260=,p.T266=,p.T172=,p.T172=,p.T266=,p.T266=	.	.	.	.	.	1.59e-05	.,.,.,.,.,.	.,.,.,.,.,.	.,.,.,.,.,.	1	1	KAZN	0	0	0	0	2	19	-8	0
SSC	11063.p1	Male	Affected	Blood	1:15392255:GC:G	1	15392255	GC	G	.	ENSG00000189337	KAZN	0.14459	1	0.536139	frameshift	6	ENST00000361144.5,ENST00000376030.2,ENST00000400797.3,ENST00000400798.2,ENST00000422387.2,ENST00000503743.1	frameshift,splice_region,frameshift,frameshift,frameshift,frameshift	c.1214del,c.1222+10del,c.950del,c.950del,c.1232del,c.1232del	1211:gCc/gc,.,947:gCc/gc,947:gCc/gc,1229:gCc/gc,1229:gCc/gc	p.P405Lfs*5,.,p.P317Lfs*5,p.P317Lfs*5,p.P411Lfs*5,p.P411Lfs*5	.	.	.	.	.	.	LC,.,LC,LC,LC,LC	END_TRUNC,.,END_TRUNC,END_TRUNC,END_TRUNC,END_TRUNC	.,.,.,.,.,.	.	.	KAZN	.	.	.	.	.	.	.	.
SPARK	SP0031498	Male	Affected	Saliva	1:15428042:G:A	1	15428042	G	A	TGT>TAT	ENSG00000189337	KAZN	0.14459	1	0.536139	synonymous	1	ENST00000376030.2	synonymous	c.1551G>A	1551:ctG/ctA	p.L517=	.	.	.	.	.	.	.	.	.	0.286	0.475	KAZN	0.0061	0.0009	0	0	8	-3	-3	-21
ASC	NDAR_INVAR462JT4_wes1	Male	Affected	WB	1:15430600:G:A	1	15430600	G	A	GGC>GAC	ENSG00000189337	KAZN	0.14459	1	0.536139	missense	1	ENST00000376030.2	missense	c.1963G>A	1963:Gcc/Acc	p.A655T	0.876	0.443749	0.756592	33	.	.	.	.	.	0.286	0.475	KAZN	0.0004	0	0	0	23	-6	-7	-45
ASC	DEASD_0148_001	Male	Affected	WB	1:15545879:C:T	1	15545879	C	T	ACG>ATG	ENSG00000171729	TMEM51	0.870759	4	0.133291	missense	5	ENST00000376008.2,ENST00000376014.3,ENST00000400796.3,ENST00000428417.1,ENST00000434578.2	synonymous,synonymous,synonymous,synonymous,missense	c.402C>T,c.402C>T,c.402C>T,c.402C>T,c.398C>T	402:taC/taT,402:taC/taT,402:taC/taT,402:taC/taT,398:aCg/aTg	p.Y134=,p.Y134=,p.Y134=,p.Y134=,p.T133M	.	.	.	.	8.4e-06	1.6e-05	.,.,.,.,.	.,.,.,.,.	.,.,.,.,.	0.009	0.036	TMEM51	0	0	0.0004	0	-50	8	-19	-4
MSSNG	1-1045-003	Male	Affected	Blood	1:15623173:G:C	1	15623173	G	C	CGC>CCC	ENSG00000142621	FHAD1	.	7	0.0859878	splice_region	4	ENST00000358897.4,ENST00000375998.4,ENST00000375999.3,ENST00000417793.1	splice_region,splice_region,splice_region,splice_region	c.569-7G>C,c.569-7G>C,c.569-7G>C,c.569-7G>C	.,.,.,.	.,.,.,.	.	.	.	.	.	.	.,.,.,.	.,.,.,.	.,.,.,.	0	0.746	FHAD1	0	0	0	0	7	-47	7	5
SPARK	SP0109092	Male	Affected	Saliva	1:15695938:G:A	1	15695938	G	A	CGT>CAT	ENSG00000142621	FHAD1	.	7	0.0859878	synonymous	5	ENST00000314740.8,ENST00000358897.4,ENST00000375998.4,ENST00000375999.3,ENST00000417793.1	synonymous,synonymous,synonymous,synonymous,synonymous	c.1080G>A,c.3321G>A,c.3321G>A,c.3321G>A,c.3213G>A	1080:acG/acA,3321:acG/acA,3321:acG/acA,3321:acG/acA,3213:acG/acA	p.T360=,p.T1107=,p.T1107=,p.T1107=,p.T1071=	.	.	.	.	.	3.83e-05	.,.,.,.,.	.,.,.,.,.	.,.,.,.,.	1	0.811	FHAD1	0	0	0	0	19	-34	1	-1
SPARK	SP0077463	Male	Affected	Saliva	1:15789339:C:A	1	15789339	C	A	CCA>CAA	ENSG00000142615	CELA2A	1.98e-06	9	.	synonymous	1	ENST00000359621.4	synonymous	c.339C>A	339:tcC/tcA	p.S113=	.	.	.	.	.	.	.	.	.	1	1	CELA2A	0	0	0.0026	0.1167	17	-40	-42	17
SPARK	SP0134520	Male	Affected	Saliva	1:15792567:T:C	1	15792567	T	C	CTG>CCG	ENSG00000142615	CELA2A	1.98e-06	9	.	synonymous	1	ENST00000359621.4	synonymous	c.567T>C	567:tcT/tcC	p.S189=	.	.	.	.	.	.	.	.	.	1	1	CELA2A	0.0034	0	0.0001	0	-44	15	28	5
SPARK	SP0104488	Male	Affected	Saliva	1:15813797:G:A	1	15813797	G	A	CGC>CAC	ENSG00000215704	CELA2B	0.000617209	6	.	synonymous	1	ENST00000375910.3	synonymous	c.657G>A	657:ccG/ccA	p.P219=	.	.	.	.	1.65e-05	3.58e-05	.	.	.	.	1	CELA2B	0.0056	0.0027	0	0	-13	-17	-8	33
SPARK	SP0010083	Male	Affected	Saliva	1:15892423:G:T	1	15892423	G	T	TGA>TTA	ENSG00000116138	DNAJC16	3.79e-05	4	0.420366	missense	3	ENST00000375838.1,ENST00000375847.3,ENST00000375849.1	missense,missense,missense	c.1608G>T,c.1608G>T,c.1608G>T	1608:atG/atT,1608:atG/atT,1608:atG/atT	p.M536I,p.M536I,p.M536I	0.19	0.214014	0.557053	20.8	.	.	.,.,.	.,.,.	.,.,.	1	1	DNAJC16	0.005	0	0	0	-28	-6	-28	18
SPARK	SP0072845	Female	Unaffected	Saliva	1:15953273:G:C	1	15953273	G	C	CGA>CCA	ENSG00000197312	DDI2	0.941088	0	0.0536269	missense	1	ENST00000480945.1	missense	c.248G>C	248:cGa/cCa	p.R83P	0.085	1.28093	0.564144	23.1	.	.	.	.	.	1	1	DDI2	0	0	0.0001	0.0423	9	-19	7	20
SSC	12603.p1	Male	Affected	Blood	1:15956938:T:G	1	15956938	T	G	CTC>CGC	ENSG00000197312	DDI2	0.941088	0	0.0536269	synonymous	1	ENST00000480945.1	synonymous	c.387T>G	387:ccT/ccG	p.P129=	.	.	.	.	.	.	.	.	.	1	1	DDI2	0.1668	0	0	0	4	-38	4	31
SPARK	SP0116257	Male	Affected	Saliva	1:15987766:ATAAG:A	1	15987766	ATAAG	A	.	ENSG00000215695	RSC1A1	1.46e-08	8	0.0536269	frameshift	1	ENST00000345034.1	frameshift	c.1404_1407del	1404-1407:aaTAAG/aa	p.N468Kfs*7	.	.	.	.	.	.	HC	.	SINGLE_EXON	.	1	RSC1A1	.	.	.	.	.	.	.	.
MSSNG	2-1736-003	Male	Affected	Blood	1:15987987:G:A	1	15987987	G	A	TGT>TAT	ENSG00000215695	RSC1A1	1.46e-08	8	0.0536269	missense	1	ENST00000345034.1	missense	c.1624G>A	1624:Gtc/Atc	p.V542I	0.084	0.0338079	0.280235	.	.	.	.	.	.	.	1	RSC1A1	0.0003	0	0.0002	0	20	-50	-3	-1
SPARK	SP0017561	Male	Affected	Saliva	1:16051899:A:C	1	16051899	A	C	CAG>CCG	ENSG00000116786	PLEKHM2	0.00506558	2	0.452219	missense	2	ENST00000375793.2,ENST00000375799.3	missense,missense	c.740A>C,c.800A>C	740:cAg/cCg,800:cAg/cCg	p.Q247P,p.Q267P	0.065	0.188885	0.411355	.	.	.	.,.	.,.	.,.	1	1	PLEKHM2	0.0002	0	0	0	8	-45	8	37
SSC	12591.p1	Male	Affected	Blood	1:16053951:A:G	1	16053951	A	G	AAT>AGT	ENSG00000116786	PLEKHM2	0.00506558	2	0.452219	missense	2	ENST00000375793.2,ENST00000375799.3	missense,missense	c.1324A>G,c.1384A>G	1324:Atg/Gtg,1384:Atg/Gtg	p.M442V,p.M462V	0.108	0.159568	0.381135	.	5.07e-05	3.06e-05	.,.	.,.	.,.	1	1	PLEKHM2	0.0001	0	0.0153	0	-5	27	48	-21
SPARK	SP0084185	Male	Affected	Saliva	1:16054004:C:T	1	16054004	C	T	GCG>GTG	ENSG00000116786	PLEKHM2	0.00506558	2	0.452219	synonymous	2	ENST00000375793.2,ENST00000375799.3	synonymous,synonymous	c.1377C>T,c.1437C>T	1377:ggC/ggT,1437:ggC/ggT	p.G459=,p.G479=	.	.	.	.	.	5.2e-06	.,.	.,.	.,.	1	1	PLEKHM2	0.0002	0	0.0544	0	20	-4	-5	46
ASC	80001100864	Male	Affected	WB	1:16058427:C:T	1	16058427	C	T	TCG>TTG	ENSG00000116786	PLEKHM2	0.00506558	2	0.452219	missense	2	ENST00000375793.2,ENST00000375799.3	missense,missense	c.2449C>T,c.2509C>T	2449:Cgg/Tgg,2509:Cgg/Tgg	p.R817W,p.R837W	0.742	0.665748	0.713173	35	1.95e-05	1.65e-05	.,.	.,.	.,.	1	1	PLEKHM2	0.0107	0.0686	0	0	18	-43	-1	17
SPARK	SP0081547	Male	Affected	Saliva	1:16064496:C:G	1	16064496	C	G	GCC>GGC	ENSG00000162461	SLC25A34	0.000948153	7	0.104479	splice_region	1	ENST00000294454.5	splice_region	c.444+7C>G	.	.	.	.	.	.	.	.	.	.	.	1	1	SLC25A34	0	0	0	0.0004	49	-48	-5	-7
ASC	08C76039	Male	Affected	CL	1:16069388:C:T	1	16069388	C	T	TCG>TTG	ENSG00000162460	TMEM82	1.23e-05	7	.	synonymous	1	ENST00000375782.1	synonymous	c.147C>T	147:ttC/ttT	p.F49=	.	.	.	.	0.0006	0.0005	.	.	.	.	1	TMEM82	0.003	0	0.0002	0.0806	40	-21	0	14
SSC	13509.p1	Female	Affected	Blood	1:16070724:A:G	1	16070724	A	G	GAC>GGC	ENSG00000162460	TMEM82	1.23e-05	7	.	missense	1	ENST00000375782.1	missense	c.406A>G	406:Acc/Gcc	p.T136A	0.09	0.0736241	0.385118	.	2.36e-05	0	.	.	.	.	1	TMEM82	0.0001	0	0	0	-39	24	-23	24
SPARK	SP0050735	Male	Affected	Saliva	1:16073441:GCTGA:G	1	16073441	GCTGA	G	.	ENSG00000162460	TMEM82	1.23e-05	7	.	frameshift	1	ENST00000375782.1	frameshift	c.841_844del	838-841:CTGAct/ct	p.T281Wfs*131	.	.	.	.	.	.	HC	.	.	.	1	TMEM82	.	.	.	.	.	.	.	.
ASC	DEASD_0241_001	Male	Affected	WB	1:16096936:C:T	1	16096936	C	T	CCC>CTC	ENSG00000162458	FBLIM1	0.00078906	7	0.283912	missense	5	ENST00000332305.5,ENST00000375766.3,ENST00000375771.1,ENST00000400773.1,ENST00000441801.2	missense,missense,missense,missense,missense	c.283C>T,c.574C>T,c.574C>T,c.283C>T,c.574C>T	283:Ccc/Tcc,574:Ccc/Tcc,574:Ccc/Tcc,283:Ccc/Tcc,574:Ccc/Tcc	p.P95S,p.P192S,p.P192S,p.P95S,p.P192S	0.381	0.835937	0.595074	25.6	8.26e-06	3.98e-06	.,.,.,.,.	.,.,.,.,.	.,.,.,.,.	1	1	FBLIM1	0.0028	0	0	0	-9	48	-7	-32
ASC	AU226A	Male	Affected	WB	1:16235920:A:C	1	16235920	A	C	GAT>GCT	ENSG00000065526	SPEN	1	0	0.745302	missense	1	ENST00000375759.3	missense	c.986A>C	986:gAt/gCt	p.D329A	0.198	2.02942	0.68102	27.1	.	.	.	.	.	1	1	SPEN	0	0	0.0004	0	45	-22	43	28
SPARK	SP0143782	Female	Affected	Saliva	1:16254872:C:T	1	16254872	C	T	CCG>CTG	ENSG00000065526	SPEN	1	0	0.745302	missense	1	ENST00000375759.3	missense	c.2137C>T	2137:Cgg/Tgg	p.R713W	0.145	0.877211	0.821522	33	5.78e-05	4.79e-05	.	.	.	1	1	SPEN	0	0	0	0	8	-49	-44	-8
SSC	11160.p1	Female	Affected	Blood	1:16255763:G:AA	1	16255763	G	AA	.	ENSG00000065526	SPEN	1	0	0.745302	frameshift	1	ENST00000375759.3	frameshift	c.3028delinsAA	3028:Gag/AAag	p.E1010Kfs*12	.	.	.	.	.	.	HC	.	.	1	1	SPEN	.	.	.	.	.	.	.	.
SSC	12120.p1	Male	Affected	Blood	1:16257386:G:A	1	16257386	G	A	GGA>GAA	ENSG00000065526	SPEN	1	0	0.745302	missense	1	ENST00000375759.3	missense	c.4651G>A	4651:Gaa/Aaa	p.E1551K	0.071	0.367004	0.405692	24.6	.	4e-06	.	.	.	1	1	SPEN	0	0	0	0	26	-35	18	21
MSSNG	2-1166-003	Male	Affected	Blood	1:16258127:C:T	1	16258127	C	T	TCA>TTA	ENSG00000065526	SPEN	1	0	0.745302	stop_gained	1	ENST00000375759.3	stop_gained	c.5392C>T	5392:Cag/Tag	p.Q1798*	.	.	.	35	.	.	HC	.	.	1	1	SPEN	0	0	0	0	-11	40	-2	26
SPARK	SP0134302	Male	Unaffected	Saliva	1:16258611:G:A	1	16258611	G	A	CGA>CAA	ENSG00000065526	SPEN	1	0	0.745302	missense	1	ENST00000375759.3	missense	c.5876G>A	5876:cGa/cAa	p.R1959Q	0.084	0.919809	0.482863	24.1	.	.	.	.	.	1	1	SPEN	0	0	0	0	3	32	-3	31
SSC	12457.p1	Male	Affected	Blood	1:16259485:C:T	1	16259485	C	T	CCG>CTG	ENSG00000065526	SPEN	1	0	0.745302	synonymous	1	ENST00000375759.3	synonymous	c.6750C>T	6750:ccC/ccT	p.P2250=	.	.	.	.	0.0001	9.55e-05	.	.	.	1	1	SPEN	0	0	0	0	-13	5	4	0
SPARK	SP0026811	Female	Unaffected	Saliva	1:16261221:G:A	1	16261221	G	A	CGG>CAG	ENSG00000065526	SPEN	1	0	0.745302	missense	1	ENST00000375759.3	missense	c.8486G>A	8486:cGg/cAg	p.R2829Q	0.13	0.925815	0.840004	33	.	3.98e-06	.	.	.	1	1	SPEN	0	0	0	0	2	-24	-24	31
SSC	12072.p1	Female	Affected	Blood	1:16261227:G:C	1	16261227	G	C	AGC>ACC	ENSG00000065526	SPEN	1	0	0.745302	missense	1	ENST00000375759.3	missense	c.8492G>C	8492:aGc/aCc	p.S2831T	0.137	0.812225	0.767467	23.4	.	.	.	.	.	1	1	SPEN	0	0	0	0	-30	-38	-30	25
ASC	08C73928	Male	Affected	CL	1:16263724:C:T	1	16263724	C	T	GCC>GTC	ENSG00000065526	SPEN	1	0	0.745302	missense	1	ENST00000375759.3	missense	c.10093C>T	10093:Cct/Tct	p.P3365S	0.063	0.236911	0.336972	.	.	.	.	.	.	1	1	SPEN	0.0001	0	0	0	27	-9	27	30
SSC	13634.p1	Male	Affected	Blood	1:16268591:G:A	1	16268591	G	A	CGT>CAT	ENSG00000116809	ZBTB17	0.998165	1	0.142843	missense	4	ENST00000375733.2,ENST00000375743.4,ENST00000448462.2,ENST00000537142.1	missense,missense,downstream_gene,missense	c.2306C>T,c.2285C>T,.,c.2039C>T	2306:aCg/aTg,2285:aCg/aTg,.,2039:aCg/aTg	p.T769M,p.T762M,.,p.T680M	0.13	1.57512	0.512339	23.4	.	3.99e-06	.,.,.,.	.,.,.,.	.,.,.,.	0.928	0.888	ZBTB17	0.0002	0	0	0	-17	40	18	-16
SPARK	SP0068516	Male	Affected	Saliva	1:16270896:C:T	1	16270896	C	T	CCG>CTG	ENSG00000116809	ZBTB17	0.998165	1	0.142843	missense	4	ENST00000375733.2,ENST00000375743.4,ENST00000448462.2,ENST00000537142.1	missense,missense,missense,missense	c.1270G>A,c.1270G>A,c.1081G>A,c.1024G>A	1270:Ggc/Agc,1270:Ggc/Agc,1081:Ggc/Agc,1024:Ggc/Agc	p.G424S,p.G424S,p.G361S,p.G342S	0.16	1.21149	0.73977	.	0.0002	8.18e-05	.,.,.,.	.,.,.,.	.,.,.,.	1	1	ZBTB17	0.0068	0	0	0	-30	12	-29	40
MSSNG	7-0266-003	Female	Affected	Blood	1:16356964:G:A	1	16356964	G	A	AGC>AAC	ENSG00000186510	CLCNKA	2.75e-14	6	0.0536269	missense	4	ENST00000331433.4,ENST00000375692.1,ENST00000420078.1,ENST00000439316.2	missense,missense,missense,missense	c.1417G>A,c.1417G>A,c.1417G>A,c.1288G>A	1417:Gcc/Acc,1417:Gcc/Acc,1417:Gcc/Acc,1288:Gcc/Acc	p.A473T,p.A473T,p.A473T,p.A430T	0.932	0.84861	0.606285	25.7	.	.	.,.,.,.	.,.,.,.	.,.,.,.	1	1	CLCNKA	0.0713	0	0	0	10	1	10	1
SPARK	SP0026232	Male	Unaffected	Saliva	1:16357014:T:C	1	16357014	T	C	TTG>TCG	ENSG00000186510	CLCNKA	2.75e-14	6	0.0536269	synonymous	4	ENST00000331433.4,ENST00000375692.1,ENST00000420078.1,ENST00000439316.2	synonymous,synonymous,synonymous,synonymous	c.1467T>C,c.1467T>C,c.1467T>C,c.1338T>C	1467:ttT/ttC,1467:ttT/ttC,1467:ttT/ttC,1338:ttT/ttC	p.F489=,p.F489=,p.F489=,p.F446=	.	.	.	.	.	3.99e-06	.,.,.,.	.,.,.,.	.,.,.,.	1	1	CLCNKA	0.0468	0	0	0	-49	-5	45	-3
SPARK	SP0026232	Male	Unaffected	Saliva	1:16357018:C:G	1	16357018	C	G	GCT>GGT	ENSG00000186510	CLCNKA	2.75e-14	6	0.0536269	missense	4	ENST00000331433.4,ENST00000375692.1,ENST00000420078.1,ENST00000439316.2	missense,missense,missense,missense	c.1471C>G,c.1471C>G,c.1471C>G,c.1342C>G	1471:Ctg/Gtg,1471:Ctg/Gtg,1471:Ctg/Gtg,1342:Ctg/Gtg	p.L491V,p.L491V,p.L491V,p.L448V	0.393	0.25554	0.490422	.	.	.	.,.,.,.	.,.,.,.	.,.,.,.	1	1	CLCNKA	0.0608	0	0.0014	0	0	16	-1	14
ASC	10644	Female	Affected	WB	1:16358236:A:C	1	16358236	A	C	GAA>GCA	ENSG00000186510	CLCNKA	2.75e-14	6	0.0536269	missense	4	ENST00000331433.4,ENST00000375692.1,ENST00000420078.1,ENST00000439316.2	missense,missense,missense,missense	c.1654A>C,c.1654A>C,c.1654A>C,c.1525A>C	1654:Aac/Cac,1654:Aac/Cac,1654:Aac/Cac,1525:Aac/Cac	p.N552H,p.N552H,p.N552H,p.N509H	0.326	0.628087	0.407601	.	.	.	.,.,.,.	.,.,.,.	.,.,.,.	1	1	CLCNKA	0.0082	0.0016	0	0	8	-31	8	44
SSC	13062.p1	Female	Affected	Blood	1:16374867:G:C	1	16374867	G	C	TGG>TCG	ENSG00000184908	CLCNKB	7.81e-12	6	0.0545719	missense	2	ENST00000375667.3,ENST00000375679.4	upstream_gene,missense	.,c.528G>C	.,528:atG/atC	.,p.M176I	0.26	1.3207	.	.	8.27e-06	2.79e-05	.,.	.,.	.,.	0.099	0.091	CLCNKB	0	0	0.0026	0	-29	27	18	48
ASC	08C77684	Male	Affected	.	1:16375706:G:A	1	16375706	G	A	TGT>TAT	ENSG00000184908	CLCNKB	7.81e-12	6	0.0545719	missense	2	ENST00000375667.3,ENST00000375679.4	missense,missense	c.240G>A,c.747G>A	240:atG/atA,747:atG/atA	p.M80I,p.M249I	0.281	1.34458	.	.	0.0001	0.0001	.,.	.,.	.,.	1	1	CLCNKB	0.0002	0	0	0.0021	0	27	29	34
MSSNG	2-1342-003	Female	Affected	Blood	1:16376358:C:G	1	16376358	C	G	TCT>TGT	ENSG00000184908	CLCNKB	7.81e-12	6	0.0545719	missense	2	ENST00000375667.3,ENST00000375679.4	missense,missense	c.408C>G,c.915C>G	408:atC/atG,915:atC/atG	p.I136M,p.I305M	0.205	0.133855	.	.	.	.	.,.	.,.	.,.	1	1	CLCNKB	0.0294	0.0438	0	0	18	-48	-1	26
SPARK	SP0020563	Male	Affected	Saliva	1:16378853:C:G	1	16378853	C	G	CCG>CGG	ENSG00000184908	CLCNKB	7.81e-12	6	0.0545719	synonymous	2	ENST00000375667.3,ENST00000375679.4	synonymous,synonymous	c.1062C>G,c.1569C>G	1062:acC/acG,1569:acC/acG	p.T354=,p.T523=	.	.	.	.	.	.	.,.	.,.	.,.	1	1	CLCNKB	0	0	0.0001	0	0	-29	0	6
SPARK	SP0042647	Male	Affected	Saliva	1:16456061:G:A	1	16456061	G	A	CGT>CAT	ENSG00000142627	EPHA2	0.738294	2	0.141497	missense	1	ENST00000358432.5	missense	c.2693C>T	2693:aCg/aTg	p.T898M	0.464	1.52462	0.638283	24.1	0.0002	0.0002	.	.	.	1	1	EPHA2	0	0	0	0	23	2	2	-16
SSC	14309.s1	Female	Unaffected	Blood	1:16525646:G:A	1	16525646	G	A	CGT>CAT	ENSG00000142632	ARHGEF19	7.64e-09	6	0.11345	synonymous	1	ENST00000270747.3	synonymous	c.2250C>T	2250:gaC/gaT	p.D750=	.	.	.	.	8.24e-06	7.96e-06	.	.	.	1	1	ARHGEF19	0	0	0.0057	0.0819	-1	19	21	-1
MSSNG	REACH000718	Male	Affected	.	1:16578160:G:A	1	16578160	G	A	CGG>CAG	ENSG00000037637	FBXO42	0.975946	1	0.292975	stop_gained	1	ENST00000375592.3	stop_gained	c.1159C>T	1159:Cga/Tga	p.R387*	.	.	.	36	.	.	HC	.	.	1	1	FBXO42	0.0006	0	0	0	-18	17	0	-23
MSSNG	MSSNG00227-003	Male	Affected	Blood	1:16767283:G:T	1	16767283	G	T	TGC>TTC	ENSG00000157191	NECAP2	6.87e-05	7	0.263288	synonymous	5	ENST00000337132.5,ENST00000406746.1,ENST00000443980.2,ENST00000457722.2,ENST00000504551.2	synonymous,synonymous,synonymous,intron,synonymous	c.27G>T,c.27G>T,c.27G>T,c.14+13G>T,c.27G>T	27:gtG/gtT,27:gtG/gtT,27:gtG/gtT,.,27:gtG/gtT	p.V9=,p.V9=,p.V9=,.,p.V9=	.	.	.	.	.	.	.,.,.,.,.	.,.,.,.,.	.,.,.,.,.	1	0.997	NECAP2	0	0	0.1302	0	13	36	-13	-3
SPARK	SP0016222	Female	Unaffected	Saliva	1:16778504:A:C	1	16778504	A	C	CAG>CCG	ENSG00000157191	NECAP2	6.87e-05	7	0.263288	missense	5	ENST00000337132.5,ENST00000406746.1,ENST00000443980.2,ENST00000457722.2,ENST00000504551.2	missense,missense,missense,missense,missense	c.661A>C,c.661A>C,c.661A>C,c.583A>C,c.478A>C	661:Agt/Cgt,661:Agt/Cgt,661:Agt/Cgt,583:Agt/Cgt,478:Agt/Cgt	p.S221R,p.S221R,p.S221R,p.S195R,p.S160R	0.074	0.887071	0.280421	20.8	.	.	.,.,.,.,.	.,.,.,.,.	.,.,.,.,.	1	1	NECAP2	0.0026	0	0	0	7	2	6	0
SSC	11046.p1	Male	Affected	Blood	1:17248530:C:T	1	17248530	C	T	GCG>GTG	ENSG00000058453	CROCC	4.71e-20	3	0.300022	missense	1	ENST00000375541.5	missense	c.17C>T	17:gCg/gTg	p.A6V	0.065	0.0443505	0.440375	.	5.44e-05	3.25e-05	.	.	.	1	1	CROCC	0	0	0.0036	0.0032	44	30	-2	43
SSC	12031.p1	Male	Affected	Blood	1:17256457:G:A	1	17256457	G	A	GGC>GAC	ENSG00000058453	CROCC	4.71e-20	3	0.300022	synonymous	1	ENST00000375541.5	synonymous	c.468G>A	468:cgG/cgA	p.R156=	.	.	.	.	.	.	.	.	.	1	1	CROCC	0.0001	0	0	0	13	-11	1	48
SSC	12325.p1	Male	Affected	Blood	1:17263235:G:A	1	17263235	G	A	CGA>CAA	ENSG00000058453	CROCC	4.71e-20	3	0.300022	missense	1	ENST00000375541.5	missense	c.1060G>A	1060:Gag/Aag	p.E354K	0.029	0.0566683	0.446013	.	4.21e-05	1.66e-05	.	.	.	1	1	CROCC	0.0004	0	0	0	21	33	2	33
SPARK	SP0033005	Female	Unaffected	Saliva	1:17265509:T:A	1	17265509	T	A	GTC>GAC	ENSG00000058453	CROCC	4.71e-20	3	0.300022	missense	1	ENST00000375541.5	missense	c.1480T>A	1480:Tcc/Acc	p.S494T	0.045	0.0747423	0.672244	.	.	.	.	.	.	1	1	CROCC	0.0001	0	0	0	-31	49	30	-15
SPARK	SP0079081	Male	Affected	Saliva	1:17270706:G:A	1	17270706	G	A	GGG>GAG	ENSG00000058453	CROCC	4.71e-20	3	0.300022	synonymous	1	ENST00000375541.5	synonymous	c.1920G>A	1920:cgG/cgA	p.R640=	.	.	.	.	.	.	.	.	.	1	1	CROCC	0	0	0.0001	0	2	-20	48	-18
SPARK	SP0085284	Male	Affected	Saliva	1:17277565:G:A	1	17277565	G	A	CGG>CAG	ENSG00000058453	CROCC	4.71e-20	3	0.300022	missense	1	ENST00000375541.5	missense	c.2954G>A	2954:cGg/cAg	p.R985Q	0.068	0.63321	0.511871	34	.	.	.	.	.	1	1	CROCC	0.0006	0	0	0	2	-37	2	44
MSSNG	AU3692301	Female	Affected	Blood	1:17277584:C:T	1	17277584	C	T	ACG>ATG	ENSG00000058453	CROCC	4.71e-20	3	0.300022	synonymous	1	ENST00000375541.5	synonymous	c.2973C>T	2973:caC/caT	p.H991=	.	.	.	.	4.25e-05	2.74e-05	.	.	.	1	1	CROCC	0	0	0	0.0003	33	16	6	33
SSC	14136.s1	Female	Unaffected	Blood	1:17296939:G:A	1	17296939	G	A	CGC>CAC	ENSG00000058453	CROCC	4.71e-20	3	0.300022	synonymous	1	ENST00000375541.5	synonymous	c.5643G>A	5643:acG/acA	p.T1881=	.	.	.	.	3.59e-05	9.1e-06	.	.	.	1	1	CROCC	0	0	0	0	-26	-23	9	13
SPARK	SP0025548	Male	Affected	Saliva	1:17303613:C:T	1	17303613	C	T	TCG>TTG	ENSG00000117122	MFAP2	0.000124328	6	0.0919786	missense	3	ENST00000375534.3,ENST00000375535.3,ENST00000438542.1	missense,missense,missense	c.115G>A,c.118G>A,c.115G>A	115:Gac/Aac,118:Gac/Aac,115:Gac/Aac	p.D39N,p.D40N,p.D39N	0.082	0.774241	0.542308	33	1.67e-05	2.39e-05	.,.,.	.,.,.	.,.,.	1	1	MFAP2	0.0011	0	0	0.0018	1	-1	17	-9
SPARK	SP0046030	Male	Affected	Saliva	1:17314650:C:T	1	17314650	C	T	ACG>ATG	ENSG00000159363	ATP13A2	0.00120495	3	0.21517	missense	3	ENST00000326735.8,ENST00000341676.5,ENST00000452699.1	missense,missense,missense	c.2842G>A,c.2710G>A,c.2827G>A	2842:Gtc/Atc,2710:Gtc/Atc,2827:Gtc/Atc	p.V948I,p.V904I,p.V943I	0.438	0.959824	0.601875	33	8.25e-06	7.96e-06	.,.,.	.,.,.	.,.,.	1	1	ATP13A2	0.0001	0	0	0	-23	46	-14	-21
SPARK	SP0070186	Male	Affected	Saliva	1:17330856:G:A	1	17330856	G	A	CGA>CAA	ENSG00000159363	ATP13A2	0.00120495	3	0.21517	synonymous	3	ENST00000326735.8,ENST00000341676.5,ENST00000452699.1	synonymous,synonymous,synonymous	c.528C>T,c.513C>T,c.513C>T	528:atC/atT,513:atC/atT,513:atC/atT	p.I176=,p.I171=,p.I171=	.	.	.	.	3.39e-05	3.98e-05	.,.,.	.,.,.	.,.,.	1	1	ATP13A2	0.0001	0	0.0001	0	-24	20	37	-24
SPARK	SP0046605	Male	Affected	Saliva	1:17395725:G:A	1	17395725	G	A	CGA>CAA	ENSG00000117115	PADI2	0.000124031	4	0.106729	synonymous	2	ENST00000375486.4,ENST00000444885.2	synonymous,synonymous	c.1812C>T,c.1464C>T	1812:ttC/ttT,1464:ttC/ttT	p.F604=,p.F488=	.	.	.	.	2.47e-05	2.79e-05	.,.	.,.	.,.	0.996	0.966	PADI2	0.02	0	0	0	-10	23	48	-39
ASC	10C116619	Male	Unaffected	WB	1:17401385:C:T	1	17401385	C	T	TCT>TTT	ENSG00000117115	PADI2	0.000124031	4	0.106729	synonymous	3	ENST00000375481.1,ENST00000375486.4,ENST00000444885.2	downstream_gene,synonymous,synonymous	.,c.1515G>A,c.1167G>A	.,1515:caG/caA,1167:caG/caA	.,p.Q505=,p.Q389=	.	.	.	.	.	.	.,.,.	.,.,.	.,.,.	0.996	0.966	PADI2	0	0	0	0.0001	36	-1	-31	-34
ASC	NDAR_INVNB971TGY_wes1	Male	Affected	WB	1:17531782:G:A	1	17531782	G	A	CGA>CAA	ENSG00000142623	PADI1	5.27e-11	6	0.0669261	missense	1	ENST00000375471.4	missense	c.70G>A	70:Gag/Aag	p.E24K	0.2	0.0280664	0.444769	.	0.0003	0.0002	.	.	.	1	0.273	PADI1	0	0	0	0.0011	3	-2	-17	22
SPARK	SP0006219	Male	Affected	Saliva	1:17556659:A:T	1	17556659	A	T	GAC>GTC	ENSG00000142623	PADI1	5.27e-11	6	0.0669261	missense	4	ENST00000375471.4,ENST00000413717.2,ENST00000536552.1,ENST00000537499.1	missense,upstream_gene,upstream_gene,upstream_gene	c.1009A>T,.,.,.	1009:Acc/Tcc,.,.,.	p.T337S,.,.,.	0.098	0.0240517	0.242347	.	.	.	.,.,.,.	.,.,.,.	.,.,.,.	1	0.273	PADI1	0.0007	0	0.0002	0.0003	-14	11	14	44
MSSNG	4-0037-004	Male	Affected	White_blood_cell	1:17668441:G:A	1	17668441	G	A	GGC>GAC	ENSG00000159339	PADI4	1.3e-09	6	.	missense	1	ENST00000375448.4	missense	c.656G>A	656:gGc/gAc	p.G219D	0.062	0.152183	0.302004	.	1.85e-05	4.01e-06	.	.	.	1	0.943	PADI4	0	0	0	0	-3	41	22	-11
ASC	TAS_F0134Y	Male	Affected	WB	1:17668565:C:T	1	17668565	C	T	ACT>ATT	ENSG00000159339	PADI4	1.3e-09	6	.	synonymous	1	ENST00000375448.4	synonymous	c.780C>T	780:gaC/gaT	p.D260=	.	.	.	.	.	.	.	.	.	1	0.943	PADI4	0	0	0.0001	0	-2	-47	-24	12
SPARK	SP0100349	Male	Affected	Saliva	1:17755627:ACCAATCAAGTC:A	1	17755627	ACCAATCAAGTC	A	.	ENSG00000179051	RCC2	0.787633	1	0.328425	frameshift	2	ENST00000375433.3,ENST00000375436.4	frameshift,frameshift	c.343_353del,c.343_353del	343-353:GACTTGATTGGt/t,343-353:GACTTGATTGGt/t	p.D115Sfs*6,p.D115Sfs*6	.	.	.	.	.	.	HC,HC	.,.	.,.	1	1	RCC2	.	.	.	.	.	.	.	.
SPARK	SP0088423	Male	Affected	Saliva	1:17764769:G:C	1	17764769	G	C	CGC>CCC	ENSG00000179051	RCC2	0.787633	1	0.328425	missense	2	ENST00000375433.3,ENST00000375436.4	missense,missense	c.242C>G,c.242C>G	242:gCg/gGg,242:gCg/gGg	p.A81G,p.A81G	0.01	0.858327	0.785881	.	.	.	.,.	.,.	.,.	1	1	RCC2	0	0	0.0426	0.0107	-35	18	16	-43
SSC	11989.p1	Male	Affected	Blood	1:17907117:G:T	1	17907117	G	T	AGC>ATC	ENSG00000074964	ARHGEF10L	0.0383063	2	0.546335	missense	4	ENST00000361221.3,ENST00000375415.1,ENST00000434513.1,ENST00000452522.1	missense,missense,missense,missense	c.27G>T,c.27G>T,c.27G>T,c.27G>T	27:caG/caT,27:caG/caT,27:caG/caT,27:caG/caT	p.Q9H,p.Q9H,p.Q9H,p.Q9H	0.085	0.176366	0.434688	23.4	.	.	.,.,.,.	.,.,.,.	.,.,.,.	0.693	0.717	ARHGEF10L	0.0018	0	0.0011	0.0007	11	1	11	10
SPARK	SP0034444	Male	Affected	Saliva	1:17948388:C:T	1	17948388	C	T	TCG>TTG	ENSG00000074964	ARHGEF10L	0.0383063	2	0.546335	synonymous	7	ENST00000167825.4,ENST00000361221.3,ENST00000375408.3,ENST00000375415.1,ENST00000375420.3,ENST00000434513.1,ENST00000452522.1	synonymous,synonymous,synonymous,synonymous,synonymous,synonymous,synonymous	c.306C>T,c.972C>T,c.306C>T,c.855C>T,c.246C>T,c.972C>T,c.855C>T	306:atC/atT,972:atC/atT,306:atC/atT,855:atC/atT,246:atC/atT,972:atC/atT,855:atC/atT	p.I102=,p.I324=,p.I102=,p.I285=,p.I82=,p.I324=,p.I285=	.	.	.	.	3.3e-05	1.59e-05	.,.,.,.,.,.,.	.,.,.,.,.,.,.	.,.,.,.,.,.,.	1	1	ARHGEF10L	0.0182	0.0008	0	0	-32	-29	-17	48
SSC	13730.s1	Male	Unaffected	Blood	1:17953942:G:A	1	17953942	G	A	GGT>GAT	ENSG00000074964	ARHGEF10L	0.0383063	2	0.546335	missense	7	ENST00000167825.4,ENST00000361221.3,ENST00000375408.3,ENST00000375415.1,ENST00000375420.3,ENST00000434513.1,ENST00000452522.1	missense,missense,missense,missense,missense,missense,missense	c.652G>A,c.1528G>A,c.862G>A,c.1411G>A,c.802G>A,c.1528G>A,c.1411G>A	652:Gtg/Atg,1528:Gtg/Atg,862:Gtg/Atg,1411:Gtg/Atg,802:Gtg/Atg,1528:Gtg/Atg,1411:Gtg/Atg	p.V218M,p.V510M,p.V288M,p.V471M,p.V268M,p.V510M,p.V471M	0.019	0.621575	0.566005	.	8.43e-06	.	.,.,.,.,.,.,.	.,.,.,.,.,.,.	.,.,.,.,.,.,.	1	1	ARHGEF10L	0	0	0.0001	0	18	0	29	-1
SSC	14064.s1	Female	Unaffected	Blood	1:17964465:G:A	1	17964465	G	A	CGC>CAC	ENSG00000074964	ARHGEF10L	0.0383063	2	0.546335	synonymous	7	ENST00000167825.4,ENST00000361221.3,ENST00000375408.3,ENST00000375415.1,ENST00000375420.3,ENST00000434513.1,ENST00000452522.1	synonymous,synonymous,synonymous,synonymous,synonymous,synonymous,synonymous	c.1119G>A,c.2010G>A,c.1329G>A,c.1893G>A,c.1284G>A,c.1995G>A,c.1893G>A	1119:acG/acA,2010:acG/acA,1329:acG/acA,1893:acG/acA,1284:acG/acA,1995:acG/acA,1893:acG/acA	p.T373=,p.T670=,p.T443=,p.T631=,p.T428=,p.T665=,p.T631=	.	.	.	.	2.01e-05	8.95e-06	.,.,.,.,.,.,.	.,.,.,.,.,.,.	.,.,.,.,.,.,.	1	1	ARHGEF10L	0	0	0	0	2	-47	-47	33
SPARK	SP0067960	Male	Affected	Saliva	1:17975164:C:A	1	17975164	C	A	GCC>GAC	ENSG00000074964	ARHGEF10L	0.0383063	2	0.546335	missense	6	ENST00000167825.4,ENST00000361221.3,ENST00000375408.3,ENST00000375415.1,ENST00000434513.1,ENST00000452522.1	missense,missense,missense,missense,missense,missense	c.1497C>A,c.2388C>A,c.1707C>A,c.2271C>A,c.2373C>A,c.2271C>A	1497:agC/agA,2388:agC/agA,1707:agC/agA,2271:agC/agA,2373:agC/agA,2271:agC/agA	p.S499R,p.S796R,p.S569R,p.S757R,p.S791R,p.S757R	0.046	0.328538	0.488209	23.3	.	.	.,.,.,.,.,.	.,.,.,.,.,.	.,.,.,.,.,.	0.995	0.986	ARHGEF10L	0.0001	0	0	0	0	7	6	42
MSSNG	1-0450-003	Male	Affected	Blood	1:18807481:C:T	1	18807481	C	T	TCC>TTC	ENSG00000179023	KLHDC7A	2.58e-10	8	0.0638877	synonymous	1	ENST00000400664.1	synonymous	c.6C>T	6:ttC/ttT	p.F2=	.	.	.	.	.	4.42e-06	.	.	.	1	1	KLHDC7A	0.0004	0	0	0	6	43	6	49
SPARK	SP0068938	Male	Affected	Saliva	1:18809034:C:T	1	18809034	C	T	CCG>CTG	ENSG00000179023	KLHDC7A	2.58e-10	8	0.0638877	missense	1	ENST00000400664.1	missense	c.1559C>T	1559:cCg/cTg	p.P520L	0.023	0.382821	0.318238	.	.	4.06e-06	.	.	.	1	1	KLHDC7A	0	0	0	0	-48	10	-29	-14
ASC	200675402@1082034616	Male	Affected	WB	1:19166809:G:T	1	19166809	G	T	GGG>GTG	ENSG00000179002	TAS1R2	6.18e-13	7	.	missense	1	ENST00000375371.3	missense	c.1804C>A	1804:Ccc/Acc	p.P602T	0.427	0.562964	0.263086	22.9	.	.	.	.	.	.	1	TAS1R2	0	0	0	0	27	19	-37	-44
SPARK	SP0132306	Male	Affected	Saliva	1:19186128:G:T	1	19186128	G	T	AGG>ATG	ENSG00000179002	TAS1R2	6.18e-13	7	.	synonymous	1	ENST00000375371.3	synonymous	c.27C>A	27:tcC/tcA	p.S9=	.	.	.	.	.	.	.	.	.	.	1	TAS1R2	0	0	0	0	-43	28	-15	6
SSC	11485.s1	Female	Unaffected	Blood	1:19203970:C:T	1	19203970	C	T	GCG>GTG	ENSG00000159423	ALDH4A1	0.000434044	3	0.188995	synonymous	4	ENST00000290597.5,ENST00000375341.3,ENST00000538309.1,ENST00000538839.1	synonymous,synonymous,synonymous,synonymous	c.1077G>A,c.1077G>A,c.897G>A,c.1077G>A	1077:tcG/tcA,1077:tcG/tcA,897:tcG/tcA,1077:tcG/tcA	p.S359=,p.S359=,p.S299=,p.S359=	.	.	.	.	1.98e-05	4.48e-06	.,.,.,.	.,.,.,.	.,.,.,.	1	1	ALDH4A1	0.0058	0	0	0	-13	-1	-40	7
MSSNG	5-0019-003	Male	Affected	Blood	1:19208321:G:A	1	19208321	G	A	CGG>CAG	ENSG00000159423	ALDH4A1	0.000434044	3	0.188995	missense	4	ENST00000290597.5,ENST00000375341.3,ENST00000538309.1,ENST00000538839.1	missense,missense,missense,missense	c.739C>T,c.739C>T,c.559C>T,c.739C>T	739:Cgc/Tgc,739:Cgc/Tgc,559:Cgc/Tgc,739:Cgc/Tgc	p.R247C,p.R247C,p.R187C,p.R247C	0.122	0.149803	0.419768	23.5	0.0001	9.16e-05	.,.,.,.	.,.,.,.	.,.,.,.	1	1	ALDH4A1	0.0004	0	0	0	-42	13	7	-40
SPARK	SP0008461	Female	Unaffected	Saliva	1:19236882:C:G	1	19236882	C	G	ACG>AGG	ENSG00000169991	IFFO2	0.382584	1	0.257557	missense	1	ENST00000455833.2	missense	c.1402G>C	1402:Gtg/Ctg	p.V468L	0.336	2.08177	0.81917	34	9e-06	3.99e-06	.	.	.	1	1	IFFO2	0.0001	0	0	0	-6	36	-49	1
MSSNG	REACH000671	Male	Affected	.	1:19237941:A:G	1	19237941	A	G	CAT>CGT	ENSG00000169991	IFFO2	0.382584	1	0.257557	synonymous	1	ENST00000455833.2	synonymous	c.1254T>C	1254:caT/caC	p.H418=	.	.	.	.	.	.	.	.	.	1	1	IFFO2	0.0005	0	0	0	25	-22	-35	-48
ASC	200675515@1082034250	Male	Affected	WB	1:19403354:G:C	1	19403354	G	C	AGA>ACA	ENSG00000127481	UBR4	1	0	0.492867	missense	8	ENST00000375217.2,ENST00000375224.1,ENST00000375225.3,ENST00000375226.2,ENST00000375254.3,ENST00000375267.2,ENST00000429347.2,ENST00000543981.1	missense,missense,missense,missense,missense,missense,missense,missense	c.15346C>G,c.2488C>G,c.592C>G,c.15295C>G,c.15367C>G,c.15430C>G,c.1936C>G,c.2359C>G	15346:Ctc/Gtc,2488:Ctc/Gtc,592:Ctc/Gtc,15295:Ctc/Gtc,15367:Ctc/Gtc,15430:Ctc/Gtc,1936:Ctc/Gtc,2359:Ctc/Gtc	p.L5116V,p.L830V,p.L198V,p.L5099V,p.L5123V,p.L5144V,p.L646V,p.L787V	0.253	0.675436	0.701199	25.5	.	4.09e-06	.,.,.,.,.,.,.,.	.,.,.,.,.,.,.,.	.,.,.,.,.,.,.,.	0.998	0.994	UBR4	0	0	0	0	45	39	40	-2
SPARK	SP0065990	Male	Unaffected	Saliva	1:19414412:C:T	1	19414412	C	T	CCT>CTT	ENSG00000127481	UBR4	1	0	0.492867	synonymous	7	ENST00000375217.2,ENST00000375224.1,ENST00000375226.2,ENST00000375254.3,ENST00000375267.2,ENST00000429347.2,ENST00000543981.1	synonymous,synonymous,synonymous,synonymous,synonymous,synonymous,synonymous	c.14421G>A,c.1563G>A,c.14370G>A,c.14442G>A,c.14442G>A,c.1011G>A,c.1434G>A	14421:aaG/aaA,1563:aaG/aaA,14370:aaG/aaA,14442:aaG/aaA,14442:aaG/aaA,1011:aaG/aaA,1434:aaG/aaA	p.K4807=,p.K521=,p.K4790=,p.K4814=,p.K4814=,p.K337=,p.K478=	.	.	.	.	.	.	.,.,.,.,.,.,.	.,.,.,.,.,.,.	.,.,.,.,.,.,.	0.908	0.847	UBR4	0.0014	0	0	0	-2	-1	11	-1
ASC	AGG0064	Female	Affected	WB	1:19430735:A:G	1	19430735	A	G	CAA>CGA	ENSG00000127481	UBR4	1	0	0.492867	synonymous	7	ENST00000375217.2,ENST00000375224.1,ENST00000375226.2,ENST00000375254.3,ENST00000375267.2,ENST00000429347.2,ENST00000543981.1	synonymous,5_prime_UTR,synonymous,synonymous,synonymous,upstream_gene,upstream_gene	c.12723T>C,c.-136T>C,c.12672T>C,c.12744T>C,c.12744T>C,.,.	12723:ttT/ttC,.,12672:ttT/ttC,12744:ttT/ttC,12744:ttT/ttC,.,.	p.F4241=,.,p.F4224=,p.F4248=,p.F4248=,.,.	.	.	.	.	.	.	.,.,.,.,.,.,.	.,.,.,.,.,.,.	.,.,.,.,.,.,.	0.127	0.199	UBR4	0	0	0.0008	0	16	-7	-42	-6
SSC	13709.s1	Female	Unaffected	Blood	1:19439345:C:T	1	19439345	C	T	GCG>GTG	ENSG00000127481	UBR4	1	0	0.492867	missense	5	ENST00000375217.2,ENST00000375218.3,ENST00000375226.2,ENST00000375254.3,ENST00000375267.2	missense,3_prime_UTR,missense,missense,missense	c.11453G>A,c.*1028G>A,c.11402G>A,c.11474G>A,c.11474G>A	11453:cGc/cAc,.,11402:cGc/cAc,11474:cGc/cAc,11474:cGc/cAc	p.R3818H,.,p.R3801H,p.R3825H,p.R3825H	0.467	1.99393	0.840561	35	8.57e-06	8.54e-06	.,.,.,.,.	.,.,.,.,.	.,.,.,.,.	0.127	0.199	UBR4	0.0315	0.0006	0	0	12	16	-6	-33
SPARK	SP0036336	Female	Unaffected	Saliva	1:19446124:T:C	1	19446124	T	C	ATA>ACA	ENSG00000127481	UBR4	1	0	0.492867	missense	5	ENST00000375217.2,ENST00000375218.3,ENST00000375226.2,ENST00000375254.3,ENST00000375267.2	missense,upstream_gene,missense,missense,missense	c.10361A>G,.,c.10310A>G,c.10382A>G,c.10382A>G	10361:tAt/tGt,.,10310:tAt/tGt,10382:tAt/tGt,10382:tAt/tGt	p.Y3454C,.,p.Y3437C,p.Y3461C,p.Y3461C	0.618	2.03054	0.873566	28.3	3.3e-05	2.79e-05	.,.,.,.,.	.,.,.,.,.	.,.,.,.,.	0.127	0.199	UBR4	0.0003	0	0	0	49	-36	1	-5
ASC	09C87498	Male	Affected	.	1:19446711:G:A	1	19446711	G	A	CGC>CAC	ENSG00000127481	UBR4	1	0	0.492867	missense	5	ENST00000375217.2,ENST00000375218.3,ENST00000375226.2,ENST00000375254.3,ENST00000375267.2	missense,upstream_gene,missense,missense,missense	c.10252C>T,.,c.10201C>T,c.10273C>T,c.10273C>T	10252:Cgc/Tgc,.,10201:Cgc/Tgc,10273:Cgc/Tgc,10273:Cgc/Tgc	p.R3418C,.,p.R3401C,p.R3425C,p.R3425C	0.824	2.06502	0.829325	35	1.65e-05	1.59e-05	.,.,.,.,.	.,.,.,.,.	.,.,.,.,.	0.127	0.199	UBR4	0.0002	0	0.0003	0	-9	20	26	4
SSC	13058.s1	Male	Unaffected	Blood	1:19453084:G:A	1	19453084	G	A	GGC>GAC	ENSG00000127481	UBR4	1	0	0.492867	synonymous	4	ENST00000375217.2,ENST00000375226.2,ENST00000375254.3,ENST00000375267.2	synonymous,synonymous,synonymous,synonymous	c.9273C>T,c.9222C>T,c.9294C>T,c.9294C>T	9273:tgC/tgT,9222:tgC/tgT,9294:tgC/tgT,9294:tgC/tgT	p.C3091=,p.C3074=,p.C3098=,p.C3098=	.	.	.	.	.	.	.,.,.,.	.,.,.,.	.,.,.,.	0.127	0.199	UBR4	0.0005	0	0	0	37	45	2	45
SPARK	SP0042563	Female	Unaffected	Saliva	1:19475097:G:T	1	19475097	G	T	GGC>GTC	ENSG00000127481	UBR4	1	0	0.492867	missense	4	ENST00000375217.2,ENST00000375226.2,ENST00000375254.3,ENST00000375267.2	missense,missense,missense,missense	c.7454C>A,c.7487C>A,c.7454C>A,c.7454C>A	7454:gCc/gAc,7487:gCc/gAc,7454:gCc/gAc,7454:gCc/gAc	p.A2485D,p.A2496D,p.A2485D,p.A2485D	0.509	1.50125	0.826736	27.4	.	.	.,.,.,.	.,.,.,.	.,.,.,.	0.127	0.199	UBR4	0	0	0.1928	0.0001	23	35	-40	23
MSSNG	1-0207-005	Female	Affected	White_blood_cell	1:19477115:G:A	1	19477115	G	A	CGC>CAC	ENSG00000127481	UBR4	1	0	0.492867	synonymous	4	ENST00000375217.2,ENST00000375226.2,ENST00000375254.3,ENST00000375267.2	synonymous,synonymous,synonymous,synonymous	c.7386C>T,c.7386C>T,c.7386C>T,c.7386C>T	7386:agC/agT,7386:agC/agT,7386:agC/agT,7386:agC/agT	p.S2462=,p.S2462=,p.S2462=,p.S2462=	.	.	.	.	.	.	.,.,.,.	.,.,.,.	.,.,.,.	0.127	0.199	UBR4	0	0	0.0003	0.005	-27	48	2	-44
SSC	13118.p1	Male	Affected	Blood	1:19481533:C:T	1	19481533	C	T	ACG>ATG	ENSG00000127481	UBR4	1	0	0.492867	missense	4	ENST00000375217.2,ENST00000375226.2,ENST00000375254.3,ENST00000375267.2	missense,missense,missense,missense	c.6337G>A,c.6337G>A,c.6337G>A,c.6337G>A	6337:Gtg/Atg,6337:Gtg/Atg,6337:Gtg/Atg,6337:Gtg/Atg	p.V2113M,p.V2113M,p.V2113M,p.V2113M	0.251	1.10295	0.806858	33	1.65e-05	1.59e-05	.,.,.,.	.,.,.,.	.,.,.,.	0.127	0.199	UBR4	0.2053	0	0	0	-24	39	39	5
ASC	G01-GEA-143-HI	Female	Affected	WB	1:19494654:T:A	1	19494654	T	A	ATG>AAG	ENSG00000127481	UBR4	1	0	0.492867	missense	4	ENST00000375217.2,ENST00000375226.2,ENST00000375254.3,ENST00000375267.2	missense,missense,missense,missense	c.3766A>T,c.3766A>T,c.3766A>T,c.3766A>T	3766:Atc/Ttc,3766:Atc/Ttc,3766:Atc/Ttc,3766:Atc/Ttc	p.I1256F,p.I1256F,p.I1256F,p.I1256F	0.198	0.798017	0.768991	24.9	.	.	.,.,.,.	.,.,.,.	.,.,.,.	0.127	0.199	UBR4	0.0025	0.0064	0	0	-10	24	24	-21
SPARK	SP0087596	Male	Unaffected	Saliva	1:19499499:G:A	1	19499499	G	A	CGC>CAC	ENSG00000127481	UBR4	1	0	0.492867	missense	4	ENST00000375217.2,ENST00000375226.2,ENST00000375254.3,ENST00000375267.2	missense,missense,missense,missense	c.3380C>T,c.3380C>T,c.3380C>T,c.3380C>T	3380:gCg/gTg,3380:gCg/gTg,3380:gCg/gTg,3380:gCg/gTg	p.A1127V,p.A1127V,p.A1127V,p.A1127V	0.096	0.145697	0.603214	.	7.42e-05	0.0001	.,.,.,.	.,.,.,.	.,.,.,.	0.127	0.199	UBR4	0.007	0	0	0	-11	46	2	-10
SPARK	SP0017096	Male	Affected	Saliva	1:19510605:T:C	1	19510605	T	C	ATT>ACT	ENSG00000127481	UBR4	1	0	0.492867	missense	4	ENST00000375217.2,ENST00000375226.2,ENST00000375254.3,ENST00000375267.2	missense,missense,missense,missense	c.2003A>G,c.2003A>G,c.2003A>G,c.2003A>G	2003:aAt/aGt,2003:aAt/aGt,2003:aAt/aGt,2003:aAt/aGt	p.N668S,p.N668S,p.N668S,p.N668S	0.069	0.310228	0.696934	.	.	.	.,.,.,.	.,.,.,.	.,.,.,.	0.127	0.199	UBR4	0.0015	0	0	0	-1	-36	-1	-2
SPARK	SP0062274	Male	Affected	Saliva	1:19513055:T:G	1	19513055	T	G	GTG>GGG	ENSG00000127481	UBR4	1	0	0.492867	missense	4	ENST00000375217.2,ENST00000375226.2,ENST00000375254.3,ENST00000375267.2	missense,missense,missense,missense	c.1729A>C,c.1729A>C,c.1729A>C,c.1729A>C	1729:Acg/Ccg,1729:Acg/Ccg,1729:Acg/Ccg,1729:Acg/Ccg	p.T577P,p.T577P,p.T577P,p.T577P	0.267	0.212876	0.85907	22.4	.	.	.,.,.,.	.,.,.,.	.,.,.,.	0.127	0.199	UBR4	0	0	0	0	4	-50	-21	21
SPARK	SP0063319	Male	Unaffected	Saliva	1:19519993:C:T	1	19519993	C	T	TCC>TTC	ENSG00000127481	UBR4	1	0	0.492867	synonymous	4	ENST00000375217.2,ENST00000375226.2,ENST00000375254.3,ENST00000375267.2	synonymous,synonymous,synonymous,synonymous	c.1077G>A,c.1077G>A,c.1077G>A,c.1077G>A	1077:cgG/cgA,1077:cgG/cgA,1077:cgG/cgA,1077:cgG/cgA	p.R359=,p.R359=,p.R359=,p.R359=	.	.	.	.	.	.	.,.,.,.	.,.,.,.	.,.,.,.	0.127	0.199	UBR4	0	0	0	0	-5	4	-33	-37
SPARK	SP0083936	Female	Unaffected	Saliva	1:19525064:C:T	1	19525064	C	T	GCT>GTT	ENSG00000127481	UBR4	1	0	0.492867	missense	4	ENST00000375217.2,ENST00000375226.2,ENST00000375254.3,ENST00000375267.2	missense,missense,missense,missense	c.619G>A,c.619G>A,c.619G>A,c.619G>A	619:Gca/Aca,619:Gca/Aca,619:Gca/Aca,619:Gca/Aca	p.A207T,p.A207T,p.A207T,p.A207T	0.024	0.70977	0.350381	.	.	3.98e-06	.,.,.,.	.,.,.,.	.,.,.,.	0.127	0.199	UBR4	0.0004	0	0	0	-17	-1	-29	-24
SSC	14099.p1	Male	Affected	Blood	1:19528292:T:G	1	19528292	T	G	GTG>GGG	ENSG00000127481	UBR4	1	0	0.492867	missense	4	ENST00000375217.2,ENST00000375226.2,ENST00000375254.3,ENST00000375267.2	missense,missense,missense,missense	c.194A>C,c.194A>C,c.194A>C,c.194A>C	194:cAc/cCc,194:cAc/cCc,194:cAc/cCc,194:cAc/cCc	p.H65P,p.H65P,p.H65P,p.H65P	0.121	2.0805	0.722168	24.2	.	.	.,.,.,.	.,.,.,.	.,.,.,.	0.127	0.199	UBR4	0.0001	0.0094	0	0	47	17	17	-12
SPARK	SP0025063	Male	Unaffected	Saliva	1:19577984:G:A	1	19577984	G	A	AGA>AAA	ENSG00000127463	EMC1	6.04e-14	5	0.377662	missense	4	ENST00000356068.2,ENST00000375199.3,ENST00000375208.3,ENST00000477853.1	missense,missense,missense,missense	c.20C>T,c.20C>T,c.20C>T,c.20C>T	20:tCt/tTt,20:tCt/tTt,20:tCt/tTt,20:tCt/tTt	p.S7F,p.S7F,p.S7F,p.S7F	0.042	0.335331	0.377706	.	8.34e-06	1.2e-05	.,.,.,.	.,.,.,.	.,.,.,.	1	1	EMC1	0.0001	0	0.0005	0	-39	-17	44	-17
SPARK	SP0032446	Male	Affected	Saliva	1:19583993:C:T	1	19583993	C	T	CCG>CTG	ENSG00000053372	MRTO4	0.869978	0	0.257966	missense	1	ENST00000330263.4	missense	c.319C>T	319:Cgc/Tgc	p.R107C	0.181	0.0576539	0.524125	23.7	.	.	.	.	.	1	1	MRTO4	0	0	0.0006	0.0786	12	-45	-46	22
SPARK	SP0149182	Male	Affected	Saliva	1:19584344:C:T	1	19584344	C	T	ACA>ATA	ENSG00000053372	MRTO4	0.869978	0	0.257966	missense	1	ENST00000330263.4	missense	c.359C>T	359:aCa/aTa	p.T120I	0.044	0.054989	0.421805	20.5	.	7.96e-06	.	.	.	1	1	MRTO4	0.0001	0	0	0	-8	3	-2	23
SPARK	SP0006667	Male	Affected	Saliva	1:19593923:C:A	1	19593923	C	A	ACA>AAA	ENSG00000211454	AKR7L	0.00438244	8	0.132014	missense	2	ENST00000420396.2,ENST00000429712.1	missense,missense	c.333G>T,c.867G>T	333:atG/atT,867:atG/atT	p.M111I,p.M289I	0.317	0.523396	.	23.1	.	.	.,.	.,.	.,.	1	1	AKR7L	0.0029	0.0004	0	0	-6	32	32	5
ASC	EGAN00001100990	Male	Affected	WB	1:19597271:G:A	1	19597271	G	A	AGT>AAT	ENSG00000211454	AKR7L	0.00438244	8	0.132014	synonymous	2	ENST00000420396.2,ENST00000429712.1	synonymous,synonymous	c.36C>T,c.373C>T	36:caC/caT,373:Ctg/Ttg	p.H12=,p.L125=	.	.	.	.	7.65e-05	3.59e-05	.,.	.,.	.,.	1	1	AKR7L	0	0	0	0.0002	-18	19	2	-29
SPARK	SP0066098	Female	Unaffected	Saliva	1:19609338:G:A	1	19609338	G	A	AGC>AAC	ENSG00000162482	AKR7A3	6.14e-10	9	0.091364	synonymous	1	ENST00000361640.4	synonymous	c.883C>T	883:Ctg/Ttg	p.L295=	.	.	.	.	.	.	.	.	.	1	1	AKR7A3	0.0001	0.0002	0	0	10	48	2	-7
SPARK	SP0066098	Female	Unaffected	Saliva	1:19611267:G:C	1	19611267	G	C	GGT>GCT	ENSG00000162482	AKR7A3	6.14e-10	9	0.091364	missense	1	ENST00000361640.4	missense	c.617C>G	617:aCc/aGc	p.T206S	0.253	0.27327	0.705901	.	.	.	.	.	.	1	1	AKR7A3	0.0048	0	0	0	42	-8	-6	-12
MSSNG	1-0721-003	Male	Affected	Blood	1:19611561:G:A	1	19611561	G	A	AGG>AAG	ENSG00000162482	AKR7A3	6.14e-10	9	0.091364	synonymous	1	ENST00000361640.4	synonymous	c.555C>T	555:ccC/ccT	p.P185=	.	.	.	.	8.24e-06	3.98e-06	.	.	.	1	1	AKR7A3	0.0098	0	0.0005	0	-9	20	-23	-49
SSC	11330.s1	Female	Unaffected	Blood	1:19638385:G:A	1	19638385	G	A	CGC>CAC	ENSG00000053371	AKR7A2	3.56e-06	8	0.0873867	synonymous	1	ENST00000235835.3	synonymous	c.234C>T	234:agC/agT	p.S78=	.	.	.	.	.	8.22e-06	.	.	.	1	1	AKR7A2	0.0004	0	0.0582	0	0	-10	7	-12
SPARK	SP0083732	Female	Affected	Saliva	1:19638545:G:A	1	19638545	G	A	GGC>GAC	ENSG00000053371	AKR7A2	3.56e-06	8	0.0873867	missense	1	ENST00000235835.3	missense	c.74C>T	74:gCc/gTc	p.A25V	0.01	1.49156	0.730953	.	.	.	.	.	.	1	1	AKR7A2	0.0001	0	0.0404	0	1	-22	2	-37
MSSNG	AU2525302	Male	Affected	Blood	1:19683982:CTTT:C	1	19683982	CTTT	C	.	ENSG00000077549	CAPZB	0.59216	1	0.201757	inframe_deletion	6	ENST00000264202.6,ENST00000264203.3,ENST00000375142.1,ENST00000375144.1,ENST00000401084.2,ENST00000433834.1	inframe_deletion,inframe_deletion,inframe_deletion,inframe_deletion,inframe_deletion,inframe_deletion	c.402_404del,c.480_482del,c.402_404del,c.366_368del,c.402_404del,c.489_491del	402-404:atAAAg/atg,480-482:atAAAg/atg,402-404:atAAAg/atg,366-368:atAAAg/atg,402-404:atAAAg/atg,489-491:atAAAg/atg	p.I134_K135delinsM,p.I160_K161delinsM,p.I134_K135delinsM,p.I122_K123delinsM,p.I134_K135delinsM,p.I163_K164delinsM	.	.	.	.	.	.	.,.,.,.,.,.	.,.,.,.,.,.	.,.,.,.,.,.	1	1	CAPZB	.	.	.	.	.	.	.	.
SPARK	SP0053071	Male	Affected	Saliva	1:19684011:G:A	1	19684011	G	A	TGA>TAA	ENSG00000077549	CAPZB	0.59216	1	0.201757	missense	6	ENST00000264202.6,ENST00000264203.3,ENST00000375142.1,ENST00000375144.1,ENST00000401084.2,ENST00000433834.1	missense,missense,missense,missense,missense,missense	c.376C>T,c.454C>T,c.376C>T,c.340C>T,c.376C>T,c.463C>T	376:Cat/Tat,454:Cat/Tat,376:Cat/Tat,340:Cat/Tat,376:Cat/Tat,463:Cat/Tat	p.H126Y,p.H152Y,p.H126Y,p.H114Y,p.H126Y,p.H155Y	0.253	2.7256	0.906058	25.3	.	.	.,.,.,.,.,.	.,.,.,.,.,.	.,.,.,.,.,.	1	1	CAPZB	0.0003	0	0.0002	0	35	15	47	-14
SPARK	SP0073069	Female	Unaffected	Saliva	1:19775404:G:A	1	19775404	G	A	GGG>GAG	ENSG00000077549	CAPZB	0.59216	1	0.201757	missense	5	ENST00000264202.6,ENST00000264203.3,ENST00000375142.1,ENST00000401084.2,ENST00000433834.1	intron,missense,intron,intron,intron	c.4-29160C>T,c.5C>T,c.4-29160C>T,c.4-29160C>T,c.91-29160C>T	.,5:cCc/cTc,.,.,.	.,p.P2L,.,.,.	0.101	.	.	.	.	.	.,.,.,.,.	.,.,.,.,.	.,.,.,.,.	0	0.002	.	.	.	.	.	.	.	.	.
SPARK	SP0061380	Female	Unaffected	Saliva	1:19992431:A:G	1	19992431	A	G	AAC>AGC	ENSG00000158748	HTR6	0.00106725	7	.	missense	1	ENST00000289753.1	missense	c.185A>G	185:aAc/aGc	p.N62S	0.372	1.57768	0.61558	25.2	1.74e-05	1.21e-05	.	.	.	1	1	HTR6	0.0004	0	0	0	1	-22	1	10
SSC	12324.s1	Female	Unaffected	Blood	1:20009872:G:C	1	20009872	G	C	TGG>TCG	ENSG00000162542	TMCO4	9.98e-13	7	0.0555099	synonymous	3	ENST00000294543.6,ENST00000375122.2,ENST00000375127.1	synonymous,synonymous,synonymous	c.1566C>G,c.1446C>G,c.1566C>G	1566:acC/acG,1446:acC/acG,1566:acC/acG	p.T522=,p.T482=,p.T522=	.	.	.	.	.	.	.,.,.	.,.,.	.,.,.	1	1	TMCO4	0.0002	0	0	0	35	-8	5	15
SPARK	SP0103125	Female	Unaffected	Saliva	1:20020974:C:T	1	20020974	C	T	ACG>ATG	ENSG00000162542	TMCO4	9.98e-13	7	0.0555099	missense	3	ENST00000294543.6,ENST00000375122.2,ENST00000375127.1	missense,missense,missense	c.1453G>A,c.1333G>A,c.1453G>A	1453:Gtg/Atg,1333:Gtg/Atg,1453:Gtg/Atg	p.V485M,p.V445M,p.V485M	0.321	0.517822	0.545656	34	2.48e-05	1.99e-05	.,.,.	.,.,.	.,.,.	1	1	TMCO4	0	0	0	0	37	24	-47	-44
SPARK	SP0026280	Male	Unaffected	Saliva	1:20230774:T:C	1	20230774	T	C	ATC>ACC	ENSG00000169914	OTUD3	2.63e-05	5	0.227527	synonymous	1	ENST00000375120.3	synonymous	c.621T>C	621:caT/caC	p.H207=	.	.	.	.	.	.	.	.	.	1	1	OTUD3	0	0	0	0	1	-8	-8	-2
ASC	DEASD_0044_001	Male	Affected	WB	1:20517220:G:A	1	20517220	G	A	CGT>CAT	ENSG00000162543	UBXN10	0.000293935	6	0.0623087	missense	1	ENST00000375099.3	missense	c.166G>A	166:Gtg/Atg	p.V56M	0.05	0.133414	0.212541	.	2.49e-05	2.81e-05	.	.	.	1	1	UBXN10	0	0	0.0012	0	5	40	5	48
SPARK	SP0080000	Male	Unaffected	Saliva	1:20640854:C:A	1	20640854	C	A	TCC>TAC	ENSG00000158816	VWA5B1	.	7	0.0536269	missense	4	ENST00000289815.8,ENST00000289825.4,ENST00000375079.2,ENST00000375083.4	missense,5_prime_UTR,missense,missense	c.332C>A,c.-518C>A,c.332C>A,c.332C>A	332:tCc/tAc,.,332:tCc/tAc,332:tCc/tAc	p.S111Y,.,p.S111Y,p.S111Y	0.057	.	0.313199	24.7	.	.	.,.,.,.	.,.,.,.	.,.,.,.	1	0.954	VWA5B1	0	0	0	0	-39	17	-3	16
SPARK	SP0080000	Male	Unaffected	Saliva	1:20640864:G:A	1	20640864	G	A	CGG>CAG	ENSG00000158816	VWA5B1	.	7	0.0536269	synonymous	4	ENST00000289815.8,ENST00000289825.4,ENST00000375079.2,ENST00000375083.4	synonymous,5_prime_UTR,synonymous,synonymous	c.342G>A,c.-508G>A,c.342G>A,c.342G>A	342:ccG/ccA,.,342:ccG/ccA,342:ccG/ccA	p.P114=,.,p.P114=,p.P114=	.	.	.	.	.	0	.,.,.,.	.,.,.,.	.,.,.,.	1	0.954	VWA5B1	0.968	0	0	0	2	7	1	6
MSSNG	AU2281301	Male	Affected	Blood	1:20659339:G:T	1	20659339	G	T	AGG>ATG	ENSG00000158816	VWA5B1	.	7	0.0536269	missense	4	ENST00000289815.8,ENST00000289825.4,ENST00000375079.2,ENST00000375083.4	missense,missense,missense,missense	c.1653G>T,c.804G>T,c.1653G>T,c.1653G>T	1653:gaG/gaT,804:gaG/gaT,1653:gaG/gaT,1653:gaG/gaT	p.E551D,p.E268D,p.E551D,p.E551D	0.16	.	0.517243	24.3	.	.	.,.,.,.	.,.,.,.	.,.,.,.	1	1	VWA5B1	0.005	0	0.0001	0	21	1	15	0
SSC	13162.p1	Male	Affected	Blood	1:20966445:C:T	1	20966445	C	T	CCG>CTG	ENSG00000158828	PINK1	4.08e-07	6	0.251939	stop_gained	1	ENST00000321556.4	stop_gained	c.736C>T	736:Cga/Tga	p.R246*	.	.	.	41	3.17e-05	2.83e-05	HC	.	.	1	1	PINK1	0	0	0	0.0935	-46	-18	42	40
SPARK	SP0019021	Female	Unaffected	Saliva	1:21011499:G:C	1	21011499	G	C	AGG>ACG	ENSG00000117245	KIF17	3.34e-13	5	0.111017	synonymous	3	ENST00000247986.2,ENST00000375044.1,ENST00000400463.3	synonymous,synonymous,synonymous	c.2034C>G,c.1734C>G,c.2034C>G	2034:gcC/gcG,1734:gcC/gcG,2034:gcC/gcG	p.A678=,p.A578=,p.A678=	.	.	.	.	.	.	.,.,.	.,.,.	.,.,.	1	1	KIF17	0	0	0.0002	0	14	11	-18	12
SPARK	SP0018739	Male	Unaffected	Saliva	1:21071374:CTTCT:C	1	21071374	CTTCT	C	.	ENSG00000127483	HP1BP3	0.991643	1	0.645013	frameshift	2	ENST00000312239.5,ENST00000375003.2	frameshift,frameshift	c.1574_1577del,c.1118_1121del	1574-1577:aAGAAg/ag,1118-1121:aAGAAg/ag	p.K525Sfs*10,p.K373Sfs*10	.	.	.	.	8.24e-06	3.98e-06	HC,HC	.,.	.,.	0.991	0.991	HP1BP3	.	.	.	.	.	.	.	.
SPARK	SP0134877	Male	Unaffected	Saliva	1:21076267:G:A	1	21076267	G	A	AGA>AAA	ENSG00000127483	HP1BP3	0.991643	1	0.645013	synonymous	2	ENST00000312239.5,ENST00000375003.2	synonymous,synonymous	c.1090C>T,c.634C>T	1090:Ctg/Ttg,634:Ctg/Ttg	p.L364=,p.L212=	.	.	.	.	.	.	.,.	.,.	.,.	0.991	0.991	HP1BP3	0	0	0	0	24	-7	-14	-7
SPARK	SP0015627	Female	Affected	Saliva	1:21554491:T:G	1	21554491	T	G	GTG>GGG	ENSG00000117298	ECE1	0.999769	1	0.178731	missense	5	ENST00000264205.6,ENST00000357071.4,ENST00000374893.6,ENST00000415912.2,ENST00000436918.2	missense,missense,missense,missense,missense	c.1705A>C,c.1678A>C,c.1714A>C,c.1666A>C,c.1714A>C	1705:Acc/Ccc,1678:Acc/Ccc,1714:Acc/Ccc,1666:Acc/Ccc,1714:Acc/Ccc	p.T569P,p.T560P,p.T572P,p.T556P,p.T572P	0.816	1.752	0.69871	29.4	.	.	.,.,.,.,.	.,.,.,.,.	.,.,.,.,.	1	1	ECE1	0.0001	0.0095	0.0009	0	-6	43	22	-38
SSC	14308.p1	Male	Affected	Blood	1:21584017:C:T	1	21584017	C	T	ACC>ATC	ENSG00000117298	ECE1	0.999769	1	0.178731	splice_donor	5	ENST00000264205.6,ENST00000357071.4,ENST00000374893.6,ENST00000415912.2,ENST00000436918.2	splice_donor,splice_donor,splice_donor,splice_donor,splice_donor	c.819+1G>A,c.792+1G>A,c.828+1G>A,c.780+1G>A,c.828+1G>A	.,.,.,.,.	.,.,.,.,.	.	.	.	27.7	.	.	HC,HC,HC,HC,HC	.,.,.,.,.	.,.,.,.,.	1	1	ECE1	0.0004	0	0.0164	0.9908	-24	32	-39	1
SPARK	SP0037961	Male	Unaffected	Saliva	1:21585269:C:T	1	21585269	C	T	ACC>ATC	ENSG00000117298	ECE1	0.999769	1	0.178731	missense	5	ENST00000264205.6,ENST00000357071.4,ENST00000374893.6,ENST00000415912.2,ENST00000436918.2	missense,missense,missense,missense,missense	c.670G>A,c.643G>A,c.679G>A,c.631G>A,c.679G>A	670:Gtc/Atc,643:Gtc/Atc,679:Gtc/Atc,631:Gtc/Atc,679:Gtc/Atc	p.V224I,p.V215I,p.V227I,p.V211I,p.V227I	0.25	1.08132	0.499388	25.5	.	.	.,.,.,.,.	.,.,.,.,.	.,.,.,.,.	1	1	ECE1	0.001	0	0.0141	0	3	-47	4	42
SSC	12799.s1	Male	Unaffected	Blood	1:21616684:G:A	1	21616684	G	A	CGC>CAC	ENSG00000117298	ECE1	0.999769	1	0.178731	missense	4	ENST00000264205.6,ENST00000374893.6,ENST00000415912.2,ENST00000436918.2	missense,intron,intron,intron	c.8C>T,c.52-35C>T,c.4-35C>T,c.52-35C>T	8:gCg/gTg,.,.,.	p.A3V,.,.,.	0.237	.	0.753471	21.8	.	0	.,.,.,.	.,.,.,.	.,.,.,.	0.003	0.008	.	.	.	.	.	.	.	.	.
SPARK	SP0059228	Male	Affected	Saliva	1:21793803:G:A	1	21793803	G	A	GGC>GAC	ENSG00000142794	NBPF3	1.98e-11	6	0.264893	splice_donor	4	ENST00000318220.6,ENST00000318249.5,ENST00000342104.5,ENST00000454000.2	splice_donor,intron,intron,intron	c.-181+1G>A,c.134-1378G>A,c.134-1378G>A,c.134-3322G>A	.,.,.,.	.,.,.,.	.	.	.	.	.	.	LC,.,.,.	5UTR_SPLICE,.,.,.	NON_CAN_SPLICE,.,.,.	.	.	.	.	.	.	.	.	.	.	.
ASC	10C105010	Male	Affected	CL	1:21798182:G:A	1	21798182	G	A	CGG>CAG	ENSG00000142794	NBPF3	1.98e-11	6	0.264893	synonymous	4	ENST00000318220.6,ENST00000318249.5,ENST00000342104.5,ENST00000454000.2	synonymous,synonymous,synonymous,synonymous	c.399G>A,c.567G>A,c.567G>A,c.357G>A	399:ccG/ccA,567:ccG/ccA,567:ccG/ccA,357:ccG/ccA	p.P133=,p.P189=,p.P189=,p.P119=	.	.	.	.	4.13e-05	1.99e-05	.,.,.,.	.,.,.,.	.,.,.,.	1	1	NBPF3	0.019	0	0	0	2	-14	2	-15
SPARK	SP0006047	Male	Unaffected	Saliva	1:21887636:G:C	1	21887636	G	C	AGC>ACC	ENSG00000162551	ALPL	0.0011065	3	0.0678378	missense	5	ENST00000374832.1,ENST00000374840.3,ENST00000425315.2,ENST00000539907.1,ENST00000540617.1	missense,missense,missense,intron,missense	c.228G>C,c.228G>C,c.228G>C,c.66+398G>C,c.63G>C	228:caG/caC,228:caG/caC,228:caG/caC,.,63:caG/caC	p.Q76H,p.Q76H,p.Q76H,.,p.Q21H	0.912	1.20105	0.568284	27.7	.	.	.,.,.,.,.	.,.,.,.,.	.,.,.,.,.	0.915	0.896	ALPL	0.0136	0.0019	0	0	-5	-46	-41	-5
SPARK	SP0011071	Male	Affected	Saliva	1:21900300:C:A	1	21900300	C	A	ACC>AAC	ENSG00000162551	ALPL	0.0011065	3	0.0678378	splice_region	7	ENST00000374829.1,ENST00000374830.1,ENST00000374832.1,ENST00000374840.3,ENST00000425315.2,ENST00000539907.1,ENST00000540617.1	upstream_gene,intron,splice_region,splice_region,splice_region,splice_region,splice_region	.,c.-65-1926C>A,c.997+8C>A,c.997+8C>A,c.997+8C>A,c.766+8C>A,c.832+8C>A	.,.,.,.,.,.,.	.,.,.,.,.,.,.	.	.	.	.	.	3.99e-06	.,.,.,.,.,.,.	.,.,.,.,.,.,.	.,.,.,.,.,.,.	0.915	0.907	ALPL	0	0	0	0.0003	-50	-3	-5	-8
ASC	DEASD_0277_001	Male	Affected	WB	1:21929359:C:T	1	21929359	C	T	ACG>ATG	ENSG00000076864	RAP1GAP	0.974157	1	0.129068	synonymous	5	ENST00000290101.4,ENST00000374761.2,ENST00000374763.2,ENST00000374765.4,ENST00000542643.2	synonymous,synonymous,synonymous,synonymous,synonymous	c.1668G>A,c.1569G>A,c.1731G>A,c.1476G>A,c.1554G>A	1668:ccG/ccA,1569:ccG/ccA,1731:ccG/ccA,1476:ccG/ccA,1554:ccG/ccA	p.P556=,p.P523=,p.P577=,p.P492=,p.P518=	.	.	.	.	.	8.18e-06	.,.,.,.,.	.,.,.,.,.	.,.,.,.,.	1	1	RAP1GAP	0	0	0	0	-21	26	-21	-48
SSC	13800.p1	Male	Affected	Blood	1:21930203:G:A	1	21930203	G	A	CGC>CAC	ENSG00000076864	RAP1GAP	0.974157	1	0.129068	missense	5	ENST00000290101.4,ENST00000374761.2,ENST00000374763.2,ENST00000374765.4,ENST00000542643.2	intron,intron,missense,intron,intron	c.1621-797C>T,c.1522-797C>T,c.1631C>T,c.1429-797C>T,c.1506+125C>T	.,.,1631:gCg/gTg,.,.	.,.,p.A544V,.,.	0.074	.	.	.	.	8.77e-06	.,.,.,.,.	.,.,.,.,.	.,.,.,.,.	0.193	0.017	.	.	.	.	.	.	.	.	.
SPARK	SP0008060	Female	Affected	Saliva	1:21945531:G:A	1	21945531	G	A	CGG>CAG	ENSG00000076864	RAP1GAP	0.974157	1	0.129068	missense	5	ENST00000290101.4,ENST00000374761.2,ENST00000374763.2,ENST00000374765.4,ENST00000542643.2	missense,missense,missense,missense,missense	c.245C>T,c.146C>T,c.53C>T,c.53C>T,c.53C>T	245:cCg/cTg,146:cCg/cTg,53:cCg/cTg,53:cCg/cTg,53:cCg/cTg	p.P82L,p.P49L,p.P18L,p.P18L,p.P18L	0.662	1.82917	0.787645	33	1.78e-05	1.31e-05	.,.,.,.,.	.,.,.,.,.	.,.,.,.,.	1	1	RAP1GAP	0.0008	0	0.0042	0	34	26	-17	26
MSSNG	AU2236301	Male	Affected	Blood	1:21952794:T:C	1	21952794	T	C	TTA>TCA	ENSG00000076864	RAP1GAP	0.974157	1	0.129068	splice_region	4	ENST00000290101.4,ENST00000374761.2,ENST00000374765.4,ENST00000542643.2	splice_region,upstream_gene,splice_region,splice_region	c.174+3A>G,.,c.-19+3A>G,c.-19+3A>G	.,.,.,.	.,.,.,.	.	.	.	.	.	.	.,.,.,.	.,.,.,.	.,.,.,.	0.443	0.742	RAP1GAP	.	.	.	.	.	.	.	.
MSSNG	7-0369-003	Male	Affected	Blood	1:22030031:C:T	1	22030031	C	T	ACA>ATA	ENSG00000090686	USP48	0.999997	0	0.394091	missense	4	ENST00000308271.9,ENST00000374732.3,ENST00000400301.1,ENST00000529637.1	missense,missense,missense,missense	c.2596G>A,c.1210G>A,c.2596G>A,c.2632G>A	2596:Gtc/Atc,1210:Gtc/Atc,2596:Gtc/Atc,2632:Gtc/Atc	p.V866I,p.V404I,p.V866I,p.V878I	0.08	0.260644	0.626696	.	.	.	.,.,.,.	.,.,.,.	.,.,.,.	0.901	0.918	USP48	0	0	0.0002	0	3	39	3	1
ASC	10C108736	Male	Affected	CL	1:22030752:T:A	1	22030752	T	A	TTA>TAA	ENSG00000090686	USP48	0.999997	0	0.394091	splice_region	4	ENST00000308271.9,ENST00000374732.3,ENST00000400301.1,ENST00000529637.1	splice_region,splice_region,splice_region,splice_region	c.2515+3A>T,c.1129+3A>T,c.2515+3A>T,c.2551+3A>T	.,.,.,.	.,.,.,.	.	.	.	.	.	.	OS,OS,OS,OS	.,.,.,.	.,.,.,.	0.901	0.918	USP48	0.0001	0	0.0012	0.9533	-30	26	20	3
MSSNG	1-0441-003	Male	Affected	Blood	1:22030752:T:A	1	22030752	T	A	TTA>TAA	ENSG00000090686	USP48	0.999997	0	0.394091	splice_region	4	ENST00000308271.9,ENST00000374732.3,ENST00000400301.1,ENST00000529637.1	splice_region,splice_region,splice_region,splice_region	c.2515+3A>T,c.1129+3A>T,c.2515+3A>T,c.2551+3A>T	.,.,.,.	.,.,.,.	.	.	.	.	.	.	OS,OS,OS,OS	.,.,.,.	.,.,.,.	0.901	0.918	USP48	0.0001	0	0.0012	0.9533	-30	26	20	3
SPARK	SP0034899	Male	Unaffected	Saliva	1:22032632:G:A	1	22032632	G	A	CGC>CAC	ENSG00000090686	USP48	0.999997	0	0.394091	missense	4	ENST00000308271.9,ENST00000374732.3,ENST00000400301.1,ENST00000529637.1	missense,missense,missense,missense	c.2260C>T,c.874C>T,c.2260C>T,c.2296C>T	2260:Cgg/Tgg,874:Cgg/Tgg,2260:Cgg/Tgg,2296:Cgg/Tgg	p.R754W,p.R292W,p.R754W,p.R766W	0.418	1.05155	0.705779	34	8.25e-06	3.98e-06	.,.,.,.	.,.,.,.	.,.,.,.	0.901	0.918	USP48	0	0	0.0004	0.0897	-13	48	48	-13
SSC	14309.s1	Female	Unaffected	Blood	1:22032962:C:T	1	22032962	C	T	TCT>TTT	ENSG00000090686	USP48	0.999997	0	0.394091	missense	4	ENST00000308271.9,ENST00000374732.3,ENST00000400301.1,ENST00000529637.1	missense,missense,missense,missense	c.2209G>A,c.823G>A,c.2209G>A,c.2245G>A	2209:Gag/Aag,823:Gag/Aag,2209:Gag/Aag,2245:Gag/Aag	p.E737K,p.E275K,p.E737K,p.E749K	0.084	0.363688	0.368542	25.9	.	.	.,.,.,.	.,.,.,.	.,.,.,.	0.901	0.918	USP48	0.0084	0	0	0	33	-50	-2	12
SPARK	SP0088781	Female	Unaffected	Saliva	1:22079481:T:A	1	22079481	T	A	CTT>CAT	ENSG00000090686	USP48	0.999997	0	0.394091	splice_region	4	ENST00000308271.9,ENST00000400301.1,ENST00000421625.2,ENST00000529637.1	splice_region,splice_region,splice_region,splice_region	c.540+4A>T,c.540+4A>T,c.540+4A>T,c.540+4A>T	.,.,.,.	.,.,.,.	.	.	.	.	.	.	.,.,.,.	.,.,.,.	.,.,.,.	0.685	0.706	USP48	0.0001	0	0.0001	0.0013	32	44	8	4
SPARK	SP0075922	Female	Affected	Saliva	1:22140890:G:T	1	22140890	G	T	AGC>ATC	ENSG00000187942	LDLRAD2	0.000195123	6	0.0531407	splice_acceptor	2	ENST00000344642.2,ENST00000543870.1	splice_acceptor,splice_acceptor	c.86-1G>T,c.86-1G>T	.,.	.,.	.	.	.	24.1	.	.	HC,HC	.,.	.,.	1	1	LDLRAD2	0.0234	0.4684	0	0	27	1	16	1
SPARK	SP0052719	Male	Affected	Saliva	1:22160354:G:A	1	22160354	G	A	AGG>AAG	ENSG00000142798	HSPG2	6.95e-06	1	0.0599504	synonymous	1	ENST00000374695.3	synonymous	c.10785C>T	10785:ccC/ccT	p.P3595=	.	.	.	.	.	.	.	.	.	1	0.994	HSPG2	0.0134	0	0	0.0023	-8	10	-8	-45
SPARK	SP0082859	Female	Affected	Saliva	1:22161367:C:T	1	22161367	C	T	TCG>TTG	ENSG00000142798	HSPG2	6.95e-06	1	0.0599504	missense	1	ENST00000374695.3	missense	c.10525G>A	10525:Gaa/Aaa	p.E3509K	0.441	0.830267	0.652062	24.2	0.0002	0.0002	.	.	.	1	0.994	HSPG2	0.0024	0	0	0	-27	30	30	-32
SSC	13296.s1	Female	Unaffected	Blood	1:22168068:C:T	1	22168068	C	T	CCG>CTG	ENSG00000142798	HSPG2	6.95e-06	1	0.0599504	missense	2	ENST00000374695.3,ENST00000430507.1	missense,downstream_gene	c.9292G>A,.	9292:Ggt/Agt,.	p.G3098S,.	0.747	0.766556	0.658723	34	2.48e-05	2.79e-05	.,.	.,.	.,.	1	0.994	HSPG2	0.0018	0	0.0056	0	-2	33	33	0
SSC	11374.s1	Female	Unaffected	Blood	1:22172649:C:T	1	22172649	C	T	ACT>ATT	ENSG00000142798	HSPG2	6.95e-06	1	0.0599504	missense	2	ENST00000374695.3,ENST00000430507.1	missense,downstream_gene	c.8416G>A,.	8416:Gtc/Atc,.	p.V2806I,.	0.071	0.177791	0.46594	20.5	.	.	.,.	.,.	.,.	1	0.994	HSPG2	0.0001	0	0	0	22	-1	-48	47
ASC	NDAR_INVWK012EYC_wes1	Male	Affected	WB	1:22174444:C:T	1	22174444	C	T	GCT>GTT	ENSG00000142798	HSPG2	6.95e-06	1	0.0599504	splice_region	2	ENST00000374695.3,ENST00000430507.1	splice_region,splice_region	c.7873+7G>A,c.*1222+7G>A	.,.	.,.	.	.	.	.	.	.	.,.	.,.	.,.	1	1	HSPG2	0	0	0	0	-4	25	7	5
SPARK	SP0139290	Female	Affected	Saliva	1:22175274:C:A	1	22175274	C	A	ACG>AAG	ENSG00000142798	HSPG2	6.95e-06	1	0.0599504	synonymous	2	ENST00000374695.3,ENST00000430507.1	synonymous,3_prime_UTR	c.7599G>T,c.*948G>T	7599:gcG/gcT,.	p.A2533=,.	.	.	.	.	.	.	.,.	.,.	.,.	1	0.994	HSPG2	0.0069	0	0.0005	0	-29	8	8	1
SSC	13176.s1	Female	Unaffected	Blood	1:22179441:G:A	1	22179441	G	A	CGC>CAC	ENSG00000142798	HSPG2	6.95e-06	1	0.0599504	missense	2	ENST00000374695.3,ENST00000430507.1	missense,missense	c.6562C>T,c.400C>T	6562:Cgt/Tgt,400:Cgt/Tgt	p.R2188C,p.R134C	0.261	0.918071	0.603413	29.4	.	.	.,.	.,.	.,.	1	1	HSPG2	0.0003	0	0.0251	0.0012	0	27	16	-29
SPARK	SP0125472	Male	Affected	Saliva	1:22180817:C:T	1	22180817	C	T	CCG>CTG	ENSG00000142798	HSPG2	6.95e-06	1	0.0599504	missense	2	ENST00000374695.3,ENST00000430507.1	missense,missense	c.6308G>A,c.158G>A	6308:cGg/cAg,158:cGg/cAg	p.R2103Q,p.R53Q	0.362	0.840447	0.376314	33	0.0001	4.37e-05	.,.	.,.	.,.	1	1	HSPG2	0.4278	0	0	0	-2	-11	-2	-11
SPARK	SP0016080	Female	Unaffected	Saliva	1:22198847:C:T	1	22198847	C	T	CCC>CTC	ENSG00000142798	HSPG2	6.95e-06	1	0.0599504	synonymous	1	ENST00000374695.3	synonymous	c.4053G>A	4053:ggG/ggA	p.G1351=	.	.	.	.	.	0	.	.	.	1	0.994	HSPG2	0.0044	0	0.0001	0	-2	-34	-21	-11
SSC	11442.p1	Male	Affected	Blood	1:22199230:G:T	1	22199230	G	T	TGC>TTC	ENSG00000142798	HSPG2	6.95e-06	1	0.0599504	stop_gained	1	ENST00000374695.3	stop_gained	c.3912C>A	3912:tgC/tgA	p.C1304*	.	.	.	38	.	0	HC	.	.	1	0.994	HSPG2	0.0005	0	0	0	27	-3	18	-3
SPARK	SP0014140	Male	Affected	Saliva	1:22207303:C:T	1	22207303	C	T	ACG>ATG	ENSG00000142798	HSPG2	6.95e-06	1	0.0599504	missense	1	ENST00000374695.3	missense	c.1844G>A	1844:cGt/cAt	p.R615H	0.051	0.261867	0.308628	22.6	0.0003	0.0002	.	.	.	1	0.994	HSPG2	0.0002	0.0002	0	0	-20	25	-7	6
SPARK	SP0128722	Female	Affected	Saliva	1:22214482:G:A	1	22214482	G	A	CGA>CAA	ENSG00000142798	HSPG2	6.95e-06	1	0.0599504	missense	1	ENST00000374695.3	missense	c.652C>T	652:Cgc/Tgc	p.R218C	0.691	0.371563	0.662308	26.5	1.65e-05	2.39e-05	.	.	.	1	0.994	HSPG2	0.0001	0	0.0096	0	28	-26	-48	5
SPARK	SP0119755	Female	Affected	Saliva	1:22217179:G:A	1	22217179	G	A	CGG>CAG	ENSG00000142798	HSPG2	6.95e-06	1	0.0599504	stop_gained	1	ENST00000374695.3	stop_gained	c.253C>T	253:Cga/Tga	p.R85*	.	.	.	38	8.27e-06	1.19e-05	HC	.	.	1	0.994	HSPG2	0.0187	0.0008	0	0	-38	8	-31	-8
MSSNG	AU4033305	Male	Affected	Blood	1:22313083:C:T	1	22313083	C	T	GCG>GTG	ENSG00000219073	CELA3B	2.12e-10	8	.	synonymous	1	ENST00000337107.6	synonymous	c.702C>T	702:ggC/ggT	p.G234=	.	.	.	.	0.0008	0.0005	.	.	.	1	1	CELA3B	0.0674	0	0.0001	0	42	-25	-2	-8
ASC	09C79779	Male	Affected	CL	1:22313131:C:T	1	22313131	C	T	CCA>CTA	ENSG00000219073	CELA3B	2.12e-10	8	.	synonymous	1	ENST00000337107.6	synonymous	c.750C>T	750:ccC/ccT	p.P250=	.	.	.	.	.	.	.	.	.	1	1	CELA3B	0.0133	0	0	0.0027	-6	17	-2	45
ASC	G01-GEA-129-HI	Male	Affected	WB	1:22329556:C:T	1	22329556	C	T	GCG>GTG	ENSG00000142789	CELA3A	9.82e-08	7	.	missense	2	ENST00000290122.3,ENST00000374663.1	missense,missense	c.104C>T,c.104C>T	104:gCg/gTg,104:gCg/gTg	p.A35V,p.A35V	0.553	0.268658	.	24.2	8.62e-06	2.48e-05	.,.	.,.	.,.	1	1	CELA3A	0	0	0.0027	0.0044	13	-23	-10	25
ASC	272-06-106053	Male	Affected	WB	1:22332024:G:A	1	22332024	G	A	CGG>CAG	ENSG00000142789	CELA3A	9.82e-08	7	.	missense	2	ENST00000290122.3,ENST00000374663.1	missense,missense	c.214G>A,c.214G>A	214:Ggc/Agc,214:Ggc/Agc	p.G72S,p.G72S	0.532	0.456115	.	29.3	4.12e-05	3.98e-05	.,.	.,.	.,.	1	1	CELA3A	0.0002	0	0	0.0038	2	-31	8	13
MSSNG	1-0669-003	Female	Affected	Blood	1:22404979:C:T	1	22404979	C	T	ACA>ATA	ENSG00000070831	CDC42	0.656574	2	0.784739	missense	4	ENST00000315554.8,ENST00000344548.3,ENST00000400259.1,ENST00000421089.2	missense,missense,missense,5_prime_UTR	c.8C>T,c.8C>T,c.8C>T,c.-43C>T	8:aCa/aTa,8:aCa/aTa,8:aCa/aTa,.	p.T3I,p.T3I,p.T3I,.	0.527	2.58628	0.845464	24.8	.	.	.,.,.,.	.,.,.,.	.,.,.,.	0.998	0.998	CDC42	0.0001	0	0	0	-1	-9	-31	35
SPARK	SP0063809	Female	Affected	Saliva	1:22418007:A:G	1	22418007	A	G	TAT>TGT	ENSG00000070831	CDC42	0.656574	2	0.784739	synonymous	4	ENST00000315554.8,ENST00000344548.3,ENST00000400259.1,ENST00000421089.2	downstream_gene,synonymous,synonymous,synonymous	.,c.573A>G,c.573A>G,c.699A>G	.,573:ctA/ctG,573:ctA/ctG,699:ctA/ctG	.,p.L191=,p.L191=,p.L233=	.	.	.	.	8.31e-06	1.2e-05	.,.,.,.	.,.,.,.	.,.,.,.	0.616	0.563	CDC42	0	0	0	0	-38	-13	34	-13
SSC	11800.s1	Male	Unaffected	Blood	1:22816653:T:C	1	22816653	T	C	TTT>TCT	ENSG00000184677	ZBTB40	1.21e-05	3	0.386042	missense	3	ENST00000374651.4,ENST00000375647.4,ENST00000404138.1	missense,missense,missense	c.212T>C,c.212T>C,c.212T>C	212:tTt/tCt,212:tTt/tCt,212:tTt/tCt	p.F71S,p.F71S,p.F71S	0.874	0.667425	0.738388	28.8	.	.	.,.,.	.,.,.	.,.,.	1	1	ZBTB40	0.0001	0	0.0001	0	-42	-17	21	-17
SSC	12828.p1	Female	Affected	Blood	1:22843873:G:A	1	22843873	G	A	CGG>CAG	ENSG00000184677	ZBTB40	1.21e-05	3	0.386042	missense	3	ENST00000374651.4,ENST00000375647.4,ENST00000404138.1	missense,missense,missense	c.2413G>A,c.2749G>A,c.2749G>A	2413:Ggg/Agg,2749:Ggg/Agg,2749:Ggg/Agg	p.G805R,p.G917R,p.G917R	0.458	1.59899	0.929425	28.3	0.0001	6.76e-05	.,.,.	.,.,.	.,.,.	1	1	ZBTB40	0.0001	0	0	0	23	-36	43	-16
SPARK	SP0017629	Female	Affected	Saliva	1:22848940:C:T	1	22848940	C	T	TCA>TTA	ENSG00000184677	ZBTB40	1.21e-05	3	0.386042	synonymous	3	ENST00000374651.4,ENST00000375647.4,ENST00000404138.1	synonymous,synonymous,synonymous	c.2946C>T,c.3282C>T,c.3282C>T	2946:gtC/gtT,3282:gtC/gtT,3282:gtC/gtT	p.V982=,p.V1094=,p.V1094=	.	.	.	.	.	3.98e-06	.,.,.	.,.,.	.,.,.	1	1	ZBTB40	0	0	0.0001	0.2748	-9	-19	-3	16
SPARK	SP0083101	Male	Affected	Saliva	1:22852765:G:T	1	22852765	G	T	GGG>GTG	ENSG00000184677	ZBTB40	1.21e-05	3	0.386042	missense	3	ENST00000374651.4,ENST00000375647.4,ENST00000404138.1	missense,missense,missense	c.3260G>T,c.3596G>T,c.3596G>T	3260:gGg/gTg,3596:gGg/gTg,3596:gGg/gTg	p.G1087V,p.G1199V,p.G1199V	0.144	0.668497	0.595912	23.4	.	3.98e-06	.,.,.	.,.,.	.,.,.	1	1	ZBTB40	0.0004	0	0.0015	0	8	35	7	-32
SPARK	SP0046117	Male	Unaffected	Saliva	1:22895850:A:C	1	22895850	A	C	GAG>GCG	ENSG00000070886	EPHA8	1.14e-08	3	0.139278	splice_region	3	ENST00000166244.3,ENST00000374644.4,ENST00000538803.1	splice_region,splice_region,splice_region	c.159+4A>C,c.159+4A>C,c.159+4A>C	.,.,.	.,.,.	.	.	.	.	.	.	.,.,.	.,.,.	.,.,.	1	1	EPHA8	0	0	0.041	0.6127	32	-4	32	-4
SPARK	SP0120939	Male	Unaffected	Saliva	1:22915508:G:T	1	22915508	G	T	CGC>CTC	ENSG00000070886	EPHA8	1.14e-08	3	0.139278	missense	3	ENST00000166244.3,ENST00000374644.4,ENST00000538803.1	missense,missense,missense	c.1124G>T,c.1124G>T,c.1124G>T	1124:cGc/cTc,1124:cGc/cTc,1124:cGc/cTc	p.R375L,p.R375L,p.R375L	0.026	0.262356	0.341248	.	2.63e-05	1.62e-05	.,.,.	.,.,.	.,.,.	1	1	EPHA8	0.001	0	0.0001	0	44	-2	7	11
SSC	12335.p1	Female	Affected	Blood	1:22919950:C:T	1	22919950	C	T	ACG>ATG	ENSG00000070886	EPHA8	1.14e-08	3	0.139278	splice_region	3	ENST00000166244.3,ENST00000374644.4,ENST00000538803.1	splice_region,downstream_gene,downstream_gene	c.1440+7C>T,.,.	.,.,.	.,.,.	.	.	.	.	2.97e-05	2.43e-05	.,.,.	.,.,.	.,.,.	0.339	0.37	EPHA8	0	0	0.007	0	40	-30	-32	-11
SPARK	SP0039845	Male	Unaffected	Saliva	1:22920095:C:T	1	22920095	C	T	CCG>CTG	ENSG00000070886	EPHA8	1.14e-08	3	0.139278	missense	3	ENST00000166244.3,ENST00000374644.4,ENST00000538803.1	missense,downstream_gene,downstream_gene	c.1519C>T,.,.	1519:Cgc/Tgc,.,.	p.R507C,.,.	0.175	0.839686	0.669728	25.7	6.45e-05	6.99e-05	.,.,.	.,.,.	.,.,.	0.339	0.37	EPHA8	0.0745	0	0.0008	0	15	-31	14	-46
MSSNG	MSSNG00414-003	Male	Affected	Blood	1:22927576:C:T	1	22927576	C	T	TCA>TTA	ENSG00000070886	EPHA8	1.14e-08	3	0.139278	synonymous	1	ENST00000166244.3	synonymous	c.2724C>T	2724:gtC/gtT	p.V908=	.	.	.	.	.	.	.	.	.	0.339	0.37	EPHA8	0.0002	0	0.1966	0	-3	-30	-3	3
SPARK	SP0030276	Male	Affected	Saliva	1:22927865:C:T	1	22927865	C	T	CCG>CTG	ENSG00000070886	EPHA8	1.14e-08	3	0.139278	synonymous	1	ENST00000166244.3	synonymous	c.2802C>T	2802:acC/acT	p.T934=	.	.	.	.	3.42e-05	4.09e-05	.	.	.	0.339	0.37	EPHA8	0.0006	0	0	0	-21	-28	-14	35
SPARK	SP0063526	Male	Affected	Saliva	1:22973743:C:T	1	22973743	C	T	CCG>CTG	ENSG00000159189	C1QC	0.0173819	6	0.111057	stop_gained	3	ENST00000374637.1,ENST00000374639.3,ENST00000374640.4	stop_gained,stop_gained,stop_gained	c.205C>T,c.205C>T,c.205C>T	205:Cga/Tga,205:Cga/Tga,205:Cga/Tga	p.R69*,p.R69*,p.R69*	.	.	.	35	8.64e-06	8.24e-06	HC,HC,HC	.,.,.	.,.,.	1	1	C1QC	0	0.0087	0	0	-49	-23	-23	-14
SPARK	SP0038150	Male	Affected	Saliva	1:22973880:C:A	1	22973880	C	A	ACA>AAA	ENSG00000159189	C1QC	0.0173819	6	0.111057	stop_gained	3	ENST00000374637.1,ENST00000374639.3,ENST00000374640.4	stop_gained,stop_gained,stop_gained	c.342C>A,c.342C>A,c.342C>A	342:taC/taA,342:taC/taA,342:taC/taA	p.Y114*,p.Y114*,p.Y114*	.	.	.	37	.	.	HC,HC,HC	.,.,.	.,.,.	1	1	C1QC	0.0143	0	0.0245	0	40	-3	-17	14
SSC	11483.s1	Male	Unaffected	Blood	1:22973931:C:T	1	22973931	C	T	CCC>CTC	ENSG00000159189	C1QC	0.0173819	6	0.111057	synonymous	3	ENST00000374637.1,ENST00000374639.3,ENST00000374640.4	synonymous,synonymous,synonymous	c.393C>T,c.393C>T,c.393C>T	393:ccC/ccT,393:ccC/ccT,393:ccC/ccT	p.P131=,p.P131=,p.P131=	.	.	.	.	.	.	.,.,.	.,.,.	.,.,.	1	1	C1QC	0.0111	0	0	0	-11	42	-11	-37
SPARK	SP0032134	Male	Affected	Saliva	1:22987583:C:T	1	22987583	C	T	CCG>CTG	ENSG00000173369	C1QB	0.085881	5	0.0703311	missense	2	ENST00000314933.6,ENST00000509305.1	missense,missense	c.466C>T,c.460C>T	466:Cgc/Tgc,460:Cgc/Tgc	p.R156C,p.R154C	0.471	1.54342	0.402745	29.2	.	.	.,.	.,.	.,.	1	1	C1QB	0.0001	0	0	0	5	23	18	23
MSSNG	1-0382-003	Male	Affected	Blood	1:23110932:G:A	1	23110932	G	A	CGT>CAT	ENSG00000133216	EPHB2	0.999949	0	0.537413	synonymous	5	ENST00000374627.1,ENST00000374630.3,ENST00000374632.3,ENST00000400191.3,ENST00000544305.1	synonymous,synonymous,synonymous,synonymous,synonymous	c.156G>A,c.174G>A,c.174G>A,c.174G>A,c.174G>A	156:acG/acA,174:acG/acA,174:acG/acA,174:acG/acA,174:acG/acA	p.T52=,p.T58=,p.T58=,p.T58=,p.T58=	.	.	.	.	.	1.59e-05	.,.,.,.,.	.,.,.,.,.	.,.,.,.,.	1	1	EPHB2	0.0823	0.0058	0.0004	0	7	-47	-39	-1
SPARK	SP0074540	Male	Affected	Saliva	1:23111353:C:T	1	23111353	C	T	CCG>CTG	ENSG00000133216	EPHB2	0.999949	0	0.537413	missense	5	ENST00000374627.1,ENST00000374630.3,ENST00000374632.3,ENST00000400191.3,ENST00000544305.1	missense,missense,missense,missense,missense	c.577C>T,c.595C>T,c.595C>T,c.595C>T,c.595C>T	577:Cgc/Tgc,595:Cgc/Tgc,595:Cgc/Tgc,595:Cgc/Tgc,595:Cgc/Tgc	p.R193C,p.R199C,p.R199C,p.R199C,p.R199C	0.254	1.433	0.748476	26.8	.	.	.,.,.,.,.	.,.,.,.,.	.,.,.,.,.	1	1	EPHB2	0.0001	0	0	0	12	30	12	-28
SPARK	SP0105308	Male	Affected	Saliva	1:23111448:G:A	1	23111448	G	A	CGG>CAG	ENSG00000133216	EPHB2	0.999949	0	0.537413	synonymous	5	ENST00000374627.1,ENST00000374630.3,ENST00000374632.3,ENST00000400191.3,ENST00000544305.1	synonymous,synonymous,synonymous,synonymous,synonymous	c.672G>A,c.690G>A,c.690G>A,c.690G>A,c.690G>A	672:gcG/gcA,690:gcG/gcA,690:gcG/gcA,690:gcG/gcA,690:gcG/gcA	p.A224=,p.A230=,p.A230=,p.A230=,p.A230=	.	.	.	.	4.14e-05	6.37e-05	.,.,.,.,.	.,.,.,.,.	.,.,.,.,.	1	1	EPHB2	0	0	0	0	2	5	2	6
ASC	NDAR_INVGG001GYA_wes1	Female	Unaffected	WB	1:23233334:A:G	1	23233334	A	G	CAT>CGT	ENSG00000133216	EPHB2	0.999949	0	0.537413	missense	4	ENST00000374627.1,ENST00000374630.3,ENST00000374632.3,ENST00000400191.3	missense,missense,missense,missense	c.2005A>G,c.2020A>G,c.2023A>G,c.2020A>G	2005:Atg/Gtg,2020:Atg/Gtg,2023:Atg/Gtg,2020:Atg/Gtg	p.M669V,p.M674V,p.M675V,p.M674V	0.929	1.48543	0.841383	26.5	.	.	.,.,.,.	.,.,.,.	.,.,.,.	1	0.998	EPHB2	0.0001	0	0.0003	0	9	3	7	1
ASC	DEASD_0337_001	Male	Affected	WB	1:23233357:C:T	1	23233357	C	T	ACG>ATG	ENSG00000133216	EPHB2	0.999949	0	0.537413	synonymous	4	ENST00000374627.1,ENST00000374630.3,ENST00000374632.3,ENST00000400191.3	synonymous,synonymous,synonymous,synonymous	c.2028C>T,c.2043C>T,c.2046C>T,c.2043C>T	2028:aaC/aaT,2043:aaC/aaT,2046:aaC/aaT,2043:aaC/aaT	p.N676=,p.N681=,p.N682=,p.N681=	.	.	.	.	8.25e-06	7.96e-06	.,.,.,.	.,.,.,.	.,.,.,.	1	0.998	EPHB2	0.0001	0	0.0001	0	16	-14	-16	39
SSC	13128.p1	Female	Affected	Blood	1:23236941:C:T	1	23236941	C	T	CCA>CTA	ENSG00000133216	EPHB2	0.999949	0	0.537413	stop_gained	4	ENST00000374627.1,ENST00000374630.3,ENST00000374632.3,ENST00000400191.3	stop_gained,stop_gained,stop_gained,stop_gained	c.2554C>T,c.2569C>T,c.2572C>T,c.2569C>T	2554:Caa/Taa,2569:Caa/Taa,2572:Caa/Taa,2569:Caa/Taa	p.Q852*,p.Q857*,p.Q858*,p.Q857*	.	.	.	48	.	.	HC,HC,HC,HC	.,.,.,.	.,.,.,.	1	0.998	EPHB2	0.4065	0	0	0	24	-45	27	46
SPARK	SP0075627	Male	Affected	Saliva	1:23291826:A:G	1	23291826	A	G	CAG>CGG	ENSG00000215906	LACTBL1	.	6	.	synonymous	1	ENST00000426928.2	synonymous	c.6T>C	6:acT/acC	p.T2=	.	.	.	.	.	.	.	.	.	.	1	LACTBL1	0	0	0.0089	0	-34	-19	-43	-40
SPARK	SP0081936	Male	Affected	Saliva	1:23382420:T:G	1	23382420	T	G	TTT>TGT	ENSG00000004487	KDM1A	0.991028	1	0.535627	splice_region	3	ENST00000356634.3,ENST00000400181.4,ENST00000542151.1	splice_region,splice_region,splice_region	c.824-5T>G,c.884-5T>G,c.884-5T>G	.,.,.	.,.,.	.	.	.	.	.	.	.,.,.	.,.,.	.,.,.	1	1	KDM1A	0.0263	0.2381	0.0003	0	50	5	-49	21
SPARK	SP0064002	Male	Affected	Saliva	1:23383992:C:T	1	23383992	C	T	ACG>ATG	ENSG00000004487	KDM1A	0.991028	1	0.535627	stop_gained	3	ENST00000356634.3,ENST00000400181.4,ENST00000542151.1	stop_gained,stop_gained,stop_gained	c.946C>T,c.1006C>T,c.1006C>T	946:Cga/Tga,1006:Cga/Tga,1006:Cga/Tga	p.R316*,p.R336*,p.R336*	.	.	.	38	.	.	HC,HC,HC	.,.,.	.,.,.	1	1	KDM1A	0.0011	0.0041	0	0	-31	-15	-15	-21
SSC	14329.p1	Male	Affected	Blood	1:23409718:A:G	1	23409718	A	G	TAC>TGC	ENSG00000004487	KDM1A	0.991028	1	0.535627	missense	3	ENST00000356634.3,ENST00000400181.4,ENST00000542151.1	missense,missense,missense	c.2420A>G,c.2492A>G,c.2492A>G	2420:tAc/tGc,2492:tAc/tGc,2492:tAc/tGc	p.Y807C,p.Y831C,p.Y831C	0.897	2.93645	0.887896	29.7	.	.	.,.,.	.,.,.	.,.,.	1	1	KDM1A	0.0001	0.001	0	0	-18	-46	17	-7
SPARK	SP0067274	Male	Affected	Saliva	1:23417972:C:T	1	23417972	C	T	TCG>TTG	ENSG00000169641	LUZP1	0.287846	1	0.256486	missense	4	ENST00000302291.4,ENST00000314174.5,ENST00000374623.3,ENST00000418342.1	missense,missense,missense,missense	c.2783G>A,c.2783G>A,c.2783G>A,c.2783G>A	2783:cGa/cAa,2783:cGa/cAa,2783:cGa/cAa,2783:cGa/cAa	p.R928Q,p.R928Q,p.R928Q,p.R928Q	0.066	0.19101	0.248395	21.5	0.0003	0.0002	.,.,.,.	.,.,.,.	.,.,.,.	1	1	LUZP1	0	0	0.0001	0	-39	42	7	-38
SPARK	SP0064859	Male	Affected	Saliva	1:23418504:G:A	1	23418504	G	A	CGC>CAC	ENSG00000169641	LUZP1	0.287846	1	0.256486	missense	4	ENST00000302291.4,ENST00000314174.5,ENST00000374623.3,ENST00000418342.1	missense,missense,missense,missense	c.2251C>T,c.2251C>T,c.2251C>T,c.2251C>T	2251:Cgg/Tgg,2251:Cgg/Tgg,2251:Cgg/Tgg,2251:Cgg/Tgg	p.R751W,p.R751W,p.R751W,p.R751W	0.084	0.393133	0.43277	29.4	7.42e-05	7.96e-05	.,.,.,.	.,.,.,.	.,.,.,.	1	1	LUZP1	0	0	0	0	-39	16	48	-23
SSC	13537.p1	Male	Affected	Blood	1:23419111:G:A	1	23419111	G	A	CGT>CAT	ENSG00000169641	LUZP1	0.287846	1	0.256486	synonymous	4	ENST00000302291.4,ENST00000314174.5,ENST00000374623.3,ENST00000418342.1	synonymous,synonymous,synonymous,synonymous	c.1644C>T,c.1644C>T,c.1644C>T,c.1644C>T	1644:aaC/aaT,1644:aaC/aaT,1644:aaC/aaT,1644:aaC/aaT	p.N548=,p.N548=,p.N548=,p.N548=	.	.	.	.	3.3e-05	1.59e-05	.,.,.,.	.,.,.,.	.,.,.,.	1	1	LUZP1	0	0	0	0	-43	20	26	-9
SSC	11657.p1	Male	Affected	Blood	1:23520417:G:T	1	23520417	G	T	GGT>GTT	ENSG00000179546	HTR1D	0.813006	7	0.104047	missense	2	ENST00000314113.3,ENST00000374619.1	missense,missense	c.296C>A,c.296C>A	296:aCc/aAc,296:aCc/aAc	p.T99N,p.T99N	0.268	0.615224	0.544242	.	.	.	.,.	.,.	.,.	1	1	HTR1D	0	0	0	0	11	29	23	26
ASC	AU026A	Male	Affected	WB	1:23637156:G:A	1	23637156	G	A	CGA>CAA	ENSG00000125944	HNRNPR	0.999079	0	0.607572	missense	7	ENST00000302271.6,ENST00000374612.1,ENST00000374616.3,ENST00000426846.2,ENST00000427764.2,ENST00000478691.1,ENST00000606561.1	missense,missense,missense,missense,missense,missense,missense	c.1693C>T,c.1693C>T,c.1702C>T,c.1213C>T,c.1579C>T,c.1399C>T,c.1276C>T	1693:Cgt/Tgt,1693:Cgt/Tgt,1702:Cgt/Tgt,1213:Cgt/Tgt,1579:Cgt/Tgt,1399:Cgt/Tgt,1276:Cgt/Tgt	p.R565C,p.R565C,p.R568C,p.R405C,p.R527C,p.R467C,p.R426C	0.269	0.808874	0.849806	24.7	8.25e-06	7.98e-06	.,.,.,.,.,.,.	.,.,.,.,.,.,.	.,.,.,.,.,.,.	1	1	HNRNPR	0.0013	0	0	0	-16	36	18	-37
SSC	12087.p1	Male	Affected	Blood	1:23637301:C:G	1	23637301	C	G	CCC>CGC	ENSG00000125944	HNRNPR	0.999079	0	0.607572	missense	7	ENST00000302271.6,ENST00000374612.1,ENST00000374616.3,ENST00000426846.2,ENST00000427764.2,ENST00000478691.1,ENST00000606561.1	missense,missense,missense,missense,missense,missense,missense	c.1548G>C,c.1548G>C,c.1557G>C,c.1068G>C,c.1434G>C,c.1254G>C,c.1131G>C	1548:agG/agC,1548:agG/agC,1557:agG/agC,1068:agG/agC,1434:agG/agC,1254:agG/agC,1131:agG/agC	p.R516S,p.R516S,p.R519S,p.R356S,p.R478S,p.R418S,p.R377S	0.204	0.670921	0.776513	.	.	.	.,.,.,.,.,.,.	.,.,.,.,.,.,.	.,.,.,.,.,.,.	1	1	HNRNPR	0	0	0.0001	0	-25	-46	-25	20
MSSNG	5-5031-003	Male	Affected	Blood	1:23637504:G:A	1	23637504	G	A	CGA>CAA	ENSG00000125944	HNRNPR	0.999079	0	0.607572	missense	7	ENST00000302271.6,ENST00000374612.1,ENST00000374616.3,ENST00000426846.2,ENST00000427764.2,ENST00000478691.1,ENST00000606561.1	missense,missense,missense,missense,missense,missense,missense	c.1345C>T,c.1345C>T,c.1354C>T,c.865C>T,c.1231C>T,c.1051C>T,c.928C>T	1345:Cgg/Tgg,1345:Cgg/Tgg,1354:Cgg/Tgg,865:Cgg/Tgg,1231:Cgg/Tgg,1051:Cgg/Tgg,928:Cgg/Tgg	p.R449W,p.R449W,p.R452W,p.R289W,p.R411W,p.R351W,p.R310W	0.218	0.61891	0.853056	23.1	8.26e-06	7.98e-06	.,.,.,.,.,.,.	.,.,.,.,.,.,.	.,.,.,.,.,.,.	1	1	HNRNPR	0.0008	0	0.0001	0	-43	47	3	-21
MSSNG	1-1063-003	Male	Affected	Blood	1:23650176:G:A	1	23650176	G	A	GGG>GAG	ENSG00000125944	HNRNPR	0.999079	0	0.607572	missense	7	ENST00000302271.6,ENST00000374612.1,ENST00000374616.3,ENST00000426846.2,ENST00000427764.2,ENST00000478691.1,ENST00000606561.1	missense,missense,missense,intron,missense,missense,missense	c.548C>T,c.548C>T,c.548C>T,c.196-2020C>T,c.434C>T,c.245C>T,c.131C>T	548:cCc/cTc,548:cCc/cTc,548:cCc/cTc,.,434:cCc/cTc,245:cCc/cTc,131:cCc/cTc	p.P183L,p.P183L,p.P183L,.,p.P145L,p.P82L,p.P44L	0.514	2.13268	0.902459	32	.	.	.,.,.,.,.,.,.	.,.,.,.,.,.,.	.,.,.,.,.,.,.	0.962	0.882	HNRNPR	0.0028	0	0	0	-11	39	13	39
SSC	11152.s1	Female	Unaffected	Blood	1:23760755:A:G	1	23760755	A	G	AAC>AGC	ENSG00000088280	ASAP3	2.36e-10	3	0.112242	missense	3	ENST00000336689.3,ENST00000437606.2,ENST00000495646.1	missense,missense,missense	c.1943T>C,c.1916T>C,c.455T>C	1943:gTt/gCt,1916:gTt/gCt,455:gTt/gCt	p.V648A,p.V639A,p.V152A	0.259	0.273772	0.352137	.	.	.	.,.,.	.,.,.	.,.,.	1	1	ASAP3	0	0	0	0	40	2	-8	2
SPARK	SP0121956	Male	Affected	Saliva	1:23847463:G:A	1	23847463	G	A	AGC>AAC	ENSG00000007968	E2F2	0.914703	2	0.117518	missense	1	ENST00000361729.2	missense	c.679C>T	679:Ctc/Ttc	p.L227F	0.591	1.03745	0.55359	27.3	.	.	.	.	.	1	1	E2F2	0.0002	0	0.0002	0	12	-30	-47	-44
MSSNG	1-0294-003	Male	Affected	Blood	1:24019250:G:C	1	24019250	G	C	GGT>GCT	ENSG00000142676	RPL11	0.725843	1	0.426845	splice_donor	1	ENST00000374550.3	splice_donor	c.157+1G>C	.	.	.	.	.	25	.	.	HC	.	.	1	1	RPL11	0.0002	0	0.9267	0.9963	24	-19	-44	-1
MSSNG	5-0147-003	Male	Affected	Blood	1:24077568:G:C	1	24077568	G	C	TGT>TCT	ENSG00000011007	ELOA	0.999992	0	0.383805	missense	2	ENST00000418390.2,ENST00000609199.1	missense,missense	c.551G>C,c.473G>C	551:tGt/tCt,473:tGt/tCt	p.C184S,p.C158S	0.014	0.395067	0.401614	.	.	.	.,.	.,.	.,.	1	1	ELOA	0.0014	0	0	0	30	-3	30	-3
MSSNG	AU3865301	Female	Affected	Blood	1:24077988:T:C	1	24077988	T	C	GTA>GCA	ENSG00000011007	ELOA	0.999992	0	0.383805	missense	2	ENST00000418390.2,ENST00000609199.1	missense,missense	c.971T>C,c.893T>C	971:gTa/gCa,893:gTa/gCa	p.V324A,p.V298A	0.001	0.383162	0.299529	.	.	.	.,.	.,.	.,.	1	1	ELOA	0	0	0	0	-5	-2	3	-2
SPARK	SP0011540	Male	Affected	Saliva	1:24105947:A:G	1	24105947	A	G	GAT>GGT	ENSG00000057757	PITHD1	0.102417	5	0.512385	missense	1	ENST00000246151.4	missense	c.218A>G	218:gAt/gGt	p.D73G	0.66	3.32766	0.862225	31	.	.	.	.	.	0.601	0.575	PITHD1	0	0.2102	0.0024	0	-1	-19	-1	24
SPARK	SP0126622	Female	Affected	Saliva	1:24106388:A:G	1	24106388	A	G	TAT>TGT	ENSG00000057757	PITHD1	0.102417	5	0.512385	missense	1	ENST00000246151.4	missense	c.277A>G	277:Ata/Gta	p.I93V	0.078	0.305758	0.519879	.	.	.	.	.	.	0.601	0.575	PITHD1	0	0	0.1119	0	-34	43	43	-34
SPARK	SP0057002	Female	Unaffected	Saliva	1:24112860:G:A	1	24112860	G	A	CGG>CAG	ENSG00000057757	PITHD1	0.102417	5	0.512385	missense	2	ENST00000246151.4,ENST00000374524.1	missense,missense	c.481G>A,c.142G>A	481:Gga/Aga,142:Gga/Aga	p.G161R,p.G48R	0.901	1.17139	0.845497	34	.	.	.,.	.,.	.,.	1	1	PITHD1	0.0857	0	0	0	2	7	2	17
ASC	AU_265	Male	Affected	WB	1:24120792:C:T	1	24120792	C	T	GCC>GTC	ENSG00000011009	LYPLA2	0.979519	1	0.253929	missense	6	ENST00000374501.1,ENST00000374502.3,ENST00000374503.3,ENST00000374505.2,ENST00000374514.3,ENST00000400061.1	missense,missense,missense,missense,missense,missense	c.247C>T,c.448C>T,c.448C>T,c.374C>T,c.448C>T,c.374C>T	247:Cct/Tct,448:Cct/Tct,448:Cct/Tct,374:gCc/gTc,448:Cct/Tct,374:gCc/gTc	p.P83S,p.P150S,p.P150S,p.A125V,p.P150S,p.A125V	0.507	1.72255	0.564605	26.3	.	.	.,.,.,.,.,.	.,.,.,.,.,.	.,.,.,.,.,.	1	1	LYPLA2	0.0089	0	0	0	24	-46	23	-30
SPARK	SP0125480	Male	Affected	Saliva	1:24122752:G:T	1	24122752	G	T	GGG>GTG	ENSG00000117308	GALE	3.27e-08	7	0.21389	missense	1	ENST00000374497.3	missense	c.877C>A	877:Ccg/Acg	p.P293T	0.397	0.253808	0.42182	22.4	.	.	.	.	.	1	1	GALE	0.0001	0	0.0025	0	-2	-9	-8	-27
MSSNG	1-0568-003	Male	Affected	Blood	1:24151871:A:G	1	24151871	A	G	CAG>CGG	ENSG00000117305	HMGCL	0.00256253	6	0.263222	missense	3	ENST00000374483.4,ENST00000374490.3,ENST00000436439.2	intron,missense,missense	c.-16+703T>C,c.35T>C,c.35T>C	.,35:cTg/cCg,35:cTg/cCg	.,p.L12P,p.L12P	0.554	0.145514	0.425256	.	.	.	.,.,.	.,.,.	.,.,.	1	0.995	HMGCL	0	0	0.0107	0	0	-1	-1	17
MSSNG	2-0198-005	Female	Affected	Blood	1:24151871:A:G	1	24151871	A	G	CAG>CGG	ENSG00000117305	HMGCL	0.00256253	6	0.263222	missense	3	ENST00000374483.4,ENST00000374490.3,ENST00000436439.2	intron,missense,missense	c.-16+703T>C,c.35T>C,c.35T>C	.,35:cTg/cCg,35:cTg/cCg	.,p.L12P,p.L12P	0.554	0.145514	0.425256	.	.	.	.,.,.	.,.,.	.,.,.	1	0.995	HMGCL	0	0	0.0107	0	0	-1	-1	17
SPARK	SP0100577	Female	Unaffected	Saliva	1:24151890:T:C	1	24151890	T	C	TTC>TCC	ENSG00000117305	HMGCL	0.00256253	6	0.263222	missense	3	ENST00000374483.4,ENST00000374490.3,ENST00000436439.2	intron,missense,missense	c.-16+684A>G,c.16A>G,c.16A>G	.,16:Aag/Gag,16:Aag/Gag	.,p.K6E,p.K6E	0.224	0.130441	0.349118	.	5.54e-05	6.09e-06	.,.,.	.,.,.	.,.,.	1	0.995	HMGCL	0	0	0.0006	0	-20	-3	2	-20
SPARK	SP0131716	Female	Affected	Saliva	1:24175254:G:T	1	24175254	G	T	GGA>GTA	ENSG00000179163	FUCA1	3.39e-08	5	0.244016	missense	1	ENST00000374479.3	missense	c.1045C>A	1045:Ccc/Acc	p.P349T	0.295	1.07755	0.575667	24.8	.	.	.	.	.	1	1	FUCA1	0	0	0	0	-2	-13	4	-17
SPARK	SP0112387	Male	Affected	Saliva	1:24180896:C:T	1	24180896	C	T	ACG>ATG	ENSG00000179163	FUCA1	3.39e-08	5	0.244016	missense	1	ENST00000374479.3	missense	c.923G>A	923:cGt/cAt	p.R308H	0.27	1.15343	0.366322	27.3	4.94e-05	3.98e-05	.	.	.	1	1	FUCA1	0	0	0	0.0001	-7	-27	-50	-46
MSSNG	3-0090-001	Female	Affected	Blood	1:24383931:AC:A	1	24383931	AC	A	.	ENSG00000142661	MYOM3	9.28e-28	6	0.0536269	frameshift	3	ENST00000330966.7,ENST00000338909.5,ENST00000374434.3	frameshift,frameshift,frameshift	c.4245del,c.915del,c.4236del	4245:aaG/aa,915:aaG/aa,4236:aaG/aa	p.K1415Nfs*23,p.K305Nfs*23,p.K1412Nfs*23	.	.	.	.	.	.	HC,HC,HC	.,.,.	.,.,.	1	0.904	MYOM3	.	.	.	.	.	.	.	.
ASC	200675515@1082034250	Male	Affected	WB	1:24387543:G:A	1	24387543	G	A	CGA>CAA	ENSG00000142661	MYOM3	9.28e-28	6	0.0536269	splice_region	4	ENST00000329601.7,ENST00000330966.7,ENST00000338909.5,ENST00000374434.3	downstream_gene,splice_region,splice_region,splice_region	.,c.4003+7C>T,c.673+7C>T,c.3994+7C>T	.,.,.,.	.,.,.,.	.	.	.	.	8.28e-06	8.02e-06	.,.,.,.	.,.,.,.	.,.,.,.	1	0.904	MYOM3	0.0003	0	0	0	29	10	7	-16
SPARK	SP0081495	Male	Affected	Saliva	1:24389647:C:T	1	24389647	C	T	ACG>ATG	ENSG00000142661	MYOM3	9.28e-28	6	0.0536269	missense	4	ENST00000329601.7,ENST00000330966.7,ENST00000338909.5,ENST00000374434.3	downstream_gene,missense,missense,missense	.,c.3748G>A,c.418G>A,c.3739G>A	.,3748:Gtg/Atg,418:Gtg/Atg,3739:Gtg/Atg	.,p.V1250M,p.V140M,p.V1247M	0.087	0.0857281	0.32926	21.6	5.8e-05	5.21e-05	.,.,.,.	.,.,.,.	.,.,.,.	1	0.904	MYOM3	0	0	0.0016	0.0001	16	48	16	-31
SSC	13424.p1	Male	Affected	Blood	1:24406581:G:A	1	24406581	G	A	CGT>CAT	ENSG00000142661	MYOM3	9.28e-28	6	0.0536269	synonymous	3	ENST00000329601.7,ENST00000330966.7,ENST00000374434.3	synonymous,synonymous,synonymous	c.2511C>T,c.2514C>T,c.2511C>T	2511:caC/caT,2514:caC/caT,2511:caC/caT	p.H837=,p.H838=,p.H837=	.	.	.	.	2.49e-05	1.2e-05	.,.,.	.,.,.	.,.,.	0.279	0.416	MYOM3	0.0767	0	0.0001	0	-6	7	0	7
ASC	NDAR_INVVB838HW9_wes1	Male	Unaffected	WB	1:24407870:G:A	1	24407870	G	A	CGA>CAA	ENSG00000142661	MYOM3	9.28e-28	6	0.0536269	missense	3	ENST00000329601.7,ENST00000330966.7,ENST00000374434.3	missense,missense,missense	c.2357C>T,c.2360C>T,c.2357C>T	2357:tCg/tTg,2360:tCg/tTg,2357:tCg/tTg	p.S786L,p.S787L,p.S786L	0.818	0.421281	0.602632	34	0.0001	9.22e-05	.,.,.	.,.,.	.,.,.	0.279	0.416	MYOM3	0	0	0	0.0003	-13	15	16	-50
MSSNG	REACH000504	Female	Affected	.	1:24413143:C:T	1	24413143	C	T	CCC>CTC	ENSG00000142661	MYOM3	9.28e-28	6	0.0536269	missense	3	ENST00000329601.7,ENST00000330966.7,ENST00000374434.3	missense,missense,missense	c.1789G>A,c.1792G>A,c.1789G>A	1789:Ggc/Agc,1792:Ggc/Agc,1789:Ggc/Agc	p.G597S,p.G598S,p.G597S	0.028	0.0856324	0.317245	.	.	.	.,.,.	.,.,.	.,.,.	0.279	0.416	MYOM3	0	0	0	0	37	-10	-9	50
SPARK	SP0077716	Female	Unaffected	Saliva	1:24433675:C:T	1	24433675	C	T	TCG>TTG	ENSG00000142661	MYOM3	9.28e-28	6	0.0536269	missense	3	ENST00000329601.7,ENST00000330966.7,ENST00000374434.3	missense,missense,missense	c.290G>A,c.293G>A,c.290G>A	290:cGa/cAa,293:cGa/cAa,290:cGa/cAa	p.R97Q,p.R98Q,p.R97Q	0.155	0.365847	0.478739	27.2	4.78e-05	1.26e-05	.,.,.	.,.,.	.,.,.	0.279	0.416	MYOM3	0.0011	0	0	0	42	-47	-2	-13
MSSNG	1-0119-004	Male	Affected	Blood	1:24448002:C:T	1	24448002	C	T	ACG>ATG	ENSG00000142677	IL22RA1	0.0644009	3	.	missense	1	ENST00000270800.1	missense	c.1018G>A	1018:Gtg/Atg	p.V340M	0.011	0.11314	0.264767	.	8.89e-06	8.65e-06	.	.	.	1	1	IL22RA1	0	0	0	0	-2	9	36	1
SSC	13962.s1	Female	Unaffected	Blood	1:24460746:G:A	1	24460746	G	A	GGT>GAT	ENSG00000142677	IL22RA1	0.0644009	3	.	synonymous	1	ENST00000270800.1	synonymous	c.486C>T	486:gaC/gaT	p.D162=	.	.	.	.	.	.	.	.	.	1	1	IL22RA1	0.0002	0	0	0	-17	40	-42	-24
SSC	11300.p1	Male	Affected	Blood	1:24483904:G:A	1	24483904	G	A	GGT>GAT	ENSG00000185436	IFNLR1	0.308615	4	0.0896555	missense	5	ENST00000327535.1,ENST00000327575.2,ENST00000374418.3,ENST00000374419.1,ENST00000374421.3	missense,3_prime_UTR,downstream_gene,downstream_gene,missense	c.1279C>T,c.*413C>T,.,.,c.1192C>T	1279:Cca/Tca,.,.,.,1192:Cca/Tca	p.P427S,.,.,.,p.P398S	0.016	0.228393	0.185299	.	.	.	.,.,.,.,.	.,.,.,.,.	.,.,.,.,.	0.969	0.891	IFNLR1	0.0083	0	0	0	-18	-1	-18	-4
ASC	DEASD_0278_001	Male	Affected	WB	1:24507257:T:C	1	24507257	T	C	GTT>GCT	ENSG00000185436	IFNLR1	0.308615	4	0.0896555	missense	5	ENST00000327535.1,ENST00000327575.2,ENST00000374418.3,ENST00000374419.1,ENST00000374421.3	missense,missense,missense,5_prime_UTR,missense	c.146A>G,c.146A>G,c.146A>G,c.-104A>G,c.146A>G	146:aAc/aGc,146:aAc/aGc,146:aAc/aGc,.,146:aAc/aGc	p.N49S,p.N49S,p.N49S,.,p.N49S	0.103	0.184178	0.373299	.	.	.	.,.,.,.,.	.,.,.,.,.	.,.,.,.,.	1	0.976	IFNLR1	0	0	0	0.0432	-1	40	-10	-36
SSC	14403.s1	Female	Unaffected	Blood	1:24507339:GCCT:G	1	24507339	GCCT	G	.	ENSG00000185436	IFNLR1	0.308615	4	0.0896555	inframe_deletion	5	ENST00000327535.1,ENST00000327575.2,ENST00000374418.3,ENST00000374419.1,ENST00000374421.3	inframe_deletion,inframe_deletion,inframe_deletion,splice_region,inframe_deletion	c.61_63del,c.61_63del,c.61_63del,c.-189_-187del,c.61_63del	61-63:AGG/-,61-63:AGG/-,61-63:AGG/-,.,61-63:AGG/-	p.R21del,p.R21del,p.R21del,.,p.R21del	.	.	.	.	.	.	.,.,.,.,.	.,.,.,.,.	.,.,.,.,.	1	0.976	IFNLR1	.	.	.	.	.	.	.	.
SSC	12320.p1	Male	Affected	Blood	1:24664177:C:T	1	24664177	C	T	GCG>GTG	ENSG00000158055	GRHL3	0.995584	1	.	synonymous	5	ENST00000236255.4,ENST00000342072.4,ENST00000350501.5,ENST00000356046.2,ENST00000361548.4	synonymous,synonymous,synonymous,synonymous,synonymous	c.753C>T,c.459C>T,c.738C>T,c.600C>T,c.738C>T	753:ggC/ggT,459:ggC/ggT,738:ggC/ggT,600:ggC/ggT,738:ggC/ggT	p.G251=,p.G153=,p.G246=,p.G200=,p.G246=	.	.	.	.	.	3.98e-06	.,.,.,.,.	.,.,.,.,.	.,.,.,.,.	1	1	GRHL3	0.0035	0	0.6921	0	-19	48	-2	28
SPARK	SP0083732	Female	Affected	Saliva	1:24768596:A:C	1	24768596	A	C	CAA>CCA	ENSG00000001461	NIPAL3	0.000454712	4	0.350944	missense	5	ENST00000003912.3,ENST00000339255.2,ENST00000358028.4,ENST00000374399.4,ENST00000428131.1	5_prime_UTR,missense,missense,missense,missense	c.-33A>C,c.214A>C,c.214A>C,c.214A>C,c.214A>C	.,214:Aag/Cag,214:Aag/Cag,214:Aag/Cag,214:Aag/Cag	.,p.K72Q,p.K72Q,p.K72Q,p.K72Q	0.202	0.440863	0.731396	20.1	.	.	.,.,.,.,.	.,.,.,.,.	.,.,.,.,.	0.06	0.089	NIPAL3	0.0154	0	0	0	3	-48	3	-26
SSC	11440.s1	Female	Unaffected	Blood	1:24976570:C:T	1	24976570	C	T	CCC>CTC	ENSG00000133226	SRRM1	0.999999	0	0.485207	missense	4	ENST00000323848.9,ENST00000374389.4,ENST00000447431.2,ENST00000537199.1	missense,missense,missense,missense	c.514C>T,c.514C>T,c.514C>T,c.211C>T	514:Cca/Tca,514:Cca/Tca,514:Cca/Tca,211:Cca/Tca	p.P172S,p.P172S,p.P172S,p.P71S	0.174	0.369891	0.799314	23	.	0	.,.,.,.	.,.,.,.	.,.,.,.	1	1	SRRM1	0	0	0.0055	0	44	7	43	6
SPARK	SP0013015	Male	Affected	Saliva	1:24981343:CAGA:C	1	24981343	CAGA	C	.	ENSG00000133226	SRRM1	0.999999	0	0.485207	splice_acceptor	4	ENST00000323848.9,ENST00000374389.4,ENST00000447431.2,ENST00000537199.1	splice_acceptor,splice_acceptor,splice_acceptor,splice_acceptor	c.1045_1047del,c.1030_1032del,c.1045_1047del,c.690_692del	.,.,.,.	p.R350del,p.R345del,p.R350del,p.E230del	.	.	.	.	.	.	HC,HC,HC,HC	.,.,.,.	.,.,.,.	1	1	SRRM1	0.81	0.99	0	0	9	3	9	6
MSSNG	MSSNG00171-003	Male	Affected	Blood	1:24996661:C:T	1	24996661	C	T	TCT>TTT	ENSG00000133226	SRRM1	0.999999	0	0.485207	missense	4	ENST00000323848.9,ENST00000374389.4,ENST00000447431.2,ENST00000537199.1	missense,missense,missense,downstream_gene	c.2255C>T,c.2282C>T,c.2291C>T,.	2255:tCt/tTt,2282:tCt/tTt,2291:tCt/tTt,.	p.S752F,p.S761F,p.S764F,.	0.304	0.523675	0.716369	25.8	.	.	.,.,.,.	.,.,.,.	.,.,.,.	0.959	0.981	SRRM1	0.0003	0	0.001	0	24	10	-26	-35
ASC	11C119398	Male	Affected	CL	1:25569090:A:C	1	25569090	A	C	TAT>TCT	ENSG00000117616	RSRP1	2.72e-08	9	0.496076	missense	3	ENST00000243189.7,ENST00000417642.2,ENST00000431849.2	missense,missense,downstream_gene	c.863T>G,c.866T>G,.	863:aTa/aGa,866:aTa/aGa,.	p.I288R,p.I289R,.	0.287	0.213235	.	24.2	.	.	.,.,.	.,.,.	.,.,.	1	0.956	RSRP1	0	0	0.0002	0	-26	-17	-26	-31
SPARK	SP0051649	Male	Affected	Saliva	1:25573442:C:T	1	25573442	C	T	ACG>ATG	ENSG00000117616	RSRP1	2.72e-08	9	0.496076	missense	3	ENST00000243189.7,ENST00000417642.2,ENST00000431849.2	missense,5_prime_UTR,missense	c.13G>A,c.-9G>A,c.13G>A	13:Gtg/Atg,.,13:Gtg/Atg	p.V5M,.,p.V5M	0.059	0.823553	.	25.8	.	.	.,.,.	.,.,.	.,.,.	0.993	0.886	RSRP1	0.0009	0	0.0021	0	-30	18	19	5
SPARK	SP0046355	Female	Affected	Saliva	1:25718506:G:A	1	25718506	G	A	GGT>GAT	ENSG00000188672	RHCE	0.861454	4	0.0612569	missense	10	ENST00000243186.6,ENST00000294413.7,ENST00000340849.4,ENST00000346452.4,ENST00000349320.3,ENST00000349438.4,ENST00000374352.2,ENST00000413854.1,ENST00000425135.1,ENST00000455194.1	missense,missense,intron,intron,missense,missense,missense,missense,missense,intron	c.613C>T,c.613C>T,c.487-2902C>T,c.487-6171C>T,c.565C>T,c.613C>T,c.565C>T,c.613C>T,c.613C>T,c.487-2902C>T	613:Ccc/Tcc,613:Ccc/Tcc,.,.,565:Ccc/Tcc,613:Ccc/Tcc,565:Ccc/Tcc,613:Ccc/Tcc,613:Ccc/Tcc,.	p.P205S,p.P205S,.,.,p.P189S,p.P205S,p.P189S,p.P205S,p.P205S,.	0.023	0.337786	0.257312	.	.	.	.,.,.,.,.,.,.,.,.,.	.,.,.,.,.,.,.,.,.,.	.,.,.,.,.,.,.,.,.,.	1	0.904	RHCE	0	0	0	0	45	-21	-21	-32
SSC	13614.p1	Male	Affected	Blood	1:25810772:G:A	1	25810772	G	A	TGC>TAC	ENSG00000204178	MACO1	0.992504	0	0.687699	splice_region	3	ENST00000374343.4,ENST00000399763.3,ENST00000399766.3	splice_region,splice_region,splice_region	c.1313+7G>A,c.239+7G>A,c.632+7G>A	.,.,.	.,.,.	.	.	.	.	.	.	.,.,.	.,.,.	.,.,.	1	1	MACO1	0	0	0.0012	0	-29	-11	-3	20
SPARK	SP0049301	Male	Unaffected	Saliva	1:25815770:GAACTAA:G	1	25815770	GAACTAA	G	.	ENSG00000204178	MACO1	0.992504	0	0.687699	inframe_deletion	3	ENST00000374343.4,ENST00000399763.3,ENST00000399766.3	inframe_deletion,inframe_deletion,inframe_deletion	c.1606_1611del,c.532_537del,c.925_930del	1604-1609:gAACTAAaa/gaa,530-535:gAACTAAaa/gaa,923-928:gAACTAAaa/gaa	p.L536_K537del,p.L178_K179del,p.L309_K310del	.	.	.	.	.	.	.,.,.	.,.,.	.,.,.	1	1	MACO1	.	.	.	.	.	.	.	.
SPARK	SP0047821	Female	Unaffected	Saliva	1:25880487:A:G	1	25880487	A	G	CAT>CGT	ENSG00000157978	LDLRAP1	2.9e-05	6	0.105694	missense	1	ENST00000374338.4	missense	c.163A>G	163:Atg/Gtg	p.M55V	0.065	0.203672	0.663236	.	.	7.96e-06	.	.	.	1	1	LDLRAP1	0.0003	0	0.0463	0	-16	10	24	-11
MSSNG	REACH000457	Female	Uncertain	.	1:26080069:G:A	1	26080069	G	A	AGG>AAG	ENSG00000117643	MAN1C1	0.049048	2	0.152974	missense	3	ENST00000263979.3,ENST00000374329.1,ENST00000374332.4	missense,missense,missense	c.389G>A,c.242G>A,c.929G>A	389:aGt/aAt,242:aGt/aAt,929:aGt/aAt	p.S130N,p.S81N,p.S310N	0.158	0.518063	0.535743	.	.	.	OS,OS,OS	.,.,.	.,.,.	1	1	MAN1C1	0	0	0.5753	0.6698	-14	-19	-14	0
SSC	13925.s1	Female	Unaffected	Blood	1:26135190:G:T	1	26135190	G	T	AGC>ATC	ENSG00000162430	SELENON	1.08e-07	5	0.245719	missense	3	ENST00000354177.4,ENST00000361547.2,ENST00000374315.1	missense,missense,missense	c.555G>T,c.657G>T,c.555G>T	555:gaG/gaT,657:gaG/gaT,555:gaG/gaT	p.E185D,p.E219D,p.E185D	0.203	0.217171	0.447288	.	.	.	.,.,.	.,.,.	.,.,.	1	1	SELENON	0.0082	0	0.001	0	21	-11	19	-5
SSC	13737.s1	Female	Unaffected	Blood	1:26299052:G:C	1	26299052	G	C	AGG>ACG	ENSG00000158006	PAFAH2	2.69e-07	6	0.124358	missense	2	ENST00000374282.3,ENST00000374284.1	missense,missense	c.1081C>G,c.1081C>G	1081:Ctc/Gtc,1081:Ctc/Gtc	p.L361V,p.L361V	0.276	0.403179	0.511593	25.3	.	.	.,.	.,.	.,.	1	1	PAFAH2	0.0001	0	0.0044	0.0033	6	22	1	-3
MSSNG	1-0469-003	Male	Affected	Blood	1:26357645:G:A	1	26357645	G	A	GGA>GAA	ENSG00000158008	EXTL1	1.18e-12	6	0.1048	missense	1	ENST00000374280.3	missense	c.1124G>A	1124:gGa/gAa	p.G375E	0.526	0.872071	0.421012	.	.	.	.	.	.	1	1	EXTL1	0.0005	0	0.0001	0	9	-13	-23	43
SSC	14403.p1	Male	Affected	Blood	1:26357747:T:G	1	26357747	T	G	CTG>CGG	ENSG00000158008	EXTL1	1.18e-12	6	0.1048	missense	1	ENST00000374280.3	missense	c.1226T>G	1226:cTg/cGg	p.L409R	0.44	0.348016	0.512711	.	.	.	.	.	.	1	1	EXTL1	0.0002	0.0027	0	0	-26	8	8	7
SPARK	SP0005613	Male	Affected	Saliva	1:26371683:CCTGCCACAGAGAT:GA	1	26371683	CCTGCCACAGAGAT	GA	.	ENSG00000158014	SLC30A2	0.708283	3	.	protein_altering	2	ENST00000374276.3,ENST00000374278.3	protein_altering,protein_altering	c.63_76delinsTC,c.63_76delinsTC	63-76:ggATCTCTGTGGCAGGaa/ggTCaa,63-76:ggATCTCTGTGGCAGGaa/ggTCaa	p.S22_E26delinsQ,p.S22_E26delinsQ	.	.	.	.	.	.	.,.	.,.	.,.	1	1	SLC30A2	.	.	.	.	.	.	.	.
SPARK	SP0154208	Male	Affected	Saliva	1:26384912:A:G	1	26384912	A	G	CAG>CGG	ENSG00000158022	TRIM63	4.72e-12	7	.	missense	1	ENST00000374272.3	missense	c.800T>C	800:cTg/cCg	p.L267P	0.328	0.268677	0.547078	23.7	.	.	.	.	.	1	1	TRIM63	0	0	0.0001	0	49	25	-28	23
ASC	08C76999	Female	Affected	CL	1:26448790:A:G	1	26448790	A	G	AAT>AGT	ENSG00000175087	PDIK1L	0.381254	3	0.461638	missense	2	ENST00000374269.1,ENST00000374271.4	missense,missense	c.748A>G,c.748A>G	748:Atg/Gtg,748:Atg/Gtg	p.M250V,p.M250V	0.394	1.95071	0.749711	20.4	1.65e-05	1.99e-05	.,.	.,.	.,.	1	1	PDIK1L	0.0004	0	0	0	1	25	1	25
ASC	NDAR_INVZT109BL0_wes1	Male	Affected	WB	1:26449034:A:G	1	26449034	A	G	CAA>CGA	ENSG00000175087	PDIK1L	0.381254	3	0.461638	missense	2	ENST00000374269.1,ENST00000374271.4	missense,missense	c.992A>G,c.992A>G	992:cAa/cGa,992:cAa/cGa	p.Q331R,p.Q331R	0.087	1.12745	0.561487	.	.	.	.,.	.,.	.,.	1	1	PDIK1L	0	0	0	0	-40	2	-5	-9
SSC	14209.s1	Male	Unaffected	Blood	1:26488021:G:A	1	26488021	G	A	AGG>AAG	ENSG00000197245	FAM110D	0.550404	5	0.0568539	missense	1	ENST00000374268.3	missense	c.239G>A	239:aGg/aAg	p.R80K	0.199	2.22324	0.852069	24.2	.	.	.	.	.	1	1	FAM110D	0.001	0	0	0	32	29	49	-32
MSSNG	1-0090-003	Male	Affected	White_blood_cell	1:26510271:G:A	1	26510271	G	A	CGG>CAG	ENSG00000142675	CNKSR1	3.79e-16	7	0.119168	missense	3	ENST00000361530.6,ENST00000374253.5,ENST00000531191.1	missense,missense,missense	c.805G>A,c.826G>A,c.31G>A	805:Gga/Aga,826:Gga/Aga,31:Gga/Aga	p.G269R,p.G276R,p.G11R	0.016	0.257951	0.323782	.	0.0003	0.0002	.,.,.	.,.,.	.,.,.	1	1	CNKSR1	0.0001	0	0.0003	0.0007	39	8	-28	50
SPARK	SP0012629	Male	Affected	Saliva	1:26511104:G:C	1	26511104	G	C	GGT>GCT	ENSG00000142675	CNKSR1	3.79e-16	7	0.119168	splice_donor	3	ENST00000361530.6,ENST00000374253.5,ENST00000531191.1	splice_donor,splice_donor,splice_donor	c.1135+1G>C,c.1156+1G>C,c.361+1G>C	.,.,.	.,.,.	.	.	.	24.9	.	.	HC,HC,HC	.,.,.	.,.,.	1	1	CNKSR1	0.0012	0	0.5232	0.9463	20	-28	6	-1
MSSNG	AU2023302	Male	Affected	Blood	1:26514950:G:A	1	26514950	G	A	CGA>CAA	ENSG00000142675	CNKSR1	3.79e-16	7	0.119168	missense	3	ENST00000361530.6,ENST00000374253.5,ENST00000531191.1	missense,missense,missense	c.1546G>A,c.1567G>A,c.772G>A	1546:Gaa/Aaa,1567:Gaa/Aaa,772:Gaa/Aaa	p.E516K,p.E523K,p.E258K	0.246	0.855689	0.689777	35	.	.	.,.,.	.,.,.	.,.,.	1	1	CNKSR1	0.0037	0.0035	0.0001	0	-7	-17	-9	44
MSSNG	2-1790-003	Female	Affected	Blood	1:26594984:G:A	1	26594984	G	A	CGT>CAT	ENSG00000130695	CEP85	0.00585127	2	0.294304	missense	2	ENST00000252992.4,ENST00000451429.2	missense,missense	c.1352G>A,c.1199G>A	1352:cGt/cAt,1199:cGt/cAt	p.R451H,p.R400H	0.4	0.445381	0.821723	34	7.44e-05	6.37e-05	.,.	.,.	.,.	1	1	CEP85	0.0083	0	0	0	29	-31	-4	-1
SSC	12325.p1	Male	Affected	Blood	1:26607439:C:T	1	26607439	C	T	ACG>ATG	ENSG00000142669	SH3BGRL3	0.795104	5	0.192387	missense	2	ENST00000270792.5,ENST00000319041.6	intron,missense	c.216+16C>T,c.232C>T	.,232:Cgg/Tgg	.,p.R78W	0.011	.	.	.	0.0002	0.0002	.,.	.,.	.,.	0.36	0.354	.	.	.	.	.	.	.	.	.
ASC	AC02-1205-04	Female	Unaffected	WB	1:26609257:G:A	1	26609257	G	A	CGG>CAG	ENSG00000158062	UBXN11	1.2e-10	6	0.157657	missense	8	ENST00000314675.7,ENST00000357089.4,ENST00000374217.2,ENST00000374221.3,ENST00000374222.1,ENST00000374223.1,ENST00000436301.2,ENST00000535108.1	missense,missense,missense,missense,missense,missense,downstream_gene,downstream_gene	c.815C>T,c.1076C>T,c.1076C>T,c.1175C>T,c.1175C>T,c.446C>T,.,.	815:cCg/cTg,1076:cCg/cTg,1076:cCg/cTg,1175:cCg/cTg,1175:cCg/cTg,446:cCg/cTg,.,.	p.P272L,p.P359L,p.P359L,p.P392L,p.P392L,p.P149L,.,.	0.026	0.236947	0.381364	.	4.97e-05	5.62e-05	.,.,.,.,.,.,.,.	.,.,.,.,.,.,.,.	.,.,.,.,.,.,.,.	0.934	0.542	UBXN11	0.0178	0	0	0	-32	20	-32	20
SPARK	SP0048658	Male	Affected	Saliva	1:26612373:G:A	1	26612373	G	A	CGG>CAG	ENSG00000158062	UBXN11	1.2e-10	6	0.157657	missense	8	ENST00000314675.7,ENST00000357089.4,ENST00000374217.2,ENST00000374221.3,ENST00000374222.1,ENST00000374223.1,ENST00000436301.2,ENST00000535108.1	missense,missense,missense,missense,missense,5_prime_UTR,missense,missense	c.355C>T,c.616C>T,c.616C>T,c.715C>T,c.715C>T,c.-15C>T,c.490C>T,c.241C>T	355:Cgg/Tgg,616:Cgg/Tgg,616:Cgg/Tgg,715:Cgg/Tgg,715:Cgg/Tgg,.,490:Cgg/Tgg,241:Cgg/Tgg	p.R119W,p.R206W,p.R206W,p.R239W,p.R239W,.,p.R164W,p.R81W	0.263	0.72443	0.263352	34	2.5e-05	2.81e-05	.,.,.,.,.,.,.,.	.,.,.,.,.,.,.,.	.,.,.,.,.,.,.,.	0.507	0.783	UBXN11	0	0	0	0	-2	-36	38	-16
SPARK	SP0056339	Male	Affected	Saliva	1:26772886:A:G	1	26772886	A	G	GAT>GGT	ENSG00000117682	DHDDS	0.704701	2	0.274858	missense	6	ENST00000236342.7,ENST00000360009.2,ENST00000374185.3,ENST00000427245.2,ENST00000525682.2,ENST00000526219.1	missense,missense,missense,missense,missense,intron	c.403A>G,c.403A>G,c.403A>G,c.403A>G,c.403A>G,c.324-1164A>G	403:Att/Gtt,403:Att/Gtt,403:Att/Gtt,403:Att/Gtt,403:Att/Gtt,.	p.I135V,p.I135V,p.I135V,p.I135V,p.I135V,.	0.15	0.411933	0.48411	.	.	.	.,.,.,.,.,.	.,.,.,.,.,.	.,.,.,.,.,.	0.998	0.966	DHDDS	0	0	0	0	-3	-6	49	41
ASC	10605	Male	Affected	WB	1:26784331:C:T	1	26784331	C	T	TCC>TTC	ENSG00000117682	DHDDS	0.704701	2	0.274858	missense	4	ENST00000236342.7,ENST00000360009.2,ENST00000525682.2,ENST00000526219.1	missense,missense,missense,missense	c.592C>T,c.592C>T,c.490C>T,c.475C>T	592:Cct/Tct,592:Cct/Tct,490:Cct/Tct,475:Cct/Tct	p.P198S,p.P198S,p.P164S,p.P159S	0.407	0.604834	0.522424	23.8	.	3.98e-06	.,.,.,.	.,.,.,.	.,.,.,.	0.905	0.655	DHDDS	0.0021	0.0018	0	0	34	-49	35	-49
SPARK	SP0056682	Female	Unaffected	Saliva	1:26784396:G:A	1	26784396	G	A	AGG>AAG	ENSG00000117682	DHDDS	0.704701	2	0.274858	synonymous	4	ENST00000236342.7,ENST00000360009.2,ENST00000525682.2,ENST00000526219.1	synonymous,synonymous,synonymous,synonymous	c.657G>A,c.657G>A,c.555G>A,c.540G>A	657:caG/caA,657:caG/caA,555:caG/caA,540:caG/caA	p.Q219=,p.Q219=,p.Q185=,p.Q180=	.	.	.	.	.	.	.,.,.,.	.,.,.,.	.,.,.,.	0.905	0.655	DHDDS	0.0002	0	0.2221	0.2101	-4	-31	-4	0
MSSNG	AU4054302	Female	Affected	Blood	1:26800627:G:T	1	26800627	G	T	GGT>GTT	ENSG00000198830	HMGN2	0.796675	2	0.599542	splice_donor	1	ENST00000361427.5	splice_donor	c.141+1G>T	.	.	.	.	.	24.6	.	.	HC	.	.	1	1	HMGN2	0.0002	0	0.4404	0.9966	-2	-33	-2	-1
SSC	11235.p1	Male	Affected	Blood	1:26863455:T:C	1	26863455	T	C	GTC>GCC	ENSG00000117676	RPS6KA1	0.725876	2	0.117383	missense	4	ENST00000374162.2,ENST00000374166.4,ENST00000374168.2,ENST00000526792.1	5_prime_UTR,missense,missense,5_prime_UTR	c.-57T>C,c.103T>C,c.103T>C,c.-174T>C	.,103:Tcc/Ccc,103:Tcc/Ccc,.	.,p.S35P,p.S35P,.	0.06	.	.	.	.	.	.,.,.,.	.,.,.,.	.,.,.,.	0.411	0.435	RPS6KA1	0.0003	0	0	0.0001	-30	-39	1	5
SSC	14520.p1	Male	Affected	Blood	1:26885393:C:T	1	26885393	C	T	TCG>TTG	ENSG00000117676	RPS6KA1	0.725876	2	0.117383	missense	6	ENST00000374162.2,ENST00000374166.4,ENST00000374168.2,ENST00000526792.1,ENST00000530003.1,ENST00000531382.1	missense,missense,missense,missense,missense,missense	c.904C>T,c.1147C>T,c.1180C>T,c.904C>T,c.1132C>T,c.1207C>T	904:Cgt/Tgt,1147:Cgt/Tgt,1180:Cgt/Tgt,904:Cgt/Tgt,1132:Cgt/Tgt,1207:Cgt/Tgt	p.R302C,p.R383C,p.R394C,p.R302C,p.R378C,p.R403C	0.183	1.04967	0.527273	23.7	7.54e-05	5.59e-05	.,.,.,.,.,.	.,.,.,.,.,.	.,.,.,.,.,.	1	1	RPS6KA1	0.001	0	0.0053	0.0005	12	-40	29	35
SPARK	SP0007383	Male	Affected	Saliva	1:27023206:C:G	1	27023206	C	G	ACG>AGG	ENSG00000117713	ARID1A	1	0	0.695193	missense	2	ENST00000324856.7,ENST00000457599.2	missense,missense	c.312C>G,c.312C>G	312:aaC/aaG,312:aaC/aaG	p.N104K,p.N104K	0.111	0.598098	0.979253	.	.	.	.,.	.,.	.,.	0.947	0.762	ARID1A	0.0001	0	0	0	1	18	1	31
SPARK	SP0034419	Male	Affected	Saliva	1:27023808:C:T	1	27023808	C	T	GCC>GTC	ENSG00000117713	ARID1A	1	0	0.695193	missense	2	ENST00000324856.7,ENST00000457599.2	missense,missense	c.914C>T,c.914C>T	914:gCc/gTc,914:gCc/gTc	p.A305V,p.A305V	0.052	0.752322	0.954329	.	0.0003	0.0002	.,.	.,.	.,.	0.947	0.762	ARID1A	0.0001	0	0.001	0	-5	14	-2	0
ASC	NDAR_INVEG601VP6_wes1	Male	Affected	WB	1:27088806:A:T	1	27088806	A	T	CAC>CTC	ENSG00000117713	ARID1A	1	0	0.695193	synonymous	3	ENST00000324856.7,ENST00000374152.2,ENST00000457599.2	synonymous,synonymous,synonymous	c.2415A>T,c.1266A>T,c.2415A>T	2415:ccA/ccT,1266:ccA/ccT,2415:ccA/ccT	p.P805=,p.P422=,p.P805=	.	.	.	.	.	.	.,.,.	.,.,.	.,.,.	0.948	0.77	ARID1A	0	0	0.0119	0.018	-17	4	-14	4
SPARK	SP0013188	Male	Affected	Saliva	1:27099304:A:G	1	27099304	A	G	CAG>CGG	ENSG00000117713	ARID1A	1	0	0.695193	missense	4	ENST00000324856.7,ENST00000374152.2,ENST00000457599.2,ENST00000540690.1	missense,missense,missense,upstream_gene	c.3541A>G,c.2392A>G,c.3541A>G,.	3541:Agg/Ggg,2392:Agg/Ggg,3541:Agg/Ggg,.	p.R1181G,p.R798G,p.R1181G,.	0.315	0.66633	0.767691	20.7	.	.	.,.,.,.	.,.,.,.	.,.,.,.	0.948	0.77	ARID1A	0.1417	0	0	0.0001	-45	2	-32	-1
SPARK	SP0055288	Male	Affected	Saliva	1:27102129:A:G	1	27102129	A	G	CAT>CGT	ENSG00000117713	ARID1A	1	0	0.695193	synonymous	4	ENST00000324856.7,ENST00000374152.2,ENST00000457599.2,ENST00000540690.1	synonymous,synonymous,synonymous,synonymous	c.5055A>G,c.3906A>G,c.4404A>G,c.39A>G	5055:acA/acG,3906:acA/acG,4404:acA/acG,39:acA/acG	p.T1685=,p.T1302=,p.T1468=,p.T13=	.	.	.	.	.	3.98e-06	.,.,.,.	.,.,.,.	.,.,.,.	1	1	ARID1A	0.0005	0	0	0	-23	-7	-1	-42
SPARK	SP0081788	Male	Affected	Saliva	1:27107183:C:T	1	27107183	C	T	CCG>CTG	ENSG00000117713	ARID1A	1	0	0.695193	missense	4	ENST00000324856.7,ENST00000374152.2,ENST00000457599.2,ENST00000540690.1	missense,missense,missense,missense	c.6794C>T,c.5645C>T,c.6143C>T,c.1778C>T	6794:cCg/cTg,5645:cCg/cTg,6143:cCg/cTg,1778:cCg/cTg	p.P2265L,p.P1882L,p.P2048L,p.P593L	0.257	0.931101	0.879783	23.6	.	.	.,.,.,.	.,.,.,.	.,.,.,.	1	1	ARID1A	0	0	0	0	0	-45	-8	-36
ASC	CC1093.201	Female	Affected	WB	1:27175158:G:A	1	27175158	G	A	CGG>CAG	ENSG00000204160	ZDHHC18	0.00119785	4	0.191933	missense	1	ENST00000374142.4	missense	c.556G>A	556:Ggg/Agg	p.G186R	0.252	1.6558	0.557264	33	1.65e-05	7.95e-06	.	.	.	1	1	ZDHHC18	0.0033	0	0	0	2	-50	19	8
SSC	12246.s1	Female	Unaffected	Blood	1:27190426:G:A	1	27190426	G	A	AGG>AAG	ENSG00000175793	SFN	0.49089	3	0.055502	synonymous	1	ENST00000339276.4	synonymous	c.723G>A	723:gaG/gaA	p.E241=	.	.	.	.	.	.	.	.	.	1	1	SFN	0.0001	0	0.0002	0	2	26	20	26
SPARK	SP0050875	Female	Affected	Saliva	1:27212478:G:A	1	27212478	G	A	GGG>GAG	ENSG00000142751	GPN2	0.0369235	4	0.141242	missense	2	ENST00000374133.3,ENST00000374135.4	missense,missense	c.178C>T,c.715C>T	178:Cct/Tct,715:Cct/Tct	p.P60S,p.P239S	0.354	0.213141	0.764649	22.9	1.65e-05	2.79e-05	.,.	.,.	.,.	1	1	GPN2	0.0021	0	0.0072	0	-15	38	13	6
SPARK	SP0005776	Male	Affected	Saliva	1:27212551:G:A	1	27212551	G	A	AGA>AAA	ENSG00000142751	GPN2	0.0369235	4	0.141242	synonymous	2	ENST00000374133.3,ENST00000374135.4	synonymous,synonymous	c.105C>T,c.642C>T	105:ttC/ttT,642:ttC/ttT	p.F35=,p.F214=	.	.	.	.	.	.	.,.	.,.	.,.	1	1	GPN2	0.0059	0	0.0007	0	-19	49	48	-40
ASC	7902-04-003	Male	Affected	WB	1:27216451:T:C	1	27216451	T	C	GTC>GCC	ENSG00000142751	GPN2	0.0369235	4	0.141242	missense	2	ENST00000374133.3,ENST00000374135.4	upstream_gene,missense	.,c.137A>G	.,137:gAc/gGc	.,p.D46G	0.782	2.5965	0.78546	28.3	.	4.26e-06	.,.	.,.	.,.	0.823	0.967	GPN2	0	0	0.0158	0	-50	-29	49	-21
SPARK	SP0090444	Female	Unaffected	Saliva	1:27217505:T:G	1	27217505	T	G	GTC>GGC	ENSG00000198746	GPATCH3	6.05e-07	7	0.149578	missense	1	ENST00000361720.5	missense	c.1574A>C	1574:gAc/gCc	p.D525A	0.066	0.186489	0.348865	.	.	.	.	.	.	1	1	GPATCH3	0	0	0	0	-4	-30	-8	44
ASC	09C96982	Male	Affected	WB	1:27239918:T:G	1	27239918	T	G	GTC>GGC	ENSG00000131910	NR0B2	5.83e-08	8	.	missense	1	ENST00000254227.3	missense	c.514A>C	514:Acc/Ccc	p.T172P	0.586	0.33325	0.321524	24.8	0.0001	2.79e-05	.	.	.	1	1	NR0B2	0	0	0.0001	0.0008	2	-4	-21	-18
MSSNG	1-0853-003	Male	Affected	Blood	1:27269428:C:T	1	27269428	C	T	GCG>GTG	ENSG00000090273	NUDC	0.822775	1	0.260737	missense	1	ENST00000321265.5	missense	c.613C>T	613:Cgg/Tgg	p.R205W	0.256	0.312233	0.612231	27.3	8.26e-06	1.19e-05	.	.	.	1	1	NUDC	0.0001	0	0	0	24	-29	-2	11
SPARK	SP0097549	Male	Unaffected	Saliva	1:27271937:CAAG:C	1	27271937	CAAG	C	.	ENSG00000090273	NUDC	0.822775	1	0.260737	inframe_deletion	1	ENST00000321265.5	inframe_deletion	c.803_805del	799-801:AAG/-	p.K268del	.	.	.	.	.	.	.	.	.	1	1	NUDC	.	.	.	.	.	.	.	.
ASC	5F620	Male	Affected	WB	1:27277977:G:A	1	27277977	G	A	CGT>CAT	ENSG00000175707	KDF1	0.153805	3	.	missense	1	ENST00000320567.5	missense	c.895C>T	895:Cgc/Tgc	p.R299C	0.496	1.16019	.	29.8	.	7.96e-06	.	.	.	1	1	KDF1	0	0	0	0	4	42	2	4
SPARK	SP0051073	Female	Unaffected	Saliva	1:27278171:A:G	1	27278171	A	G	CAT>CGT	ENSG00000175707	KDF1	0.153805	3	.	missense	1	ENST00000320567.5	missense	c.701T>C	701:aTg/aCg	p.M234T	0.148	0.373242	.	.	.	3.98e-06	.	.	.	1	1	KDF1	0	0	0	0	37	-38	-19	43
MSSNG	AU050604	Female	Affected	Blood	1:27432488:C:T	1	27432488	C	T	TCG>TTG	ENSG00000090020	SLC9A1	0.952228	1	0.145415	missense	3	ENST00000263980.3,ENST00000374086.3,ENST00000545949.1	missense,missense,missense	c.1373G>A,c.1373G>A,c.356G>A	1373:cGa/cAa,1373:cGa/cAa,356:cGa/cAa	p.R458Q,p.R458Q,p.R119Q	0.622	2.29755	0.828316	35	.	3.99e-06	.,.,.	.,.,.	.,.,.	1	1	SLC9A1	0.0001	0	0	0	-3	43	27	5
SSC	13177.p1	Female	Affected	Blood	1:27440599:C:G	1	27440599	C	G	GCA>GGA	ENSG00000090020	SLC9A1	0.952228	1	0.145415	synonymous	3	ENST00000263980.3,ENST00000374086.3,ENST00000545949.1	synonymous,synonymous,intron	c.531G>C,c.531G>C,c.-204-4331G>C	531:ctG/ctC,531:ctG/ctC,.	p.L177=,p.L177=,.	.	.	.	.	.	.	.,.,.	.,.,.	.,.,.	0.97	0.933	SLC9A1	0.0018	0	0	0	-13	10	-3	10
SSC	11489.s1	Male	Unaffected	Blood	1:27440652:C:T	1	27440652	C	T	ACG>ATG	ENSG00000090020	SLC9A1	0.952228	1	0.145415	missense	3	ENST00000263980.3,ENST00000374086.3,ENST00000545949.1	missense,missense,intron	c.478G>A,c.478G>A,c.-204-4384G>A	478:Gtc/Atc,478:Gtc/Atc,.	p.V160I,p.V160I,.	0.04	0.811173	0.36097	.	.	3.98e-06	.,.,.	.,.,.	.,.,.	0.97	0.933	SLC9A1	0	0	0	0	-43	6	34	6
MSSNG	1-0565-004	Male	Affected	Blood	1:27480594:C:T	1	27480594	C	T	ACG>ATG	ENSG00000090020	SLC9A1	0.952228	1	0.145415	missense	3	ENST00000263980.3,ENST00000374086.3,ENST00000545949.1	missense,missense,5_prime_UTR	c.232G>A,c.232G>A,c.-325G>A	232:Gtc/Atc,232:Gtc/Atc,.	p.V78I,p.V78I,.	0.097	0.807964	0.287404	.	.	.	.,.,.	.,.,.	.,.,.	0.97	0.933	SLC9A1	0.0002	0	0	0	-21	33	34	-12
SPARK	SP0063604	Male	Affected	Saliva	1:27614301:C:T	1	27614301	C	T	GCG>GTG	ENSG00000142784	WDTC1	0.999308	0	0.315392	missense	2	ENST00000319394.3,ENST00000361771.3	missense,missense	c.428C>T,c.428C>T	428:gCg/gTg,428:gCg/gTg	p.A143V,p.A143V	0.575	1.66321	0.879731	27.8	.	.	.,.	.,.	.,.	1	1	WDTC1	0	0	0.0003	0	-2	-33	-20	26
SPARK	SP0136593	Male	Affected	Saliva	1:27675920:C:T	1	27675920	C	T	CCG>CTG	ENSG00000142765	SYTL1	1.08e-07	5	0.0536269	synonymous	2	ENST00000318074.5,ENST00000543823.1	synonymous,synonymous	c.528C>T,c.564C>T	528:gcC/gcT,564:gcC/gcT	p.A176=,p.A188=	.	.	.	.	.	.	.,.	.,.	.,.	1	1	SYTL1	0.0044	0	0	0	-19	-8	41	-9
MSSNG	1-0572-003	Male	Affected	Blood	1:27676523:G:A	1	27676523	G	A	CGT>CAT	ENSG00000142765	SYTL1	1.08e-07	5	0.0536269	missense	2	ENST00000318074.5,ENST00000543823.1	missense,missense	c.772G>A,c.808G>A	772:Gtg/Atg,808:Gtg/Atg	p.V258M,p.V270M	0.106	2.6683	0.84082	26.3	0	6.93e-06	.,.	.,.	.,.	1	1	SYTL1	0.0001	0	0.0002	0	24	-12	-13	-38
SSC	13042.s1	Female	Unaffected	Blood	1:27682888:C:T	1	27682888	C	T	TCT>TTT	ENSG00000142733	MAP3K6	4.91e-15	4	0.0540856	missense	3	ENST00000357582.2,ENST00000374040.3,ENST00000493901.1	missense,missense,missense	c.3628G>A,c.3604G>A,c.3628G>A	3628:Gag/Aag,3604:Gag/Aag,3628:Gag/Aag	p.E1210K,p.E1202K,p.E1210K	0.038	0.375884	0.357749	.	.	.	.,.,.	.,.,.	.,.,.	1	1	MAP3K6	0	0	0	0	-3	-1	-9	-40
ASC	F9212-1	Male	Affected	WB	1:27689457:G:T	1	27689457	G	T	TGT>TTT	ENSG00000142733	MAP3K6	4.91e-15	4	0.0540856	missense	3	ENST00000357582.2,ENST00000374040.3,ENST00000493901.1	missense,missense,missense	c.1027C>A,c.1003C>A,c.1027C>A	1027:Cag/Aag,1003:Cag/Aag,1027:Cag/Aag	p.Q343K,p.Q335K,p.Q343K	0.046	0.149655	0.34643	.	.	.	.,.,.	.,.,.	.,.,.	1	1	MAP3K6	0.0005	0	0.0117	0	4	-3	4	-28
SSC	12264.p1	Male	Affected	Blood	1:27690724:G:T	1	27690724	G	T	GGC>GTC	ENSG00000142733	MAP3K6	4.91e-15	4	0.0540856	synonymous	3	ENST00000357582.2,ENST00000374040.3,ENST00000493901.1	synonymous,synonymous,synonymous	c.666C>A,c.642C>A,c.666C>A	666:cgC/cgA,642:cgC/cgA,666:cgC/cgA	p.R222=,p.R214=,p.R222=	.	.	.	.	8.5e-06	4.05e-06	.,.,.	.,.,.	.,.,.	1	1	MAP3K6	0	0	0	0	-23	-10	-29	18
ASC	200675509@1082034166	Female	Affected	WB	1:27721193:C:T	1	27721193	C	T	ACG>ATG	ENSG00000181773	GPR3	0.0209358	8	0.0971757	synonymous	1	ENST00000374024.3	synonymous	c.891C>T	891:taC/taT	p.Y297=	.	.	.	.	0.0003	0.0003	.	.	.	1	1	GPR3	0.0013	0	0	0	16	1	-18	32
SPARK	SP0045077	Male	Affected	Saliva	1:27874196:C:T	1	27874196	C	T	GCG>GTG	ENSG00000126705	AHDC1	0.999431	0	0.591876	synonymous	2	ENST00000247087.5,ENST00000374011.2	synonymous,synonymous	c.4431G>A,c.4431G>A	4431:ccG/ccA,4431:ccG/ccA	p.P1477=,p.P1477=	.	.	.	.	2.82e-05	1.35e-05	.,.	.,.	.,.	1	1	AHDC1	0	0	0	0	-26	19	31	-15
SPARK	SP0018463	Female	Affected	Saliva	1:27874338:T:TG	1	27874338	T	TG	.	ENSG00000126705	AHDC1	0.999431	0	0.591876	frameshift	2	ENST00000247087.5,ENST00000374011.2	frameshift,frameshift	c.4288dup,c.4288dup	4288-4289:cag/cCag,4288-4289:cag/cCag	p.Q1430Pfs*51,p.Q1430Pfs*51	.	.	.	.	.	.	HC,HC	.,.	.,.	1	1	AHDC1	.	.	.	.	.	.	.	.
SPARK	SP0058451	Male	Affected	Saliva	1:27874778:C:T	1	27874778	C	T	TCT>TTT	ENSG00000126705	AHDC1	0.999431	0	0.591876	synonymous	2	ENST00000247087.5,ENST00000374011.2	synonymous,synonymous	c.3849G>A,c.3849G>A	3849:aaG/aaA,3849:aaG/aaA	p.K1283=,p.K1283=	.	.	.	.	.	.	.,.	.,.	.,.	1	1	AHDC1	0	0	0	0	-20	-46	32	-32
SPARK	SP0136425	Female	Affected	Saliva	1:27874822:G:A	1	27874822	G	A	CGG>CAG	ENSG00000126705	AHDC1	0.999431	0	0.591876	missense	2	ENST00000247087.5,ENST00000374011.2	missense,missense	c.3805C>T,c.3805C>T	3805:Cgg/Tgg,3805:Cgg/Tgg	p.R1269W,p.R1269W	0.308	1.42499	0.792278	32	.	.	.,.	.,.	.,.	1	1	AHDC1	0	0	0	0	-40	29	39	-12
SPARK	SP0097089	Female	Affected	Saliva	1:27875352:A:AAGGAGG	1	27875352	A	AAGGAGG	.	ENSG00000126705	AHDC1	0.999431	0	0.591876	inframe_insertion	2	ENST00000247087.5,ENST00000374011.2	inframe_insertion,inframe_insertion	c.3269_3274dup,c.3269_3274dup	3274-3275:ttc/tCCTCCTtc,3274-3275:ttc/tCCTCCTtc	p.S1090_S1091dup,p.S1090_S1091dup	.	.	.	.	1.79e-05	1.68e-05	.,.	.,.	.,.	1	1	AHDC1	.	.	.	.	.	.	.	.
SPARK	SP0099769	Female	Affected	Saliva	1:27875394:G:A	1	27875394	G	A	GGC>GAC	ENSG00000126705	AHDC1	0.999431	0	0.591876	missense	2	ENST00000247087.5,ENST00000374011.2	missense,missense	c.3233C>T,c.3233C>T	3233:gCc/gTc,3233:gCc/gTc	p.A1078V,p.A1078V	0.137	1.23039	0.656425	26.4	.	.	.,.	.,.	.,.	1	1	AHDC1	0.0007	0	0	0	-12	-47	26	-47
SSC	13026.p1	Male	Affected	Blood	1:27876101:C:T	1	27876101	C	T	GCG>GTG	ENSG00000126705	AHDC1	0.999431	0	0.591876	synonymous	2	ENST00000247087.5,ENST00000374011.2	synonymous,synonymous	c.2526G>A,c.2526G>A	2526:tcG/tcA,2526:tcG/tcA	p.S842=,p.S842=	.	.	.	.	9.34e-05	6.03e-05	.,.	.,.	.,.	1	1	AHDC1	0	0	0	0	-2	-50	36	-7
SPARK	SP0048552	Male	Affected	Saliva	1:27876808:C:T	1	27876808	C	T	TCG>TTG	ENSG00000126705	AHDC1	0.999431	0	0.591876	missense	2	ENST00000247087.5,ENST00000374011.2	missense,missense	c.1819G>A,c.1819G>A	1819:Gac/Aac,1819:Gac/Aac	p.D607N,p.D607N	0.369	1.27764	0.869753	27.7	.	.	.,.	.,.	.,.	1	1	AHDC1	0	0	0	0	-5	11	-3	-13
SSC	13695.p1	Male	Affected	Blood	1:27876868:G:GT	1	27876868	G	GT	.	ENSG00000126705	AHDC1	0.999431	0	0.591876	frameshift	2	ENST00000247087.5,ENST00000374011.2	frameshift,frameshift	c.1758dup,c.1758dup	1758-1759:-/A,1758-1759:-/A	p.R587Tfs*56,p.R587Tfs*56	.	.	.	.	.	.	HC,HC	.,.	.,.	1	1	AHDC1	.	.	.	.	.	.	.	.
SSC	14191.p1	Male	Affected	Blood	1:27877086:G:A	1	27877086	G	A	CGA>CAA	ENSG00000126705	AHDC1	0.999431	0	0.591876	missense	2	ENST00000247087.5,ENST00000374011.2	missense,missense	c.1541C>T,c.1541C>T	1541:tCg/tTg,1541:tCg/tTg	p.S514L,p.S514L	0.269	0.982611	0.662023	23	2.5e-05	5.59e-05	.,.	.,.	.,.	1	1	AHDC1	0	0	0	0	-26	41	38	-49
SPARK	SP0012537	Male	Affected	Saliva	1:27877396:C:T	1	27877396	C	T	CCC>CTC	ENSG00000126705	AHDC1	0.999431	0	0.591876	missense	2	ENST00000247087.5,ENST00000374011.2	missense,missense	c.1231G>A,c.1231G>A	1231:Ggc/Agc,1231:Ggc/Agc	p.G411S,p.G411S	0.065	0.615418	0.70858	.	.	.	.,.	.,.	.,.	1	1	AHDC1	0	0	0	0	-2	0	-35	19
SPARK	SP0059907	Male	Unaffected	Saliva	1:27877508:G:A	1	27877508	G	A	GGG>GAG	ENSG00000126705	AHDC1	0.999431	0	0.591876	synonymous	2	ENST00000247087.5,ENST00000374011.2	synonymous,synonymous	c.1119C>T,c.1119C>T	1119:ccC/ccT,1119:ccC/ccT	p.P373=,p.P373=	.	.	.	.	.	.	.,.	.,.	.,.	1	1	AHDC1	0	0	0	0	-13	-48	-23	10
SSC	14149.s1	Male	Unaffected	Blood	1:27939528:C:T	1	27939528	C	T	ACG>ATG	ENSG00000000938	FGR	0.177174	2	0.0781456	missense	4	ENST00000374004.1,ENST00000374005.3,ENST00000399173.1,ENST00000545953.1	missense,missense,missense,missense	c.1487G>A,c.1487G>A,c.1487G>A,c.1289G>A	1487:cGt/cAt,1487:cGt/cAt,1487:cGt/cAt,1289:cGt/cAt	p.R496H,p.R496H,p.R496H,p.R430H	0.249	1.7729	0.450441	29.6	0.0002	0.0002	.,.,.,.	.,.,.,.	.,.,.,.	1	1	FGR	0	0	0	0	-2	42	42	1
SSC	12568.s1	Female	Unaffected	Blood	1:27994847:C:A	1	27994847	C	A	GCC>GAC	ENSG00000126709	IFI6	0.230931	8	0.0594842	missense	3	ENST00000339145.4,ENST00000361157.6,ENST00000362020.4	missense,missense,missense	c.212G>T,c.188G>T,c.200G>T	212:gGc/gTc,188:gGc/gTc,200:gGc/gTc	p.G71V,p.G63V,p.G67V	0.021	1.215	0.487272	.	.	.	.,.,.	.,.,.	.,.,.	1	1	IFI6	0.0063	0	0.0001	0	30	0	-45	1
SSC	12568.s1	Female	Unaffected	Blood	1:27995052:G:A	1	27995052	G	A	AGG>AAG	ENSG00000126709	IFI6	0.230931	8	0.0594842	splice_region	3	ENST00000339145.4,ENST00000361157.6,ENST00000362020.4	splice_region,splice_region,splice_region	c.95-6C>T,c.71-6C>T,c.83-6C>T	.,.,.	.,.,.	.	.	.	.	1.67e-05	0	.,.,.	.,.,.	.,.,.	1	1	IFI6	0	0	0	0	-6	-5	-39	-5
SPARK	SP0035678	Female	Affected	Saliva	1:28099876:C:T	1	28099876	C	T	CCG>CTG	ENSG00000117758	STX12	0.89672	1	0.458777	missense	1	ENST00000373943.4	missense	c.58C>T	58:Cgg/Tgg	p.R20W	0.161	0.31599	0.62763	25.8	.	.	.	.	.	1	1	STX12	0	0	0.0001	0	14	-38	-35	25
SPARK	SP0037039	Male	Affected	Saliva	1:28279755:C:T	1	28279755	C	T	TCA>TTA	ENSG00000130768	SMPDL3B	1.39e-07	7	0.0536269	missense	3	ENST00000373888.4,ENST00000373894.3,ENST00000549094.1	missense,missense,intron	c.403C>T,c.403C>T,c.374-1110C>T	403:Cat/Tat,403:Cat/Tat,.	p.H135Y,p.H135Y,.	0.982	0.949213	0.640164	29.3	.	.	.,.,.	.,.,.	.,.,.	0.835	0.886	SMPDL3B	0.0098	0.0151	0	0	24	-29	-29	36
SSC	12524.s1	Female	Unaffected	Blood	1:28282221:G:A	1	28282221	G	A	CGG>CAG	ENSG00000130768	SMPDL3B	1.39e-07	7	0.0536269	synonymous	3	ENST00000373888.4,ENST00000373894.3,ENST00000549094.1	synonymous,synonymous,synonymous	c.717G>A,c.717G>A,c.573G>A	717:ccG/ccA,717:ccG/ccA,573:ccG/ccA	p.P239=,p.P239=,p.P191=	.	.	.	.	.	3.98e-06	.,.,.	.,.,.	.,.,.	1	1	SMPDL3B	0.3948	0	0.0002	0	2	16	2	27
SPARK	SP0098372	Male	Unaffected	Saliva	1:28293061:G:A	1	28293061	G	A	CGA>CAA	ENSG00000158156	XKR8	1.43e-05	7	0.121618	missense	1	ENST00000373884.5	missense	c.538G>A	538:Gac/Aac	p.D180N	0.382	1.25976	0.67031	27.1	8.3e-06	1.2e-05	.	.	.	1	1	XKR8	0.0001	0	0	0	39	1	-10	-34
SPARK	SP0031674	Male	Affected	Saliva	1:28315063:T:C	1	28315063	T	C	ATA>ACA	ENSG00000158161	EYA3	0.995036	0	0.236733	missense	6	ENST00000373863.3,ENST00000373864.1,ENST00000373871.3,ENST00000436342.2,ENST00000540618.1,ENST00000545175.1	missense,missense,missense,missense,missense,missense	c.1385A>G,c.1052A>G,c.1523A>G,c.1145A>G,c.1385A>G,c.1364A>G	1385:tAt/tGt,1052:tAt/tGt,1523:tAt/tGt,1145:tAt/tGt,1385:tAt/tGt,1364:tAt/tGt	p.Y462C,p.Y351C,p.Y508C,p.Y382C,p.Y462C,p.Y455C	0.966	2.99444	0.896484	29.8	.	.	.,.,.,.,.,.	.,.,.,.,.,.	.,.,.,.,.,.	1	1	EYA3	0	0	0.0003	0.0013	-17	27	47	-17
SPARK	SP0124306	Male	Unaffected	Saliva	1:28362074:C:T	1	28362074	C	T	ACG>ATG	ENSG00000158161	EYA3	0.995036	0	0.236733	synonymous	6	ENST00000373863.3,ENST00000373864.1,ENST00000373871.3,ENST00000436342.2,ENST00000540618.1,ENST00000545175.1	synonymous,intron,synonymous,5_prime_UTR,synonymous,synonymous	c.342G>A,c.31+3276G>A,c.342G>A,c.-37G>A,c.342G>A,c.183G>A	342:acG/acA,.,342:acG/acA,.,342:acG/acA,183:acG/acA	p.T114=,.,p.T114=,.,p.T114=,p.T61=	.	.	.	.	1.65e-05	1.99e-05	.,.,.,.,.,.	.,.,.,.,.,.	.,.,.,.,.,.	0.013	0.413	EYA3	0	0	0	0	-19	11	12	1
SPARK	SP0010316	Male	Affected	Saliva	1:28534895:CTTCT:C	1	28534895	CTTCT	C	.	ENSG00000126698	DNAJC8	0.582007	3	0.385562	frameshift	1	ENST00000263697.4	frameshift	c.425_428del	425-428:aAGAAg/ag	p.K142Rfs*8	.	.	.	.	.	.	HC	.	.	1	1	DNAJC8	.	.	.	.	.	.	.	.
SPARK	SP0140973	Male	Affected	Saliva	1:28534914:C:T	1	28534914	C	T	TCG>TTG	ENSG00000126698	DNAJC8	0.582007	3	0.385562	missense	1	ENST00000263697.4	missense	c.410G>A	410:cGa/cAa	p.R137Q	0.113	0.909526	0.610975	28.2	.	.	.	.	.	1	1	DNAJC8	0.0001	0.0025	0	0	45	10	11	0
SPARK	SP0109227	Male	Affected	Saliva	1:28586419:G:A	1	28586419	G	A	GGG>GAG	ENSG00000130766	SESN2	0.000763709	4	0.38834	missense	1	ENST00000253063.3	missense	c.61G>A	61:Ggc/Agc	p.G21S	0.027	0.441746	0.700857	.	.	.	.	.	.	1	1	SESN2	0	0	0	0	-29	25	29	-11
SSC	11057.p1	Male	Affected	Blood	1:28595732:G:C	1	28595732	G	C	GGC>GCC	ENSG00000130766	SESN2	0.000763709	4	0.38834	synonymous	1	ENST00000253063.3	synonymous	c.129G>C	129:ggG/ggC	p.G43=	.	.	.	.	.	.	.	.	.	1	1	SESN2	0	0	0	0	-32	-35	27	-35
SSC	11843.p1	Female	Affected	Blood	1:28595739:G:A	1	28595739	G	A	CGC>CAC	ENSG00000130766	SESN2	0.000763709	4	0.38834	missense	1	ENST00000253063.3	missense	c.136G>A	136:Gcc/Acc	p.A46T	0.08	0.94601	0.812509	26	.	4.01e-06	.	.	.	1	1	SESN2	0.0007	0	0	0.0003	-42	-39	35	20
SSC	12926.s1	Male	Unaffected	Blood	1:28601365:G:A	1	28601365	G	A	CGC>CAC	ENSG00000130766	SESN2	0.000763709	4	0.38834	synonymous	1	ENST00000253063.3	synonymous	c.1050G>A	1050:tcG/tcA	p.S350=	.	.	.	.	0.0002	0.0003	.	.	.	1	1	SESN2	0.0103	0.0006	0	0	34	-29	25	-28
SSC	14025.s1	Male	Unaffected	Blood	1:28862514:G:A	1	28862514	G	A	CGG>CAG	ENSG00000180198	RCC1	0.193944	1	0.287651	missense	4	ENST00000373831.3,ENST00000373832.1,ENST00000373833.6,ENST00000398958.2	missense,missense,missense,missense	c.886G>A,c.793G>A,c.793G>A,c.793G>A	886:Ggc/Agc,793:Ggc/Agc,793:Ggc/Agc,793:Ggc/Agc	p.G296S,p.G265S,p.G265S,p.G265S	0.946	1.27448	0.747622	34	.	4.05e-06	.,.,.,.	.,.,.,.	.,.,.,.	1	1	RCC1	0.0002	0	0.0031	0	2	-18	-11	47
SSC	14465.p1	Male	Affected	Blood	1:29016661:A:G	1	29016661	A	G	TAG>TGG	ENSG00000162419	GMEB1	0.960594	1	0.193839	synonymous	3	ENST00000294409.2,ENST00000361872.4,ENST00000373816.1	synonymous,synonymous,synonymous	c.204A>G,c.174A>G,c.174A>G	204:gtA/gtG,174:gtA/gtG,174:gtA/gtG	p.V68=,p.V58=,p.V58=	.	.	.	.	.	.	.,.,.	.,.,.	.,.,.	1	1	GMEB1	0.0421	0	0	0	-45	-34	37	43
SPARK	SP0016841	Female	Affected	Saliva	1:29069509:G:A	1	29069509	G	A	TGC>TAC	ENSG00000198492	YTHDF2	0.991166	0	0.641257	missense	3	ENST00000373812.3,ENST00000541996.1,ENST00000542507.1	missense,missense,missense	c.727G>A,c.577G>A,c.727G>A	727:Gct/Act,577:Gct/Act,727:Gct/Act	p.A243T,p.A193T,p.A243T	0.379	1.59671	0.816331	26.6	.	.	.,.,.	.,.,.	.,.,.	1	1	YTHDF2	0	0	0	0	5	-17	9	0
SPARK	SP0112585	Female	Affected	Saliva	1:29185716:C:T	1	29185716	C	T	CCG>CTG	ENSG00000116329	OPRD1	0.109062	6	0.0536269	missense	1	ENST00000234961.2	missense	c.478C>T	478:Cgc/Tgc	p.R160C	0.715	2.10514	0.868599	35	8.25e-06	1.2e-05	.	.	.	1	1	OPRD1	0	0	0.0001	0	15	5	41	-4
ASC	DEASD_0198_001	Female	Affected	WB	1:29379632:G:A	1	29379632	G	A	CGG>CAG	ENSG00000159023	EPB41	0.0621099	2	0.445505	synonymous	8	ENST00000343067.4,ENST00000347529.3,ENST00000349460.4,ENST00000356093.2,ENST00000373797.1,ENST00000373798.1,ENST00000373800.3,ENST00000398863.2	synonymous,synonymous,synonymous,synonymous,synonymous,synonymous,synonymous,synonymous	c.1653G>A,c.1548G>A,c.1026G>A,c.1653G>A,c.1653G>A,c.1653G>A,c.1026G>A,c.1653G>A	1653:tcG/tcA,1548:tcG/tcA,1026:tcG/tcA,1653:tcG/tcA,1653:tcG/tcA,1653:tcG/tcA,1026:tcG/tcA,1653:tcG/tcA	p.S551=,p.S516=,p.S342=,p.S551=,p.S551=,p.S551=,p.S342=,p.S551=	.	.	.	.	8.33e-06	3.98e-06	.,.,.,.,.,.,.,.	.,.,.,.,.,.,.,.	.,.,.,.,.,.,.,.	1	1	EPB41	0.0099	0.0003	0	0	-13	-16	46	0
SPARK	SP0065237	Male	Affected	Saliva	1:29424403:A:G	1	29424403	A	G	TAT>TGT	ENSG00000159023	EPB41	0.0621099	2	0.445505	missense	7	ENST00000343067.4,ENST00000347529.3,ENST00000349460.4,ENST00000356093.2,ENST00000373798.1,ENST00000373800.3,ENST00000398863.2	missense,missense,missense,missense,missense,missense,intron	c.2269A>G,c.2002A>G,c.1600A>G,c.2170A>G,c.2269A>G,c.1543A>G,c.2023-11445A>G	2269:Att/Gtt,2002:Att/Gtt,1600:Att/Gtt,2170:Att/Gtt,2269:Att/Gtt,1543:Att/Gtt,.	p.I757V,p.I668V,p.I534V,p.I724V,p.I757V,p.I515V,.	0.232	0.254372	0.491475	.	0.0002	0.0001	.,.,.,.,.,.,.	.,.,.,.,.,.,.	.,.,.,.,.,.,.	0.598	0.819	EPB41	0.0001	0	0	0	-47	2	44	47
SPARK	SP0066837	Male	Unaffected	Saliva	1:29475442:C:A	1	29475442	C	A	GCT>GAT	ENSG00000116350	SRSF4	0.934763	1	0.456164	missense	2	ENST00000373795.4,ENST00000546138.1	missense,3_prime_UTR	c.965G>T,c.*183G>T	965:aGc/aTc,.	p.S322I,.	0.188	0.352049	0.512295	24.1	.	.	.,.	.,.	.,.	0.994	0.997	SRSF4	0	0	0	0	-5	-40	-47	1
MSSNG	MSSNG00444-003	Female	Affected	Blood	1:29520696:G:A	1	29520696	G	A	CGG>CAG	ENSG00000116353	MECR	0.00360313	4	0.217016	splice_region	2	ENST00000263702.6,ENST00000373791.3	splice_region,splice_region	c.965-5C>T,c.737-5C>T	.,.	.,.	.	.	.	.	1.74e-05	8.44e-06	.,.	.,.	.,.	1	1	MECR	0.0004	0	0	0	40	-10	-32	-10
SPARK	SP0069419	Male	Unaffected	Saliva	1:29602111:C:T	1	29602111	C	T	ACC>ATC	ENSG00000060656	PTPRU	0.990699	1	0.268814	synonymous	6	ENST00000323874.8,ENST00000345512.3,ENST00000356870.3,ENST00000373779.3,ENST00000428026.2,ENST00000460170.2	synonymous,synonymous,synonymous,synonymous,synonymous,synonymous	c.1296C>T,c.1296C>T,c.1296C>T,c.1296C>T,c.1296C>T,c.1296C>T	1296:aaC/aaT,1296:aaC/aaT,1296:aaC/aaT,1296:aaC/aaT,1296:aaC/aaT,1296:aaC/aaT	p.N432=,p.N432=,p.N432=,p.N432=,p.N432=,p.N432=	.	.	.	.	.	.	.,.,.,.,.,.	.,.,.,.,.,.	.,.,.,.,.,.	1	1	PTPRU	0	0	0	0	-13	-9	16	34
SSC	14440.p1	Male	Affected	Blood	1:29606637:C:T	1	29606637	C	T	CCG>CTG	ENSG00000060656	PTPRU	0.990699	1	0.268814	missense	6	ENST00000323874.8,ENST00000345512.3,ENST00000356870.3,ENST00000373779.3,ENST00000428026.2,ENST00000460170.2	missense,missense,missense,missense,missense,missense	c.1852C>T,c.1852C>T,c.1852C>T,c.1852C>T,c.1852C>T,c.1852C>T	1852:Cgc/Tgc,1852:Cgc/Tgc,1852:Cgc/Tgc,1852:Cgc/Tgc,1852:Cgc/Tgc,1852:Cgc/Tgc	p.R618C,p.R618C,p.R618C,p.R618C,p.R618C,p.R618C	0.339	1.46586	0.832484	33	0.0001	0.0001	.,.,.,.,.,.	.,.,.,.,.,.	.,.,.,.,.,.	1	1	PTPRU	0	0	0.0735	0.0101	16	3	3	16
SPARK	SP0036288	Female	Affected	Saliva	1:29631340:C:T	1	29631340	C	T	CCG>CTG	ENSG00000060656	PTPRU	0.990699	1	0.268814	missense	6	ENST00000323874.8,ENST00000345512.3,ENST00000356870.3,ENST00000373779.3,ENST00000428026.2,ENST00000460170.2	missense,missense,missense,missense,missense,missense	c.2722C>T,c.2752C>T,c.2722C>T,c.2722C>T,c.2722C>T,c.2722C>T	2722:Cgg/Tgg,2752:Cgg/Tgg,2722:Cgg/Tgg,2722:Cgg/Tgg,2722:Cgg/Tgg,2722:Cgg/Tgg	p.R908W,p.R918W,p.R908W,p.R908W,p.R908W,p.R908W	0.743	1.27784	0.40113	35	4.27e-05	2.4e-05	.,.,.,.,.,.	.,.,.,.,.,.	.,.,.,.,.,.	1	1	PTPRU	0	0	0.0029	0.0031	-41	-24	-13	21
MSSNG	3-0339-000	Male	Affected	White_blood_cell	1:31214495:C:T	1	31214495	C	T	ACG>ATG	ENSG00000162511	LAPTM5	0.735702	1	0.073989	missense	1	ENST00000294507.3	missense	c.250G>A	250:Gta/Ata	p.V84I	0.146	0.367101	0.464768	24.7	7e-05	3.03e-05	.	.	.	1	1	LAPTM5	0	0	0	0.0003	-4	19	-2	-8
ASC	NDAR_INVLT014TFN_wes1	Female	Affected	WB	1:31346198:C:T	1	31346198	C	T	GCG>GTG	ENSG00000162512	SDC3	0.527916	3	0.535409	missense	2	ENST00000336798.7,ENST00000339394.6	missense,missense	c.1015G>A,c.1189G>A	1015:Gcc/Acc,1189:Gcc/Acc	p.A339T,p.A397T	0.28	0.194905	0.824971	27.7	0.0001	0.0001	.,.	.,.	.,.	1	1	SDC3	0.0107	0.0002	0	0	-48	26	7	5
SSC	13371.p1	Male	Affected	Blood	1:31349764:T:C	1	31349764	T	C	GTG>GCG	ENSG00000162512	SDC3	0.527916	3	0.535409	missense	2	ENST00000336798.7,ENST00000339394.6	missense,missense	c.331A>G,c.505A>G	331:Aca/Gca,505:Aca/Gca	p.T111A,p.T169A	0.011	0.0661568	0.270918	.	.	.	.,.	.,.	.,.	1	1	SDC3	0.0001	0	0.0001	0	-1	-5	1	-10
SPARK	SP0047831	Male	Affected	Saliva	1:31381352:GGGCCCCGGGCCCGGCCGCGGCCCC:G	1	31381352	GGGCCCCGGGCCCGGCCGCGGCCCC	G	.	ENSG00000162512	SDC3	0.527916	3	0.535409	inframe_deletion	1	ENST00000339394.6	inframe_deletion	c.58_81del	58-81:GGGGCCGCGGCCGGGCCCGGGGCC/-	p.G20_A27del	.	.	.	.	.	.	.	.	.	0.026	0.019	SDC3	.	.	.	.	.	.	.	.
SPARK	SP0119749	Male	Affected	Saliva	1:31414948:G:C	1	31414948	G	C	AGG>ACG	ENSG00000134644	PUM1	0.999999	0	0.578491	missense	8	ENST00000257075.5,ENST00000373741.4,ENST00000373742.2,ENST00000373747.3,ENST00000423018.2,ENST00000424085.2,ENST00000426105.2,ENST00000440538.2	missense,missense,missense,missense,missense,missense,missense,missense	c.3011C>G,c.3125C>G,c.2834C>G,c.3020C>G,c.2585C>G,c.2285C>G,c.3017C>G,c.2939C>G	3011:cCt/cGt,3125:cCt/cGt,2834:cCt/cGt,3020:cCt/cGt,2585:cCt/cGt,2285:cCt/cGt,3017:cCt/cGt,2939:cCt/cGt	p.P1004R,p.P1042R,p.P945R,p.P1007R,p.P862R,p.P762R,p.P1006R,p.P980R	0.456	2.08685	0.899265	27.3	.	.	.,.,.,.,.,.,.,.	.,.,.,.,.,.,.,.	.,.,.,.,.,.,.,.	1	1	PUM1	0	0	0.0001	0	22	-23	1	23
ASC	09C85235	Male	Affected	WB	1:31437728:G:A	1	31437728	G	A	CGG>CAG	ENSG00000134644	PUM1	0.999999	0	0.578491	missense	8	ENST00000257075.5,ENST00000373741.4,ENST00000373742.2,ENST00000373747.3,ENST00000423018.2,ENST00000424085.2,ENST00000426105.2,ENST00000440538.2	missense,missense,missense,missense,missense,missense,missense,missense	c.2116C>T,c.2224C>T,c.1939C>T,c.2119C>T,c.1684C>T,c.1390C>T,c.2116C>T,c.2038C>T	2116:Cgc/Tgc,2224:Cgc/Tgc,1939:Cgc/Tgc,2119:Cgc/Tgc,1684:Cgc/Tgc,1390:Cgc/Tgc,2116:Cgc/Tgc,2038:Cgc/Tgc	p.R706C,p.R742C,p.R647C,p.R707C,p.R562C,p.R464C,p.R706C,p.R680C	0.224	2.44743	0.797686	32	.	.	.,.,.,.,.,.,.,.	.,.,.,.,.,.,.,.	.,.,.,.,.,.,.,.	1	1	PUM1	0.0001	0.0169	0	0	7	29	29	-24
SPARK	SP0005799	Male	Affected	Saliva	1:31465457:C:T	1	31465457	C	T	ACC>ATC	ENSG00000134644	PUM1	0.999999	0	0.578491	missense	8	ENST00000257075.5,ENST00000373741.4,ENST00000373742.2,ENST00000373747.3,ENST00000423018.2,ENST00000424085.2,ENST00000426105.2,ENST00000440538.2	missense,missense,missense,missense,missense,intron,missense,missense	c.938G>A,c.1046G>A,c.758G>A,c.938G>A,c.650G>A,c.433-11205G>A,c.938G>A,c.938G>A	938:gGt/gAt,1046:gGt/gAt,758:gGt/gAt,938:gGt/gAt,650:gGt/gAt,.,938:gGt/gAt,938:gGt/gAt	p.G313D,p.G349D,p.G253D,p.G313D,p.G217D,.,p.G313D,p.G313D	0.25	1.47939	0.887677	24.6	.	3.99e-06	.,.,.,.,.,.,.,.	.,.,.,.,.,.,.,.	.,.,.,.,.,.,.,.	0.436	0.693	PUM1	0.0078	0	0	0	28	-11	-14	1
SPARK	SP0092897	Female	Unaffected	Saliva	1:31532365:A:C	1	31532365	A	C	GAG>GCG	ENSG00000134644	PUM1	0.999999	0	0.578491	missense	8	ENST00000257075.5,ENST00000373741.4,ENST00000373742.2,ENST00000373747.3,ENST00000423018.2,ENST00000424085.2,ENST00000426105.2,ENST00000440538.2	missense,missense,missense,missense,missense,missense,missense,missense	c.49T>G,c.157T>G,c.157T>G,c.49T>G,c.49T>G,c.49T>G,c.49T>G,c.49T>G	49:Tct/Gct,157:Tct/Gct,157:Tct/Gct,49:Tct/Gct,49:Tct/Gct,49:Tct/Gct,49:Tct/Gct,49:Tct/Gct	p.S17A,p.S53A,p.S53A,p.S17A,p.S17A,p.S17A,p.S17A,p.S17A	0.236	0.595676	0.795968	20.7	.	.	.,.,.,.,.,.,.,.	.,.,.,.,.,.,.,.	.,.,.,.,.,.,.,.	1	1	PUM1	0.0001	0	0	0	24	-8	3	8
SPARK	SP0081836	Male	Affected	Saliva	1:31538537:T:G	1	31538537	T	G	CTT>CGT	ENSG00000134644	PUM1	0.999999	0	0.578491	missense	8	ENST00000257075.5,ENST00000373741.4,ENST00000373742.2,ENST00000373747.3,ENST00000423018.2,ENST00000424085.2,ENST00000426105.2,ENST00000440538.2	5_prime_UTR,missense,missense,5_prime_UTR,5_prime_UTR,5_prime_UTR,5_prime_UTR,upstream_gene	c.-86A>C,c.96A>C,c.96A>C,c.-86A>C,c.-86A>C,c.-86A>C,c.-86A>C,.	.,96:aaA/aaC,96:aaA/aaC,.,.,.,.,.	.,p.K32N,p.K32N,.,.,.,.,.	0.032	.	.	.	6.71e-05	6.71e-06	.,.,.,.,.,.,.,.	.,.,.,.,.,.,.,.	.,.,.,.,.,.,.,.	0	0.004	.	.	.	.	.	.	.	.	.
MSSNG	7-0168-003	Male	Affected	Blood	1:31655431:C:T	1	31655431	C	T	CCG>CTG	ENSG00000084628	NKAIN1	0.615737	3	0.366209	missense	3	ENST00000263693.1,ENST00000373736.2,ENST00000398657.2	missense,missense,missense	c.346G>A,c.478G>A,c.265G>A	346:Ggc/Agc,478:Ggc/Agc,265:Ggc/Agc	p.G116S,p.G160S,p.G89S	0.503	1.53833	0.901608	35	.	.	.,.,.	.,.,.	.,.,.	1	1	NKAIN1	0.0332	0.0002	0.0001	0	-2	6	-2	-20
ASC	AU1433303	Female	Affected	CL	1:31656685:G:A	1	31656685	G	A	CGC>CAC	ENSG00000084628	NKAIN1	0.615737	3	0.366209	synonymous	3	ENST00000263693.1,ENST00000373736.2,ENST00000398657.2	synonymous,synonymous,synonymous	c.318C>T,c.450C>T,c.237C>T	318:agC/agT,450:agC/agT,237:agC/agT	p.S106=,p.S150=,p.S79=	.	.	.	.	4.17e-05	3.59e-05	.,.,.	.,.,.	.,.,.	1	1	NKAIN1	0	0	0.0001	0.0001	3	10	-25	-21
SPARK	SP0066915	Male	Affected	Saliva	1:31712341:C:G	1	31712341	C	G	CCA>CGA	ENSG00000084628	NKAIN1	0.615737	3	0.366209	synonymous	1	ENST00000373736.2	synonymous	c.54G>C	54:ctG/ctC	p.L18=	.	.	.	.	.	.	.	.	.	0.401	0.179	NKAIN1	0	0	0.0218	0.0084	-33	-1	-33	0
MSSNG	4-0049-004	Female	Uncertain	Blood	1:31734006:G:A	1	31734006	G	A	CGG>CAG	ENSG00000060688	SNRNP40	0.825363	1	0.266221	missense	3	ENST00000263694.4,ENST00000373720.3,ENST00000446633.2	intron,intron,missense	c.1024+370C>T,c.334+370C>T,c.1042C>T	.,.,1042:Cgc/Tgc	.,.,p.R348C	0.076	.	.	.	.	2.23e-05	.,.,.	.,.,.	.,.,.	0.036	0.094	.	.	.	.	.	.	.	.	.
ASC	DEASD_0296_001	Male	Affected	WB	1:31754296:C:A	1	31754296	C	A	ACG>AAG	ENSG00000060688	SNRNP40	0.825363	1	0.266221	synonymous	2	ENST00000263694.4,ENST00000446633.2	synonymous,synonymous	c.579G>T,c.579G>T	579:acG/acT,579:acG/acT	p.T193=,p.T193=	.	.	.	20.7	1.65e-05	1.19e-05	.,.	.,.	.,.	0.926	0.949	SNRNP40	0	0.0001	0.0002	0	-43	47	-6	1
ASC	09C79813	Male	Affected	WB	1:31905923:C:G	1	31905923	C	G	CCG>CGG	ENSG00000168528	SERINC2	1.03e-06	6	0.0798492	missense	4	ENST00000373709.3,ENST00000373710.1,ENST00000536384.1,ENST00000536859.1	missense,missense,missense,missense	c.1123C>G,c.1150C>G,c.1135C>G,c.1135C>G	1123:Cgg/Ggg,1150:Cgg/Ggg,1135:Cgg/Ggg,1135:Cgg/Ggg	p.R375G,p.R384G,p.R379G,p.R379G	0.075	0.490506	0.3547	29.9	.	.	.,.,.,.	.,.,.,.	.,.,.,.	1	1	SERINC2	0.0005	0	0.0022	0	21	-41	-19	-9
MSSNG	1-0405-005	Male	Unaffected	Blood	1:31906950:C:T	1	31906950	C	T	CCG>CTG	ENSG00000168528	SERINC2	1.03e-06	6	0.0798492	synonymous	4	ENST00000373709.3,ENST00000373710.1,ENST00000536384.1,ENST00000536859.1	synonymous,synonymous,synonymous,synonymous	c.1272C>T,c.1299C>T,c.1284C>T,c.1284C>T	1272:gcC/gcT,1299:gcC/gcT,1284:gcC/gcT,1284:gcC/gcT	p.A424=,p.A433=,p.A428=,p.A428=	.	.	.	.	1.65e-05	1.2e-05	.,.,.,.	.,.,.,.	.,.,.,.	1	1	SERINC2	0	0.0655	0.0019	0	-1	-39	-35	6
SPARK	SP0064914	Male	Affected	Saliva	1:32042825:C:A	1	32042825	C	A	TCG>TAG	ENSG00000142910	TINAGL1	0.245106	3	0.0611726	missense	4	ENST00000271064.7,ENST00000441210.2,ENST00000457433.2,ENST00000537531.1	missense,missense,missense,missense	c.76C>A,c.76C>A,c.76C>A,c.76C>A	76:Cgt/Agt,76:Cgt/Agt,76:Cgt/Agt,76:Cgt/Agt	p.R26S,p.R26S,p.R26S,p.R26S	0.166	1.43915	0.552291	24.9	.	.	.,.,.,.	.,.,.,.	.,.,.,.	1	1	TINAGL1	0.0013	0	0.0069	0	2	-3	-3	24
SPARK	SP0104080	Male	Affected	Saliva	1:32087174:G:A	1	32087174	G	A	CGC>CAC	ENSG00000121764	HCRTR1	0.2618	4	.	missense	3	ENST00000373705.1,ENST00000373706.5,ENST00000403528.2	missense,missense,missense	c.719G>A,c.719G>A,c.719G>A	719:cGc/cAc,719:cGc/cAc,719:cGc/cAc	p.R240H,p.R240H,p.R240H	0.162	0.529007	0.450856	23.5	8.26e-06	1.6e-05	.,.,.	.,.,.	.,.,.	1	1	HCRTR1	0	0	0	0.0009	-46	-7	-8	19
MSSNG	AU3761301	Male	Affected	Blood	1:32090597:G:C	1	32090597	G	C	AGG>ACG	ENSG00000121764	HCRTR1	0.2618	4	.	splice_acceptor	3	ENST00000373705.1,ENST00000373706.5,ENST00000403528.2	splice_acceptor,splice_acceptor,splice_acceptor	c.966-1G>C,c.966-1G>C,c.966-1G>C	.,.,.	.,.,.	.	.	.	24.8	.	.	HC,HC,HC	.,.,.	.,.,.	1	1	HCRTR1	0.3386	0.9758	0	0	28	1	-36	0
MSSNG	AU3761301	Male	Affected	Blood	1:32090626:G:A	1	32090626	G	A	TGA>TAA	ENSG00000121764	HCRTR1	0.2618	4	.	missense	3	ENST00000373705.1,ENST00000373706.5,ENST00000403528.2	missense,missense,missense	c.994G>A,c.994G>A,c.994G>A	994:Gac/Aac,994:Gac/Aac,994:Gac/Aac	p.D332N,p.D332N,p.D332N	0.109	0.323314	0.545105	.	.	.	.,.,.	.,.,.	.,.,.	1	1	HCRTR1	0.0274	0	0	0	-1	-5	46	44
ASC	06C59211	Female	Affected	CL	1:32118283:G:A	1	32118283	G	A	GGG>GAG	ENSG00000084636	COL16A1	3.38e-15	3	0.114924	missense	2	ENST00000271069.6,ENST00000373672.3	missense,missense	c.4784C>T,c.4784C>T	4784:cCc/cTc,4784:cCc/cTc	p.P1595L,p.P1595L	0.472	0.600137	0.522041	24.7	.	0	.,.	.,.	.,.	0.999	0.997	COL16A1	0.0001	0	0	0	10	7	10	9
SSC	11002.s1	Male	Unaffected	Blood	1:32137235:G:A	1	32137235	G	A	CGG>CAG	ENSG00000084636	COL16A1	3.38e-15	3	0.114924	missense	2	ENST00000271069.6,ENST00000373672.3	missense,missense	c.3131C>T,c.3131C>T	3131:cCg/cTg,3131:cCg/cTg	p.P1044L,p.P1044L	0.553	0.15981	0.661964	23.5	0.0002	0.0001	.,.	.,.	.,.	0.999	0.997	COL16A1	0	0	0.0001	0.0176	-31	25	25	-19
MSSNG	2-1425-003	Male	Affected	Blood	1:32138033:C:G	1	32138033	C	G	GCC>GGC	ENSG00000084636	COL16A1	3.38e-15	3	0.114924	missense	2	ENST00000271069.6,ENST00000373672.3	missense,missense	c.3089G>C,c.3089G>C	3089:gGc/gCc,3089:gGc/gCc	p.G1030A,p.G1030A	0.905	0.169179	0.748335	21.1	.	.	.,.	.,.	.,.	0.999	0.997	COL16A1	0	0	0	0	-5	0	-16	1
ASC	DEASD_1097_001	Male	Affected	WB	1:32145676:G:T	1	32145676	G	T	AGG>ATG	ENSG00000084636	COL16A1	3.38e-15	3	0.114924	synonymous	3	ENST00000271069.6,ENST00000373668.3,ENST00000373672.3	synonymous,synonymous,synonymous	c.2634C>A,c.2637C>A,c.2637C>A	2634:ccC/ccA,2637:ccC/ccA,2637:ccC/ccA	p.P878=,p.P879=,p.P879=	.	.	.	.	.	.	.,.,.	.,.,.	.,.,.	1	1	COL16A1	0	0	0.0008	0.0002	26	42	-33	26
SPARK	SP0062166	Female	Unaffected	Saliva	1:32150142:C:T	1	32150142	C	T	CCG>CTG	ENSG00000084636	COL16A1	3.38e-15	3	0.114924	synonymous	3	ENST00000271069.6,ENST00000373668.3,ENST00000373672.3	synonymous,synonymous,synonymous	c.2139G>A,c.2142G>A,c.2142G>A	2139:gcG/gcA,2142:gcG/gcA,2142:gcG/gcA	p.A713=,p.A714=,p.A714=	.	.	.	.	0.0001	0.0002	.,.,.	.,.,.	.,.,.	1	1	COL16A1	0.0001	0	0	0	-2	-11	-17	-22
SPARK	SP0077200	Male	Affected	Saliva	1:32151331:T:C	1	32151331	T	C	CTG>CCG	ENSG00000084636	COL16A1	3.38e-15	3	0.114924	missense	3	ENST00000271069.6,ENST00000373668.3,ENST00000373672.3	missense,missense,missense	c.1922A>G,c.1925A>G,c.1925A>G	1922:cAg/cGg,1925:cAg/cGg,1925:cAg/cGg	p.Q641R,p.Q642R,p.Q642R	0.192	0.168507	0.369596	.	0.0002	0.0002	.,.,.	.,.,.	.,.,.	1	1	COL16A1	0	0	0	0	40	-2	31	-2
SPARK	SP0118519	Male	Affected	Saliva	1:32164190:C:A	1	32164190	C	A	ACC>AAC	ENSG00000084636	COL16A1	3.38e-15	3	0.114924	missense	3	ENST00000271069.6,ENST00000373668.3,ENST00000373672.3	missense,missense,missense	c.284G>T,c.284G>T,c.284G>T	284:gGt/gTt,284:gGt/gTt,284:gGt/gTt	p.G95V,p.G95V,p.G95V	0.329	0.197976	0.615735	23.1	.	4.01e-06	.,.,.	.,.,.	.,.,.	1	1	COL16A1	0.0433	0	0	0	-11	48	-11	14
SPARK	SP0134549	Male	Unaffected	Saliva	1:32205177:G:A	1	32205177	G	A	CGC>CAC	ENSG00000121753	ADGRB2	0.995235	0	.	missense	9	ENST00000257070.4,ENST00000373655.2,ENST00000373658.3,ENST00000398538.1,ENST00000398542.1,ENST00000398547.1,ENST00000398556.3,ENST00000440175.2,ENST00000527361.1	missense,missense,missense,missense,missense,missense,missense,missense,missense	c.2227C>T,c.2227C>T,c.2227C>T,c.2191C>T,c.2026C>T,c.2026C>T,c.2071C>T,c.1153C>T,c.2227C>T	2227:Cgg/Tgg,2227:Cgg/Tgg,2227:Cgg/Tgg,2191:Cgg/Tgg,2026:Cgg/Tgg,2026:Cgg/Tgg,2071:Cgg/Tgg,1153:Cgg/Tgg,2227:Cgg/Tgg	p.R743W,p.R743W,p.R743W,p.R731W,p.R676W,p.R676W,p.R691W,p.R385W,p.R743W	0.211	1.71979	0.67453	33	.	.	.,.,.,.,.,.,.,.,.	.,.,.,.,.,.,.,.,.	.,.,.,.,.,.,.,.,.	1	1	ADGRB2	0.0005	0	0.0001	0	45	-26	2	-26
SSC	13390.p1	Male	Affected	Blood	1:32207262:G:A	1	32207262	G	A	CGC>CAC	ENSG00000121753	ADGRB2	0.995235	0	.	synonymous	9	ENST00000257070.4,ENST00000373655.2,ENST00000373658.3,ENST00000398538.1,ENST00000398542.1,ENST00000398547.1,ENST00000398556.3,ENST00000440175.2,ENST00000527361.1	synonymous,synonymous,synonymous,synonymous,synonymous,synonymous,synonymous,synonymous,synonymous	c.1650C>T,c.1650C>T,c.1650C>T,c.1614C>T,c.1449C>T,c.1449C>T,c.1494C>T,c.576C>T,c.1650C>T	1650:ggC/ggT,1650:ggC/ggT,1650:ggC/ggT,1614:ggC/ggT,1449:ggC/ggT,1449:ggC/ggT,1494:ggC/ggT,576:ggC/ggT,1650:ggC/ggT	p.G550=,p.G550=,p.G550=,p.G538=,p.G483=,p.G483=,p.G498=,p.G192=,p.G550=	.	.	.	.	5.78e-05	5.97e-05	.,.,.,.,.,.,.,.,.	.,.,.,.,.,.,.,.,.	.,.,.,.,.,.,.,.,.	1	1	ADGRB2	0.0001	0	0.081	0	2	45	2	-48
SSC	13390.s1	Female	Unaffected	Blood	1:32207262:G:A	1	32207262	G	A	CGC>CAC	ENSG00000121753	ADGRB2	0.995235	0	.	synonymous	9	ENST00000257070.4,ENST00000373655.2,ENST00000373658.3,ENST00000398538.1,ENST00000398542.1,ENST00000398547.1,ENST00000398556.3,ENST00000440175.2,ENST00000527361.1	synonymous,synonymous,synonymous,synonymous,synonymous,synonymous,synonymous,synonymous,synonymous	c.1650C>T,c.1650C>T,c.1650C>T,c.1614C>T,c.1449C>T,c.1449C>T,c.1494C>T,c.576C>T,c.1650C>T	1650:ggC/ggT,1650:ggC/ggT,1650:ggC/ggT,1614:ggC/ggT,1449:ggC/ggT,1449:ggC/ggT,1494:ggC/ggT,576:ggC/ggT,1650:ggC/ggT	p.G550=,p.G550=,p.G550=,p.G538=,p.G483=,p.G483=,p.G498=,p.G192=,p.G550=	.	.	.	.	5.78e-05	5.97e-05	.,.,.,.,.,.,.,.,.	.,.,.,.,.,.,.,.,.	.,.,.,.,.,.,.,.,.	1	1	ADGRB2	0.0001	0	0.081	0	2	45	2	-48
SPARK	SP0011879	Female	Affected	Saliva	1:32209816:G:A	1	32209816	G	A	TGC>TAC	ENSG00000121753	ADGRB2	0.995235	0	.	synonymous	9	ENST00000257070.4,ENST00000373655.2,ENST00000373658.3,ENST00000398538.1,ENST00000398542.1,ENST00000398547.1,ENST00000398556.3,ENST00000440175.2,ENST00000527361.1	synonymous,synonymous,synonymous,synonymous,synonymous,intron,intron,intron,synonymous	c.1065C>T,c.1065C>T,c.1065C>T,c.1029C>T,c.1029C>T,c.886+433C>T,c.931+433C>T,c.13+433C>T,c.1065C>T	1065:tgC/tgT,1065:tgC/tgT,1065:tgC/tgT,1029:tgC/tgT,1029:tgC/tgT,.,.,.,1065:tgC/tgT	p.C355=,p.C355=,p.C355=,p.C343=,p.C343=,.,.,.,p.C355=	.	.	.	.	.	0	.,.,.,.,.,.,.,.,.	.,.,.,.,.,.,.,.,.	.,.,.,.,.,.,.,.,.	0.509	0.433	ADGRB2	0	0	0.0001	0.0466	-22	27	2	-22
MSSNG	MSSNG00065-003	Female	Affected	Blood	1:32221612:C:A	1	32221612	C	A	TCG>TAG	ENSG00000121753	ADGRB2	0.995235	0	.	stop_gained	8	ENST00000257070.4,ENST00000373655.2,ENST00000373658.3,ENST00000398538.1,ENST00000398542.1,ENST00000398547.1,ENST00000398556.3,ENST00000527361.1	stop_gained,stop_gained,stop_gained,stop_gained,stop_gained,stop_gained,stop_gained,stop_gained	c.826G>T,c.826G>T,c.826G>T,c.790G>T,c.790G>T,c.790G>T,c.835G>T,c.826G>T	826:Gag/Tag,826:Gag/Tag,826:Gag/Tag,790:Gag/Tag,790:Gag/Tag,790:Gag/Tag,835:Gag/Tag,826:Gag/Tag	p.E276*,p.E276*,p.E276*,p.E264*,p.E264*,p.E264*,p.E279*,p.E276*	.	.	.	38	.	.	HC,HC,HC,HC,HC,HC,HC,HC	.,.,.,.,.,.,.,.	.,.,.,.,.,.,.,.	0.837	0.688	ADGRB2	0	0	0.0001	0.0243	-3	19	-2	-12
SSC	13043.p1	Male	Affected	Blood	1:32221861:A:AGTT	1	32221861	A	AGTT	.	ENSG00000121753	ADGRB2	0.995235	0	.	inframe_insertion	8	ENST00000257070.4,ENST00000373655.2,ENST00000373658.3,ENST00000398538.1,ENST00000398542.1,ENST00000398547.1,ENST00000398556.3,ENST00000527361.1	inframe_insertion,inframe_insertion,inframe_insertion,inframe_insertion,inframe_insertion,inframe_insertion,inframe_insertion,inframe_insertion	c.574_576dup,c.574_576dup,c.574_576dup,c.538_540dup,c.538_540dup,c.538_540dup,c.583_585dup,c.574_576dup	576-577:-/AAC,576-577:-/AAC,576-577:-/AAC,540-541:-/AAC,540-541:-/AAC,540-541:-/AAC,585-586:-/AAC,576-577:-/AAC	p.N192dup,p.N192dup,p.N192dup,p.N180dup,p.N180dup,p.N180dup,p.N195dup,p.N192dup	.	.	.	.	.	.	.,.,.,.,.,.,.,.	.,.,.,.,.,.,.,.	.,.,.,.,.,.,.,.	0.837	0.688	ADGRB2	.	.	.	.	.	.	.	.
SPARK	SP0047814	Male	Affected	Saliva	1:32267309:T:C	1	32267309	T	C	TTG>TCG	ENSG00000134668	SPOCD1	8.8e-06	4	.	splice_region	4	ENST00000257100.3,ENST00000360482.2,ENST00000373648.2,ENST00000533231.1	splice_region,splice_region,splice_region,splice_region	c.-138-3A>G,c.1384-3A>G,c.1384-3A>G,c.1384-3A>G	.,.,.,.	.,.,.,.	.	.	.	.	.	.	.,.,.,.	.,.,.,.	.,.,.,.	1	1	SPOCD1	0.0336	0.3878	0	0	-10	-3	47	-44
SPARK	SP0143128	Female	Unaffected	Saliva	1:32279642:G:A	1	32279642	G	A	AGG>AAG	ENSG00000134668	SPOCD1	8.8e-06	4	.	synonymous	4	ENST00000257100.3,ENST00000360482.2,ENST00000373648.2,ENST00000533231.1	intron,synonymous,synonymous,synonymous	c.-139+1920C>T,c.1293C>T,c.1293C>T,c.1293C>T	.,1293:ccC/ccT,1293:ccC/ccT,1293:ccC/ccT	.,p.P431=,p.P431=,p.P431=	.	.	.	.	.	.	.,.,.,.	.,.,.,.	.,.,.,.	0.01	0.47	SPOCD1	0	0	0	0	-11	-49	16	11
SSC	12297.p1	Male	Affected	Blood	1:32280023:G:A	1	32280023	G	A	CGA>CAA	ENSG00000134668	SPOCD1	8.8e-06	4	.	synonymous	4	ENST00000257100.3,ENST00000360482.2,ENST00000373648.2,ENST00000533231.1	intron,synonymous,synonymous,synonymous	c.-139+1539C>T,c.912C>T,c.912C>T,c.912C>T	.,912:gtC/gtT,912:gtC/gtT,912:gtC/gtT	.,p.V304=,p.V304=,p.V304=	.	.	.	.	.	.	.,.,.,.	.,.,.,.	.,.,.,.	0.01	0.47	SPOCD1	0.0024	0	0	0	-49	37	3	37
ASC	NDAR_INVNX928JZW_wes1	Female	Affected	WB	1:32374546:C:T	1	32374546	C	T	ACG>ATG	ENSG00000184007	PTP4A2	0.760773	1	0.626748	missense	5	ENST00000344035.6,ENST00000356536.3,ENST00000457805.2,ENST00000470404.1,ENST00000602725.1	synonymous,missense,synonymous,3_prime_UTR,synonymous	c.411G>A,c.205G>A,c.318G>A,c.*58G>A,c.411G>A	411:gcG/gcA,205:Gtt/Att,318:gcG/gcA,.,411:gcG/gcA	p.A137=,p.V69I,p.A106=,.,p.A137=	0.067	.	.	.	2.48e-05	1.99e-05	.,.,.,.,.	.,.,.,.,.	.,.,.,.,.	0.004	0.01	PTP4A2	0.0006	0	0	0	-16	37	7	5
SSC	14467.p1	Male	Affected	Blood	1:32542858:C:T	1	32542858	C	T	CCG>CTG	ENSG00000121775	TMEM39B	0.0214504	3	0.316114	stop_gained	4	ENST00000336294.5,ENST00000373634.4,ENST00000427288.1,ENST00000456834.2	stop_gained,intron,stop_gained,intron	c.529C>T,c.-11+1435C>T,c.184C>T,c.435+411C>T	529:Cga/Tga,.,184:Cga/Tga,.	p.R177*,.,p.R62*,.	.	.	.	39	.	7.95e-06	HC,.,HC,.	.,.,.,.	.,.,.,.	0.53	0.904	TMEM39B	0.1185	0	0	0	23	-14	-14	39
ASC	UK10K_SKUSE5080230	Male	Affected		1:32557520:A:G	1	32557520	A	G	CAA>CGA	ENSG00000121775	TMEM39B	0.0214504	3	0.316114	missense	4	ENST00000336294.5,ENST00000373634.4,ENST00000427288.1,ENST00000456834.2	missense,missense,missense,3_prime_UTR	c.835A>G,c.238A>G,c.490A>G,c.*14A>G	835:Aag/Gag,238:Aag/Gag,490:Aag/Gag,.	p.K279E,p.K80E,p.K164E,.	0.695	1.2013	0.882595	27.5	.	.	.,.,.,.	.,.,.,.	.,.,.,.	1	0.994	TMEM39B	0.0004	0	0.0004	0	-28	3	-13	29
SSC	11341.s1	Female	Unaffected	Blood	1:32566110:G:A	1	32566110	G	A	CGT>CAT	ENSG00000121775	TMEM39B	0.0214504	3	0.316114	missense	4	ENST00000336294.5,ENST00000373634.4,ENST00000427288.1,ENST00000456834.2	missense,missense,missense,3_prime_UTR	c.1183G>A,c.586G>A,c.838G>A,c.*362G>A	1183:Gta/Ata,586:Gta/Ata,838:Gta/Ata,.	p.V395I,p.V196I,p.V280I,.	0.055	0.413613	0.536939	.	8.35e-06	7.97e-06	.,.,.,.	.,.,.,.	.,.,.,.	1	0.994	TMEM39B	0.0001	0	0	0	-19	-39	-31	-1
MSSNG	1-0906-003	Male	Affected	Blood	1:32625026:A:T	1	32625026	A	T	AAT>ATT	ENSG00000025800	KPNA6	0.988828	0	0.319791	missense	3	ENST00000373625.3,ENST00000537234.1,ENST00000545542.1	missense,missense,missense	c.452A>T,c.443A>T,c.467A>T	452:aAt/aTt,443:aAt/aTt,467:aAt/aTt	p.N151I,p.N148I,p.N156I	0.889	2.225	0.86909	29.1	.	.	.,.,.	.,.,.	.,.,.	1	1	KPNA6	0.0046	0.0054	0	0	26	-25	-2	-1
SPARK	SP0092197	Male	Affected	Saliva	1:32636375:C:T	1	32636375	C	T	TCA>TTA	ENSG00000025800	KPNA6	0.988828	0	0.319791	synonymous	3	ENST00000373625.3,ENST00000537234.1,ENST00000545542.1	synonymous,synonymous,synonymous	c.1491C>T,c.1482C>T,c.1506C>T	1491:ctC/ctT,1482:ctC/ctT,1506:ctC/ctT	p.L497=,p.L494=,p.L502=	.	.	.	.	.	.	.,.,.	.,.,.	.,.,.	1	1	KPNA6	0	0	0	0	-50	-41	-12	18
SSC	12700.p1	Male	Affected	Blood	1:32650199:CAAG:C	1	32650199	CAAG	C	.	ENSG00000084652	TXLNA	0.995925	0	0.281158	inframe_deletion	2	ENST00000373609.1,ENST00000373610.3	inframe_deletion,inframe_deletion	c.583_585del,c.583_585del	580-582:AAG/-,580-582:AAG/-	p.K195del,p.K195del	.	.	.	.	.	.	.,.	.,.	.,.	1	1	TXLNA	.	.	.	.	.	.	.	.
MSSNG	1-0324-003	Male	Affected	Blood	1:32653641:C:T	1	32653641	C	T	GCG>GTG	ENSG00000084652	TXLNA	0.995925	0	0.281158	synonymous	2	ENST00000373609.1,ENST00000373610.3	synonymous,synonymous	c.684C>T,c.684C>T	684:cgC/cgT,684:cgC/cgT	p.R228=,p.R228=	.	.	.	.	6.08e-05	7.07e-05	.,.	.,.	.,.	1	1	TXLNA	0	0	0	0	-32	1	-2	1
SSC	14468.p1	Male	Affected	Blood	1:32669961:T:C	1	32669961	T	C	CTG>CCG	ENSG00000160050	CCDC28B	9.97e-08	9	0.247554	missense	2	ENST00000373602.5,ENST00000421922.2	missense,missense	c.506T>C,c.506T>C	506:cTg/cCg,506:cTg/cCg	p.L169P,p.L169P	0.499	1.34573	0.71528	26.9	.	.	.,.	.,.	.,.	1	1	CCDC28B	0	0.0001	0	0	-43	19	19	-7
SSC	14453.p1	Male	Affected	Blood	1:32672714:G:A	1	32672714	G	A	CGT>CAT	ENSG00000160051	IQCC	2.26e-07	6	0.136607	missense	2	ENST00000291358.6,ENST00000537469.1	missense,missense	c.551G>A,c.791G>A	551:cGt/cAt,791:cGt/cAt	p.R184H,p.R264H	0.532	0.323899	0.63833	32	.	0	.,.	.,.	.,.	1	1	IQCC	0.0001	0	0	0	43	-1	7	-1
ASC	EGAN00001100985	Male	Affected	WB	1:32674726:T:G	1	32674726	T	G	GTA>GGA	ENSG00000222046	DCDC2B	8.88e-08	6	.	missense	1	ENST00000409358.1	missense	c.32T>G	32:gTa/gGa	p.V11G	0.899	0.349758	0.45856	24.7	0.0002	0.0002	.	.	.	.	1	DCDC2B	0.0001	0	0.0001	0	-24	3	46	-2
SSC	14485.p1	Male	Affected	Blood	1:32674924:A:G	1	32674924	A	G	TAT>TGT	ENSG00000222046	DCDC2B	8.88e-08	6	.	missense	1	ENST00000409358.1	missense	c.230A>G	230:tAt/tGt	p.Y77C	0.983	0.361733	0.636065	26.7	.	.	.	.	.	.	1	DCDC2B	0	0	0.0001	0	-1	-21	-1	-3
SPARK	SP0034845	Male	Unaffected	Saliva	1:32713067:C:G	1	32713067	C	G	ACG>AGG	ENSG00000183615	FAM167B	0.00269115	8	0.11188	missense	1	ENST00000373582.3	missense	c.45C>G	45:gaC/gaG	p.D15E	0.022	0.392228	0.312712	.	.	.	.	.	.	1	1	FAM167B	0	0	0	0	50	-17	-15	39
SPARK	SP0110635	Male	Affected	Saliva	1:32713965:GC:AA	1	32713965	GC	AA	.	ENSG00000183615	FAM167B	0.00269115	8	0.11188	splice_region	1	ENST00000373582.3	splice_region	c.262-7_262-6delinsAA	.	.	.	.	.	.	.	.	.	.	.	1	1	FAM167B	.	.	.	.	.	.	.	.
SSC	12032.p1	Male	Affected	Blood	1:32790137:C:T	1	32790137	C	T	TCT>TTT	ENSG00000116478	HDAC1	0.937917	1	0.0841366	missense	2	ENST00000373541.2,ENST00000373548.3	5_prime_UTR,missense	c.-242C>T,c.338C>T	.,338:tCt/tTt	.,p.S113F	0.825	1.9708	0.860118	34	.	.	.,.	.,.	.,.	1	0.995	HDAC1	0	0	0.0001	0.1473	17	-43	-10	17
SSC	14204.p1	Female	Affected	Blood	1:32829410:G:A	1	32829410	G	A	AGG>AAG	ENSG00000162526	TSSK3	0.763235	5	0.0612569	synonymous	1	ENST00000373534.3	synonymous	c.360G>A	360:gaG/gaA	p.E120=	.	.	.	.	.	.	.	.	.	1	1	TSSK3	0.0001	0	0.0013	0	-8	1	49	-6
SPARK	SP0051947	Male	Affected	Saliva	1:32829667:C:T	1	32829667	C	T	GCC>GTC	ENSG00000162526	TSSK3	0.763235	5	0.0612569	missense	1	ENST00000373534.3	missense	c.617C>T	617:gCc/gTc	p.A206V	0.269	0.265066	0.586277	27.3	.	.	.	.	.	1	1	TSSK3	0.0022	0	0.0018	0	24	4	-46	-48
MSSNG	3-0018-000	Male	Affected	Blood	1:32834054:G:A	1	32834054	G	A	CGG>CAG	ENSG00000160058	BSDC1	0.482345	3	0.539235	synonymous	7	ENST00000341071.7,ENST00000413080.1,ENST00000419121.2,ENST00000446293.2,ENST00000449308.1,ENST00000455895.2,ENST00000526031.1	synonymous,synonymous,synonymous,synonymous,downstream_gene,synonymous,synonymous	c.1305C>T,c.1071C>T,c.1086C>T,c.1305C>T,.,c.1254C>T,c.969C>T	1305:tcC/tcT,1071:tcC/tcT,1086:tcC/tcT,1305:tcC/tcT,.,1254:tcC/tcT,969:tcC/tcT	p.S435=,p.S357=,p.S362=,p.S435=,.,p.S418=,p.S323=	.	.	.	.	8.24e-06	1.99e-05	.,.,.,.,.,.,.	.,.,.,.,.,.,.	.,.,.,.,.,.,.	1	0.983	BSDC1	0	0	0.0032	0.0018	33	-19	33	-6
SPARK	SP0104443	Male	Unaffected	Saliva	1:32844438:G:A	1	32844438	G	A	GGC>GAC	ENSG00000160058	BSDC1	0.482345	3	0.539235	missense	7	ENST00000341071.7,ENST00000413080.1,ENST00000419121.2,ENST00000446293.2,ENST00000449308.1,ENST00000455895.2,ENST00000526031.1	missense,missense,missense,missense,missense,missense,missense	c.466C>T,c.415C>T,c.247C>T,c.466C>T,c.415C>T,c.415C>T,c.130C>T	466:Ccc/Tcc,415:Ccc/Tcc,247:Ccc/Tcc,466:Ccc/Tcc,415:Ccc/Tcc,415:Ccc/Tcc,130:Ccc/Tcc	p.P156S,p.P139S,p.P83S,p.P156S,p.P139S,p.P139S,p.P44S	0.145	0.304373	0.643635	21.2	.	.	.,.,.,.,.,.,.	.,.,.,.,.,.,.	.,.,.,.,.,.,.	1	1	BSDC1	0	0	0	0	2	40	2	10
ASC	G01-GEA-89-HI	Male	Affected	WB	1:32852470:C:T	1	32852470	C	T	GCT>GTT	ENSG00000160058	BSDC1	0.482345	3	0.539235	synonymous	7	ENST00000341071.7,ENST00000413080.1,ENST00000419121.2,ENST00000446293.2,ENST00000449308.1,ENST00000455895.2,ENST00000526031.1	synonymous,synonymous,synonymous,synonymous,synonymous,synonymous,intron	c.99G>A,c.99G>A,c.99G>A,c.99G>A,c.99G>A,c.99G>A,c.73-5601G>A	99:aaG/aaA,99:aaG/aaA,99:aaG/aaA,99:aaG/aaA,99:aaG/aaA,99:aaG/aaA,.	p.K33=,p.K33=,p.K33=,p.K33=,p.K33=,p.K33=,.	.	.	.	.	.	.	.,.,.,.,.,.,.	.,.,.,.,.,.,.	.,.,.,.,.,.,.	1	0.998	BSDC1	0.0013	0.0001	0	0	-25	26	16	-24
ASC	10C105646	Male	Affected	CL	1:32852481:CCA:C	1	32852481	CCA	C	.	ENSG00000160058	BSDC1	0.482345	3	0.539235	frameshift	7	ENST00000341071.7,ENST00000413080.1,ENST00000419121.2,ENST00000446293.2,ENST00000449308.1,ENST00000455895.2,ENST00000526031.1	frameshift,frameshift,frameshift,frameshift,frameshift,frameshift,intron	c.86_87del,c.86_87del,c.86_87del,c.86_87del,c.86_87del,c.86_87del,c.73-5614_73-5613del	86-87:tTG/t,86-87:tTG/t,86-87:tTG/t,86-87:tTG/t,86-87:tTG/t,86-87:tTG/t,.	p.L29*,p.L29*,p.L29*,p.L29*,p.L29*,p.L29*,.	.	.	.	.	.	.	HC,HC,HC,HC,HC,HC,.	.,.,.,.,.,.,.	.,.,.,.,.,.,.	1	0.998	BSDC1	.	.	.	.	.	.	.	.
MSSNG	2-1335-004	Male	Affected	Blood	1:32852481:CCA:C	1	32852481	CCA	C	.	ENSG00000160058	BSDC1	0.482345	3	0.539235	frameshift	7	ENST00000341071.7,ENST00000413080.1,ENST00000419121.2,ENST00000446293.2,ENST00000449308.1,ENST00000455895.2,ENST00000526031.1	frameshift,frameshift,frameshift,frameshift,frameshift,frameshift,intron	c.86_87del,c.86_87del,c.86_87del,c.86_87del,c.86_87del,c.86_87del,c.73-5614_73-5613del	86-87:tTG/t,86-87:tTG/t,86-87:tTG/t,86-87:tTG/t,86-87:tTG/t,86-87:tTG/t,.	p.L29*,p.L29*,p.L29*,p.L29*,p.L29*,p.L29*,.	.	.	.	.	.	.	HC,HC,HC,HC,HC,HC,.	.,.,.,.,.,.,.	.,.,.,.,.,.,.	1	0.998	BSDC1	.	.	.	.	.	.	.	.
SPARK	SP0055619	Male	Affected	Saliva	1:32936896:C:G	1	32936896	C	G	CCC>CGC	ENSG00000273274	ZBTB8B	0.360954	4	0.130316	missense	1	ENST00000609129.1	missense	c.671C>G	671:cCc/cGc	p.P224R	0.023	0.0270007	0.390116	.	.	.	.	.	.	1	1	ZBTB8B	0	0	0	0	0	12	19	12
SPARK	SP0105127	Female	Affected	Saliva	1:33207706:G:T	1	33207706	G	T	GGC>GTC	ENSG00000162522	KIAA1522	0.802365	2	0.265597	missense	1	ENST00000401073.2	missense	c.151G>T	151:Gcg/Tcg	p.A51S	0.03	0.106511	0.810765	20.3	.	.	.	.	.	0.037	0.016	KIAA1522	0	0	0	0	-34	42	-4	-24
ASC	079-05-103425	Male	Affected	WB	1:33236102:A:AGCCGGAGAGT	1	33236102	A	AGCCGGAGAGT	.	ENSG00000162522	KIAA1522	0.802365	2	0.265597	frameshift	4	ENST00000294521.3,ENST00000373480.1,ENST00000373481.3,ENST00000401073.2	intron,frameshift,frameshift,frameshift	c.409+1735_409+1736insTGCCGGAGAG,c.1154_1155insTGCCGGAGAG,c.1187_1188insTGCCGGAGAG,c.1331_1332insTGCCGGAGAG	.,1145-1146:cag/caGCCGGAGAGTg,1178-1179:cag/caGCCGGAGAGTg,1322-1323:cag/caGCCGGAGAGTg	.,p.S386Afs*7,p.S397Afs*7,p.S445Afs*7	.	.	.	.	.	.	.,HC,HC,HC	.,.,.,.	.,.,.,.	1	0.895	KIAA1522	.	.	.	.	.	.	.	.
MSSNG	AU4476302	Female	Affected	Blood	1:33236770:C:T	1	33236770	C	T	CCC>CTC	ENSG00000162522	KIAA1522	0.802365	2	0.265597	missense	4	ENST00000294521.3,ENST00000373480.1,ENST00000373481.3,ENST00000401073.2	intron,missense,missense,missense	c.410-1696C>T,c.1813C>T,c.1846C>T,c.1990C>T	.,1813:Ccc/Tcc,1846:Ccc/Tcc,1990:Ccc/Tcc	.,p.P605S,p.P616S,p.P664S	0.113	0.118975	0.560451	23.3	.	4.04e-06	.,.,.,.	.,.,.,.	.,.,.,.	1	0.895	KIAA1522	0	0	0.0013	0	39	6	-20	-27
ASC	DEASD_0340_001	Male	Affected	WB	1:33236926:C:G	1	33236926	C	G	TCC>TGC	ENSG00000162522	KIAA1522	0.802365	2	0.265597	missense	4	ENST00000294521.3,ENST00000373480.1,ENST00000373481.3,ENST00000401073.2	intron,missense,missense,missense	c.410-1540C>G,c.1969C>G,c.2002C>G,c.2146C>G	.,1969:Cca/Gca,2002:Cca/Gca,2146:Cca/Gca	.,p.P657A,p.P668A,p.P716A	0.027	0.113901	0.290156	.	.	0	.,.,.,.	.,.,.,.	.,.,.,.	1	0.895	KIAA1522	0.0005	0	0	0	-12	9	-1	9
SPARK	SP0083939	Male	Affected	Saliva	1:33256825:C:G	1	33256825	C	G	ACC>AGC	ENSG00000134684	YARS	0.000308554	3	0.162762	missense	1	ENST00000373477.4	missense	c.622G>C	622:Gtc/Ctc	p.V208L	0.134	0.337706	0.57078	20.2	2.47e-05	1.19e-05	.	.	.	1	1	YARS	0	0	0	0	30	-28	14	30
SSC	11225.p1	Male	Affected	Blood	1:33354602:C:T	1	33354602	C	T	CCT>CTT	ENSG00000121905	HPCA	0.433846	3	0.0842114	missense	1	ENST00000373467.3	missense	c.103C>T	103:Ctc/Ttc	p.L35F	0.267	1.02071	0.843985	.	.	.	.	.	.	1	1	HPCA	0.0152	0	0	0	19	48	37	-14
SSC	11276.s1	Female	Unaffected	Blood	1:33354782:G:A	1	33354782	G	A	CGG>CAG	ENSG00000121905	HPCA	0.433846	3	0.0842114	missense	1	ENST00000373467.3	missense	c.283G>A	283:Ggc/Agc	p.G95S	0.583	2.07736	0.813336	31	1.65e-05	1.19e-05	.	.	.	1	1	HPCA	0.0006	0	0	0	2	15	22	37
SPARK	SP0059726	Male	Affected	Saliva	1:33354882:GC:G	1	33354882	GC	G	.	ENSG00000121905	HPCA	0.433846	3	0.0842114	splice_region	1	ENST00000373467.3	splice_region	c.378+9del	.	.	.	.	.	.	.	.	.	.	.	1	1	HPCA	.	.	.	.	.	.	.	.
SPARK	SP0003691	Female	Affected	Saliva	1:33402581:G:A	1	33402581	G	A	CGT>CAT	ENSG00000116514	RNF19B	0.625353	1	0.250393	synonymous	3	ENST00000235150.4,ENST00000356990.5,ENST00000373456.7	synonymous,3_prime_UTR,synonymous	c.2022C>T,c.*308C>T,c.2025C>T	2022:gaC/gaT,.,2025:gaC/gaT	p.D674=,.,p.D675=	.	.	.	.	8.24e-06	7.95e-06	.,.,.	.,.,.	.,.,.	0.759	0.76	RNF19B	0	0	0	0	5	30	-21	-26
SPARK	SP0035605	Male	Affected	Saliva	1:33430250:T:C	1	33430250	T	C	GTG>GCG	ENSG00000116514	RNF19B	0.625353	1	0.250393	missense	3	ENST00000235150.4,ENST00000356990.5,ENST00000373456.7	missense,missense,missense	c.37A>G,c.37A>G,c.37A>G	37:Aca/Gca,37:Aca/Gca,37:Aca/Gca	p.T13A,p.T13A,p.T13A	0.053	0.425501	0.939751	.	.	.	.,.,.	.,.,.	.,.,.	1	1	RNF19B	0	0	0	0	21	-33	-31	1
SPARK	SP0052361	Female	Unaffected	Saliva	1:33613293:G:T	1	33613293	G	T	TGG>TTG	ENSG00000116525	TRIM62	0.00161142	6	0.149765	missense	2	ENST00000291416.5,ENST00000543586.1	missense,missense	c.913C>A,c.550C>A	913:Cac/Aac,550:Cac/Aac	p.H305N,p.H184N	0.288	1.51235	0.770985	25.9	.	.	.,.	.,.	.,.	1	1	TRIM62	0	0	0	0	35	2	2	35
ASC	1536023	Male	Affected	WB	1:33747253:CAG:C	1	33747253	CAG	C	.	ENSG00000160094	ZNF362	0.928286	1	0.454157	frameshift	2	ENST00000373428.5,ENST00000539719.1	frameshift,frameshift	c.752_753del,c.752_753del	750-751:acAGag/acag,750-751:acAGag/acag	p.E251Gfs*38,p.E251Gfs*38	.	.	.	.	.	.	HC,HC	.,.	.,.	1	1	ZNF362	.	.	.	.	.	.	.	.
SSC	14043.s1	Male	Unaffected	Blood	1:33795807:G:A	1	33795807	G	A	CGT>CAT	ENSG00000134686	PHC2	0.205656	1	0.221833	synonymous	6	ENST00000257118.5,ENST00000373416.1,ENST00000373418.3,ENST00000373422.3,ENST00000419414.2,ENST00000431992.1	synonymous,synonymous,synonymous,synonymous,synonymous,synonymous	c.2010C>T,c.405C>T,c.405C>T,c.828C>T,c.2013C>T,c.1923C>T	2010:aaC/aaT,405:aaC/aaT,405:aaC/aaT,828:aaC/aaT,2013:aaC/aaT,1923:aaC/aaT	p.N670=,p.N135=,p.N135=,p.N276=,p.N671=,p.N641=	.	.	.	.	3.3e-05	1.99e-05	.,.,.,.,.,.	.,.,.,.,.,.	.,.,.,.,.,.	1	1	PHC2	0.1752	0.0015	0	0	-38	6	7	-18
SPARK	SP0099596	Female	Unaffected	Saliva	1:33796997:T:C	1	33796997	T	C	ATA>ACA	ENSG00000134686	PHC2	0.205656	1	0.221833	missense	6	ENST00000257118.5,ENST00000373416.1,ENST00000373418.3,ENST00000373422.3,ENST00000419414.2,ENST00000431992.1	missense,missense,missense,missense,missense,missense	c.1955A>G,c.350A>G,c.350A>G,c.773A>G,c.1958A>G,c.1868A>G	1955:tAt/tGt,350:tAt/tGt,350:tAt/tGt,773:tAt/tGt,1958:tAt/tGt,1868:tAt/tGt	p.Y652C,p.Y117C,p.Y117C,p.Y258C,p.Y653C,p.Y623C	0.211	1.43045	0.847829	25.7	1.65e-05	2.39e-05	.,.,.,.,.,.	.,.,.,.,.,.	.,.,.,.,.,.	1	1	PHC2	0	0	0.1883	0.0082	1	31	1	-48
SPARK	SP0051418	Male	Affected	Saliva	1:33834138:TGGGCGGGGGTGGGGGGCC:T	1	33834138	TGGGCGGGGGTGGGGGGCC	T	.	ENSG00000134686	PHC2	0.205656	1	0.221833	inframe_deletion	4	ENST00000257118.5,ENST00000373416.1,ENST00000419414.2,ENST00000431992.1	inframe_deletion,splice_region,inframe_deletion,intron	c.644_661del,c.-962_-945del,c.644_661del,c.577-1127_577-1110del	644-661:cGGCCCCCCACCCCCGCCCag/cag,.,644-661:cGGCCCCCCACCCCCGCCCag/cag,.	p.R215_A220del,.,p.R215_A220del,.	.	.	.	.	.	.	.,.,.,.	.,.,.,.	.,.,.,.	0.032	0.017	PHC2	.	.	.	.	.	.	.	.
SPARK	SP0085213	Female	Unaffected	Saliva	1:33836147:T:C	1	33836147	T	C	TTG>TCG	ENSG00000134686	PHC2	0.205656	1	0.221833	missense	4	ENST00000257118.5,ENST00000373416.1,ENST00000419414.2,ENST00000431992.1	missense,5_prime_UTR,missense,missense	c.451A>G,c.-1155A>G,c.451A>G,c.451A>G	451:Aac/Gac,.,451:Aac/Gac,451:Aac/Gac	p.N151D,.,p.N151D,p.N151D	0.074	0.534261	0.676032	.	.	.	.,.,.,.	.,.,.,.	.,.,.,.	0.068	0.034	PHC2	0.0004	0	0	0	26	-28	-12	39
SPARK	SP0142528	Female	Unaffected	Saliva	1:33958910:G:A	1	33958910	G	A	CGG>CAG	ENSG00000121903	ZSCAN20	0.0719553	2	0.0589777	missense	2	ENST00000361328.3,ENST00000373413.2	missense,downstream_gene	c.1568G>A,.	1568:cGg/cAg,.	p.R523Q,.	0.159	0.863229	0.623048	26.5	0.0003	0.0003	.,.	.,.	.,.	0.95	0.865	ZSCAN20	0.0002	0	0	0	2	-3	38	-23
MSSNG	AU2504301	Male	Affected	Blood	1:33959004:C:T	1	33959004	C	T	ACC>ATC	ENSG00000121903	ZSCAN20	0.0719553	2	0.0589777	synonymous	2	ENST00000361328.3,ENST00000373413.2	synonymous,downstream_gene	c.1662C>T,.	1662:caC/caT,.	p.H554=,.	.	.	.	.	8.28e-06	1.2e-05	.,.	.,.	.,.	0.95	0.865	ZSCAN20	0.0003	0	0	0	-45	28	11	-25
SSC	14022.s1	Female	Unaffected	Blood	1:33960362:C:G	1	33960362	C	G	GCT>GGT	ENSG00000121903	ZSCAN20	0.0719553	2	0.0589777	missense	2	ENST00000361328.3,ENST00000373413.2	missense,downstream_gene	c.2418C>G,.	2418:agC/agG,.	p.S806R,.	0.154	0.823065	0.459789	25.6	.	.	.,.	.,.	.,.	0.95	0.865	ZSCAN20	0	0	0	0	-2	22	-1	6
SPARK	SP0032281	Male	Affected	Saliva	1:34011812:G:A	1	34011812	G	A	CGC>CAC	ENSG00000121904	CSMD2	.	.	0.765603	synonymous	1	ENST00000373381.4	synonymous	c.8925C>T	8925:agC/agT	p.S2975=	.	.	.	.	8.89e-06	4.01e-06	.	.	.	0.952	0.86	CSMD2	0.0002	0.0022	0	0	0	7	7	-13
MSSNG	2-0242-005	Male	Affected	Blood	1:34023364:T:C	1	34023364	T	C	GTG>GCG	ENSG00000121904	CSMD2	.	.	0.765603	missense	1	ENST00000373381.4	missense	c.8713A>G	8713:Aca/Gca	p.T2905A	0.177	.	.	20.3	7.21e-05	7.31e-06	.	.	.	0.952	0.86	CSMD2	0.0005	0	0	0	23	-30	-30	3
SSC	14520.p1	Male	Affected	Blood	1:34023449:G:A	1	34023449	G	A	TGA>TAA	ENSG00000121904	CSMD2	.	.	0.765603	synonymous	1	ENST00000373381.4	synonymous	c.8628C>T	8628:ttC/ttT	p.F2876=	.	.	.	.	.	.	.	.	.	0.952	0.86	CSMD2	0	0	0	0	4	36	36	4
SSC	14332.p1	Male	Affected	Blood	1:34070979:G:A	1	34070979	G	A	CGA>CAA	ENSG00000121904	CSMD2	.	.	0.765603	synonymous	4	ENST00000373377.1,ENST00000373380.1,ENST00000373381.4,ENST00000373388.2	synonymous,synonymous,synonymous,synonymous	c.732C>T,c.3054C>T,c.6435C>T,c.732C>T	732:ttC/ttT,3054:ttC/ttT,6435:ttC/ttT,732:ttC/ttT	p.F244=,p.F1018=,p.F2145=,p.F244=	.	.	.	.	8.24e-06	7.95e-06	.,.,.,.	.,.,.,.	.,.,.,.	0.989	0.958	CSMD2	0	0	0.0001	0	31	7	42	-14
SPARK	SP0048712	Male	Unaffected	Saliva	1:34101972:G:C	1	34101972	G	C	GGC>GCC	ENSG00000121904	CSMD2	.	.	0.765603	missense	3	ENST00000373380.1,ENST00000373381.4,ENST00000373388.2	missense,missense,5_prime_UTR	c.1576C>G,c.4957C>G,c.-747C>G	1576:Cca/Gca,4957:Cca/Gca,.	p.P526A,p.P1653A,.	0.716	.	0.589208	26.9	.	.	.,.,.	.,.,.	.,.,.	0.989	0.947	CSMD2	0	0	0.0018	0.002	19	-4	19	-12
SPARK	SP0063846	Male	Affected	Saliva	1:34190221:G:A	1	34190221	G	A	CGC>CAC	ENSG00000121904	CSMD2	.	.	0.765603	missense	1	ENST00000373381.4	missense	c.2780C>T	2780:gCg/gTg	p.A927V	0.502	.	0.859802	34	8.24e-06	.	.	.	.	0.952	0.86	CSMD2	0.0001	0	0.0001	0	-16	48	-4	4
ASC	04C38377	Male	Unaffected	CL	1:34238216:T:C	1	34238216	T	C	ATG>ACG	ENSG00000121904	CSMD2	.	.	0.765603	synonymous	2	ENST00000338325.1,ENST00000373381.4	synonymous,synonymous	c.624A>G,c.1800A>G	624:acA/acG,1800:acA/acG	p.T208=,p.T600=	.	.	.	.	.	.	.,.	.,.	.,.	0.963	0.901	CSMD2	0	0	0	0	47	-46	-46	21
SSC	13258.s1	Female	Unaffected	Blood	1:34329929:C:T	1	34329929	C	T	TCG>TTG	ENSG00000176256	HMGB4	9.96e-06	9	.	missense	2	ENST00000519684.1,ENST00000522796.1	missense,missense	c.137C>T,c.137C>T	137:tCg/tTg,137:tCg/tTg	p.S46L,p.S46L	0.323	0.015529	0.586491	25	0.0001	0.0001	.,.	.,.	.,.	.	1	HMGB4	0	0	0	0	26	-18	26	-4
SPARK	SP0068908	Male	Affected	Saliva	1:34401360:C:A	1	34401360	C	A	ACC>AAC	ENSG00000121904	CSMD2	.	.	0.765603	splice_donor	1	ENST00000373381.4	splice_donor	c.712+1G>T	.	.	.	.	.	28	.	.	HC	.	.	0.952	0.86	CSMD2	0.0001	0	0.1039	0.9967	2	35	2	1
SPARK	SP0083121	Female	Affected	Saliva	1:35223351:C:T	1	35223351	C	T	GCG>GTG	ENSG00000189280	GJB5	7.71e-05	9	.	synonymous	1	ENST00000338513.1	synonymous	c.420C>T	420:agC/agT	p.S140=	.	.	.	.	4.95e-05	2.8e-05	.	.	.	1	1	GJB5	0	0	0.0026	0	-6	-18	-6	-47
MSSNG	MSSNG00218-003	Male	Affected	Blood	1:35223642:C:A	1	35223642	C	A	CCT>CAT	ENSG00000189280	GJB5	7.71e-05	9	.	synonymous	1	ENST00000338513.1	synonymous	c.711C>A	711:tcC/tcA	p.S237=	.	.	.	.	.	.	.	.	.	1	1	GJB5	0	0	0	0	50	6	-29	-47
SSC	14420.p1	Male	Affected	Blood	1:35250387:C:A	1	35250387	C	A	CCC>CAC	ENSG00000188910	GJB3	0.00273307	7	0.0536269	synonymous	2	ENST00000373362.3,ENST00000373366.2	synonymous,synonymous	c.24C>A,c.24C>A	24:gcC/gcA,24:gcC/gcA	p.A8=,p.A8=	.	.	.	.	.	.	.,.	.,.	.,.	1	1	GJB3	0.0105	0	0	0	-44	32	10	-49
MSSNG	AU3728301	Female	Affected	Blood	1:35250675:G:A	1	35250675	G	A	GGC>GAC	ENSG00000188910	GJB3	0.00273307	7	0.0536269	synonymous	2	ENST00000373362.3,ENST00000373366.2	synonymous,synonymous	c.312G>A,c.312G>A	312:cgG/cgA,312:cgG/cgA	p.R104=,p.R104=	.	.	.	.	.	.	.,.	.,.	.,.	1	1	GJB3	0	0	0.0001	0	-14	50	49	35
SSC	13704.p1	Male	Affected	Blood	1:35260209:G:T	1	35260209	G	T	CGT>CTT	ENSG00000187513	GJA4	0.239138	4	0.0813481	missense	1	ENST00000342280.4	missense	c.395G>T	395:cGt/cTt	p.R132L	0.278	0.617215	0.324973	.	.	.	.	.	.	1	1	GJA4	0	0	0	0	27	-28	-29	-1
SSC	11356.s1	Male	Unaffected	Blood	1:35365700:G:A	1	35365700	G	A	CGA>CAA	ENSG00000116544	DLGAP3	0.999639	0	0.184967	missense	2	ENST00000235180.4,ENST00000373347.1	missense,missense	c.1282C>T,c.1282C>T	1282:Cgc/Tgc,1282:Cgc/Tgc	p.R428C,p.R428C	0.584	1.49597	0.566392	34	8.25e-06	2.39e-05	.,.	.,.	.,.	1	1	DLGAP3	0.0002	0	0	0.0018	-11	23	-36	-31
ASC	047-07-107703	Female	Unaffected	WB	1:35370741:C:T	1	35370741	C	T	ACC>ATC	ENSG00000116544	DLGAP3	0.999639	0	0.184967	missense	2	ENST00000235180.4,ENST00000373347.1	missense,missense	c.244G>A,c.244G>A	244:Gtt/Att,244:Gtt/Att	p.V82I,p.V82I	0.097	0.473897	0.511986	.	.	0	.,.	.,.	.,.	1	1	DLGAP3	0	0	0	0	34	-45	-45	34
MSSNG	5-0512-005	Female	Affected	Blood	1:35370952:A:T	1	35370952	A	T	GAT>GTT	ENSG00000116544	DLGAP3	0.999639	0	0.184967	missense	2	ENST00000235180.4,ENST00000373347.1	missense,missense	c.33T>A,c.33T>A	33:caT/caA,33:caT/caA	p.H11Q,p.H11Q	0.08	0.590873	0.671764	.	.	.	.,.	.,.	.,.	1	1	DLGAP3	0	0	0	0	-38	-11	-39	8
MSSNG	1-0493-003	Male	Affected	Blood	1:35453426:C:T	1	35453426	C	T	TCG>TTG	ENSG00000163867	ZMYM6	1.4e-08	3	0.202251	missense	2	ENST00000357182.4,ENST00000373340.2	missense,intron	c.3257G>A,c.2147-3878G>A	3257:cGa/cAa,.	p.R1086Q,.	0.225	0.272848	0.383135	23	.	6.63e-06	.,.	.,.	.,.	0.99	0.927	ZMYM6	0	0	0	0	-32	-25	24	50
SSC	11595.s1	Female	Unaffected	Blood	1:35477530:T:C	1	35477530	T	C	ATA>ACA	ENSG00000163867	ZMYM6	1.4e-08	3	0.202251	missense	2	ENST00000357182.4,ENST00000373340.2	missense,missense	c.1023A>G,c.1023A>G	1023:atA/atG,1023:atA/atG	p.I341M,p.I341M	0.202	0.637416	0.432006	24.3	.	0	.,.	.,.	.,.	0.99	0.928	ZMYM6	0.0003	0.0001	0	0	40	-39	-39	-19
MSSNG	MT_182.3	Male	Affected	.	1:35578882:G:T	1	35578882	G	T	TGC>TTC	ENSG00000197056	ZMYM1	0.001729	3	0.142464	missense	2	ENST00000359858.4,ENST00000373330.1	missense,missense	c.1451G>T,c.1451G>T	1451:tGc/tTc,1451:tGc/tTc	p.C484F,p.C484F	0.056	0.246412	0.404743	.	.	.	.,.	.,.	.,.	1	1	ZMYM1	0.416	0	0	0	16	1	16	-50
SPARK	SP0121978	Male	Affected	Saliva	1:35578984:T:A	1	35578984	T	A	ATG>AAG	ENSG00000197056	ZMYM1	0.001729	3	0.142464	missense	2	ENST00000359858.4,ENST00000373330.1	missense,missense	c.1553T>A,c.1553T>A	1553:aTg/aAg,1553:aTg/aAg	p.M518K,p.M518K	0.148	0.553272	0.509717	.	.	.	.,.	.,.	.,.	1	1	ZMYM1	0	0	0	0	-20	11	41	-7
MSSNG	1030	Female	Affected	.	1:35579909:T:G	1	35579909	T	G	TTA>TGA	ENSG00000197056	ZMYM1	0.001729	3	0.142464	missense	2	ENST00000359858.4,ENST00000373330.1	missense,missense	c.2478T>G,c.2478T>G	2478:atT/atG,2478:atT/atG	p.I826M,p.I826M	0.204	0.531279	0.481721	.	.	4.02e-06	.,.	.,.	.,.	1	1	ZMYM1	0.0054	0	0	0	-12	17	25	21
SSC	11193.p1	Male	Affected	Blood	1:35656105:T:C	1	35656105	T	C	ATA>ACA	ENSG00000116560	SFPQ	0.999527	0	0.617728	missense	1	ENST00000357214.5	missense	c.1409A>G	1409:tAt/tGt	p.Y470C	0.525	1.81766	0.909363	26.7	.	4.01e-06	.	.	.	1	1	SFPQ	0	0	0	0	-6	3	1	3
SPARK	SP0048322	Male	Affected	Saliva	1:35658264:G:C	1	35658264	G	C	AGC>ACC	ENSG00000116560	SFPQ	0.999527	0	0.617728	missense	1	ENST00000357214.5	missense	c.387C>G	387:agC/agG	p.S129R	0.074	1.04418	0.877065	.	0	.	.	.	.	1	1	SFPQ	0	0	0.0534	0	1	-44	1	27
SPARK	SP0105803	Male	Affected	Saliva	1:35836128:A:G	1	35836128	A	G	TAC>TGC	ENSG00000146463	ZMYM4	1	0	0.522794	missense	2	ENST00000314607.6,ENST00000373297.2	missense,missense	c.1081A>G,c.1081A>G	1081:Act/Gct,1081:Act/Gct	p.T361A,p.T361A	0.094	0.0893412	0.80726	.	.	.	.,.	.,.	.,.	1	1	ZMYM4	0	0	0.0004	0	-5	43	-5	-11
MSSNG	1-0454-003	Male	Affected	Blood	1:35852825:A:T	1	35852825	A	T	AAT>ATT	ENSG00000146463	ZMYM4	1	0	0.522794	missense	2	ENST00000314607.6,ENST00000373297.2	missense,missense	c.2058A>T,c.1791A>T	2058:aaA/aaT,1791:aaA/aaT	p.K686N,p.K597N	0.077	0.938219	0.474882	.	.	.	.,.	.,.	.,.	1	1	ZMYM4	0	0	0.0001	0	-15	38	-28	1
MSSNG	1-1233-003	Male	Affected	Blood	1:35885277:A:C	1	35885277	A	C	TAA>TCA	ENSG00000146463	ZMYM4	1	0	0.522794	stop_lost	2	ENST00000314607.6,ENST00000373297.2	stop_lost,stop_lost	c.4646A>C,c.4379A>C	4646:tAa/tCa,4379:tAa/tCa	p.*1549SextTer33,p.*1460SextTer33	.	.	.	.	.	.	.,.	.,.	.,.	1	1	ZMYM4	0.0002	0	0.0006	0	-3	44	8	44
SSC	11419.s1	Female	Unaffected	Blood	1:35900589:C:T	1	35900589	C	T	TCG>TTG	ENSG00000142687	KIAA0319L	0.188544	2	0.430827	missense	2	ENST00000325722.3,ENST00000373266.4	missense,missense	c.3056G>A,c.1367G>A	3056:cGa/cAa,1367:cGa/cAa	p.R1019Q,p.R456Q	0.079	1.02335	0.375303	28.1	.	0	.,.	.,.	.,.	1	1	KIAA0319L	0	0	0	0	3	-8	45	-23
SPARK	SP0013638	Female	Unaffected	Saliva	1:36026393:C:T	1	36026393	C	T	GCG>GTG	ENSG00000020129	NCDN	0.996735	0	0.333708	missense	3	ENST00000356090.4,ENST00000373243.2,ENST00000373253.3	missense,missense,missense	c.641C>T,c.641C>T,c.590C>T	641:gCg/gTg,641:gCg/gTg,590:gCg/gTg	p.A214V,p.A214V,p.A197V	0.061	1.75586	0.604522	23.8	.	.	.,.,.	.,.,.	.,.,.	1	1	NCDN	0	0	0	0	37	-13	-2	35
ASC	10C110016	Female	Affected	WB	1:36026645:C:T	1	36026645	C	T	CCG>CTG	ENSG00000020129	NCDN	0.996735	0	0.333708	missense	3	ENST00000356090.4,ENST00000373243.2,ENST00000373253.3	missense,missense,missense	c.893C>T,c.893C>T,c.842C>T	893:cCg/cTg,893:cCg/cTg,842:cCg/cTg	p.P298L,p.P298L,p.P281L	0.249	0.967919	0.694978	.	.	4.03e-06	.,.,.	.,.,.	.,.,.	1	1	NCDN	0	0	0	0	-36	-43	17	37
SSC	14642.p1	Female	Affected	Blood	1:36026689:C:T	1	36026689	C	T	TCT>TTT	ENSG00000020129	NCDN	0.996735	0	0.333708	synonymous	3	ENST00000356090.4,ENST00000373243.2,ENST00000373253.3	synonymous,synonymous,synonymous	c.937C>T,c.937C>T,c.886C>T	937:Ctg/Ttg,937:Ctg/Ttg,886:Ctg/Ttg	p.L313=,p.L313=,p.L296=	.	.	.	.	.	.	.,.,.	.,.,.	.,.,.	1	1	NCDN	0	0	0.0004	0	33	-34	-7	47
SPARK	SP0102752	Male	Affected	Saliva	1:36028834:G:A	1	36028834	G	A	CGT>CAT	ENSG00000020129	NCDN	0.996735	0	0.333708	missense	3	ENST00000356090.4,ENST00000373243.2,ENST00000373253.3	missense,missense,missense	c.1417G>A,c.1417G>A,c.1366G>A	1417:Gtt/Att,1417:Gtt/Att,1366:Gtt/Att	p.V473I,p.V473I,p.V456I	0.147	0.788678	0.525467	23.2	.	7.97e-06	.,.,.	.,.,.	.,.,.	1	1	NCDN	0.0022	0	0	0	7	1	7	-31
SPARK	SP0067108	Male	Unaffected	Saliva	1:36029368:G:T	1	36029368	G	T	GGC>GTC	ENSG00000020129	NCDN	0.996735	0	0.333708	missense	3	ENST00000356090.4,ENST00000373243.2,ENST00000373253.3	missense,missense,missense	c.1611G>T,c.1611G>T,c.1560G>T	1611:aaG/aaT,1611:aaG/aaT,1560:aaG/aaT	p.K537N,p.K537N,p.K520N	0.067	1.62602	0.67986	22	.	.	.,.,.	.,.,.	.,.,.	1	1	NCDN	0.0003	0.0021	0	0	-40	0	21	-1
SSC	11984.s1	Female	Unaffected	Blood	1:36031246:G:A	1	36031246	G	A	AGT>AAT	ENSG00000020129	NCDN	0.996735	0	0.333708	synonymous	3	ENST00000356090.4,ENST00000373243.2,ENST00000373253.3	synonymous,synonymous,synonymous	c.2172G>A,c.2172G>A,c.2121G>A	2172:caG/caA,2172:caG/caA,2121:caG/caA	p.Q724=,p.Q724=,p.Q707=	.	.	.	.	.	.	.,.,.	.,.,.	.,.,.	1	1	NCDN	0	0	0.0008	0	5	1	5	21
SPARK	SP0063187	Female	Affected	Saliva	1:36040588:C:T	1	36040588	C	T	CCG>CTG	ENSG00000116819	TFAP2E	0.000972259	6	0.131562	synonymous	1	ENST00000373235.3	synonymous	c.549C>T	549:tcC/tcT	p.S183=	.	.	.	.	8.26e-06	3.98e-06	.	.	.	1	1	TFAP2E	0	0	0	0.0024	14	-38	-38	13
MSSNG	AU2416301	Male	Affected	Blood	1:36181625:C:T	1	36181625	C	T	CCA>CTA	ENSG00000142686	C1orf216	0.128379	7	0.276154	missense	1	ENST00000270815.4	missense	c.298G>A	298:Ggt/Agt	p.G100S	0.042	0.176508	.	.	.	.	.	.	.	1	1	C1orf216	0	0	0	0	-30	-13	3	0
SPARK	SP0039062	Female	Affected	Saliva	1:36216911:CTCTTTCTCT:C	1	36216911	CTCTTTCTCT	C	.	ENSG00000092853	CLSPN	0.991559	1	0.25653	inframe_deletion	4	ENST00000251195.5,ENST00000318121.3,ENST00000373220.3,ENST00000520551.1	inframe_deletion,inframe_deletion,inframe_deletion,inframe_deletion	c.1959_1967del,c.1959_1967del,c.1767_1775del,c.1959_1967del	1959-1967:gaAGAGAAAGAg/gag,1959-1967:gaAGAGAAAGAg/gag,1767-1775:gaAGAGAAAGAg/gag,1959-1967:gaAGAGAAAGAg/gag	p.K655_E657del,p.K655_E657del,p.K591_E593del,p.K655_E657del	.	.	.	.	0.0002	0.0002	.,.,.,.	.,.,.,.	.,.,.,.	1	1	CLSPN	.	.	.	.	.	.	.	.
ASC	09C85478	Male	Affected	WB	1:36282630:G:T	1	36282630	G	T	CGG>CTG	ENSG00000134698	AGO4	0.990044	0	0.562185	missense	1	ENST00000373210.3	missense	c.167G>T	167:cGg/cTg	p.R56L	0.272	0.999069	0.871485	23.6	.	.	.	.	.	1	1	AGO4	0	0	0	0.0009	10	-39	-36	18
SPARK	SP0011071	Male	Affected	Saliva	1:36291634:C:T	1	36291634	C	T	GCG>GTG	ENSG00000134698	AGO4	0.990044	0	0.562185	missense	1	ENST00000373210.3	missense	c.733C>T	733:Cgt/Tgt	p.R245C	0.462	2.16591	0.945841	33	.	3.98e-06	.	.	.	1	1	AGO4	0.0017	0	0	0.0124	50	-47	-2	27
SPARK	SP0011104	Male	Affected	Saliva	1:36291634:C:T	1	36291634	C	T	GCG>GTG	ENSG00000134698	AGO4	0.990044	0	0.562185	missense	1	ENST00000373210.3	missense	c.733C>T	733:Cgt/Tgt	p.R245C	0.462	2.16591	0.945841	33	.	3.98e-06	.	.	.	1	1	AGO4	0.0017	0	0	0.0124	50	-47	-2	27
ASC	AU172A	Male	Affected	WB	1:36306838:G:T	1	36306838	G	T	AGA>ATA	ENSG00000134698	AGO4	0.990044	0	0.562185	missense	1	ENST00000373210.3	missense	c.1797G>T	1797:aaG/aaT	p.K599N	0.086	1.8253	0.892311	24.5	.	.	.	.	.	1	1	AGO4	0.0338	0	0	0	30	-13	30	50
SPARK	SP0050968	Male	Affected	Saliva	1:36358737:C:G	1	36358737	C	G	TCG>TGG	ENSG00000092847	AGO1	0.999999	0	0.242374	missense	2	ENST00000373204.4,ENST00000373206.1	missense,missense	c.370C>G,c.145C>G	370:Cga/Gga,145:Cga/Gga	p.R124G,p.R49G	0.329	1.30193	0.856841	23.3	.	3.98e-06	.,.	.,.	.,.	1	1	AGO1	0.0001	0	0.0034	0	-27	12	-28	11
SPARK	SP0055667	Male	Affected	Saliva	1:36359295:CCTT:C	1	36359295	CCTT	C	.	ENSG00000092847	AGO1	0.999999	0	0.242374	inframe_deletion	2	ENST00000373204.4,ENST00000373206.1	inframe_deletion,inframe_deletion	c.539_541del,c.314_316del	534-536:tcCTTc/tcc,309-311:tcCTTc/tcc	p.F180del,p.F105del	.	.	.	.	.	.	.,.	.,.	.,.	1	1	AGO1	.	.	.	.	.	.	.	.
MSSNG	AU2572301	Male	Affected	Blood	1:36359345:G:A	1	36359345	G	A	CGA>CAA	ENSG00000092847	AGO1	0.999999	0	0.242374	missense	2	ENST00000373204.4,ENST00000373206.1	missense,missense	c.583G>A,c.358G>A	583:Gag/Aag,358:Gag/Aag	p.E195K,p.E120K	0.521	2.73975	0.896372	31	.	.	.,.	.,.	.,.	1	1	AGO1	0.0105	0	0.0007	0	3	48	2	-5
SPARK	SP0140103	Female	Affected	Saliva	1:36359746:G:A	1	36359746	G	A	CGC>CAC	ENSG00000092847	AGO1	0.999999	0	0.242374	missense	2	ENST00000373204.4,ENST00000373206.1	missense,missense	c.758G>A,c.533G>A	758:cGc/cAc,533:cGc/cAc	p.R253H,p.R178H	0.339	3.0211	0.932006	31	.	.	.,.	.,.	.,.	1	1	AGO1	0.0001	0	0.0002	0.0003	17	-41	1	26
SSC	11740.p1	Male	Affected	Blood	1:36367118:C:T	1	36367118	C	T	ACC>ATC	ENSG00000092847	AGO1	0.999999	0	0.242374	missense	2	ENST00000373204.4,ENST00000373206.1	missense,missense	c.1064C>T,c.839C>T	1064:aCc/aTc,839:aCc/aTc	p.T355I,p.T280I	0.645	2.8734	0.911734	28.7	.	.	.,.	.,.	.,.	1	1	AGO1	0	0	0	0	-43	-4	-2	-44
SSC	12212.s1	Female	Unaffected	Blood	1:36367566:C:G	1	36367566	C	G	ACA>AGA	ENSG00000092847	AGO1	0.999999	0	0.242374	stop_gained	2	ENST00000373204.4,ENST00000373206.1	stop_gained,stop_gained	c.1158C>G,c.933C>G	1158:taC/taG,933:taC/taG	p.Y386*,p.Y311*	.	.	.	37	.	.	HC,HC	.,.	.,.	1	1	AGO1	0.0011	0.0016	0	0	-39	-17	-5	36
SPARK	SP0117352	Male	Affected	Saliva	1:36372630:A:G	1	36372630	A	G	CAG>CGG	ENSG00000092847	AGO1	0.999999	0	0.242374	missense	2	ENST00000373204.4,ENST00000373206.1	missense,missense	c.1492A>G,c.1267A>G	1492:Agc/Ggc,1267:Agc/Ggc	p.S498G,p.S423G	0.234	2.62869	0.865769	26.7	.	.	.,.	.,.	.,.	1	1	AGO1	0.0066	0	0	0	-9	2	-39	2
ASC	NDAR_INVRN099AG1_wes1	Male	Affected	WB	1:36474610:G:A	1	36474610	G	A	CGG>CAG	ENSG00000126070	AGO3	0.999999	0	0.147894	missense	2	ENST00000246314.6,ENST00000373191.4	missense,missense	c.292G>A,c.994G>A	292:Ggg/Agg,994:Ggg/Agg	p.G98R,p.G332R	0.626	2.80145	0.931425	33	.	.	.,.	.,.	.,.	0.889	0.863	AGO3	0.0001	0	0.0143	0.0824	2	-33	-4	35
SPARK	SP0054109	Female	Unaffected	Saliva	1:36475105:T:C	1	36475105	T	C	GTA>GCA	ENSG00000126070	AGO3	0.999999	0	0.147894	synonymous	2	ENST00000246314.6,ENST00000373191.4	synonymous,synonymous	c.357T>C,c.1059T>C	357:tgT/tgC,1059:tgT/tgC	p.C119=,p.C353=	.	.	.	.	.	.	.,.	.,.	.,.	0.889	0.863	AGO3	0	0	0	0	-29	43	-10	-2
MSSNG	AU2410302	Female	Affected	Blood	1:36475161:C:A	1	36475161	C	A	TCT>TAT	ENSG00000126070	AGO3	0.999999	0	0.147894	missense	2	ENST00000246314.6,ENST00000373191.4	missense,missense	c.413C>A,c.1115C>A	413:tCt/tAt,1115:tCt/tAt	p.S138Y,p.S372Y	0.535	2.9275	0.875275	33	.	.	.,.	.,.	.,.	0.889	0.863	AGO3	0	0	0	0.0065	34	-13	-3	34
ASC	1392002	Female	Affected	WB	1:36550663:C:T	1	36550663	C	T	ACG>ATG	ENSG00000092850	TEKT2	4.73e-09	7	0.194945	synonymous	1	ENST00000207457.3	synonymous	c.141C>T	141:aaC/aaT	p.N47=	.	.	.	.	1.65e-05	1.19e-05	.	.	.	1	1	TEKT2	0	0	0.007	0.0036	-12	-29	-12	15
SPARK	SP0060426	Male	Unaffected	Saliva	1:36565067:G:A	1	36565067	G	A	CGG>CAG	ENSG00000171812	COL8A2	0.699343	3	0.0486292	missense	3	ENST00000303143.4,ENST00000397799.1,ENST00000481785.1	missense,missense,missense	c.215C>T,c.215C>T,c.20C>T	215:cCg/cTg,215:cCg/cTg,20:cCg/cTg	p.P72L,p.P72L,p.P7L	0.267	0.310036	0.753348	.	0.0006	0.0002	.,.,.	.,.,.	.,.,.	1	1	COL8A2	0	0	0	0	21	-2	2	5
ASC	09C99824	Male	Affected	CL	1:36605337:G:C	1	36605337	G	C	CGC>CCC	ENSG00000054116	TRAPPC3	0.810539	4	0.167117	missense	4	ENST00000373159.1,ENST00000373162.1,ENST00000373163.1,ENST00000373166.3	missense,missense,missense,missense	c.224C>G,c.86C>G,c.86C>G,c.224C>G	224:gCg/gGg,86:gCg/gGg,86:gCg/gGg,224:gCg/gGg	p.A75G,p.A29G,p.A29G,p.A75G	0.364	1.47296	0.866636	26	.	.	.,.,.,.	.,.,.,.	.,.,.,.	1	1	TRAPPC3	0	0	0.0054	0.4439	-16	23	24	-16
SSC	11236.s1	Male	Unaffected	Blood	1:36641866:C:T	1	36641866	C	T	TCC>TTC	ENSG00000116871	MAP7D1	0.973584	1	0.808377	missense	4	ENST00000316156.4,ENST00000373148.4,ENST00000373150.4,ENST00000373151.2	missense,upstream_gene,missense,missense	c.806C>T,.,c.917C>T,c.917C>T	806:tCc/tTc,.,917:tCc/tTc,917:tCc/tTc	p.S269F,.,p.S306F,p.S306F	0.453	2.50375	0.887535	32	.	.	.,.,.,.	.,.,.,.	.,.,.,.	0.51	0.38	MAP7D1	0.0108	0	0.0001	0	22	10	25	-22
MSSNG	1-0980-003	Male	Affected	Blood	1:36644097:CGAG:C	1	36644097	CGAG	C	.	ENSG00000116871	MAP7D1	0.973584	1	0.808377	inframe_deletion	4	ENST00000316156.4,ENST00000373148.4,ENST00000373150.4,ENST00000373151.2	inframe_deletion,inframe_deletion,inframe_deletion,inframe_deletion	c.1676_1678del,c.398_400del,c.1691_1693del,c.1787_1789del	1676-1678:cGAGaa/caa,398-400:cGAGaa/caa,1691-1693:cGAGaa/caa,1787-1789:cGAGaa/caa	p.R559_E560delinsQ,p.R133_E134delinsQ,p.R564_E565delinsQ,p.R596_E597delinsQ	.	.	.	.	.	.	.,.,.,.	.,.,.,.	.,.,.,.	1	1	MAP7D1	.	.	.	.	.	.	.	.
SPARK	SP0060691	Female	Unaffected	Saliva	1:36645636:A:G	1	36645636	A	G	AAG>AGG	ENSG00000116871	MAP7D1	0.973584	1	0.808377	missense	4	ENST00000316156.4,ENST00000373148.4,ENST00000373150.4,ENST00000373151.2	missense,missense,missense,missense	c.2369A>G,c.1091A>G,c.2384A>G,c.2483A>G	2369:aAg/aGg,1091:aAg/aGg,2384:aAg/aGg,2483:aAg/aGg	p.K790R,p.K364R,p.K795R,p.K828R	0.088	0.181951	0.694633	21.9	.	.	.,.,.,.	.,.,.,.	.,.,.,.	1	1	MAP7D1	0	0	0.0001	0.0455	32	-18	1	32
ASC	EGAN00001101334	Female	Affected	WB	1:36752461:C:T	1	36752461	C	T	CCT>CTT	ENSG00000054118	THRAP3	0.999997	0	0.484828	synonymous	2	ENST00000354618.5,ENST00000469141.2	synonymous,synonymous	c.630C>T,c.630C>T	630:acC/acT,630:acC/acT	p.T210=,p.T210=	.	.	.	.	.	.	.,.	.,.	.,.	1	1	THRAP3	0	0	0	0	8	17	-5	7
SSC	14067.p1	Male	Affected	Blood	1:36759462:A:G	1	36759462	A	G	CAT>CGT	ENSG00000054118	THRAP3	0.999997	0	0.484828	missense	2	ENST00000354618.5,ENST00000469141.2	missense,missense	c.2041A>G,c.2041A>G	2041:Att/Gtt,2041:Att/Gtt	p.I681V,p.I681V	0.091	0.364597	0.564597	.	.	.	.,.	.,.	.,.	1	1	THRAP3	0	0	0	0	-10	-7	27	-10
SPARK	SP0029492	Male	Affected	Saliva	1:36762221:G:A	1	36762221	G	A	CGC>CAC	ENSG00000054118	THRAP3	0.999997	0	0.484828	missense	2	ENST00000354618.5,ENST00000469141.2	missense,missense	c.2153G>A,c.2153G>A	2153:cGc/cAc,2153:cGc/cAc	p.R718H,p.R718H	0.648	1.04083	0.832109	34	.	.	.,.	.,.	.,.	1	1	THRAP3	0.0003	0.0046	0	0	32	-37	-37	50
ASC	08C72719	Male	Affected	CL	1:36766600:C:T	1	36766600	C	T	ACC>ATC	ENSG00000054118	THRAP3	0.999997	0	0.484828	missense	2	ENST00000354618.5,ENST00000469141.2	missense,missense	c.2417C>T,c.2417C>T	2417:aCc/aTc,2417:aCc/aTc	p.T806I,p.T806I	0.05	0.918635	0.807111	28.2	8.24e-06	.	.,.	.,.	.,.	1	1	THRAP3	0	0	0.0002	0	-39	-18	40	1
SPARK	SP0139688	Male	Affected	Saliva	1:36785073:C:T	1	36785073	C	T	TCG>TTG	ENSG00000214193	SH3D21	0.000722998	5	0.069692	missense	4	ENST00000312808.4,ENST00000426732.2,ENST00000453908.2,ENST00000505871.1	5_prime_UTR,missense,missense,missense	c.-116C>T,c.599C>T,c.947C>T,c.614C>T	.,599:tCg/tTg,947:tCg/tTg,614:tCg/tTg	.,p.S200L,p.S316L,p.S205L	0.036	0.0598062	0.282187	.	4.87e-05	1.28e-05	.,.,.,.	.,.,.,.	.,.,.,.	0.753	0.519	SH3D21	0.0003	0.188	0	0	35	-30	-46	-4
MSSNG	REACH000065	Male	Affected	.	1:36785355:G:A	1	36785355	G	A	AGG>AAG	ENSG00000214193	SH3D21	0.000722998	5	0.069692	missense	4	ENST00000312808.4,ENST00000426732.2,ENST00000453908.2,ENST00000505871.1	missense,missense,missense,missense	c.29G>A,c.743G>A,c.1091G>A,c.758G>A	29:aGg/aAg,743:aGg/aAg,1091:aGg/aAg,758:aGg/aAg	p.R10K,p.R248K,p.R364K,p.R253K	0.092	0.0668403	0.219895	.	.	.	.,.,.,.	.,.,.,.	.,.,.,.	1	1	SH3D21	0.0001	0	0	0	2	-3	-3	0
MSSNG	1-0007-003	Female	Affected	Blood	1:36785901:G:A	1	36785901	G	A	TGC>TAC	ENSG00000214193	SH3D21	0.000722998	5	0.069692	missense	4	ENST00000312808.4,ENST00000426732.2,ENST00000453908.2,ENST00000505871.1	missense,missense,missense,missense	c.575G>A,c.1289G>A,c.1637G>A,c.1304G>A	575:tGc/tAc,1289:tGc/tAc,1637:tGc/tAc,1304:tGc/tAc	p.C192Y,p.C430Y,p.C546Y,p.C435Y	0.093	0.279804	0.344596	.	.	.	.,.,.,.	.,.,.,.	.,.,.,.	1	1	SH3D21	0.0001	0	0.0195	0	-3	-6	-3	17
SPARK	SP0025115	Female	Unaffected	Saliva	1:36786073:G:A	1	36786073	G	A	AGG>AAG	ENSG00000214193	SH3D21	0.000722998	5	0.069692	synonymous	4	ENST00000312808.4,ENST00000426732.2,ENST00000453908.2,ENST00000505871.1	synonymous,synonymous,synonymous,synonymous	c.747G>A,c.1461G>A,c.1809G>A,c.1476G>A	747:gaG/gaA,1461:gaG/gaA,1809:gaG/gaA,1476:gaG/gaA	p.E249=,p.E487=,p.E603=,p.E492=	.	.	.	.	.	.	.,.,.,.	.,.,.,.	.,.,.,.	1	1	SH3D21	0	0	0	0	2	-40	36	0
SPARK	SP0087595	Male	Affected	Saliva	1:36820955:A:G	1	36820955	A	G	CAG>CGG	ENSG00000196182	STK40	0.991724	0	0.207103	missense	4	ENST00000359297.2,ENST00000373129.3,ENST00000373130.3,ENST00000373132.3	missense,missense,missense,missense	c.422T>C,c.422T>C,c.437T>C,c.422T>C	422:cTg/cCg,422:cTg/cCg,437:cTg/cCg,422:cTg/cCg	p.L141P,p.L141P,p.L146P,p.L141P	0.782	1.50744	0.931644	29.7	.	.	.,.,.,.	.,.,.,.	.,.,.,.	1	1	STK40	0	0	0	0	19	-28	35	-29
SPARK	SP0093832	Male	Affected	Saliva	1:36859476:TG:T	1	36859476	TG	T	.	ENSG00000181817	LSM10	0.615648	9	0.282394	frameshift	1	ENST00000315732.2	frameshift	c.254del	254:cCa/ca	p.P85Qfs*4	.	.	.	.	.	.	HC	.	.	1	1	LSM10	.	.	.	.	.	.	.	.
SPARK	SP0090501	Male	Affected	Saliva	1:36898181:G:A	1	36898181	G	A	AGG>AAG	ENSG00000116885	OSCP1	0.000148147	6	0.133076	synonymous	5	ENST00000235532.5,ENST00000315643.9,ENST00000354267.3,ENST00000356637.5,ENST00000433045.2	synonymous,synonymous,synonymous,synonymous,synonymous	c.277C>T,c.307C>T,c.277C>T,c.307C>T,c.142C>T	277:Ctg/Ttg,307:Ctg/Ttg,277:Ctg/Ttg,307:Ctg/Ttg,142:Ctg/Ttg	p.L93=,p.L103=,p.L93=,p.L103=,p.L48=	.	.	.	.	.	.	.,.,.,.,.	.,.,.,.,.	.,.,.,.,.	1	1	OSCP1	0.0274	0.0384	0	0	-28	9	-28	-26
SPARK	SP0141656	Male	Affected	Saliva	1:36921826:G:A	1	36921826	G	A	TGG>TAG	ENSG00000116898	MRPS15	0.000342016	7	0.147288	missense	1	ENST00000373116.5	missense	c.598C>T	598:Cac/Tac	p.H200Y	0.29	0.946334	0.423968	28.3	.	.	.	.	.	1	1	MRPS15	0.0001	0	0	0	2	4	-38	-44
SSC	11989.s1	Female	Unaffected	Blood	1:36931739:G:T	1	36931739	G	T	TGG>TTG	ENSG00000119535	CSF3R	1.42e-06	4	0.10105	synonymous	8	ENST00000331941.5,ENST00000338937.5,ENST00000361632.4,ENST00000373103.1,ENST00000373104.1,ENST00000373106.1,ENST00000418048.2,ENST00000440588.2	synonymous,3_prime_UTR,3_prime_UTR,3_prime_UTR,synonymous,3_prime_UTR,3_prime_UTR,downstream_gene	c.2310C>A,c.*326C>A,c.*219C>A,c.*219C>A,c.2310C>A,c.*219C>A,c.*219C>A,.	2310:ccC/ccA,.,.,.,2310:ccC/ccA,.,.,.	p.P770=,.,.,.,p.P770=,.,.,.	.	.	.	.	.	.	.,.,.,.,.,.,.,.	.,.,.,.,.,.,.,.	.,.,.,.,.,.,.,.	0.009	0.094	.	.	.	.	.	.	.	.	.
SPARK	SP0101966	Male	Affected	Saliva	1:36934786:T:G	1	36934786	T	G	CTG>CGG	ENSG00000119535	CSF3R	1.42e-06	4	0.10105	missense	8	ENST00000331941.5,ENST00000338937.5,ENST00000361632.4,ENST00000373103.1,ENST00000373104.1,ENST00000373106.1,ENST00000418048.2,ENST00000440588.2	missense,missense,missense,missense,missense,missense,missense,missense	c.1547A>C,c.1547A>C,c.1547A>C,c.1547A>C,c.1547A>C,c.1547A>C,c.1547A>C,c.1547A>C	1547:cAg/cCg,1547:cAg/cCg,1547:cAg/cCg,1547:cAg/cCg,1547:cAg/cCg,1547:cAg/cCg,1547:cAg/cCg,1547:cAg/cCg	p.Q516P,p.Q516P,p.Q516P,p.Q516P,p.Q516P,p.Q516P,p.Q516P,p.Q516P	0.163	0.971975	0.266264	.	.	.	.,.,.,.,.,.,.,.	.,.,.,.,.,.,.,.	.,.,.,.,.,.,.,.	1	1	CSF3R	0.001	0	0.0031	0.0108	-46	-2	-4	-29
ASC	80001103390	Male	Affected	WB	1:36941027:G:A	1	36941027	G	A	AGT>AAT	ENSG00000119535	CSF3R	1.42e-06	4	0.10105	synonymous	8	ENST00000331941.5,ENST00000338937.5,ENST00000361632.4,ENST00000373103.1,ENST00000373104.1,ENST00000373106.1,ENST00000418048.2,ENST00000440588.2	synonymous,synonymous,synonymous,synonymous,synonymous,synonymous,synonymous,synonymous	c.312C>T,c.312C>T,c.312C>T,c.312C>T,c.312C>T,c.312C>T,c.312C>T,c.312C>T	312:aaC/aaT,312:aaC/aaT,312:aaC/aaT,312:aaC/aaT,312:aaC/aaT,312:aaC/aaT,312:aaC/aaT,312:aaC/aaT	p.N104=,p.N104=,p.N104=,p.N104=,p.N104=,p.N104=,p.N104=,p.N104=	.	.	.	.	8.24e-06	3.98e-06	.,.,.,.,.,.,.,.	.,.,.,.,.,.,.,.	.,.,.,.,.,.,.,.	1	1	CSF3R	0.0005	0	0.0001	0.0355	-12	23	24	-49
SPARK	SP0036212	Male	Affected	Saliva	1:37282824:C:A	1	37282824	C	A	CCA>CAA	ENSG00000163873	GRIK3	0.99998	0	0.265407	missense	2	ENST00000373091.3,ENST00000373093.4	missense,missense	c.1928G>T,c.1928G>T	1928:tGg/tTg,1928:tGg/tTg	p.W643L,p.W643L	0.597	2.212	0.897619	34	.	.	.,.	.,.	.,.	1	1	GRIK3	0	0	0	0	-41	2	13	0
ASC	G01-GEA-34-HI	Male	Affected	WB	1:37282842:A:G	1	37282842	A	G	GAT>GGT	ENSG00000163873	GRIK3	0.99998	0	0.265407	missense	2	ENST00000373091.3,ENST00000373093.4	missense,missense	c.1910T>C,c.1910T>C	1910:aTc/aCc,1910:aTc/aCc	p.I637T,p.I637T	0.667	1.86912	0.936833	27.5	.	.	.,.	.,.	.,.	1	1	GRIK3	0	0.0001	0	0	-50	36	36	-18
ASC	08C73777	Female	Affected	CL	1:37325491:T:C	1	37325491	T	C	CTG>CCG	ENSG00000163873	GRIK3	0.99998	0	0.265407	missense	2	ENST00000373091.3,ENST00000373093.4	missense,missense	c.914A>G,c.914A>G	914:cAg/cGg,914:cAg/cGg	p.Q305R,p.Q305R	0.505	0.711923	0.61664	.	.	.	.,.	.,.	.,.	1	1	GRIK3	0	0	0	0	22	-2	-37	-12
SPARK	SP0010751	Male	Affected	Saliva	1:37941429:G:A	1	37941429	G	A	CGG>CAG	ENSG00000163874	ZC3H12A	0.911633	2	0.0703711	missense	1	ENST00000373087.6	missense	c.332G>A	332:cGg/cAg	p.R111Q	0.102	1.55851	0.591329	24.6	.	.	.	.	.	1	1	ZC3H12A	0.0054	0	0.0001	0	-6	48	2	48
SPARK	SP0000300	Male	Affected	Saliva	1:37941530:G:A	1	37941530	G	A	CGT>CAT	ENSG00000163874	ZC3H12A	0.911633	2	0.0703711	missense	1	ENST00000373087.6	missense	c.433G>A	433:Gtg/Atg	p.V145M	0.706	1.46372	0.858961	26	2.35e-05	3.65e-05	.	.	.	1	1	ZC3H12A	0	0	0	0.0002	-50	34	2	10
SPARK	SP0013343	Male	Affected	Saliva	1:37948131:G:A	1	37948131	G	A	CGT>CAT	ENSG00000163874	ZC3H12A	0.911633	2	0.0703711	synonymous	1	ENST00000373087.6	synonymous	c.915G>A	915:ccG/ccA	p.P305=	.	.	.	.	1.65e-05	1.59e-05	.	.	.	1	1	ZC3H12A	0.0001	0	0.0358	0.0013	-38	-9	-38	10
MSSNG	MSSNG00410-003	Male	Affected	Blood	1:38006109:C:A	1	38006109	C	A	CCT>CAT	ENSG00000163877	SNIP1	0.905058	2	0.142828	missense	1	ENST00000296215.6	missense	c.575G>T	575:aGg/aTg	p.R192M	0.06	0.792331	0.304339	.	.	.	.	.	.	1	1	SNIP1	0	0	0	0	-25	20	-7	-23
SPARK	SP0029592	Male	Affected	Saliva	1:38034746:A:C	1	38034746	A	C	AAT>ACT	ENSG00000134697	GNL2	0.453032	2	0.300206	missense	1	ENST00000373062.3	missense	c.1574T>G	1574:aTt/aGt	p.I525S	0.171	0.164122	0.481673	23	.	.	.	.	.	1	1	GNL2	0	0	0	0	12	1	-10	-26
SSC	13267.s1	Female	Unaffected	Blood	1:38047837:C:T	1	38047837	C	T	CCG>CTG	ENSG00000134697	GNL2	0.453032	2	0.300206	missense	1	ENST00000373062.3	missense	c.896G>A	896:cGg/cAg	p.R299Q	0.444	0.424122	0.826003	35	5.09e-05	3.62e-05	.	.	.	1	1	GNL2	0	0	0	0.0018	-2	-5	-15	-13
SPARK	SP0073247	Female	Unaffected	Saliva	1:38079925:C:T	1	38079925	C	T	CCC>CTC	ENSG00000169218	RSPO1	0.00291051	7	.	missense	6	ENST00000356545.2,ENST00000373059.1,ENST00000401068.1,ENST00000401069.1,ENST00000401070.1,ENST00000401071.2	missense,missense,missense,missense,missense,missense	c.367G>A,c.286G>A,c.367G>A,c.367G>A,c.367G>A,c.367G>A	367:Ggc/Agc,286:Ggc/Agc,367:Ggc/Agc,367:Ggc/Agc,367:Ggc/Agc,367:Ggc/Agc	p.G123S,p.G96S,p.G123S,p.G123S,p.G123S,p.G123S	0.714	0.952909	0.69973	34	.	.	.,.,.,.,.,.	.,.,.,.,.,.	.,.,.,.,.,.	1	1	RSPO1	0	0	0	0	46	0	-2	27
SPARK	SP0065190	Male	Unaffected	Saliva	1:38187472:C:T	1	38187472	C	T	GCG>GTG	ENSG00000183317	EPHA10	3.16e-18	7	0.350269	missense	4	ENST00000330210.7,ENST00000373048.4,ENST00000427468.2,ENST00000540011.1	missense,missense,missense,3_prime_UTR	c.491G>A,c.2006G>A,c.2006G>A,c.*314G>A	491:cGc/cAc,2006:cGc/cAc,2006:cGc/cAc,.	p.R164H,p.R669H,p.R669H,.	0.513	0.537102	0.530684	32	2.11e-05	2.53e-05	.,.,.,.	.,.,.,.	.,.,.,.	0.855	0.767	EPHA10	0.014	0.0009	0	0	-5	45	41	-23
SPARK	SP0064099	Female	Affected	Saliva	1:38197094:G:A	1	38197094	G	A	GGT>GAT	ENSG00000183317	EPHA10	3.16e-18	7	0.350269	missense	4	ENST00000330210.7,ENST00000373048.4,ENST00000427468.2,ENST00000540011.1	missense,missense,missense,missense	c.137C>T,c.1652C>T,c.1652C>T,c.137C>T	137:aCc/aTc,1652:aCc/aTc,1652:aCc/aTc,137:aCc/aTc	p.T46I,p.T551I,p.T551I,p.T46I	0.649	0.508789	0.669589	28.1	.	.	.,.,.,.	.,.,.,.	.,.,.,.	0.88	0.797	EPHA10	0	0	0	0	1	-11	-11	8
SSC	14460.p1	Male	Affected	Blood	1:38197144:C:T	1	38197144	C	T	CCG>CTG	ENSG00000183317	EPHA10	3.16e-18	7	0.350269	synonymous	4	ENST00000330210.7,ENST00000373048.4,ENST00000427468.2,ENST00000540011.1	synonymous,synonymous,synonymous,synonymous	c.87G>A,c.1602G>A,c.1602G>A,c.87G>A	87:ccG/ccA,1602:ccG/ccA,1602:ccG/ccA,87:ccG/ccA	p.P29=,p.P534=,p.P534=,p.P29=	.	.	.	.	0.0001	0.0001	.,.,.,.	.,.,.,.	.,.,.,.	0.88	0.797	EPHA10	0.0002	0	0	0	-2	17	17	-42
SPARK	SP0052527	Male	Affected	Saliva	1:38227299:G:A	1	38227299	G	A	TGC>TAC	ENSG00000183317	EPHA10	3.16e-18	7	0.350269	stop_gained	4	ENST00000319637.6,ENST00000330210.7,ENST00000373048.4,ENST00000427468.2	stop_gained,upstream_gene,stop_gained,stop_gained	c.628C>T,.,c.628C>T,c.628C>T	628:Cag/Tag,.,628:Cag/Tag,628:Cag/Tag	p.Q210*,.,p.Q210*,p.Q210*	.	.	.	35	.	.	HC,.,HC,HC	.,.,.,.	.,.,.,.	0.975	0.97	EPHA10	0	0	0.0038	0	-40	48	19	-14
SPARK	SP0028209	Male	Unaffected	Saliva	1:38227327:C:A	1	38227327	C	A	GCG>GAG	ENSG00000183317	EPHA10	3.16e-18	7	0.350269	synonymous	4	ENST00000319637.6,ENST00000330210.7,ENST00000373048.4,ENST00000427468.2	synonymous,upstream_gene,synonymous,synonymous	c.600G>T,.,c.600G>T,c.600G>T	600:gcG/gcT,.,600:gcG/gcT,600:gcG/gcT	p.A200=,.,p.A200=,p.A200=	.	.	.	.	.	4.14e-06	.,.,.,.	.,.,.,.	.,.,.,.	0.975	0.97	EPHA10	0.0002	0	0.0007	0	-31	20	-9	-42
MSSNG	REACH000476	Male	Affected	.	1:38265870:A:G	1	38265870	A	G	CAT>CGT	ENSG00000185090	MANEAL	0.00438904	4	0.294079	missense	4	ENST00000329006.5,ENST00000373045.6,ENST00000397631.3,ENST00000525897.1	missense,missense,3_prime_UTR,missense	c.703A>G,c.1369A>G,c.*339A>G,c.787A>G	703:Atg/Gtg,1369:Atg/Gtg,.,787:Atg/Gtg	p.M235V,p.M457V,.,p.M263V	0.138	0.155511	0.524113	.	.	.	.,.,.,.	.,.,.,.	.,.,.,.	0.777	0.801	MANEAL	0	0	0	0	-12	1	27	1
SPARK	SP0004412	Male	Affected	Saliva	1:38270069:TCC:T	1	38270069	TCC	T	.	ENSG00000196449	YRDC	0.133396	7	0.179212	frameshift	1	ENST00000373044.2	frameshift	c.670_671del	670-671:GGa/a	p.G224Tfs*18	.	.	.	.	.	.	HC	.	.	1	1	YRDC	.	.	.	.	.	.	.	.
SSC	11016.s1	Female	Unaffected	Blood	1:38280996:G:T	1	38280996	G	T	GGC>GTC	ENSG00000188786	MTF1	0.991395	1	0.314906	missense	1	ENST00000373036.4	missense	c.2074C>A	2074:Ccc/Acc	p.P692T	0.039	0.221711	0.299037	.	.	.	.	.	.	1	1	MTF1	0.0013	0	0.0037	0	32	-20	-9	-20
SPARK	SP0122732	Female	Affected	Saliva	1:38323142:G:A	1	38323142	G	A	CGT>CAT	ENSG00000188786	MTF1	0.991395	1	0.314906	synonymous	1	ENST00000373036.4	synonymous	c.189C>T	189:gaC/gaT	p.D63=	.	.	.	.	1.65e-05	1.59e-05	.	.	.	1	1	MTF1	0.0016	0	0	0	29	32	-3	-33
MSSNG	AU4054301	Male	Affected	Blood	1:38351448:A:G	1	38351448	A	G	GAT>GGT	ENSG00000204084	INPP5B	7.43e-09	4	0.19113	missense	5	ENST00000373023.2,ENST00000373024.3,ENST00000373026.1,ENST00000373027.1,ENST00000458109.2	missense,missense,missense,missense,intron	c.1421T>C,c.1181T>C,c.1421T>C,c.689T>C,c.420+1112T>C	1421:aTc/aCc,1181:aTc/aCc,1421:aTc/aCc,689:aTc/aCc,.	p.I474T,p.I394T,p.I474T,p.I230T,.	0.897	0.850351	0.674846	26.3	.	.	.,.,.,.,.	.,.,.,.,.	.,.,.,.,.	0.922	0.909	INPP5B	0	0.0168	0	0	-1	49	49	-39
SPARK	SP0111258	Female	Affected	Saliva	1:38351498:C:T	1	38351498	C	T	CCT>CTT	ENSG00000204084	INPP5B	7.43e-09	4	0.19113	splice_acceptor	5	ENST00000373023.2,ENST00000373024.3,ENST00000373026.1,ENST00000373027.1,ENST00000458109.2	splice_acceptor,splice_acceptor,splice_acceptor,splice_acceptor,intron	c.1372-1G>A,c.1132-1G>A,c.1372-1G>A,c.640-1G>A,c.420+1062G>A	.,.,.,.,.	.,.,.,.,.	.	.	.	24.4	.	.	HC,HC,HC,HC,.	.,.,.,.,.	.,.,.,.,.	0.922	0.909	INPP5B	0.1886	0.9401	0.0001	0	-2	-1	-2	-26
SPARK	SP0059071	Male	Affected	Saliva	1:38411441:C:T	1	38411441	C	T	CCG>CTG	ENSG00000204084	INPP5B	7.43e-09	4	0.19113	missense	4	ENST00000373021.1,ENST00000373023.2,ENST00000373024.3,ENST00000373026.1	missense,missense,missense,missense	c.139G>A,c.139G>A,c.139G>A,c.139G>A	139:Ggc/Agc,139:Ggc/Agc,139:Ggc/Agc,139:Ggc/Agc	p.G47S,p.G47S,p.G47S,p.G47S	0.182	0.208199	0.30185	.	.	8.04e-06	.,.,.,.	.,.,.,.	.,.,.,.	0.114	0.17	INPP5B	0.0001	0	0.0007	0.0021	-2	49	-11	-13
SSC	12703.p1	Male	Affected	Blood	1:38411441:C:T	1	38411441	C	T	CCG>CTG	ENSG00000204084	INPP5B	7.43e-09	4	0.19113	missense	4	ENST00000373021.1,ENST00000373023.2,ENST00000373024.3,ENST00000373026.1	missense,missense,missense,missense	c.139G>A,c.139G>A,c.139G>A,c.139G>A	139:Ggc/Agc,139:Ggc/Agc,139:Ggc/Agc,139:Ggc/Agc	p.G47S,p.G47S,p.G47S,p.G47S	0.182	0.208199	0.30185	.	.	8.04e-06	.,.,.,.	.,.,.,.	.,.,.,.	0.114	0.17	INPP5B	0.0001	0	0.0007	0.0021	-2	49	-11	-13
SPARK	SP0036966	Male	Affected	Saliva	1:38483420:A:G	1	38483420	A	G	AAA>AGA	ENSG00000183520	UTP11	1.27e-06	6	0.183473	missense	2	ENST00000373014.4,ENST00000537711.1	missense,missense	c.206A>G,c.206A>G	206:aAa/aGa,206:aAa/aGa	p.K69R,p.K69R	0.13	0.224117	0.671284	.	9.92e-05	8.03e-05	.,.	.,.	.,.	1	1	UTP11	0.0001	0	0.0003	0	1	-37	10	26
ASC	386-05-103537	Male	Unaffected	WB	1:39322566:G:A	1	39322566	G	A	CGT>CAT	ENSG00000116954	RRAGC	0.600078	1	0.262032	synonymous	1	ENST00000373001.3	synonymous	c.426C>T	426:taC/taT	p.Y142=	.	.	.	.	.	.	.	.	.	1	1	RRAGC	0	0	0.0015	0	-16	21	-22	-18
SSC	13773.p1	Male	Affected	Blood	1:39322655:G:C	1	39322655	G	C	TGG>TCG	ENSG00000116954	RRAGC	0.600078	1	0.262032	missense	1	ENST00000373001.3	missense	c.337C>G	337:Cag/Gag	p.Q113E	0.504	0.826212	0.842217	.	.	.	.	.	.	1	1	RRAGC	0	0	0	0	49	-3	19	-2
SSC	13773.p1	Male	Affected	Blood	1:39325126:G:C	1	39325126	G	C	AGA>ACA	ENSG00000116954	RRAGC	0.600078	1	0.262032	missense	1	ENST00000373001.3	missense	c.193C>G	193:Ctg/Gtg	p.L65V	0.65	1.19445	0.936348	.	.	.	.	.	.	1	1	RRAGC	0	0	0	0.001	16	-23	5	-44
SPARK	SP0056681	Male	Affected	Saliva	1:39352325:A:G	1	39352325	A	G	AAT>AGT	ENSG00000158315	RHBDL2	2.7e-06	7	0.0586269	missense	4	ENST00000289248.2,ENST00000372985.3,ENST00000372990.1,ENST00000538156.1	missense,missense,missense,missense	c.763T>C,c.1003T>C,c.763T>C,c.964T>C	763:Ttt/Ctt,1003:Ttt/Ctt,763:Ttt/Ctt,964:Ttt/Ctt	p.F255L,p.F335L,p.F255L,p.F322L	0.091	0.0731652	0.57082	.	.	.	.,.,.,.	.,.,.,.	.,.,.,.	1	0.863	RHBDL2	0	0	0.0001	0	30	12	-26	6
SPARK	SP0054566	Male	Affected	Saliva	1:39384645:C:G	1	39384645	C	G	CCA>CGA	ENSG00000158315	RHBDL2	2.7e-06	7	0.0586269	synonymous	5	ENST00000289248.2,ENST00000372985.3,ENST00000372990.1,ENST00000538156.1,ENST00000540558.1	synonymous,synonymous,synonymous,synonymous,synonymous	c.240G>C,c.480G>C,c.240G>C,c.441G>C,c.240G>C	240:ctG/ctC,480:ctG/ctC,240:ctG/ctC,441:ctG/ctC,240:ctG/ctC	p.L80=,p.L160=,p.L80=,p.L147=,p.L80=	.	.	.	.	.	.	.,.,.,.,.	.,.,.,.,.	.,.,.,.,.	1	1	RHBDL2	0.0004	0	0.048	0	3	-2	-34	0
MSSNG	1-0196-005	Male	Affected	White_blood_cell	1:39720024:C:T	1	39720024	C	T	CCT>CTT	ENSG00000127603	MACF1	1	0	0.72272	synonymous	8	ENST00000317713.7,ENST00000361689.2,ENST00000372915.3,ENST00000536367.1,ENST00000539005.1,ENST00000545844.1,ENST00000564288.1,ENST00000567887.1	synonymous,synonymous,synonymous,synonymous,synonymous,synonymous,synonymous,synonymous	c.427C>T,c.427C>T,c.427C>T,c.316C>T,c.427C>T,c.427C>T,c.412C>T,c.523C>T	427:Ctg/Ttg,427:Ctg/Ttg,427:Ctg/Ttg,316:Ctg/Ttg,427:Ctg/Ttg,427:Ctg/Ttg,412:Ctg/Ttg,523:Ctg/Ttg	p.L143=,p.L143=,p.L143=,p.L106=,p.L143=,p.L143=,p.L138=,p.L175=	.	.	.	.	.	.	.,.,.,.,.,.,.,.	.,.,.,.,.,.,.,.	.,.,.,.,.,.,.,.	0.647	0.825	MACF1	0	0	0	0	-22	-6	23	22
SPARK	SP0023888	Male	Unaffected	Saliva	1:39788664:G:A	1	39788664	G	A	CGT>CAT	ENSG00000127603	MACF1	1	0	0.72272	missense	7	ENST00000317713.7,ENST00000361689.2,ENST00000372915.3,ENST00000539005.1,ENST00000545844.1,ENST00000564288.1,ENST00000567887.1	missense,missense,missense,missense,missense,missense,missense	c.4235G>A,c.4235G>A,c.4235G>A,c.4235G>A,c.4235G>A,c.4220G>A,c.4331G>A	4235:cGt/cAt,4235:cGt/cAt,4235:cGt/cAt,4235:cGt/cAt,4235:cGt/cAt,4220:cGt/cAt,4331:cGt/cAt	p.R1412H,p.R1412H,p.R1412H,p.R1412H,p.R1412H,p.R1407H,p.R1444H	0.514	0.77652	0.801428	35	5.78e-05	0.0001	.,.,.,.,.,.,.	.,.,.,.,.,.,.	.,.,.,.,.,.,.	0.639	0.807	MACF1	0	0	0.0003	0	5	-31	25	49
SSC	11522.s1	Male	Unaffected	Blood	1:39789893:A:G	1	39789893	A	G	CAT>CGT	ENSG00000127603	MACF1	1	0	0.72272	missense	7	ENST00000317713.7,ENST00000361689.2,ENST00000372915.3,ENST00000539005.1,ENST00000545844.1,ENST00000564288.1,ENST00000567887.1	missense,missense,missense,missense,missense,missense,missense	c.4280A>G,c.4280A>G,c.4280A>G,c.4280A>G,c.4280A>G,c.4265A>G,c.4376A>G	4280:cAt/cGt,4280:cAt/cGt,4280:cAt/cGt,4280:cAt/cGt,4280:cAt/cGt,4265:cAt/cGt,4376:cAt/cGt	p.H1427R,p.H1427R,p.H1427R,p.H1427R,p.H1427R,p.H1422R,p.H1459R	0.15	0.208639	0.68714	.	.	.	.,.,.,.,.,.,.	.,.,.,.,.,.,.	.,.,.,.,.,.,.	0.639	0.807	MACF1	0.0001	0	0	0	-18	-24	-1	10
ASC	19-984080-19	Male	Affected	WB	1:39796883:A:G	1	39796883	A	G	GAG>GGG	ENSG00000127603	MACF1	1	0	0.72272	synonymous	8	ENST00000289893.4,ENST00000317713.7,ENST00000361689.2,ENST00000372915.3,ENST00000539005.1,ENST00000545844.1,ENST00000564288.1,ENST00000567887.1	5_prime_UTR,intron,intron,synonymous,intron,intron,synonymous,synonymous	c.-58A>G,c.4629+3858A>G,c.4629+3858A>G,c.4638A>G,c.4629+3858A>G,c.4629+3858A>G,c.4623A>G,c.4734A>G	.,.,.,4638:agA/agG,.,.,4623:agA/agG,4734:agA/agG	.,.,.,p.R1546=,.,.,p.R1541=,p.R1578=	.	.	.	.	.	0	.,.,.,.,.,.,.,.	.,.,.,.,.,.,.,.	.,.,.,.,.,.,.,.	0.135	0.128	MACF1	0.0014	0.2398	0	0	0	-8	0	12
SPARK	SP0058698	Male	Affected	Saliva	1:39801180:AAG:A	1	39801180	AAG	A	.	ENSG00000127603	MACF1	1	0	0.72272	frameshift	8	ENST00000289893.4,ENST00000317713.7,ENST00000361689.2,ENST00000372915.3,ENST00000539005.1,ENST00000545844.1,ENST00000564288.1,ENST00000567887.1	frameshift,intron,intron,frameshift,intron,intron,frameshift,frameshift	c.4248_4249del,c.4629+8163_4629+8164del,c.4629+8163_4629+8164del,c.8943_8944del,c.4629+8163_4629+8164del,c.4629+8163_4629+8164del,c.8928_8929del,c.9039_9040del	4241-4242:aAG/a,.,.,8936-8937:aAG/a,.,.,8921-8922:aAG/a,9032-9033:aAG/a	p.K1417Efs*19,.,.,p.K2982Efs*19,.,.,p.K2977Efs*19,p.K3014Efs*19	.	.	.	.	.	.	HC,.,.,HC,.,.,HC,HC	.,.,.,.,.,.,.,.	PHYLOCSF_WEAK,.,.,PHYLOCSF_WEAK,.,.,PHYLOCSF_WEAK,PHYLOCSF_WEAK	0.206	0.159	MACF1	.	.	.	.	.	.	.	.
ASC	F5980-1	Male	Affected	WB	1:39826589:T:C	1	39826589	T	C	TTG>TCG	ENSG00000127603	MACF1	1	0	0.72272	synonymous	8	ENST00000289893.4,ENST00000317713.7,ENST00000361689.2,ENST00000372915.3,ENST00000539005.1,ENST00000545844.1,ENST00000564288.1,ENST00000567887.1	synonymous,synonymous,synonymous,synonymous,synonymous,synonymous,synonymous,synonymous	c.7689T>C,c.6183T>C,c.6183T>C,c.12384T>C,c.6183T>C,c.6183T>C,c.12369T>C,c.12480T>C	7689:atT/atC,6183:atT/atC,6183:atT/atC,12384:atT/atC,6183:atT/atC,6183:atT/atC,12369:atT/atC,12480:atT/atC	p.I2563=,p.I2061=,p.I2061=,p.I4128=,p.I2061=,p.I2061=,p.I4123=,p.I4160=	.	.	.	.	.	.	.,.,.,.,.,.,.,.	.,.,.,.,.,.,.,.	.,.,.,.,.,.,.,.	0.71	0.838	MACF1	0.0002	0	0	0	-38	31	33	-38
SSC	14196.p1	Male	Affected	Blood	1:39838232:A:G	1	39838232	A	G	CAT>CGT	ENSG00000127603	MACF1	1	0	0.72272	missense	8	ENST00000289893.4,ENST00000317713.7,ENST00000361689.2,ENST00000372915.3,ENST00000539005.1,ENST00000545844.1,ENST00000564288.1,ENST00000567887.1	missense,missense,missense,missense,missense,missense,missense,missense	c.8497A>G,c.6991A>G,c.6991A>G,c.13192A>G,c.6991A>G,c.6991A>G,c.13177A>G,c.13288A>G	8497:Atg/Gtg,6991:Atg/Gtg,6991:Atg/Gtg,13192:Atg/Gtg,6991:Atg/Gtg,6991:Atg/Gtg,13177:Atg/Gtg,13288:Atg/Gtg	p.M2833V,p.M2331V,p.M2331V,p.M4398V,p.M2331V,p.M2331V,p.M4393V,p.M4430V	0.049	0.172812	0.27822	.	.	0	.,.,.,.,.,.,.,.	.,.,.,.,.,.,.,.	.,.,.,.,.,.,.,.	0.71	0.838	MACF1	0.0001	0	0	0	-11	13	36	-24
SPARK	SP0098450	Male	Affected	Saliva	1:39845949:A:G	1	39845949	A	G	AAA>AGA	ENSG00000127603	MACF1	1	0	0.72272	missense	8	ENST00000289893.4,ENST00000317713.7,ENST00000361689.2,ENST00000372915.3,ENST00000539005.1,ENST00000545844.1,ENST00000564288.1,ENST00000567887.1	missense,missense,missense,missense,missense,missense,missense,missense	c.8872A>G,c.7366A>G,c.7366A>G,c.13567A>G,c.7303A>G,c.7366A>G,c.13552A>G,c.13663A>G	8872:Aaa/Gaa,7366:Aaa/Gaa,7366:Aaa/Gaa,13567:Aaa/Gaa,7303:Aaa/Gaa,7366:Aaa/Gaa,13552:Aaa/Gaa,13663:Aaa/Gaa	p.K2958E,p.K2456E,p.K2456E,p.K4523E,p.K2435E,p.K2456E,p.K4518E,p.K4555E	0.292	0.42236	0.470835	22.4	1.66e-05	1.99e-05	.,.,.,.,.,.,.,.	.,.,.,.,.,.,.,.	.,.,.,.,.,.,.,.	0.71	0.838	MACF1	0	0	0	0	-33	13	11	-33
ASC	131-11-113849	Male	Affected	WB	1:39877576:C:T	1	39877576	C	T	TCA>TTA	ENSG00000255103	KIAA0754	0.0210361	3	0.332688	stop_gained	1	ENST00000530275.1	stop_gained	c.1231C>T	1231:Cag/Tag	p.Q411*	.	.	.	37	.	.	HC	.	SINGLE_EXON	1	1	.	.	.	.	.	.	.	.	.
SPARK	SP0024023	Male	Unaffected	Saliva	1:39877662:G:A	1	39877662	G	A	TGC>TAC	ENSG00000255103	KIAA0754	0.0210361	3	0.332688	synonymous	1	ENST00000530275.1	synonymous	c.1317G>A	1317:gtG/gtA	p.V439=	.	.	.	.	.	.	.	.	.	1	1	.	.	.	.	.	.	.	.	.
SPARK	SP0122966	Male	Affected	Saliva	1:39878770:A:G	1	39878770	A	G	TAT>TGT	ENSG00000255103	KIAA0754	0.0210361	3	0.332688	missense	1	ENST00000530275.1	missense	c.2425A>G	2425:Atg/Gtg	p.M809V	0.01	0.0496548	0.307024	.	1.5e-05	4.27e-06	.	.	.	1	1	.	.	.	.	.	.	.	.	.
SSC	13640.p1	Male	Affected	Blood	1:39879458:C:T	1	39879458	C	T	GCT>GTT	ENSG00000255103	KIAA0754	0.0210361	3	0.332688	missense	1	ENST00000530275.1	missense	c.3113C>T	3113:gCt/gTt	p.A1038V	0.041	0.048986	0.33937	.	.	.	.	.	.	1	1	.	.	.	.	.	.	.	.	.
SPARK	SP0110353	Female	Affected	Saliva	1:39898756:A:G	1	39898756	A	G	AAT>AGT	ENSG00000127603	MACF1	1	0	0.72272	missense	8	ENST00000289893.4,ENST00000317713.7,ENST00000361689.2,ENST00000372915.3,ENST00000539005.1,ENST00000545844.1,ENST00000564288.1,ENST00000567887.1	missense,missense,missense,missense,missense,missense,missense,missense	c.12814A>G,c.11308A>G,c.11308A>G,c.17182A>G,c.10918A>G,c.11308A>G,c.17494A>G,c.17605A>G	12814:Atg/Gtg,11308:Atg/Gtg,11308:Atg/Gtg,17182:Atg/Gtg,10918:Atg/Gtg,11308:Atg/Gtg,17494:Atg/Gtg,17605:Atg/Gtg	p.M4272V,p.M3770V,p.M3770V,p.M5728V,p.M3640V,p.M3770V,p.M5832V,p.M5869V	0.176	0.183011	0.37018	.	9.96e-05	6.79e-05	.,.,.,.,.,.,.,.	.,.,.,.,.,.,.,.	.,.,.,.,.,.,.,.	0.71	0.838	MACF1	0.0085	0	0	0	-50	17	21	42
SPARK	SP0033688	Male	Affected	Saliva	1:39900290:CA:AT	1	39900290	CA	AT	.	ENSG00000127603	MACF1	1	0	0.72272	missense	8	ENST00000289893.4,ENST00000317713.7,ENST00000361689.2,ENST00000372915.3,ENST00000539005.1,ENST00000545844.1,ENST00000564288.1,ENST00000567887.1	missense,missense,missense,missense,missense,missense,missense,missense	c.13090_13091delinsAT,c.11584_11585delinsAT,c.11584_11585delinsAT,c.17458_17459delinsAT,c.11194_11195delinsAT,c.11584_11585delinsAT,c.17770_17771delinsAT,c.17881_17882delinsAT	13090-13091:CAa/ATa,11584-11585:CAa/ATa,11584-11585:CAa/ATa,17458-17459:CAa/ATa,11194-11195:CAa/ATa,11584-11585:CAa/ATa,17770-17771:CAa/ATa,17881-17882:CAa/ATa	p.Q4364I,p.Q3862I,p.Q3862I,p.Q5820I,p.Q3732I,p.Q3862I,p.Q5924I,p.Q5961I	.	.	.	.	.	.	.,.,.,.,.,.,.,.	.,.,.,.,.,.,.,.	.,.,.,.,.,.,.,.	0.71	0.838	MACF1	.	.	.	.	.	.	.	.
SSC	13443.s1	Female	Unaffected	Blood	1:39919462:C:T	1	39919462	C	T	ACC>ATC	ENSG00000127603	MACF1	1	0	0.72272	synonymous	8	ENST00000289893.4,ENST00000317713.7,ENST00000361689.2,ENST00000372915.3,ENST00000539005.1,ENST00000545844.1,ENST00000564288.1,ENST00000567887.1	synonymous,synonymous,synonymous,synonymous,synonymous,synonymous,synonymous,synonymous	c.16155C>T,c.14649C>T,c.14649C>T,c.20523C>T,c.14259C>T,c.14649C>T,c.20826C>T,c.20937C>T	16155:caC/caT,14649:caC/caT,14649:caC/caT,20523:caC/caT,14259:caC/caT,14649:caC/caT,20826:caC/caT,20937:caC/caT	p.H5385=,p.H4883=,p.H4883=,p.H6841=,p.H4753=,p.H4883=,p.H6942=,p.H6979=	.	.	.	.	.	.	.,.,.,.,.,.,.,.	.,.,.,.,.,.,.,.	.,.,.,.,.,.,.,.	0.71	0.838	MACF1	0	0	0	0	5	-34	12	-36
SPARK	SP0077930	Male	Affected	Saliva	1:40035611:T:C	1	40035611	T	C	ATT>ACT	ENSG00000090621	PABPC4	0.992493	0	0.57091	synonymous	4	ENST00000372856.3,ENST00000372857.3,ENST00000372858.3,ENST00000372862.3	synonymous,synonymous,synonymous,synonymous	c.567A>G,c.567A>G,c.567A>G,c.567A>G	567:gaA/gaG,567:gaA/gaG,567:gaA/gaG,567:gaA/gaG	p.E189=,p.E189=,p.E189=,p.E189=	.	.	.	.	.	.	.,.,.,.	.,.,.,.	.,.,.,.	1	1	PABPC4	0	0	0	0	2	-35	-36	3
SPARK	SP0082921	Male	Affected	Saliva	1:40037016:C:A	1	40037016	C	A	ACA>AAA	ENSG00000090621	PABPC4	0.992493	0	0.57091	synonymous	4	ENST00000372856.3,ENST00000372857.3,ENST00000372858.3,ENST00000372862.3	synonymous,synonymous,synonymous,synonymous	c.393G>T,c.393G>T,c.393G>T,c.393G>T	393:gtG/gtT,393:gtG/gtT,393:gtG/gtT,393:gtG/gtT	p.V131=,p.V131=,p.V131=,p.V131=	.	.	.	.	.	.	.,.,.,.	.,.,.,.	.,.,.,.	1	1	PABPC4	0.001	0	0	0	-46	-10	-22	3
SPARK	SP0133093	Female	Unaffected	Saliva	1:40092586:C:T	1	40092586	C	T	GCG>GTG	ENSG00000163909	HEYL	6.81e-07	7	0.0789698	missense	2	ENST00000372852.3,ENST00000535435.1	missense,missense	c.580G>A,c.496G>A	580:Gcc/Acc,496:Gcc/Acc	p.A194T,p.A166T	0.022	0.150284	0.336445	.	6.33e-05	5.28e-05	.,.	.,.	.,.	1	1	HEYL	0	0	0	0	-23	34	-26	-36
SPARK	SP0077792	Male	Affected	Saliva	1:40092803:A:C	1	40092803	A	C	GAA>GCA	ENSG00000163909	HEYL	6.81e-07	7	0.0789698	missense	2	ENST00000372852.3,ENST00000535435.1	missense,missense	c.363T>G,c.279T>G	363:ttT/ttG,279:ttT/ttG	p.F121L,p.F93L	0.671	0.719049	0.783601	25.9	.	.	.,.	.,.	.,.	1	1	HEYL	0.0002	0.001	0.0017	0	-27	49	-26	9
ASC	EGAN00001101026	Male	Affected	WB	1:40098342:T:G	1	40098342	T	G	CTT>CGT	ENSG00000163909	HEYL	6.81e-07	7	0.0789698	missense	2	ENST00000372852.3,ENST00000535435.1	missense,missense	c.126A>C,c.42A>C	126:caA/caC,42:caA/caC	p.Q42H,p.Q14H	0.168	0.631279	0.738498	23.8	.	.	.,.	.,.	.,.	1	1	HEYL	0.0277	0	0	0	41	-21	-21	-27
ASC	632-04-102829	Male	Affected	WB	1:40125091:C:T	1	40125091	C	T	CCG>CTG	ENSG00000116981	NT5C1A	8.15e-05	5	.	missense	1	ENST00000235628.1	missense	c.809G>A	809:cGg/cAg	p.R270Q	0.114	0.870047	0.734826	29.1	8.41e-06	7.98e-06	.	.	.	1	1	NT5C1A	0.0007	0	0	0	-36	-43	-2	37
SPARK	SP0047610	Male	Unaffected	Saliva	1:40226145:A:G	1	40226145	A	G	CAT>CGT	ENSG00000116985	BMP8B	0.77453	7	.	synonymous	2	ENST00000372827.3,ENST00000397360.2	synonymous,downstream_gene	c.1155T>C,.	1155:aaT/aaC,.	p.N385=,.	.	.	.	.	0.0005	4.78e-05	.,.	.,.	.,.	0.913	0.939	BMP8B	0.0147	0	0	0	9	-16	-10	-27
SPARK	SP0047610	Male	Unaffected	Saliva	1:40226149:T:C	1	40226149	T	C	GTT>GCT	ENSG00000116985	BMP8B	0.77453	7	.	missense	2	ENST00000372827.3,ENST00000397360.2	missense,downstream_gene	c.1151A>G,.	1151:aAc/aGc,.	p.N384S,.	0.375	.	0.64986	.	.	.	.,.	.,.	.,.	0.913	0.939	BMP8B	0.0059	0	0	0	5	2	-34	2
SPARK	SP0060524	Male	Affected	Saliva	1:40309818:A:G	1	40309818	A	G	CAC>CGC	ENSG00000043514	TRIT1	9.43e-10	6	0.318295	missense	7	ENST00000316891.5,ENST00000372818.1,ENST00000441669.2,ENST00000537223.1,ENST00000537440.1,ENST00000541099.1,ENST00000545233.1	missense,missense,missense,missense,missense,missense,missense	c.1189T>C,c.1111T>C,c.943T>C,c.277T>C,c.277T>C,c.43T>C,c.451T>C	1189:Tgt/Cgt,1111:Tgt/Cgt,943:Tgt/Cgt,277:Tgt/Cgt,277:Tgt/Cgt,43:Tgt/Cgt,451:Tgt/Cgt	p.C397R,p.C371R,p.C315R,p.C93R,p.C93R,p.C15R,p.C151R	0.818	1.30172	0.680564	26.3	.	.	.,.,.,.,.,.,.	.,.,.,.,.,.,.	.,.,.,.,.,.,.	0.988	0.972	TRIT1	0	0	0	0	42	-50	-45	-50
SPARK	SP0068314	Male	Affected	Saliva	1:40319673:G:T	1	40319673	G	T	AGA>ATA	ENSG00000043514	TRIT1	9.43e-10	6	0.318295	missense	8	ENST00000316891.5,ENST00000372818.1,ENST00000441669.2,ENST00000537223.1,ENST00000537440.1,ENST00000541099.1,ENST00000544981.1,ENST00000545233.1	missense,missense,intron,intron,intron,intron,missense,intron	c.383C>A,c.383C>A,c.175-1125C>A,c.-96-5904C>A,c.-235-3740C>A,c.-140-9361C>A,c.383C>A,c.-174-3740C>A	383:tCt/tAt,383:tCt/tAt,.,.,.,.,383:tCt/tAt,.	p.S128Y,p.S128Y,.,.,.,.,p.S128Y,.	0.605	1.06955	0.656831	29.8	.	.	.,.,.,.,.,.,.,.	.,.,.,.,.,.,.,.	.,.,.,.,.,.,.,.	0.526	0.634	TRIT1	0	0	0	0	-31	-15	-31	-35
SPARK	SP0036847	Male	Affected	Saliva	1:40349147:G:A	1	40349147	G	A	AGC>AAC	ENSG00000043514	TRIT1	9.43e-10	6	0.318295	missense	8	ENST00000316891.5,ENST00000372818.1,ENST00000441669.2,ENST00000537223.1,ENST00000537440.1,ENST00000541099.1,ENST00000544981.1,ENST00000545233.1	missense,missense,missense,upstream_gene,upstream_gene,upstream_gene,missense,upstream_gene	c.17C>T,c.17C>T,c.17C>T,.,.,.,c.17C>T,.	17:gCt/gTt,17:gCt/gTt,17:gCt/gTt,.,.,.,17:gCt/gTt,.	p.A6V,p.A6V,p.A6V,.,.,.,p.A6V,.	0.072	0.414007	0.549741	21.3	.	.	.,.,.,.,.,.,.,.	.,.,.,.,.,.,.,.	.,.,.,.,.,.,.,.	0.998	0.955	TRIT1	0	0	0	0	27	-34	12	-16
SPARK	SP0071594	Male	Affected	Saliva	1:40432489:A:G	1	40432489	A	G	TAT>TGT	ENSG00000168389	MFSD2A	0.917671	2	0.187796	missense	3	ENST00000372809.5,ENST00000372811.5,ENST00000420632.2	missense,missense,missense	c.851A>G,c.812A>G,c.344A>G	851:tAt/tGt,812:tAt/tGt,344:tAt/tGt	p.Y284C,p.Y271C,p.Y115C	0.176	0.624344	0.301515	.	.	.	.,.,.	.,.,.	.,.,.	1	1	MFSD2A	0	0	0	0	-3	6	-1	14
SPARK	SP0024029	Male	Affected	Saliva	1:40535942:T:A	1	40535942	T	A	CTC>CAC	ENSG00000131236	CAP1	0.585941	2	0.318226	missense	6	ENST00000340450.3,ENST00000372792.2,ENST00000372797.3,ENST00000372798.1,ENST00000372802.1,ENST00000372805.3	missense,missense,missense,missense,missense,missense	c.1102T>A,c.1105T>A,c.1105T>A,c.1102T>A,c.1102T>A,c.1105T>A	1102:Tcc/Acc,1105:Tcc/Acc,1105:Tcc/Acc,1102:Tcc/Acc,1102:Tcc/Acc,1105:Tcc/Acc	p.S368T,p.S369T,p.S369T,p.S368T,p.S368T,p.S369T	0.421	0.942143	0.763044	27.4	.	.	.,.,.,.,.,.	.,.,.,.,.,.	.,.,.,.,.,.	1	1	CAP1	0	0	0.0395	0.0003	8	10	8	12
SSC	14234.s1	Female	Unaffected	Blood	1:40701986:A:G	1	40701986	A	G	CAA>CGA	ENSG00000117000	RLF	1	0	0.609111	missense	1	ENST00000372771.4	missense	c.1612A>G	1612:Aaa/Gaa	p.K538E	0.106	1.35417	0.622401	22.8	.	.	.	.	.	1	1	RLF	0	0	0.0001	0	-23	26	34	-24
SPARK	SP0031033	Male	Affected	Saliva	1:40702012:A:T	1	40702012	A	T	GAT>GTT	ENSG00000117000	RLF	1	0	0.609111	missense	1	ENST00000372771.4	missense	c.1638A>T	1638:agA/agT	p.R546S	0.281	1.10788	0.695368	21.3	.	.	.	.	.	1	1	RLF	0	0	0	0	46	0	17	8
SPARK	SP0041018	Female	Affected	Saliva	1:40703212:AGTTT:A	1	40703212	AGTTT	A	.	ENSG00000117000	RLF	1	0	0.609111	frameshift	1	ENST00000372771.4	frameshift	c.2843_2846del	2839-2842:GTTTgt/gt	p.C948Lfs*40	.	.	.	.	.	.	HC	.	.	1	1	RLF	.	.	.	.	.	.	.	.
SPARK	SP0048064	Male	Affected	Saliva	1:40704329:T:C	1	40704329	T	C	CTC>CCC	ENSG00000117000	RLF	1	0	0.609111	missense	1	ENST00000372771.4	missense	c.3955T>C	3955:Tcc/Ccc	p.S1319P	0.254	1.38103	0.723709	25.7	.	.	.	.	.	1	1	RLF	0	0	0	0	28	22	-45	44
SPARK	SP0036733	Male	Affected	Saliva	1:40706081:A:G	1	40706081	A	G	AAC>AGC	ENSG00000117000	RLF	1	0	0.609111	missense	1	ENST00000372771.4	missense	c.5707A>G	5707:Aca/Gca	p.T1903A	0.033	0.398029	0.528119	.	.	.	.	.	.	1	1	RLF	0	0	0	0	-11	43	23	-32
ASC	09C89982	Male	Affected	CL	1:40767006:G:A	1	40767006	G	A	CGA>CAA	ENSG00000049089	COL9A2	0.182801	3	0.248049	stop_gained	1	ENST00000372748.3	stop_gained	c.1918C>T	1918:Cga/Tga	p.R640*	.	.	.	37	4.28e-05	2.83e-05	HC	.	.	1	1	COL9A2	0	0.0026	0.0001	0	-49	47	15	-26
MSSNG	AU3122301	Male	Affected	Blood	1:40767006:G:A	1	40767006	G	A	CGA>CAA	ENSG00000049089	COL9A2	0.182801	3	0.248049	stop_gained	1	ENST00000372748.3	stop_gained	c.1918C>T	1918:Cga/Tga	p.R640*	.	.	.	37	4.28e-05	2.83e-05	HC	.	.	1	1	COL9A2	0	0.0026	0.0001	0	-49	47	15	-26
SPARK	SP0024624	Female	Unaffected	Saliva	1:40770036:CG:C	1	40770036	CG	C	.	ENSG00000049089	COL9A2	0.182801	3	0.248049	frameshift	1	ENST00000372748.3	frameshift	c.1242del	1242:ccC/cc	p.G415Efs*116	.	.	.	.	0.0003	9.67e-05	HC	.	.	1	1	COL9A2	.	.	.	.	.	.	.	.
SPARK	SP0055460	Male	Unaffected	Saliva	1:40776815:G:A	1	40776815	G	A	TGC>TAC	ENSG00000049089	COL9A2	0.182801	3	0.248049	missense	1	ENST00000372748.3	missense	c.580C>T	580:Cat/Tat	p.H194Y	0.464	0.540015	0.532478	23.4	.	7.96e-06	.	.	.	1	1	COL9A2	0.0083	0	0.002	0	2	1	2	-50
SSC	13190.p1	Female	Affected	Blood	1:40875459:T:A	1	40875459	T	A	ATG>AAG	ENSG00000084070	SMAP2	0.0142856	2	0.46792	stop_gained	1	ENST00000539317.1	stop_gained	c.114T>A	114:taT/taA	p.Y38*	.	.	.	36	.	.	HC	.	.	.	1	.	.	.	.	.	.	.	.	.
ASC	3C563	Male	Affected	WB	1:40961138:G:A	1	40961138	G	A	TGA>TAA	ENSG00000187815	ZFP69	8.56e-08	6	0.174493	missense	2	ENST00000372705.3,ENST00000372706.1	missense,missense	c.988G>A,c.988G>A	988:Gag/Aag,988:Gag/Aag	p.E330K,p.E330K	0.118	0.287969	0.523545	.	.	.	.,.	.,.	.,.	1	1	ZFP69	0	0	0	0	3	45	-3	-45
SSC	12657.p1	Female	Affected	Blood	1:40961433:A:G	1	40961433	A	G	CAT>CGT	ENSG00000187815	ZFP69	8.56e-08	6	0.174493	missense	2	ENST00000372705.3,ENST00000372706.1	missense,missense	c.1283A>G,c.1283A>G	1283:cAt/cGt,1283:cAt/cGt	p.H428R,p.H428R	0.139	0.771943	0.773982	.	.	.	.,.	.,.	.,.	1	1	ZFP69	0	0	0	0	-20	8	38	-34
SPARK	SP0119339	Female	Unaffected	Saliva	1:41107398:A:G	1	41107398	A	G	GAG>GGG	ENSG00000117016	RIMS3	0.00725111	5	0.431866	missense	2	ENST00000372683.1,ENST00000372684.3	missense,missense	c.200T>C,c.200T>C	200:cTc/cCc,200:cTc/cCc	p.L67P,p.L67P	0.145	0.906391	0.643975	24.1	.	.	.,.	.,.	.,.	1	1	RIMS3	0	0	0.0001	0.0341	41	-17	41	-17
ASC	05HI4559A	Male	Affected	CL	1:41218835:G:A	1	41218835	G	A	CGC>CAC	ENSG00000066136	NFYC	0.631959	2	0.240783	missense	10	ENST00000308733.5,ENST00000372651.1,ENST00000372652.1,ENST00000372653.1,ENST00000372654.1,ENST00000425457.2,ENST00000427410.2,ENST00000440226.3,ENST00000447388.3,ENST00000456393.2	missense,missense,missense,missense,missense,missense,missense,missense,missense,missense	c.304G>A,c.304G>A,c.304G>A,c.304G>A,c.304G>A,c.304G>A,c.190G>A,c.304G>A,c.304G>A,c.304G>A	304:Gcc/Acc,304:Gcc/Acc,304:Gcc/Acc,304:Gcc/Acc,304:Gcc/Acc,304:Gcc/Acc,190:Gcc/Acc,304:Gcc/Acc,304:Gcc/Acc,304:Gcc/Acc	p.A102T,p.A102T,p.A102T,p.A102T,p.A102T,p.A102T,p.A64T,p.A102T,p.A102T,p.A102T	0.523	1.8695	0.853713	33	2.49e-05	1.2e-05	.,.,.,.,.,.,.,.,.,.	.,.,.,.,.,.,.,.,.,.	.,.,.,.,.,.,.,.,.,.	1	1	NFYC	0.0001	0.0018	0	0	-10	-12	-12	-6
SPARK	SP0032331	Male	Affected	Saliva	1:41236195:C:T	1	41236195	C	T	CCG>CTG	ENSG00000066136	NFYC	0.631959	2	0.240783	missense	10	ENST00000308733.5,ENST00000372651.1,ENST00000372652.1,ENST00000372653.1,ENST00000372654.1,ENST00000425457.2,ENST00000427410.2,ENST00000440226.3,ENST00000447388.3,ENST00000456393.2	missense,intron,missense,intron,intron,intron,intron,intron,intron,intron	c.1072C>T,c.889-186C>T,c.1015C>T,c.787-186C>T,c.889-186C>T,c.946-186C>T,c.775-186C>T,c.889-186C>T,c.889-186C>T,c.889-189C>T	1072:Cgg/Tgg,.,1015:Cgg/Tgg,.,.,.,.,.,.,.	p.R358W,.,p.R339W,.,.,.,.,.,.,.	0.117	.	.	.	9.68e-05	7.3e-05	.,.,.,.,.,.,.,.,.,.	.,.,.,.,.,.,.,.,.,.	.,.,.,.,.,.,.,.,.,.	0.086	0.219	.	.	.	.	.	.	.	.	.
MSSNG	7-0420-003	Male	Affected	Blood	1:41449016:CA:C	1	41449016	CA	C	.	ENSG00000171793	CTPS1	0.932192	1	0.239924	frameshift	4	ENST00000372616.1,ENST00000372621.4,ENST00000541520.1,ENST00000543104.1	frameshift,frameshift,intron,frameshift	c.55del,c.55del,c.-139+3516del,c.76del	55:Att/tt,55:Att/tt,.,76:Att/tt	p.I19Lfs*16,p.I19Lfs*16,.,p.I26Lfs*16	.	.	.	.	.	.	HC,HC,.,HC	.,.,.,.	.,.,.,.	1	0.998	CTPS1	.	.	.	.	.	.	.	.
SSC	14252.s1	Female	Unaffected	Blood	1:41494327:C:T	1	41494327	C	T	TCG>TTG	ENSG00000010803	SCMH1	0.524102	3	0.351345	missense	11	ENST00000326197.7,ENST00000337495.5,ENST00000361191.5,ENST00000361705.3,ENST00000372595.1,ENST00000372596.1,ENST00000372597.1,ENST00000397171.2,ENST00000397174.2,ENST00000402904.2,ENST00000456518.2	missense,missense,missense,missense,missense,missense,missense,missense,missense,missense,missense	c.1786G>A,c.1750G>A,c.1537G>A,c.1579G>A,c.1603G>A,c.1537G>A,c.1579G>A,c.1537G>A,c.1660G>A,c.1786G>A,c.1246G>A	1786:Gag/Aag,1750:Gag/Aag,1537:Gag/Aag,1579:Gag/Aag,1603:Gag/Aag,1537:Gag/Aag,1579:Gag/Aag,1537:Gag/Aag,1660:Gag/Aag,1786:Gag/Aag,1246:Gag/Aag	p.E596K,p.E584K,p.E513K,p.E527K,p.E535K,p.E513K,p.E527K,p.E513K,p.E554K,p.E596K,p.E416K	0.353	1.02391	0.721451	27.1	1.66e-05	3.99e-05	.,.,.,.,.,.,.,.,.,.,.	.,.,.,.,.,.,.,.,.,.,.	.,.,.,.,.,.,.,.,.,.,.	1	1	SCMH1	0	0	0	0	-3	2	-2	-17
ASC	444-05-103840	Female	Unaffected	WB	1:41514509:TC:T	1	41514509	TC	T	.	ENSG00000010803	SCMH1	0.524102	3	0.351345	frameshift	11	ENST00000326197.7,ENST00000337495.5,ENST00000361191.5,ENST00000361705.3,ENST00000372595.1,ENST00000372596.1,ENST00000372597.1,ENST00000397171.2,ENST00000397174.2,ENST00000402904.2,ENST00000456518.2	frameshift,frameshift,frameshift,frameshift,frameshift,frameshift,frameshift,frameshift,frameshift,frameshift,frameshift	c.1128del,c.1158del,c.945del,c.987del,c.945del,c.945del,c.987del,c.945del,c.1068del,c.1128del,c.654del	1128:aaG/aa,1158:aaG/aa,945:aaG/aa,987:aaG/aa,945:aaG/aa,945:aaG/aa,987:aaG/aa,945:aaG/aa,1068:aaG/aa,1128:aaG/aa,654:aaG/aa	p.K377Rfs*102,p.K387Rfs*102,p.K316Rfs*102,p.K330Rfs*102,p.K316Rfs*102,p.K316Rfs*102,p.K330Rfs*102,p.K316Rfs*102,p.K357Rfs*102,p.K377Rfs*102,p.K219Rfs*102	.	.	.	.	.	.	HC,HC,HC,HC,HC,HC,HC,HC,HC,HC,HC	.,.,.,.,.,.,.,.,.,.,.	.,.,.,.,.,.,.,.,.,.,.	1	1	SCMH1	.	.	.	.	.	.	.	.
SPARK	SP0031821	Female	Unaffected	Saliva	1:41541102:T:C	1	41541102	T	C	ATA>ACA	ENSG00000010803	SCMH1	0.524102	3	0.351345	missense	11	ENST00000326197.7,ENST00000337495.5,ENST00000361191.5,ENST00000361705.3,ENST00000372595.1,ENST00000372596.1,ENST00000372597.1,ENST00000397171.2,ENST00000397174.2,ENST00000402904.2,ENST00000456518.2	missense,missense,missense,missense,missense,missense,missense,missense,missense,missense,missense	c.737A>G,c.767A>G,c.554A>G,c.596A>G,c.554A>G,c.554A>G,c.596A>G,c.554A>G,c.677A>G,c.737A>G,c.263A>G	737:tAt/tGt,767:tAt/tGt,554:tAt/tGt,596:tAt/tGt,554:tAt/tGt,554:tAt/tGt,596:tAt/tGt,554:tAt/tGt,677:tAt/tGt,737:tAt/tGt,263:tAt/tGt	p.Y246C,p.Y256C,p.Y185C,p.Y199C,p.Y185C,p.Y185C,p.Y199C,p.Y185C,p.Y226C,p.Y246C,p.Y88C	0.048	0.37176	0.36742	.	8.24e-06	1.19e-05	.,.,.,.,.,.,.,.,.,.,.	.,.,.,.,.,.,.,.,.,.,.	.,.,.,.,.,.,.,.,.,.,.	1	1	SCMH1	0.0001	0.0184	0	0	-43	21	-13	3
MSSNG	AU1635302	Female	Affected	Blood	1:41847734:GC:G	1	41847734	GC	G	.	ENSG00000204060	FOXO6	0.43758	3	0.247876	frameshift	1	ENST00000372591.1	frameshift	c.863del	862:Ccg/cg	p.P288Rfs*206	.	.	.	.	.	.	HC	.	.	1	1	FOXO6	.	.	.	.	.	.	.	.
SPARK	SP0099511	Female	Unaffected	Saliva	1:41976882:G:A	1	41976882	G	A	GGA>GAA	ENSG00000127124	HIVEP3	0.0308106	1	0.380987	missense	4	ENST00000247584.5,ENST00000372583.1,ENST00000372584.1,ENST00000429157.2	missense,missense,missense,missense	c.6461C>T,c.6461C>T,c.6458C>T,c.6458C>T	6461:tCc/tTc,6461:tCc/tTc,6458:tCc/tTc,6458:tCc/tTc	p.S2154F,p.S2154F,p.S2153F,p.S2153F	0.029	0.204652	0.365564	.	2.53e-05	3.61e-05	.,.,.,.	.,.,.,.	.,.,.,.	1	1	HIVEP3	0.0003	0	0	0	49	-7	-9	-23
ASC	G01-GEA-167-HI	Male	Affected	WB	1:41978764:C:T	1	41978764	C	T	TCT>TTT	ENSG00000127124	HIVEP3	0.0308106	1	0.380987	missense	4	ENST00000247584.5,ENST00000372583.1,ENST00000372584.1,ENST00000429157.2	missense,missense,missense,missense	c.6128G>A,c.6128G>A,c.6128G>A,c.6128G>A	6128:aGa/aAa,6128:aGa/aAa,6128:aGa/aAa,6128:aGa/aAa	p.R2043K,p.R2043K,p.R2043K,p.R2043K	0.025	0.188497	0.519602	.	.	3.99e-06	.,.,.,.	.,.,.,.	.,.,.,.	1	1	HIVEP3	0.0082	0	0.0004	0	-3	-1	-41	-1
SSC	11969.s1	Male	Unaffected	Blood	1:42046603:G:T	1	42046603	G	T	AGG>ATG	ENSG00000127124	HIVEP3	0.0308106	1	0.380987	missense	4	ENST00000247584.5,ENST00000372583.1,ENST00000372584.1,ENST00000429157.2	missense,missense,missense,missense	c.3866C>A,c.3866C>A,c.3866C>A,c.3866C>A	3866:cCt/cAt,3866:cCt/cAt,3866:cCt/cAt,3866:cCt/cAt	p.P1289H,p.P1289H,p.P1289H,p.P1289H	0.047	0.62609	0.315377	.	.	.	.,.,.,.	.,.,.,.	.,.,.,.	1	1	HIVEP3	0	0	0	0	27	-15	-1	27
SPARK	SP0080404	Male	Affected	Saliva	1:42047698:G:T	1	42047698	G	T	GGA>GTA	ENSG00000127124	HIVEP3	0.0308106	1	0.380987	missense	4	ENST00000247584.5,ENST00000372583.1,ENST00000372584.1,ENST00000429157.2	missense,missense,missense,missense	c.2771C>A,c.2771C>A,c.2771C>A,c.2771C>A	2771:tCc/tAc,2771:tCc/tAc,2771:tCc/tAc,2771:tCc/tAc	p.S924Y,p.S924Y,p.S924Y,p.S924Y	0.486	0.847946	0.620693	26.1	.	.	.,.,.,.	.,.,.,.	.,.,.,.	1	1	HIVEP3	0.0001	0	0.0001	0	-22	18	3	-50
SSC	11940.p1	Female	Affected	Blood	1:42048715:C:CG	1	42048715	C	CG	.	ENSG00000127124	HIVEP3	0.0308106	1	0.380987	frameshift	4	ENST00000247584.5,ENST00000372583.1,ENST00000372584.1,ENST00000429157.2	frameshift,frameshift,frameshift,frameshift	c.1753dup,c.1753dup,c.1753dup,c.1753dup	1753-1754:cgg/cCgg,1753-1754:cgg/cCgg,1753-1754:cgg/cCgg,1753-1754:cgg/cCgg	p.R585Pfs*20,p.R585Pfs*20,p.R585Pfs*20,p.R585Pfs*20	.	.	.	.	.	.	HC,HC,HC,HC	.,.,.,.	.,.,.,.	1	1	HIVEP3	.	.	.	.	.	.	.	.
SSC	12030.s1	Female	Unaffected	Blood	1:42629088:A:G	1	42629088	A	G	TAT>TGT	ENSG00000197273	GUCA2A	0.00607226	6	.	missense	1	ENST00000357001.2	missense	c.269T>C	269:aTa/aCa	p.I90T	0.247	0.00276858	0.621796	23	.	.	.	.	.	.	1	GUCA2A	0	0	0	0	4	39	-9	-41
ASC	08C77554	Male	Affected	.	1:42629116:G:A	1	42629116	G	A	AGA>AAA	ENSG00000197273	GUCA2A	0.00607226	6	.	missense	1	ENST00000357001.2	missense	c.241C>T	241:Ctc/Ttc	p.L81F	0.204	0.00526858	0.280146	21.9	.	.	.	.	.	.	1	GUCA2A	0.0061	0	0	0	31	14	-42	-8
ASC	09C85024	Male	Affected	.	1:42647625:G:A	1	42647625	G	A	GGA>GAA	ENSG00000198815	FOXJ3	0.977575	1	0.316577	synonymous	6	ENST00000361346.1,ENST00000361776.1,ENST00000372571.1,ENST00000372572.1,ENST00000372573.1,ENST00000545068.1	synonymous,synonymous,synonymous,synonymous,synonymous,synonymous	c.1716C>T,c.1614C>T,c.258C>T,c.1716C>T,c.1716C>T,c.1716C>T	1716:atC/atT,1614:atC/atT,258:atC/atT,1716:atC/atT,1716:atC/atT,1716:atC/atT	p.I572=,p.I538=,p.I86=,p.I572=,p.I572=,p.I572=	.	.	.	.	8.34e-06	3.98e-06	.,.,.,.,.,.	.,.,.,.,.,.	.,.,.,.,.,.	1	1	FOXJ3	0.0245	0	0	0	-7	2	-37	44
SPARK	SP0074320	Female	Affected	Saliva	1:42693599:A:C	1	42693599	A	C	CAT>CCT	ENSG00000198815	FOXJ3	0.977575	1	0.316577	missense	5	ENST00000361346.1,ENST00000361776.1,ENST00000372572.1,ENST00000372573.1,ENST00000545068.1	missense,missense,missense,missense,missense	c.483T>G,c.483T>G,c.483T>G,c.483T>G,c.483T>G	483:gaT/gaG,483:gaT/gaG,483:gaT/gaG,483:gaT/gaG,483:gaT/gaG	p.D161E,p.D161E,p.D161E,p.D161E,p.D161E	0.668	0.26417	0.739513	23.3	.	.	.,.,.,.,.	.,.,.,.,.	.,.,.,.,.	0.533	0.521	FOXJ3	0	0.0009	0.0003	0	-1	38	0	-39
ASC	ASC_CA_133_A	Male	Affected	WB	1:42915624:G:A	1	42915624	G	A	CGT>CAT	ENSG00000066185	ZMYND12	0.00105995	4	0.0545719	missense	2	ENST00000372565.3,ENST00000433602.2	missense,missense	c.217C>T,c.59C>T	217:Cgg/Tgg,59:aCg/aTg	p.R73W,p.T20M	0.351	0.257193	0.582202	25.3	4.12e-05	2.39e-05	.,.	.,.	.,.	1	1	ZMYND12	0	0	0	0.022	-35	8	-34	-35
ASC	10C100480	Male	Affected	WB	1:42922346:T:G	1	42922346	T	G	GTG>GGG	ENSG00000127125	PPCS	0.00353634	5	0.236877	missense	5	ENST00000372556.3,ENST00000372560.3,ENST00000372561.3,ENST00000372562.1,ENST00000455780.1	intron,missense,missense,intron,intron	c.63+47T>G,c.110T>G,c.110T>G,c.-12+176T>G,c.-12+47T>G	.,110:gTg/gGg,110:gTg/gGg,.,.	.,p.V37G,p.V37G,.,.	0.876	1.88449	0.868379	25.9	0.0009	0.0006	.,.,.,.,.	.,.,.,.,.	.,.,.,.,.	0.347	0.217	PPCS	0	0	0.0253	0	28	-23	-47	49
SPARK	SP0027448	Male	Affected	Saliva	1:42922450:GC:G	1	42922450	GC	G	.	ENSG00000127125	PPCS	0.00353634	5	0.236877	frameshift	5	ENST00000372556.3,ENST00000372560.3,ENST00000372561.3,ENST00000372562.1,ENST00000455780.1	intron,frameshift,frameshift,intron,intron	c.63+153del,c.216del,c.216del,c.-12+282del,c.-12+153del	.,215:gCc/gc,215:gCc/gc,.,.	.,p.F73Sfs*2,p.F73Sfs*2,.,.	.	.	.	.	.	.	.,HC,HC,.,.	.,.,.,.,.	.,.,.,.,.	0.347	0.217	PPCS	.	.	.	.	.	.	.	.
SSC	14527.p1	Male	Affected	Blood	1:43148391:A:G	1	43148391	A	G	AAG>AGG	ENSG00000065978	YBX1	0.990641	1	0.698737	missense	1	ENST00000321358.7	missense	c.155A>G	155:aAg/aGg	p.K52R	0.147	0.982611	0.860569	.	.	.	.	.	.	1	1	YBX1	0	0	0.0001	0	1	2	34	4
SPARK	SP0033400	Female	Affected	Saliva	1:43162341:C:CT	1	43162341	C	CT	.	ENSG00000065978	YBX1	0.990641	1	0.698737	frameshift	1	ENST00000321358.7	frameshift	c.384dup	383-384:cct/ccTt	p.G129Wfs*9	.	.	.	.	.	.	HC	.	.	1	1	YBX1	.	.	.	.	.	.	.	.
SPARK	SP0012087	Male	Affected	Saliva	1:43203934:C:T	1	43203934	C	T	TCC>TTC	ENSG00000164007	CLDN19	0.175566	6	0.0624985	missense	3	ENST00000296387.1,ENST00000372539.3,ENST00000539749.1	missense,missense,intron	c.439G>A,c.439G>A,c.388+158G>A	439:Gag/Aag,439:Gag/Aag,.	p.E147K,p.E147K,.	0.585	0.41219	0.733268	25.3	.	.	.,.,.	.,.,.	.,.,.	.	0.525	CLDN19	0.0022	0	0	0	-3	0	-34	10
SPARK	SP0136826	Male	Affected	Saliva	1:43205614:T:C	1	43205614	T	C	ATG>ACG	ENSG00000164007	CLDN19	0.175566	6	0.0624985	missense	3	ENST00000296387.1,ENST00000372539.3,ENST00000539749.1	missense,missense,missense	c.121A>G,c.121A>G,c.121A>G	121:Atc/Gtc,121:Atc/Gtc,121:Atc/Gtc	p.I41V,p.I41V,p.I41V	0.382	0.680174	0.740098	21.4	.	.	.,.,.	.,.,.	.,.,.	.	1	CLDN19	0	0	0	0	33	11	-8	12
SSC	13254.p1	Male	Affected	Blood	1:43213394:C:T	1	43213394	C	T	CCG>CTG	ENSG00000117385	P3H1	1.64e-17	6	.	synonymous	3	ENST00000236040.4,ENST00000296388.5,ENST00000397054.3	synonymous,synonymous,synonymous	c.1914G>A,c.1914G>A,c.1914G>A	1914:acG/acA,1914:acG/acA,1914:acG/acA	p.T638=,p.T638=,p.T638=	.	.	.	.	8.24e-06	3.98e-06	.,.,.	.,.,.	.,.,.	1	1	P3H1	0	0	0.0014	0.0077	0	8	-4	0
MSSNG	MSSNG00429-003	Male	Affected	Blood	1:43239245:C:A	1	43239245	C	A	TCA>TAA	ENSG00000164008	C1orf50	0.00701593	5	0.148947	missense	2	ENST00000372525.5,ENST00000536543.1	missense,5_prime_UTR	c.207C>A,c.-524C>A	207:ttC/ttA,.	p.F69L,.	0.278	0.363894	.	24.9	.	.	.,.	.,.	.,.	1	0.995	C1orf50	0.0819	0.0024	0.0001	0	-33	-11	-33	11
SSC	11525.s1	Male	Unaffected	Blood	1:43392758:G:A	1	43392758	G	A	TGT>TAT	ENSG00000117394	SLC2A1	0.939808	0	0.242123	missense	3	ENST00000372500.3,ENST00000415851.2,ENST00000426263.3	downstream_gene,downstream_gene,missense	.,.,c.1433C>T	.,.,1433:aCa/aTa	.,.,p.T478I	0.235	1.03671	0.694694	.	.	.	.,.,.	.,.,.	.,.,.	0.919	0.934	SLC2A1	0	0	0	0	25	-40	2	-42
SPARK	SP0042767	Male	Unaffected	Saliva	1:43650922:T:G	1	43650922	T	G	TTG>TGG	ENSG00000243710	CFAP57	8.58e-09	6	0.0676068	missense	2	ENST00000372492.4,ENST00000528956.1	missense,missense	c.864T>G,c.864T>G	864:atT/atG,864:atT/atG	p.I288M,p.I288M	0.248	0.488389	0.387222	23.5	1.65e-05	7.95e-06	.,.	.,.	.,.	1	1	CFAP57	0	0	0	0	32	5	-41	-12
MSSNG	2-0297-004	Male	Affected	White_blood_cell	1:43663308:C:T	1	43663308	C	T	CCT>CTT	ENSG00000243710	CFAP57	8.58e-09	6	0.0676068	missense	2	ENST00000372492.4,ENST00000528956.1	missense,missense	c.1207C>T,c.1207C>T	1207:Ctt/Ttt,1207:Ctt/Ttt	p.L403F,p.L403F	0.126	0.269709	0.412712	20.4	.	3.98e-06	.,.	.,.	.,.	1	1	CFAP57	0.0015	0	0	0	-38	-42	-20	-38
SSC	11382.s1	Female	Unaffected	Blood	1:43665169:G:A	1	43665169	G	A	AGG>AAG	ENSG00000243710	CFAP57	8.58e-09	6	0.0676068	missense	2	ENST00000372492.4,ENST00000528956.1	missense,missense	c.1537G>A,c.1537G>A	1537:Ggg/Agg,1537:Ggg/Agg	p.G513R,p.G513R	0.51	0.704912	0.681194	33	.	.	.,.	.,.	.,.	1	1	CFAP57	0	0	0.0012	0	-29	1	9	0
ASC	DEASD_1098_001	Male	Affected	WB	1:43675479:CATG:C	1	43675479	CATG	C	.	ENSG00000243710	CFAP57	8.58e-09	6	0.0676068	inframe_deletion	2	ENST00000372492.4,ENST00000528956.1	inframe_deletion,inframe_deletion	c.1825_1827del,c.1825_1827del	1822-1824:ATG/-,1822-1824:ATG/-	p.M609del,p.M609del	.	.	.	.	.	.	.,.	.,.	.,.	1	1	CFAP57	.	.	.	.	.	.	.	.
SSC	11653.s1	Male	Unaffected	Blood	1:43687928:G:A	1	43687928	G	A	CGA>CAA	ENSG00000243710	CFAP57	8.58e-09	6	0.0676068	missense	1	ENST00000372492.4	missense	c.2494G>A	2494:Gag/Aag	p.E832K	0.344	.	0.695878	34	.	7.87e-05	.	.	.	0.987	0.957	CFAP57	0	0	0.005	0.0005	2	15	2	38
SPARK	SP0037568	Male	Affected	Saliva	1:43708903:T:C	1	43708903	T	C	ATG>ACG	ENSG00000243710	CFAP57	8.58e-09	6	0.0676068	synonymous	1	ENST00000372492.4	synonymous	c.3411T>C	3411:aaT/aaC	p.N1137=	.	.	.	.	.	.	.	.	.	0.987	0.957	CFAP57	0	0	0	0	-5	16	2	16
SPARK	SP0025840	Male	Unaffected	Saliva	1:43719681:C:A	1	43719681	C	A	ACC>AAC	ENSG00000243710	CFAP57	8.58e-09	6	0.0676068	missense	1	ENST00000372492.4	missense	c.3572C>A	3572:aCc/aAc	p.T1191N	0.042	.	0.389076	.	.	.	.	.	.	0.987	0.957	CFAP57	0	0	0	0	-33	7	6	7
SPARK	SP0112467	Male	Affected	Saliva	1:43738593:G:A	1	43738593	G	A	CGG>CAG	ENSG00000179178	TMEM125	0.000428556	9	0.0650096	missense	2	ENST00000432792.2,ENST00000439858.1	missense,missense	c.200G>A,c.200G>A	200:cGg/cAg,200:cGg/cAg	p.R67Q,p.R67Q	0.303	0.623969	0.534504	26.7	4.9e-05	2.49e-05	.,.	.,.	.,.	1	1	TMEM125	0.0031	0	0.0079	0	2	-17	-10	46
SPARK	SP0034976	Male	Affected	Saliva	1:43748497:C:G	1	43748497	C	G	TCG>TGG	ENSG00000253313	C1orf210	0.00121964	9	.	missense	2	ENST00000423420.1,ENST00000523677.1	missense,missense	c.301G>C,c.301G>C	301:Gag/Cag,301:Gag/Cag	p.E101Q,p.E101Q	0.029	0.12023	.	.	1.71e-05	2.4e-05	.,.	.,.	.,.	1	1	C1orf210	0	0	0	0	-3	-15	-18	-15
MSSNG	1-0597-003	Female	Affected	Blood	1:43778101:G:A	1	43778101	G	A	GGA>GAA	ENSG00000066056	TIE1	8.71e-12	4	0.0884646	missense	4	ENST00000372476.3,ENST00000433781.2,ENST00000441333.2,ENST00000538015.1	missense,missense,downstream_gene,downstream_gene	c.1756G>A,c.691G>A,.,.	1756:Gac/Aac,691:Gac/Aac,.,.	p.D586N,p.D231N,.,.	0.084	0.325281	0.693656	.	.	.	.,.,.,.	.,.,.,.	.,.,.,.	0.999	0.996	TIE1	0.0035	0	0.0004	0	18	48	47	-31
SPARK	SP0037993	Male	Affected	Saliva	1:43782921:C:T	1	43782921	C	T	GCG>GTG	ENSG00000066056	TIE1	8.71e-12	4	0.0884646	missense	2	ENST00000372476.3,ENST00000433781.2	missense,missense	c.2461C>T,c.1396C>T	2461:Cgg/Tgg,1396:Cgg/Tgg	p.R821W,p.R466W	0.435	1.09375	0.788481	33	5.78e-05	3.98e-05	.,.	.,.	.,.	0.999	0.996	TIE1	0.0235	0	0.0002	0	15	-42	-2	43
SPARK	SP0043680	Male	Affected	Saliva	1:43787145:G:A	1	43787145	G	A	CGA>CAA	ENSG00000066056	TIE1	8.71e-12	4	0.0884646	missense	2	ENST00000372476.3,ENST00000433781.2	missense,missense	c.3227G>A,c.2162G>A	3227:cGa/cAa,2162:cGa/cAa	p.R1076Q,p.R721Q	0.342	1.08417	0.76988	27.7	5.84e-05	2.41e-05	.,.	.,.	.,.	0.999	0.996	TIE1	0	0	0.0003	0.0109	18	-4	5	18
SPARK	SP0126015	Male	Affected	Saliva	1:43805225:C:A	1	43805225	C	A	CCT>CAT	ENSG00000117400	MPL	1.44e-06	4	0.129039	synonymous	2	ENST00000372470.3,ENST00000413998.2	synonymous,synonymous	c.675C>A,c.675C>A	675:acC/acA,675:acC/acA	p.T225=,p.T225=	.	.	.	.	.	.	.,.	.,.	.,.	1	1	MPL	0.0007	0	0	0	-50	11	15	-22
ASC	EGAN00001100911	Male	Affected	WB	1:43814991:G:T	1	43814991	G	T	GGC>GTC	ENSG00000117400	MPL	1.44e-06	4	0.129039	missense	2	ENST00000372470.3,ENST00000413998.2	missense,missense	c.1526G>T,c.1526G>T	1526:gGc/gTc,1526:gGc/gTc	p.G509V,p.G509V	0.253	0.692664	0.678096	23.6	.	0	.,.	.,.	.,.	1	1	MPL	0.0014	0	0	0	-24	40	39	-44
SSC	11878.p1	Male	Affected	Blood	1:43829811:A:C	1	43829811	A	C	TAG>TCG	ENSG00000066322	ELOVL1	0.223415	2	0.0931034	splice_region	2	ENST00000372458.3,ENST00000413844.2	splice_region,splice_region	c.619-3T>G,c.538-3T>G	.,.	.,.	.	.	.	.	.	.	OS,OS	.,.	.,.	1	1	ELOVL1	0.3341	0.6477	0	0	40	-3	-9	-15
SSC	12579.p1	Male	Affected	Blood	1:43830302:C:T	1	43830302	C	T	TCG>TTG	ENSG00000066322	ELOVL1	0.223415	2	0.0931034	missense	2	ENST00000372458.3,ENST00000413844.2	missense,missense	c.392G>A,c.311G>A	392:cGa/cAa,311:cGa/cAa	p.R131Q,p.R104Q	0.493	1.94931	0.60944	32	.	3.98e-06	.,.	.,.	.,.	1	1	ELOVL1	0.0104	0.0026	0.002	0	-5	16	17	-16
ASC	1842001	Male	Affected	WB	1:43830669:G:A	1	43830669	G	A	CGA>CAA	ENSG00000066322	ELOVL1	0.223415	2	0.0931034	missense	2	ENST00000372458.3,ENST00000413844.2	missense,intron	c.248C>T,c.237+188C>T	248:tCg/tTg,.	p.S83L,.	0.368	1.63249	0.678078	29.1	.	0	.,.	.,.	.,.	1	0.992	ELOVL1	0.0001	0.0021	0	0	-13	10	10	-29
MSSNG	5-5186-003	Female	Affected	Blood	1:43830883:C:T	1	43830883	C	T	GCC>GTC	ENSG00000066322	ELOVL1	0.223415	2	0.0931034	missense	2	ENST00000372458.3,ENST00000413844.2	missense,missense	c.211G>A,c.211G>A	211:Gca/Aca,211:Gca/Aca	p.A71T,p.A71T	0.062	0.74185	0.447656	22.9	.	.	.,.	.,.	.,.	1	1	ELOVL1	0.0005	0	0.4927	0.0097	4	39	4	-26
MSSNG	2-1258-003	Male	Affected	Blood	1:43880747:T:G	1	43880747	T	G	TTC>TGC	ENSG00000198198	SZT2	1.52e-07	1	0.247433	splice_region	1	ENST00000562955.1	splice_region	c.499-6T>G	.	.	.	.	.	.	.	4.38e-06	.	.	.	0.445	0.386	SZT2	0.0617	0.0193	0	0	-15	6	6	18
SPARK	SP0056921	Female	Unaffected	Saliva	1:43881700:G:C	1	43881700	G	C	TGA>TCA	ENSG00000198198	SZT2	1.52e-07	1	0.247433	missense	1	ENST00000562955.1	missense	c.700G>C	700:Gat/Cat	p.D234H	.	1.50744	0.706564	28.8	.	.	.	.	.	0.445	0.386	SZT2	0.0008	0	0.002	0	17	48	11	-25
MSSNG	MSSNG00329-003	Male	Affected	Blood	1:43885443:T:C	1	43885443	T	C	ATG>ACG	ENSG00000198198	SZT2	1.52e-07	1	0.247433	synonymous	2	ENST00000372442.1,ENST00000562955.1	upstream_gene,synonymous	.,c.918T>C	.,918:caT/caC	.,p.H306=	.	.	.	.	1.79e-05	2.62e-05	.,.	.,.	.,.	0.445	0.386	SZT2	0.0524	0	0	0	-9	25	-9	-39
SSC	14033.p1	Male	Affected	Blood	1:43893787:G:A	1	43893787	G	A	CGT>CAT	ENSG00000198198	SZT2	1.52e-07	1	0.247433	missense	2	ENST00000372442.1,ENST00000562955.1	missense,missense	c.1220G>A,c.3746G>A	1220:cGt/cAt,3746:cGt/cAt	p.R407H,p.R1249H	0.168	1.02044	0.703773	27.8	1.65e-05	7.97e-06	.,.	.,.	.,.	0.954	0.86	SZT2	0	0	0	0	-28	-25	2	-1
SPARK	SP0004371	Male	Unaffected	Saliva	1:43897444:C:T	1	43897444	C	T	ACA>ATA	ENSG00000198198	SZT2	1.52e-07	1	0.247433	stop_gained	2	ENST00000372442.1,ENST00000562955.1	stop_gained,stop_gained	c.2449C>T,c.4975C>T	2449:Cag/Tag,4975:Cag/Tag	p.Q817*,p.Q1659*	.	.	.	39	.	.	HC,HC	.,.	.,.	0.954	0.86	SZT2	0.0058	0	0.0001	0	41	-38	-31	3
ASC	140-03-100333	Male	Unaffected	WB	1:43908024:G:T	1	43908024	G	T	AGG>ATG	ENSG00000198198	SZT2	1.52e-07	1	0.247433	missense	2	ENST00000372442.1,ENST00000562955.1	missense,missense	c.5262G>T,c.7788G>T	5262:gaG/gaT,7788:gaG/gaT	p.E1754D,p.E2596D	0.016	0.273329	0.639091	.	.	.	.,.	.,.	.,.	0.954	0.86	SZT2	0.0006	0	0	0	-17	1	15	0
MSSNG	2-0088-003	Female	Affected	Blood	1:43912806:G:A	1	43912806	G	A	CGG>CAG	ENSG00000198198	SZT2	1.52e-07	1	0.247433	missense	2	ENST00000372442.1,ENST00000562955.1	missense,missense	c.6556G>A,c.9082G>A	6556:Gga/Aga,9082:Gga/Aga	p.G2186R,p.G3028R	0.189	1.01863	0.737694	25.3	1.76e-05	1.2e-05	.,.	.,.	.,.	0.954	0.86	SZT2	0.001	0	0	0.0005	2	9	32	33
SPARK	SP0049279	Female	Affected	Saliva	1:43913823:C:T	1	43913823	C	T	CCG>CTG	ENSG00000198198	SZT2	1.52e-07	1	0.247433	missense	2	ENST00000372442.1,ENST00000562955.1	missense,missense	c.6940C>T,c.9466C>T	6940:Cgg/Tgg,9466:Cgg/Tgg	p.R2314W,p.R3156W	0.156	0.934195	0.630935	34	.	1.62e-05	.,.	.,.	.,.	0.954	0.86	SZT2	0.002	0	0	0	6	-25	-2	-25
SPARK	SP0020536	Female	Unaffected	Saliva	1:43919270:G:C	1	43919270	G	C	GGG>GCG	ENSG00000178922	HYI	3.16e-08	8	0.0935981	synonymous	6	ENST00000372425.4,ENST00000372426.1,ENST00000372432.1,ENST00000372434.1,ENST00000486909.1,ENST00000583037.1	synonymous,upstream_gene,synonymous,synonymous,synonymous,5_prime_UTR	c.195C>G,.,c.195C>G,c.195C>G,c.195C>G,c.-25C>G	195:ccC/ccG,.,195:ccC/ccG,195:ccC/ccG,195:ccC/ccG,.	p.P65=,.,p.P65=,p.P65=,p.P65=,.	.	.	.	.	.	.	.,.,.,.,.,.	.,.,.,.,.,.	.,.,.,.,.,.	0.824	0.691	HYI	0	0	0	0.005	-4	-3	1	-4
SPARK	SP0003918	Female	Affected	Saliva	1:43919408:G:C	1	43919408	G	C	GGC>GCC	ENSG00000178922	HYI	3.16e-08	8	0.0935981	synonymous	6	ENST00000372425.4,ENST00000372426.1,ENST00000372432.1,ENST00000372434.1,ENST00000486909.1,ENST00000583037.1	synonymous,upstream_gene,synonymous,synonymous,synonymous,5_prime_UTR	c.57C>G,.,c.57C>G,c.57C>G,c.57C>G,c.-163C>G	57:ggC/ggG,.,57:ggC/ggG,57:ggC/ggG,57:ggC/ggG,.	p.G19=,.,p.G19=,p.G19=,p.G19=,.	.	.	.	.	.	.	.,.,.,.,.,.	.,.,.,.,.,.	.,.,.,.,.,.	0.824	0.691	HYI	0	0	0.0001	0	8	-30	-12	-8
SSC	14626.p1	Male	Affected	Blood	1:44056693:A:C	1	44056693	A	C	CAG>CCG	ENSG00000142949	PTPRF	0.999998	0	0.483297	missense	5	ENST00000359947.4,ENST00000372413.3,ENST00000372414.3,ENST00000422171.2,ENST00000438120.1	missense,missense,missense,upstream_gene,missense	c.1000A>C,c.1000A>C,c.1000A>C,.,c.1000A>C	1000:Agt/Cgt,1000:Agt/Cgt,1000:Agt/Cgt,.,1000:Agt/Cgt	p.S334R,p.S334R,p.S334R,.,p.S334R	0.611	1.7386	0.762134	26.5	.	.	.,.,.,.,.	.,.,.,.,.	.,.,.,.,.	0.98	0.967	PTPRF	0.0257	0	0	0	-14	2	-22	38
SSC	11420.s1	Female	Unaffected	Blood	1:44056718:G:A	1	44056718	G	A	GGG>GAG	ENSG00000142949	PTPRF	0.999998	0	0.483297	missense	5	ENST00000359947.4,ENST00000372413.3,ENST00000372414.3,ENST00000422171.2,ENST00000438120.1	missense,missense,missense,upstream_gene,missense	c.1025G>A,c.1025G>A,c.1025G>A,.,c.1025G>A	1025:gGg/gAg,1025:gGg/gAg,1025:gGg/gAg,.,1025:gGg/gAg	p.G342E,p.G342E,p.G342E,.,p.G342E	0.504	1.86834	0.845792	27.3	.	.	.,.,.,.,.	.,.,.,.,.	.,.,.,.,.	0.98	0.967	PTPRF	0.0002	0	0	0	2	-39	13	-47
SSC	14381.p1	Male	Affected	Blood	1:44064524:G:A	1	44064524	G	A	TGG>TAG	ENSG00000142949	PTPRF	0.999998	0	0.483297	synonymous	5	ENST00000359947.4,ENST00000372413.3,ENST00000372414.3,ENST00000422171.2,ENST00000438120.1	synonymous,synonymous,synonymous,synonymous,synonymous	c.2253G>A,c.2253G>A,c.2253G>A,c.324G>A,c.2253G>A	2253:ctG/ctA,2253:ctG/ctA,2253:ctG/ctA,324:ctG/ctA,2253:ctG/ctA	p.L751=,p.L751=,p.L751=,p.L108=,p.L751=	.	.	.	.	.	.	.,.,.,.,.	.,.,.,.,.	.,.,.,.,.	1	1	PTPRF	0.0001	0	0.007	0	2	-48	-18	39
SPARK	SP0134683	Female	Affected	Saliva	1:44071036:C:T	1	44071036	C	T	CCG>CTG	ENSG00000142949	PTPRF	0.999998	0	0.483297	missense	5	ENST00000359947.4,ENST00000372413.3,ENST00000372414.3,ENST00000422171.2,ENST00000438120.1	missense,missense,missense,missense,missense	c.3311C>T,c.3284C>T,c.3311C>T,c.1355C>T,c.3284C>T	3311:cCg/cTg,3284:cCg/cTg,3311:cCg/cTg,1355:cCg/cTg,3284:cCg/cTg	p.P1104L,p.P1095L,p.P1104L,p.P452L,p.P1095L	0.276	1.02668	0.504377	34	8.27e-06	1.19e-05	.,.,.,.,.	.,.,.,.,.	.,.,.,.,.	1	1	PTPRF	0.0008	0	0	0	-24	-4	-24	-41
SPARK	SP0069315	Female	Unaffected	Saliva	1:44071076:T:A	1	44071076	T	A	ATC>AAC	ENSG00000142949	PTPRF	0.999998	0	0.483297	missense	5	ENST00000359947.4,ENST00000372413.3,ENST00000372414.3,ENST00000422171.2,ENST00000438120.1	missense,missense,missense,missense,missense	c.3351T>A,c.3324T>A,c.3351T>A,c.1395T>A,c.3324T>A	3351:gaT/gaA,3324:gaT/gaA,3351:gaT/gaA,1395:gaT/gaA,3324:gaT/gaA	p.D1117E,p.D1108E,p.D1117E,p.D465E,p.D1108E	0.015	0.284779	0.269491	.	.	.	.,.,.,.,.	.,.,.,.,.	.,.,.,.,.	1	1	PTPRF	0	0	0.0002	0	-16	23	40	33
ASC	08C72840	Male	Affected	CL	1:44072014:A:G	1	44072014	A	G	GAG>GGG	ENSG00000142949	PTPRF	0.999998	0	0.483297	missense	5	ENST00000359947.4,ENST00000372413.3,ENST00000372414.3,ENST00000422171.2,ENST00000438120.1	missense,missense,missense,missense,missense	c.3587A>G,c.3560A>G,c.3587A>G,c.1631A>G,c.3560A>G	3587:gAg/gGg,3560:gAg/gGg,3587:gAg/gGg,1631:gAg/gGg,3560:gAg/gGg	p.E1196G,p.E1187G,p.E1196G,p.E544G,p.E1187G	0.048	0.370075	0.313389	.	.	.	.,.,.,.,.	.,.,.,.,.	.,.,.,.,.	1	1	PTPRF	0.0006	0	0.0005	0	26	2	-11	43
MSSNG	AU2256301	Male	Affected	Blood	1:44072014:A:G	1	44072014	A	G	GAG>GGG	ENSG00000142949	PTPRF	0.999998	0	0.483297	missense	5	ENST00000359947.4,ENST00000372413.3,ENST00000372414.3,ENST00000422171.2,ENST00000438120.1	missense,missense,missense,missense,missense	c.3587A>G,c.3560A>G,c.3587A>G,c.1631A>G,c.3560A>G	3587:gAg/gGg,3560:gAg/gGg,3587:gAg/gGg,1631:gAg/gGg,3560:gAg/gGg	p.E1196G,p.E1187G,p.E1196G,p.E544G,p.E1187G	0.048	0.370075	0.313389	.	.	.	.,.,.,.,.	.,.,.,.,.	.,.,.,.,.	1	1	PTPRF	0.0006	0	0.0005	0	26	2	-11	43
SSC	14308.s1	Male	Unaffected	Blood	1:44072029:G:A	1	44072029	G	A	GGG>GAG	ENSG00000142949	PTPRF	0.999998	0	0.483297	missense	5	ENST00000359947.4,ENST00000372413.3,ENST00000372414.3,ENST00000422171.2,ENST00000438120.1	missense,missense,missense,missense,missense	c.3602G>A,c.3575G>A,c.3602G>A,c.1646G>A,c.3575G>A	3602:gGg/gAg,3575:gGg/gAg,3602:gGg/gAg,1646:gGg/gAg,3575:gGg/gAg	p.G1201E,p.G1192E,p.G1201E,p.G549E,p.G1192E	0.409	0.95258	0.774639	25.3	.	.	.,.,.,.,.	.,.,.,.,.	.,.,.,.,.	1	1	PTPRF	0.0003	0	0.0001	0	-13	8	1	-26
ASC	01C05703	Female	Affected	CL	1:44075115:C:A	1	44075115	C	A	GCT>GAT	ENSG00000142949	PTPRF	0.999998	0	0.483297	missense	5	ENST00000359947.4,ENST00000372413.3,ENST00000372414.3,ENST00000422171.2,ENST00000438120.1	missense,missense,missense,missense,missense	c.3919C>A,c.3892C>A,c.3919C>A,c.1963C>A,c.3892C>A	3919:Ctg/Atg,3892:Ctg/Atg,3919:Ctg/Atg,1963:Ctg/Atg,3892:Ctg/Atg	p.L1307M,p.L1298M,p.L1307M,p.L655M,p.L1298M	0.083	0.328694	0.821857	.	.	.	.,.,.,.,.	.,.,.,.,.	.,.,.,.,.	1	1	PTPRF	0	0	0	0	-33	-9	50	20
SSC	11671.p1	Male	Affected	Blood	1:44083205:C:T	1	44083205	C	T	ACG>ATG	ENSG00000142949	PTPRF	0.999998	0	0.483297	synonymous	5	ENST00000359947.4,ENST00000372413.3,ENST00000372414.3,ENST00000422171.2,ENST00000438120.1	synonymous,synonymous,synonymous,synonymous,synonymous	c.4161C>T,c.4134C>T,c.4161C>T,c.2238C>T,c.4134C>T	4161:taC/taT,4134:taC/taT,4161:taC/taT,2238:taC/taT,4134:taC/taT	p.Y1387=,p.Y1378=,p.Y1387=,p.Y746=,p.Y1378=	.	.	.	.	0.0002	0.0001	.,.,.,.,.	.,.,.,.,.	.,.,.,.,.	1	1	PTPRF	0	0	0.0025	0.0001	14	1	-42	34
ASC	200675689@1082034232	Male	Affected	WB	1:44132164:C:T	1	44132164	C	T	CCG>CTG	ENSG00000066135	KDM4A	0.999994	0	0.566755	missense	1	ENST00000372396.3	missense	c.715C>T	715:Cgc/Tgc	p.R239C	0.846	4.21975	0.909233	34	.	3.98e-06	.	.	.	1	1	KDM4A	0.0005	0	0	0	9	-29	-15	-6
SSC	11642.s1	Female	Unaffected	Blood	1:44169774:A:T	1	44169774	A	T	AAT>ATT	ENSG00000066135	KDM4A	0.999994	0	0.566755	missense	1	ENST00000372396.3	missense	c.3045A>T	3045:aaA/aaT	p.K1015N	0.4	1.6558	0.794168	24.7	.	.	.	.	.	1	1	KDM4A	0	0	0	0	35	-19	13	9
SSC	11653.p1	Male	Affected	Blood	1:44201955:C:T	1	44201955	C	T	GCG>GTG	ENSG00000126091	ST3GAL3	0.573989	3	0.243784	missense	27	ENST00000262915.3,ENST00000330208.2,ENST00000332628.6,ENST00000335430.6,ENST00000347631.2,ENST00000351035.3,ENST00000353126.3,ENST00000361392.4,ENST00000361400.4,ENST00000361746.4,ENST00000361812.4,ENST00000372362.2,ENST00000372365.1,ENST00000372366.1,ENST00000372367.1,ENST00000372368.2,ENST00000372369.1,ENST00000372372.2,ENST00000372374.2,ENST00000372375.2,ENST00000372377.4,ENST00000528371.1,ENS…	missense,missense,missense,missense,missense,missense,missense,missense,missense,missense,missense,missense,missense,missense,missense,missense,missense,missense,missense,missense,missense,missense,missense,missense,missense,missense,missense	c.22C>T,c.22C>T,c.22C>T,c.22C>T,c.22C>T,c.22C>T,c.22C>T,c.22C>T,c.22C>T,c.22C>T,c.22C>T,c.22C>T,c.22C>T,c.22C>T,c.22C>T,c.22C>T,c.22C>T,c.22C>T,c.22C>T,c.22C>T,c.22C>T,c.22C>T,c.22C>T,c.22C>T,c.22C>T,c.22C>T,c.22C>T	22:Cgc/Tgc,22:Cgc/Tgc,22:Cgc/Tgc,22:Cgc/Tgc,22:Cgc/Tgc,22:Cgc/Tgc,22:Cgc/Tgc,22:Cgc/Tgc,22:Cgc/Tgc,22:Cgc/Tgc,22:Cgc/Tgc,22:Cgc/Tgc,22:Cgc/Tgc,22:Cgc/Tgc,22:Cgc/Tgc,22:Cgc/Tgc,22:Cgc/Tgc,22:Cgc/Tgc,22:Cgc/Tgc,22:Cgc/Tgc,22:Cgc/Tgc,22:Cgc/Tgc,22:Cgc/Tgc,22:Cgc/Tgc,22:Cgc/Tgc,22:Cgc/Tgc,22:Cgc/Tgc	p.R8C,p.R8C,p.R8C,p.R8C,p.R8C,p.R8C,p.R8C,p.R8C,p.R8C,p.R8C,p.R8C,p.R8C,p.R8C,p.R8C,p.R8C,p.R8C,p.R8C,p.R8C,p.R8C,p.R8C,p.R8C,p.R8C,p.R8C,p.R8C,p.R8C,p.R8C,p.R8C	0.629	0.780419	0.924137	27	.	.	.,.,.,.,.,.,.,.,.,.,.,.,.,.,.,.,.,.,.,.,.,.,.,.,.,.,.	.,.,.,.,.,.,.,.,.,.,.,.,.,.,.,.,.,.,.,.,.,.,.,.,.,.,.	.,.,.,.,.,.,.,.,.,.,.,.,.,.,.,.,.,.,.,.,.,.,.,.,.,.,.	1	1	ST3GAL3	0.0003	0	0	0	16	-42	-37	32
SPARK	SP0086394	Male	Affected	Saliva	1:44401896:C:T	1	44401896	C	T	ACC>ATC	ENSG00000117407	ARTN	0.2931	5	0.054286	synonymous	7	ENST00000372354.3,ENST00000372359.5,ENST00000414809.3,ENST00000438616.3,ENST00000472435.1,ENST00000479128.1,ENST00000498139.2	synonymous,synonymous,synonymous,synonymous,synonymous,synonymous,synonymous	c.192C>T,c.192C>T,c.216C>T,c.243C>T,c.216C>T,c.216C>T,c.216C>T	192:caC/caT,192:caC/caT,216:caC/caT,243:caC/caT,216:caC/caT,216:caC/caT,216:caC/caT	p.H64=,p.H64=,p.H72=,p.H81=,p.H72=,p.H72=,p.H72=	.	.	.	.	.	.	.,.,.,.,.,.,.	.,.,.,.,.,.,.	.,.,.,.,.,.,.	1	1	ARTN	0.0001	0	0	0	-34	11	7	11
MSSNG	AU3263302	Male	Affected	Blood	1:44443064:C:T	1	44443064	C	T	TCT>TTT	ENSG00000117410	ATP6V0B	0.927635	1	0.462557	missense	5	ENST00000236067.4,ENST00000471859.2,ENST00000472174.2,ENST00000498664.1,ENST00000532642.1	intron,intron,intron,intron,missense	c.450+176C>T,c.732+176C>T,c.591+176C>T,c.450+176C>T,c.767C>T	.,.,.,.,767:tCt/tTt	.,.,.,.,p.S256F	0.076	.	.	.	.	.	.,.,.,.,.	.,.,.,.,.	.,.,.,.,.	0.112	0.125	.	.	.	.	.	.	.	.	.
SPARK	SP0053180	Female	Affected	Saliva	1:44446883:CCTT:C	1	44446883	CCTT	C	.	ENSG00000117411	B4GALT2	0.295417	3	0.32879	inframe_deletion	4	ENST00000309519.7,ENST00000356836.6,ENST00000372324.1,ENST00000434555.2	inframe_deletion,inframe_deletion,inframe_deletion,5_prime_UTR	c.141_143del,c.54_56del,c.54_56del,c.-101_-99del	139-141:CTT/-,52-54:CTT/-,52-54:CTT/-,.	p.L48del,p.L19del,p.L19del,.	.	.	.	.	.	4.1e-06	.,.,.,.	.,.,.,.	.,.,.,.	0.639	0.513	B4GALT2	.	.	.	.	.	.	.	.
SPARK	SP0075362	Female	Unaffected	Saliva	1:44447441:G:A	1	44447441	G	A	CGG>CAG	ENSG00000117411	B4GALT2	0.295417	3	0.32879	missense	4	ENST00000309519.7,ENST00000356836.6,ENST00000372324.1,ENST00000434555.2	missense,missense,missense,missense	c.481G>A,c.394G>A,c.394G>A,c.196G>A	481:Ggc/Agc,394:Ggc/Agc,394:Ggc/Agc,196:Ggc/Agc	p.G161S,p.G132S,p.G132S,p.G66S	0.655	1.55398	0.662687	31	.	7.98e-06	.,.,.,.	.,.,.,.	.,.,.,.	1	1	B4GALT2	0.0003	0	0	0	2	31	4	-34
ASC	ASDFI_1628	Male	Affected	WB	1:44458012:C:T	1	44458012	C	T	TCC>TTC	ENSG00000159214	CCDC24	2.01e-08	7	0.219018	synonymous	1	ENST00000372318.3	synonymous	c.255C>T	255:ctC/ctT	p.L85=	.	.	.	.	.	.	.	.	.	1	1	CCDC24	0.0187	0	0	0	-20	47	47	-5
ASC	AC05-0007-04	Female	Unaffected	WB	1:44463308:C:G	1	44463308	C	G	GCC>GGC	ENSG00000196517	SLC6A9	0.044253	3	0.209099	missense	7	ENST00000357730.2,ENST00000360584.2,ENST00000372306.3,ENST00000372307.3,ENST00000372310.3,ENST00000475075.2,ENST00000537678.1	missense,missense,intron,intron,missense,missense,downstream_gene	c.1868G>C,c.2030G>C,c.1624+3131G>C,c.1341+3131G>C,c.1811G>C,c.1478G>C,.	1868:gGc/gCc,2030:gGc/gCc,.,.,1811:gGc/gCc,1478:gGc/gCc,.	p.G623A,p.G677A,.,.,p.G604A,p.G493A,.	0.109	0.224529	0.415915	.	.	.	.,.,.,.,.,.,.	.,.,.,.,.,.,.	.,.,.,.,.,.,.	0.962	0.87	SLC6A9	0.0016	0	0	0	18	-1	4	-7
SPARK	SP0069609	Male	Affected	Saliva	1:44463577:G:C	1	44463577	G	C	AGG>ACG	ENSG00000196517	SLC6A9	0.044253	3	0.209099	missense	7	ENST00000357730.2,ENST00000360584.2,ENST00000372306.3,ENST00000372307.3,ENST00000372310.3,ENST00000475075.2,ENST00000537678.1	missense,missense,intron,intron,missense,missense,downstream_gene	c.1714C>G,c.1876C>G,c.1624+2862C>G,c.1341+2862C>G,c.1657C>G,c.1324C>G,.	1714:Ctc/Gtc,1876:Ctc/Gtc,.,.,1657:Ctc/Gtc,1324:Ctc/Gtc,.	p.L572V,p.L626V,.,.,p.L553V,p.L442V,.	0.083	0.213389	0.547624	.	.	.	.,.,.,.,.,.,.	.,.,.,.,.,.,.	.,.,.,.,.,.,.	0.962	0.87	SLC6A9	0.0001	0	0	0	4	-31	-50	-31
SPARK	SP0104849	Female	Affected	Saliva	1:44466653:CAT:C	1	44466653	CAT	C	.	ENSG00000196517	SLC6A9	0.044253	3	0.209099	frameshift	7	ENST00000357730.2,ENST00000360584.2,ENST00000372306.3,ENST00000372307.3,ENST00000372310.3,ENST00000475075.2,ENST00000537678.1	frameshift,frameshift,frameshift,frameshift,frameshift,frameshift,3_prime_UTR	c.1465_1466del,c.1627_1628del,c.1408_1409del,c.1213_1214del,c.1408_1409del,c.1075_1076del,c.*48_*49del	1465-1466:ATg/g,1627-1628:ATg/g,1408-1409:ATg/g,1213-1214:ATg/g,1408-1409:ATg/g,1075-1076:ATg/g,.	p.M489Vfs*132,p.M543Vfs*132,p.M470Vfs*10,p.M405Vfs*81,p.M470Vfs*132,p.M359Vfs*132,.	.	.	.	.	.	.	HC,HC,HC,HC,HC,HC,.	.,.,.,.,.,.,.	.,.,PHYLOCSF_WEAK,.,.,.,.	0.981	0.935	SLC6A9	.	.	.	.	.	.	.	.
ASC	NDAR_INVZW891AN2_wes1	Female	Affected	WB	1:44595425:C:G	1	44595425	C	G	TCG>TGG	ENSG00000171872	KLF17	4.25e-09	7	0.0711549	missense	1	ENST00000372299.3	missense	c.482C>G	482:tCg/tGg	p.S161W	0.041	0.192044	0.326409	21.6	.	.	.	.	.	1	1	KLF17	0	0	0	0	48	-3	48	-40
ASC	AU11304	Male	Affected		1:44680521:G:A	1	44680521	G	A	CGA>CAA	ENSG00000178028	DMAP1	0.336142	2	0.174375	missense	3	ENST00000315913.5,ENST00000361745.6,ENST00000372289.2	missense,missense,missense	c.344G>A,c.344G>A,c.344G>A	344:cGa/cAa,344:cGa/cAa,344:cGa/cAa	p.R115Q,p.R115Q,p.R115Q	0.256	0.877764	0.66613	24.2	.	.	.,.,.	.,.,.	.,.,.	1	1	DMAP1	0.0001	0	0	0	9	-25	2	39
SSC	22052.s1	Male	Unaffected	Blood	1:44685916:G:A	1	44685916	G	A	CGG>CAG	ENSG00000178028	DMAP1	0.336142	2	0.174375	missense	3	ENST00000315913.5,ENST00000361745.6,ENST00000372289.2	missense,missense,missense	c.1279G>A,c.1279G>A,c.1279G>A	1279:Gga/Aga,1279:Gga/Aga,1279:Gga/Aga	p.G427R,p.G427R,p.G427R	0.1	0.614771	0.77729	21.6	1.91e-05	4.34e-06	.,.,.	.,.,.	.,.,.	1	1	DMAP1	0.0007	0	0	0	2	21	6	38
SPARK	SP0026093	Female	Affected	Saliva	1:45101709:G:A	1	45101709	G	A	GGC>GAC	ENSG00000187147	RNF220	0.999278	0	0.301071	missense	4	ENST00000355387.2,ENST00000361799.2,ENST00000372247.2,ENST00000443020.2	missense,missense,missense,missense	c.1001G>A,c.1001G>A,c.1001G>A,c.362G>A	1001:gGc/gAc,1001:gGc/gAc,1001:gGc/gAc,362:gGc/gAc	p.G334D,p.G334D,p.G334D,p.G121D	0.734	0.95244	0.787914	.	8.24e-06	1.59e-05	.,.,.,.	.,.,.,.	.,.,.,.	1	1	RNF220	0	0	0	0	-7	0	40	-5
SPARK	SP0031834	Male	Affected	Saliva	1:45110670:C:G	1	45110670	C	G	ACA>AGA	ENSG00000187147	RNF220	0.999278	0	0.301071	stop_gained	4	ENST00000355387.2,ENST00000361799.2,ENST00000372247.2,ENST00000443020.2	stop_gained,stop_gained,stop_gained,stop_gained	c.1227C>G,c.1227C>G,c.1227C>G,c.588C>G	1227:taC/taG,1227:taC/taG,1227:taC/taG,588:taC/taG	p.Y409*,p.Y409*,p.Y409*,p.Y196*	.	.	.	35	.	.	HC,HC,HC,HC	.,.,.,.	.,.,.,.	1	1	RNF220	0.0014	0	0	0	1	29	1	28
ASC	EGAN00001101354	Female	Affected	WB	1:45111137:C:T	1	45111137	C	T	CCT>CTT	ENSG00000126106;ENSG00000187147	TMEM53;RNF220	0.0389751684862776;0.999277879441591	5;0	0.347233908976113;0.301071464551145	splice_acceptor;synonymous	3;4	ENST00000372242.3,ENST00000372243.3,ENST00000372244.3;ENST00000355387.2,ENST00000361799.2,ENST00000372247.2,ENST00000443020.2	splice_acceptor,splice_acceptor,splice_acceptor;synonymous,synonymous,synonymous,synonymous	c.454-1G>A,c.184-1G>A,c.62-1G>A;c.1422C>T,c.1422C>T,c.1422C>T,c.783C>T	.,.,.;1422:acC/acT,1422:acC/acT,1422:acC/acT,783:acC/acT	.,.,.;p.T474=,p.T474=,p.T474=,p.T261=	.	.	.	22.6	.	.	HC,HC,HC;.,.,.,.	.,.,.;.,.,.,.	.,.,.;.,.,.,.	0.150;1.000	0.601;1.000	RNF220	0	0	0	0.0004	12	-24	29	23
MSSNG	REACH000519	Female	Uncertain	.	1:45115575:A:G	1	45115575	A	G	TAA>TGA	ENSG00000187147	RNF220	0.999278	0	0.301071	synonymous	4	ENST00000355387.2,ENST00000361799.2,ENST00000372247.2,ENST00000443020.2	synonymous,synonymous,synonymous,synonymous	c.1575A>G,c.1575A>G,c.1575A>G,c.936A>G	1575:ctA/ctG,1575:ctA/ctG,1575:ctA/ctG,936:ctA/ctG	p.L525=,p.L525=,p.L525=,p.L312=	.	.	.	.	.	.	.,.,.,.	.,.,.,.	.,.,.,.	1	1	RNF220	0	0	0.0002	0	-20	13	17	13
SPARK	SP0077135	Female	Unaffected	Saliva	1:45190955:G:C	1	45190955	G	C	TGC>TCC	ENSG00000198520	ARMH1	.	4	0.156504	splice_region	2	ENST00000458657.2,ENST00000535358.1	splice_region,splice_region	c.1211-8G>C,c.1211-8G>C	.,.	.,.	.	.	.	.	.	.	.,.	.,.	.,.	1	1	ARMH1	0	0	0	0	8	27	27	8
SPARK	SP0038807	Male	Unaffected	Saliva	1:45213333:C:T	1	45213333	C	T	ACG>ATG	ENSG00000142945	KIF2C	0.0171941	2	0.0850719	missense	4	ENST00000372217.1,ENST00000372218.4,ENST00000372222.3,ENST00000372224.4	missense,missense,5_prime_UTR,missense	c.115C>T,c.277C>T,c.-63C>T,c.277C>T	115:Cgg/Tgg,277:Cgg/Tgg,.,277:Cgg/Tgg	p.R39W,p.R93W,.,p.R93W	0.189	0.849906	0.531133	35	6.06e-05	3.99e-05	.,.,.,.	.,.,.,.	.,.,.,.	1	0.998	KIF2C	0.0001	0.0002	0.0001	0	-3	-9	43	39
ASC	3E475	Male	Affected	WB	1:45218830:G:T	1	45218830	G	T	TGC>TTC	ENSG00000142945	KIF2C	0.0171941	2	0.0850719	missense	4	ENST00000372217.1,ENST00000372218.4,ENST00000372222.3,ENST00000372224.4	missense,intron,missense,missense	c.304G>T,c.440-575G>T,c.127G>T,c.466G>T	304:Gca/Tca,.,127:Gca/Tca,466:Gca/Tca	p.A102S,.,p.A43S,p.A156S	0.067	0.282776	0.35425	.	.	.	.,.,.,.	.,.,.,.	.,.,.,.	0.828	0.896	KIF2C	0	0	0	0	23	4	46	26
SPARK	SP0106571	Male	Affected	Saliva	1:45219480:CTGAAAT:ATTTCA	1	45219480	CTGAAAT	ATTTCA	.	ENSG00000142945	KIF2C	0.0171941	2	0.0850719	frameshift	4	ENST00000372217.1,ENST00000372218.4,ENST00000372222.3,ENST00000372224.4	frameshift,frameshift,frameshift,frameshift	c.476_482delinsATTTCA,c.515_521delinsATTTCA,c.299_305delinsATTTCA,c.638_644delinsATTTCA	476-482:tCTGAAATg/tATTTCAg,515-521:tCTGAAATg/tATTTCAg,299-305:tCTGAAATg/tATTTCAg,638-644:tCTGAAATg/tATTTCAg	p.S159Yfs*5,p.S172Yfs*5,p.S100Yfs*5,p.S213Yfs*5	.	.	.	.	.	.	HC,HC,HC,HC	.,.,.,.	.,.,.,.	1	1	KIF2C	.	.	.	.	.	.	.	.
SPARK	SP0133501	Female	Unaffected	Saliva	1:45226349:T:A	1	45226349	T	A	ATT>AAT	ENSG00000142945	KIF2C	0.0171941	2	0.0850719	missense	4	ENST00000372217.1,ENST00000372218.4,ENST00000372222.3,ENST00000372224.4	missense,missense,missense,missense	c.1496T>A,c.1535T>A,c.1319T>A,c.1658T>A	1496:aTt/aAt,1535:aTt/aAt,1319:aTt/aAt,1658:aTt/aAt	p.I499N,p.I512N,p.I440N,p.I553N	0.724	1.40139	0.844131	26.2	.	.	.,.,.,.	.,.,.,.	.,.,.,.	1	1	KIF2C	0	0	0	0	2	16	25	-20
SSC	13720.s1	Female	Unaffected	Blood	1:45272266:C:T	1	45272266	C	T	CCG>CTG	ENSG00000188396	TCTEX1D4	0.208824	8	0.0536269	synonymous	2	ENST00000339355.2,ENST00000372200.1	synonymous,synonymous	c.75G>A,c.75G>A	75:ccG/ccA,75:ccG/ccA	p.P25=,p.P25=	.	.	.	.	7.39e-05	2.76e-05	.,.	.,.	.,.	1	1	TCTEX1D4	0.0001	0	0.0065	0	-2	-50	-49	0
SPARK	SP0124556	Male	Affected	Saliva	1:45279406:C:CG	1	45279406	C	CG	.	ENSG00000222009	BTBD19	.	3	0.0531407	frameshift	3	ENST00000409335.2,ENST00000450269.1,ENST00000453418.1	frameshift,frameshift,3_prime_UTR	c.727dup,c.841dup,c.*417dup	724-725:cgg/cGgg,838-839:cgg/cGgg,.	p.E243Gfs*27,p.E281Gfs*27,.	.	.	.	.	.	.	LC,LC,.	END_TRUNC,END_TRUNC,.	.,.,.	.	.	BTBD19	.	.	.	.	.	.	.	.
ASC	359-09-111818	Male	Affected	WB	1:45292761:A:C	1	45292761	A	C	GAG>GCG	ENSG00000117425	PTCH2	6.11e-10	4	0.114543	splice_region	2	ENST00000372192.3,ENST00000447098.2	splice_region,splice_region	c.2515-7T>G,c.2515-7T>G	.,.	.,.	.	.	.	.	.	.	.,.	.,.	.,.	1	1	PTCH2	0.0041	0	0	0	-33	11	-7	-39
MSSNG	2-1280-003	Female	Affected	Blood	1:45292947:A:C	1	45292947	A	C	CAG>CCG	ENSG00000117425	PTCH2	6.11e-10	4	0.114543	synonymous	2	ENST00000372192.3,ENST00000447098.2	synonymous,synonymous	c.2406T>G,c.2406T>G	2406:tcT/tcG,2406:tcT/tcG	p.S802=,p.S802=	.	.	.	.	.	.	.,.	.,.	.,.	1	1	PTCH2	0.0037	0	0	0	26	-40	26	2
SPARK	SP0147546	Male	Unaffected	Saliva	1:45298015:T:G	1	45298015	T	G	CTG>CGG	ENSG00000117425	PTCH2	6.11e-10	4	0.114543	splice_acceptor	2	ENST00000372192.3,ENST00000447098.2	splice_acceptor,splice_acceptor	c.266-2A>C,c.266-2A>C	.,.	.,.	.	.	.	25.3	.	.	HC,HC	.,.	.,.	1	1	PTCH2	0.3464	0.9881	0	0	20	-2	36	-12
SPARK	SP0105911	Male	Unaffected	Saliva	1:45475092:T:C	1	45475092	T	C	ATA>ACA	ENSG00000126107	HECTD3	0.0170428	1	0.162192	missense	2	ENST00000372168.3,ENST00000372172.4	upstream_gene,missense	.,c.938A>G	.,938:tAt/tGt	.,p.Y313C	0.36	1.38355	0.709864	23.6	8.29e-06	1.2e-05	.,.	.,.	.,.	0.487	0.8	HECTD3	0.0005	0	0.0008	0	-12	45	5	-37
ASC	08C75910	Male	Affected	CL	1:45476223:C:A	1	45476223	C	A	GCA>GAA	ENSG00000126107	HECTD3	0.0170428	1	0.162192	synonymous	2	ENST00000372168.3,ENST00000372172.4	upstream_gene,synonymous	.,c.525G>T	.,525:gtG/gtT	.,p.V175=	.	.	.	.	.	0	.,.	.,.	.,.	0.487	0.8	HECTD3	0.0001	0	0	0	29	38	-8	3
MSSNG	AU2693301	Male	Affected	Blood	1:45476223:C:A	1	45476223	C	A	GCA>GAA	ENSG00000126107	HECTD3	0.0170428	1	0.162192	synonymous	2	ENST00000372168.3,ENST00000372172.4	upstream_gene,synonymous	.,c.525G>T	.,525:gtG/gtT	.,p.V175=	.	.	.	.	.	0	.,.	.,.	.,.	0.487	0.8	HECTD3	0.0001	0	0	0	29	38	-8	3
SPARK	SP0025031	Male	Affected	Saliva	1:45504641:G:A	1	45504641	G	A	CGG>CAG	ENSG00000162415	ZSWIM5	0.116879	1	0.294232	missense	1	ENST00000359600.5	missense	c.1861C>T	1861:Cgc/Tgc	p.R621C	0.204	0.5509	0.715501	28.2	1.66e-05	2.41e-05	.	.	.	1	1	ZSWIM5	0	0	0.0001	0.005	1	6	7	-33
SPARK	SP0133501	Female	Unaffected	Saliva	1:45553646:A:T	1	45553646	A	T	AAA>ATA	ENSG00000162415	ZSWIM5	0.116879	1	0.294232	missense	1	ENST00000359600.5	missense	c.859T>A	859:Tta/Ata	p.L287I	0.305	0.435991	0.81432	23.1	.	.	.	.	.	1	1	ZSWIM5	0.0014	0	0	0	36	-25	36	14
SPARK	SP0104067	Male	Affected	Saliva	1:45798439:C:T	1	45798439	C	T	CCG>CTG	ENSG00000132781	MUTYH	8.57e-11	6	0.109379	missense	15	ENST00000354383.6,ENST00000355498.2,ENST00000372098.3,ENST00000372100.5,ENST00000372104.1,ENST00000372110.3,ENST00000372115.3,ENST00000448481.1,ENST00000450313.1,ENST00000456914.2,ENST00000488731.2,ENST00000528013.2,ENST00000528332.2,ENST00000529984.1,ENST00000531105.1	missense,missense,missense,missense,missense,missense,missense,missense,missense,missense,synonymous,missense,synonymous,synonymous,intron	c.491G>A,c.488G>A,c.563G>A,c.521G>A,c.488G>A,c.533G>A,c.530G>A,c.521G>A,c.572G>A,c.488G>A,c.183G>A,c.530G>A,c.225G>A,c.183G>A,c.115+1624G>A	491:cGg/cAg,488:cGg/cAg,563:cGg/cAg,521:cGg/cAg,488:cGg/cAg,533:cGg/cAg,530:cGg/cAg,521:cGg/cAg,572:cGg/cAg,488:cGg/cAg,183:tcG/tcA,530:cGg/cAg,225:tcG/tcA,183:tcG/tcA,.	p.R164Q,p.R163Q,p.R188Q,p.R174Q,p.R163Q,p.R178Q,p.R177Q,p.R174Q,p.R191Q,p.R163Q,p.S61=,p.R177Q,p.S75=,p.S61=,.	0.178	0.137426	0.28539	.	4.94e-05	6.36e-05	.,.,.,.,.,.,.,.,.,.,.,.,.,.,.	.,.,.,.,.,.,.,.,.,.,.,.,.,.,.	.,.,.,.,.,.,.,.,.,.,.,.,.,.,.	0.759	0.809	MUTYH	0	0	0	0	-2	10	-4	-23
SSC	11076.s1	Male	Unaffected	Blood	1:45923383:ACCT:A	1	45923383	ACCT	A	.	ENSG00000070759	TESK2	8.65e-06	4	0.0638877	inframe_deletion	5	ENST00000341771.6,ENST00000372084.1,ENST00000372086.3,ENST00000451835.2,ENST00000538496.1	inframe_deletion,inframe_deletion,inframe_deletion,inframe_deletion,intron	c.72_74del,c.72_74del,c.72_74del,c.72_74del,c.-28+33138_-28+33140del	72-74:ggAGGt/ggt,72-74:ggAGGt/ggt,72-74:ggAGGt/ggt,72-74:ggAGGt/ggt,.	p.G28del,p.G28del,p.G28del,p.G28del,.	.	.	.	.	.	.	.,.,.,.,.	.,.,.,.,.	.,.,.,.,.	1	0.977	TESK2	.	.	.	.	.	.	.	.
SSC	11284.s1	Female	Unaffected	Blood	1:45981331:T:C	1	45981331	T	C	CTA>CCA	ENSG00000117450	PRDX1	1.44e-07	9	0.369223	synonymous	3	ENST00000262746.1,ENST00000319248.8,ENST00000372079.1	synonymous,synonymous,intron	c.255A>G,c.255A>G,c.55-764A>G	255:ctA/ctG,255:ctA/ctG,.	p.L85=,p.L85=,.	.	.	.	.	.	.	.,.,.	.,.,.	.,.,.	1	0.998	PRDX1	0	0	0	0	-5	-2	-5	32
SPARK	SP0094966	Female	Unaffected	Saliva	1:46034256:C:T	1	46034256	C	T	TCG>TTG	ENSG00000117448	AKR1A1	0.000107486	6	0.154738	missense	3	ENST00000351829.4,ENST00000372070.3,ENST00000471651.1	missense,missense,downstream_gene	c.652C>T,c.652C>T,.	652:Cgt/Tgt,652:Cgt/Tgt,.	p.R218C,p.R218C,.	0.437	0.42743	0.684226	34	8.24e-06	2.78e-05	.,.,.	.,.,.	.,.,.	0.92	0.805	AKR1A1	0.0138	0	0.0083	0	49	-19	-34	-47
MSSNG	1-0560-003	Male	Affected	Blood	1:46083249:A:G	1	46083249	A	G	AAA>AGA	ENSG00000132780	NASP	0.470216	1	0.536088	missense	5	ENST00000350030.3,ENST00000351223.3,ENST00000372052.4,ENST00000402363.3,ENST00000537798.1	missense,missense,missense,missense,missense	c.2272A>G,c.1255A>G,c.1174A>G,c.2278A>G,c.2080A>G	2272:Aac/Gac,1255:Aac/Gac,1174:Aac/Gac,2278:Aac/Gac,2080:Aac/Gac	p.N758D,p.N419D,p.N392D,p.N760D,p.N694D	0.113	0.158873	0.534418	23.7	.	.	.,.,.,.,.	.,.,.,.,.	.,.,.,.,.	1	1	NASP	0	0.0002	0	0	1	14	14	-10
SPARK	SP0126662	Male	Affected	Saliva	1:46085973:A:G	1	46085973	A	G	GAA>GGA	ENSG00000159588	CCDC17	3.59e-13	7	0.0636018	missense	4	ENST00000343901.2,ENST00000421127.2,ENST00000445048.2,ENST00000528266.1	missense,missense,missense,missense	c.1747T>C,c.1816T>C,c.307T>C,c.1843T>C	1747:Tct/Cct,1816:Tct/Cct,307:Tct/Cct,1843:Tct/Cct	p.S583P,p.S606P,p.S103P,p.S615P	0.066	0.0954827	0.343304	.	.	.	.,.,.,.	.,.,.,.	.,.,.,.	.	1	CCDC17	0	0	0.0001	0	-17	-16	-14	21
SPARK	SP0133546	Female	Unaffected	Saliva	1:46089516:G:A	1	46089516	G	A	AGG>AAG	ENSG00000159588	CCDC17	3.59e-13	7	0.0636018	synonymous	4	ENST00000343901.2,ENST00000421127.2,ENST00000445048.2,ENST00000528266.1	synonymous,synonymous,synonymous,synonymous	c.66C>T,c.66C>T,c.66C>T,c.66C>T	66:tcC/tcT,66:tcC/tcT,66:tcC/tcT,66:tcC/tcT	p.S22=,p.S22=,p.S22=,p.S22=	.	.	.	.	.	0	.,.,.,.	.,.,.,.	.,.,.,.	.	1	CCDC17	0	0	0	0	3	-5	-8	-5
SPARK	SP0103029	Female	Unaffected	Saliva	1:46095294:G:A	1	46095294	G	A	GGG>GAG	ENSG00000159592	GPBP1L1	0.435324	2	0.254895	missense	2	ENST00000290795.3,ENST00000355105.3	missense,missense	c.1226C>T,c.1226C>T	1226:cCc/cTc,1226:cCc/cTc	p.P409L,p.P409L	0.488	0.410004	0.833241	33	0.0003	0.0002	.,.	.,.	.,.	1	1	GPBP1L1	0.0915	0	0	0	-9	31	-46	40
ASC	05C45659	Male	Unaffected	CL	1:46159449:C:T	1	46159449	C	T	ACA>ATA	ENSG00000159596	TMEM69	0.000261683	8	0.255557	missense	1	ENST00000372025.4	missense	c.616C>T	616:Cat/Tat	p.H206Y	0.074	0.551795	0.322037	23.2	.	.	.	.	.	1	1	TMEM69	0	0	0	0	-39	1	-42	28
SPARK	SP0010789	Male	Affected	Saliva	1:46180037:T:C	1	46180037	T	C	ATT>ACT	ENSG00000197429	IPP	0.00253171	3	0.198702	missense	1	ENST00000396478.3	missense	c.1411A>G	1411:Atg/Gtg	p.M471V	0.874	0.361107	0.49523	24.5	0.0001	0.0001	.	.	.	1	1	IPP	0.9825	0	0	0	-1	-11	1	21
SPARK	SP0026428	Male	Affected	Saliva	1:46206644:TG:T	1	46206644	TG	T	.	ENSG00000197429	IPP	0.00253171	3	0.198702	frameshift	1	ENST00000396478.3	frameshift	c.652del	652:Cat/at	p.H218Mfs*6	.	.	.	.	.	.	HC	.	.	1	1	IPP	.	.	.	.	.	.	.	.
SPARK	SP0090257	Female	Affected	Saliva	1:46206760:C:T	1	46206760	C	T	TCG>TTG	ENSG00000197429	IPP	0.00253171	3	0.198702	synonymous	1	ENST00000396478.3	synonymous	c.537G>A	537:acG/acA	p.T179=	.	.	.	.	4.12e-05	3.18e-05	.	.	.	1	1	IPP	0	0	0.0005	0	-30	32	33	-28
ASC	G01-GEA-134-HI	Male	Affected	WB	1:46497134:G:T	1	46497134	G	T	GGC>GTC	ENSG00000086015	MAST2	5.44e-11	3	0.490979	missense	2	ENST00000361297.2,ENST00000372009.2	missense,missense	c.3064G>T,c.2854G>T	3064:Gct/Tct,2854:Gct/Tct	p.A1022S,p.A952S	0.234	0.665311	0.615981	24.8	.	.	.,.	.,.	.,.	1	1	MAST2	0.3053	0	0.0104	0	11	-39	2	-1
SSC	13869.p1	Male	Affected	Blood	1:46498050:G:A	1	46498050	G	A	TGT>TAT	ENSG00000086015	MAST2	5.44e-11	3	0.490979	missense	2	ENST00000361297.2,ENST00000372009.2	missense,missense	c.3388G>A,c.3109G>A	3388:Gtc/Atc,3109:Gtc/Atc	p.V1130I,p.V1037I	0.048	0.167374	0.616387	.	.	4.01e-06	.,.	.,.	.,.	1	1	MAST2	0	0	0.0037	0	-3	20	-50	22
SPARK	SP0086279	Male	Affected	Saliva	1:46500250:C:T	1	46500250	C	T	GCG>GTG	ENSG00000086015	MAST2	5.44e-11	3	0.490979	synonymous	2	ENST00000361297.2,ENST00000372009.2	synonymous,intron	c.3909C>T,c.3590-251C>T	3909:agC/agT,.	p.S1303=,.	.	.	.	.	1.68e-05	1.62e-05	.,.	.,.	.,.	1	0.995	MAST2	0.0012	0.0382	0	0	9	-40	-2	-15
ASC	DEASD_0048_001	Male	Affected	WB	1:46500523:G:A	1	46500523	G	A	CGG>CAG	ENSG00000086015	MAST2	5.44e-11	3	0.490979	synonymous	2	ENST00000361297.2,ENST00000372009.2	synonymous,synonymous	c.4182G>A,c.3612G>A	4182:gcG/gcA,3612:gcG/gcA	p.A1394=,p.A1204=	.	.	.	.	1.66e-05	1.2e-05	.,.	.,.	.,.	1	1	MAST2	0.0009	0	0	0	28	-24	2	30
ASC	DEASD_0426_001	Female	Affected	WB	1:46501219:A:G	1	46501219	A	G	CAC>CGC	ENSG00000086015	MAST2	5.44e-11	3	0.490979	synonymous	2	ENST00000361297.2,ENST00000372009.2	synonymous,synonymous	c.4878A>G,c.4308A>G	4878:gcA/gcG,4308:gcA/gcG	p.A1626=,p.A1436=	.	.	.	.	.	4.05e-06	.,.	.,.	.,.	1	1	MAST2	0.0007	0	0	0	-34	21	-34	-3
SPARK	SP0099287	Male	Affected	Saliva	1:46521471:G:C	1	46521471	G	C	AGG>ACG	ENSG00000117461	PIK3R3	1.41e-06	5	0.436717	missense	7	ENST00000262741.5,ENST00000340332.6,ENST00000354242.4,ENST00000372006.1,ENST00000420542.1,ENST00000423209.1,ENST00000540385.1	missense,intron,intron,missense,missense,intron,missense	c.937C>G,c.656+6130C>G,c.764+6130C>G,c.937C>G,c.937C>G,c.764+6130C>G,c.1075C>G	937:Ctt/Gtt,.,.,937:Ctt/Gtt,937:Ctt/Gtt,.,1075:Ctt/Gtt	p.L313V,.,.,p.L313V,p.L313V,.,p.L359V	0.138	0.136902	0.75038	.	.	.	.,.,.,.,.,.,.	.,.,.,.,.,.,.	.,.,.,.,.,.,.	0.932	0.943	PIK3R3	0	0	0.0003	0	46	24	1	-2
SPARK	SP0032141	Female	Affected	Saliva	1:46662467:C:T	1	46662467	C	T	CCG>CTG	ENSG00000085998	POMGNT1	1.68e-09	5	0.272414	missense	5	ENST00000371984.3,ENST00000371986.3,ENST00000371992.1,ENST00000396420.3,ENST00000535522.1	missense,missense,missense,missense,missense	c.290G>A,c.290G>A,c.290G>A,c.290G>A,c.224G>A	290:cGg/cAg,290:cGg/cAg,290:cGg/cAg,290:cGg/cAg,224:cGg/cAg	p.R97Q,p.R97Q,p.R97Q,p.R97Q,p.R75Q	0.054	0.298159	0.625796	22.9	8.24e-06	3.98e-06	.,.,.,.,.	.,.,.,.,.	.,.,.,.,.	1	1	POMGNT1	0.0012	0	0.0041	0	-2	42	-1	-37
ASC	NDAR_INVVZ672CVN_wes1	Male	Unaffected	WB	1:46685758:A:G	1	46685758	A	G	GAG>GGG	ENSG00000171357	LURAP1	0.220934	6	0.0650096	missense	1	ENST00000371980.3	missense	c.586A>G	586:Aga/Gga	p.R196G	0.055	0.274806	0.357102	.	.	.	.	.	.	1	1	LURAP1	0	0	0.0001	0	-34	15	-34	36
SPARK	SP0034664	Male	Affected	Saliva	1:46736340:A:C	1	46736340	A	C	CAT>CCT	ENSG00000085999	RAD54L	2.74e-13	5	0.0933145	missense	2	ENST00000371975.4,ENST00000442598.1	missense,missense	c.1052A>C,c.1052A>C	1052:cAt/cCt,1052:cAt/cCt	p.H351P,p.H351P	0.36	0.200312	0.487296	20.4	.	.	.,.	.,.	.,.	1	1	RAD54L	0.0013	0.001	0	0	38	-9	-9	-1
SPARK	SP0118854	Male	Affected	Saliva	1:46751036:T:C	1	46751036	T	C	ATT>ACT	ENSG00000132128	LRRC41	0.999805	0	0.24318	missense	1	ENST00000343304.6	missense	c.1493A>G	1493:aAt/aGt	p.N498S	0.326	0.895346	0.682645	21.9	.	.	.	.	.	1	1	LRRC41	0	0	0.0112	0.0419	1	33	1	-2
SSC	13813.p1	Female	Affected	Blood	1:46751327:C:T	1	46751327	C	T	GCG>GTG	ENSG00000132128	LRRC41	0.999805	0	0.24318	missense	1	ENST00000343304.6	missense	c.1202G>A	1202:cGc/cAc	p.R401H	0.189	1.47234	0.494224	24.4	1.65e-05	1.19e-05	.	.	.	1	1	LRRC41	0	0	0	0	-24	15	7	-36
SPARK	SP0031028	Male	Affected	Saliva	1:46871335:AG:A	1	46871335	AG	A	.	ENSG00000117480	FAAH	5.93e-07	5	0.155661	frameshift	1	ENST00000243167.8	frameshift	c.659del	655:Ggg/gg	p.G220Vfs*15	.	.	.	.	.	.	HC	.	.	1	1	FAAH	.	.	.	.	.	.	.	.
ASC	DEASD_0072_001	Male	Affected	WB	1:46977822:C:A	1	46977822	C	A	GCA>GAA	ENSG00000197587	DMBX1	0.915996	1	0.0868793	missense	2	ENST00000360032.3,ENST00000371956.4	missense,missense	c.790C>A,c.805C>A	790:Caa/Aaa,805:Caa/Aaa	p.Q264K,p.Q269K	0.641	1.26793	0.856235	24.9	.	.	.,.	.,.	.,.	1	1	DMBX1	0.0055	0	0	0	0	-3	35	12
SPARK	SP0044599	Male	Affected	Saliva	1:46978110:C:T	1	46978110	C	T	GCG>GTG	ENSG00000197587	DMBX1	0.915996	1	0.0868793	missense	2	ENST00000360032.3,ENST00000371956.4	missense,missense	c.1078C>T,c.1093C>T	1078:Cgg/Tgg,1093:Cgg/Tgg	p.R360W,p.R365W	0.808	1.14472	0.917553	34	.	3.99e-06	.,.	.,.	.,.	1	1	DMBX1	0	0	0	0	15	-25	-2	-27
SPARK	SP0107801	Male	Affected	Saliva	1:47028350:C:G	1	47028350	C	G	TCC>TGC	ENSG00000079277	MKNK1	0.000222399	5	0.211534	missense	5	ENST00000341183.5,ENST00000371944.4,ENST00000371945.4,ENST00000371946.4,ENST00000428112.2	missense,missense,missense,missense,missense	c.811G>C,c.526G>C,c.811G>C,c.934G>C,c.811G>C	811:Gac/Cac,526:Gac/Cac,811:Gac/Cac,934:Gac/Cac,811:Gac/Cac	p.D271H,p.D176H,p.D271H,p.D312H,p.D271H	0.244	1.00038	0.691897	29.6	.	.	.,.,.,.,.	.,.,.,.,.	.,.,.,.,.	0.987	0.9	MKNK1	0	0	0	0	21	-29	-29	31
SSC	13095.s1	Female	Unaffected	Blood	1:47075778:T:A	1	47075778	T	A	ATG>AAG	ENSG00000142961	MOB3C	0.034005	6	0.119598	missense	3	ENST00000271139.8,ENST00000319928.3,ENST00000371940.1	missense,missense,missense	c.673A>T,c.517A>T,c.586A>T	673:Atc/Ttc,517:Atc/Ttc,586:Atc/Ttc	p.I225F,p.I173F,p.I196F	0.889	0.981104	0.836653	23.4	.	.	.,.,.	.,.,.	.,.,.	1	1	MOB3C	0.0159	0	0.0001	0	1	-8	1	3
SPARK	SP0020574	Male	Unaffected	Saliva	1:47133933:C:A	1	47133933	C	A	ACC>AAC	ENSG00000123472	ATPAF1	0.236383	3	0.217876	missense	6	ENST00000329231.4,ENST00000371937.4,ENST00000532925.1,ENST00000542495.1,ENST00000574428.1,ENST00000576409.1	missense,missense,upstream_gene,upstream_gene,missense,missense	c.131G>T,c.62G>T,.,.,c.62G>T,c.131G>T	131:gGt/gTt,62:gGt/gTt,.,.,62:gGt/gTt,131:gGt/gTt	p.G44V,p.G21V,.,.,p.G21V,p.G44V	0.211	1.29578	0.940527	24.4	.	.	.,.,.,.,.,.	.,.,.,.,.,.	.,.,.,.,.,.	0.815	0.943	ATPAF1	0.0001	0	0.0073	0	7	0	8	-22
SPARK	SP0133878	Male	Affected	Saliva	1:47137638:C:T	1	47137638	C	T	CCT>CTT	ENSG00000186118	TEX38	.	9	0.0536269	missense	4	ENST00000334122.4,ENST00000415500.1,ENST00000564373.1,ENST00000569393.1	missense,5_prime_UTR,5_prime_UTR,missense	c.32C>T,c.-46C>T,c.-52C>T,c.194C>T	32:cCt/cTt,.,.,194:cCt/cTt	p.P11L,.,.,p.P65L	.	.	0.370056	25.4	.	.	.,.,.,.	.,.,.,.	.,.,.,.	1	0.719	TEX38	0.0001	0	0	0	-16	5	5	-50
SPARK	SP0031222	Female	Unaffected	Saliva	1:47157540:CCA:C	1	47157540	CCA	C	.	ENSG00000159658	EFCAB14	0.000132863	5	0.11921	frameshift	2	ENST00000371933.3,ENST00000544071.1	frameshift,frameshift	c.647_648del,c.647_648del	647-648:gTG/g,647-648:gTG/g	p.V216Gfs*2,p.V216Gfs*2	.	.	.	.	8.28e-06	3.99e-06	HC,HC	.,.	.,.	1	1	EFCAB14	.	.	.	.	.	.	.	.
SPARK	SP0110580	Male	Affected	Saliva	1:47279694:G:A	1	47279694	G	A	CGC>CAC	ENSG00000142973	CYP4B1	5.37e-10	6	.	missense	4	ENST00000271153.4,ENST00000371919.4,ENST00000371923.4,ENST00000452782.2	missense,missense,missense,missense	c.731G>A,c.689G>A,c.734G>A,c.245G>A	731:cGc/cAc,689:cGc/cAc,734:cGc/cAc,245:cGc/cAc	p.R244H,p.R230H,p.R245H,p.R82H	0.209	0.132177	0.333889	.	0.0001	8.76e-05	.,.,.,.	.,.,.,.	.,.,.,.	1	1	CYP4B1	0	0	0.0176	0.0014	-37	-40	22	41
ASC	07C69977	Male	Affected	CL	1:47398713:A:G	1	47398713	A	G	CAT>CGT	ENSG00000187048	CYP4A11	1.57e-15	8	.	missense	5	ENST00000310638.4,ENST00000371904.4,ENST00000371905.1,ENST00000457840.2,ENST00000462347.1	missense,missense,missense,downstream_gene,missense	c.1229T>C,c.1232T>C,c.1229T>C,.,c.935T>C	1229:aTg/aCg,1232:aTg/aCg,1229:aTg/aCg,.,935:aTg/aCg	p.M410T,p.M411T,p.M410T,.,p.M312T	0.117	0.0648658	0.229884	.	.	.	.,.,.,.,.	.,.,.,.,.	.,.,.,.,.	.	0.979	CYP4A11	0	0	0	0	6	7	-1	7
MSSNG	AU2131301	Male	Affected	Blood	1:47398713:A:G	1	47398713	A	G	CAT>CGT	ENSG00000187048	CYP4A11	1.57e-15	8	.	missense	5	ENST00000310638.4,ENST00000371904.4,ENST00000371905.1,ENST00000457840.2,ENST00000462347.1	missense,missense,missense,downstream_gene,missense	c.1229T>C,c.1232T>C,c.1229T>C,.,c.935T>C	1229:aTg/aCg,1232:aTg/aCg,1229:aTg/aCg,.,935:aTg/aCg	p.M410T,p.M411T,p.M410T,.,p.M312T	0.117	0.0648658	0.229884	.	.	.	.,.,.,.,.	.,.,.,.,.	.,.,.,.,.	.	0.979	CYP4A11	0	0	0	0	6	7	-1	7
ASC	160783	Male	Affected	WB	1:47400780:C:A	1	47400780	C	A	ACC>AAC	ENSG00000187048	CYP4A11	1.57e-15	8	.	missense	5	ENST00000310638.4,ENST00000371904.4,ENST00000371905.1,ENST00000457840.2,ENST00000462347.1	missense,missense,missense,intron,intron	c.682G>T,c.682G>T,c.682G>T,c.323+415G>T,c.635+415G>T	682:Gtt/Ttt,682:Gtt/Ttt,682:Gtt/Ttt,.,.	p.V228F,p.V228F,p.V228F,.,.	0.189	0.0750845	0.276997	.	.	3.98e-06	.,.,.,.,.	.,.,.,.,.	.,.,.,.,.	.	0.602	CYP4A11	0.258	0.1416	0.0001	0	-17	46	-11	24
ASC	228-07-108210	Male	Affected	WB	1:47402366:C:T	1	47402366	C	T	GCC>GTC	ENSG00000187048	CYP4A11	1.57e-15	8	.	synonymous	5	ENST00000310638.4,ENST00000371904.4,ENST00000371905.1,ENST00000457840.2,ENST00000462347.1	synonymous,synonymous,synonymous,synonymous,synonymous	c.480G>A,c.480G>A,c.480G>A,c.168G>A,c.480G>A	480:ggG/ggA,480:ggG/ggA,480:ggG/ggA,168:ggG/ggA,480:ggG/ggA	p.G160=,p.G160=,p.G160=,p.G56=,p.G160=	.	.	.	.	8.49e-06	4.01e-06	.,.,.,.,.	.,.,.,.,.	.,.,.,.,.	.	1	CYP4A11	0.0001	0	0.0009	0	11	-30	-15	6
SPARK	SP0004952	Male	Affected	Saliva	1:47427326:G:T	1	47427326	G	T	GGT>GTT	ENSG00000186377	CYP4X1	1.72e-06	6	0.235849	missense	1	ENST00000538609.1	missense	c.72G>T	72:agG/agT	p.R24S	0.027	.	.	.	.	.	.	.	.	0	0.048	.	.	.	.	.	.	.	.	.
MSSNG	5-0053-003	Male	Affected	Blood	1:47501571:G:A	1	47501571	G	A	CGC>CAC	ENSG00000186377	CYP4X1	1.72e-06	6	0.235849	missense	2	ENST00000371901.3,ENST00000538609.1	missense,missense	c.586G>A,c.583G>A	586:Gct/Act,583:Gct/Act	p.A196T,p.A195T	0.387	0.290793	0.299317	21.8	2.48e-05	2.79e-05	.,.	.,.	.,.	1	1	CYP4X1	0.0002	0	0	0.0008	8	12	-49	34
SPARK	SP0087994	Male	Affected	Saliva	1:47512163:C:T	1	47512163	C	T	ACA>ATA	ENSG00000186377	CYP4X1	1.72e-06	6	0.235849	synonymous	2	ENST00000371901.3,ENST00000538609.1	synonymous,synonymous	c.1098C>T,c.1095C>T	1098:taC/taT,1095:taC/taT	p.Y366=,p.Y365=	.	.	.	.	.	.	.,.	.,.	.,.	1	1	CYP4X1	0	0.1426	0	0	19	-24	-24	-14
SSC	13487.p1	Male	Affected	Blood	1:47534295:T:C	1	47534295	T	C	TTT>TCT	ENSG00000186160	CYP4Z1	5.28e-06	7	0.0608942	missense	1	ENST00000334194.3	missense	c.179T>C	179:tTt/tCt	p.F60S	0.374	0.347444	0.589113	20.6	8.31e-06	1.59e-05	.	.	.	1	1	CYP4Z1	0	0.0609	0	0	-15	-1	22	-1
SSC	14400.p1	Male	Affected	Blood	1:47606476:C:T	1	47606476	C	T	ACG>ATG	ENSG00000162365	CYP4A22	1.42e-08	9	.	missense	3	ENST00000294337.3,ENST00000371890.3,ENST00000371891.3	missense,missense,missense	c.220C>T,c.220C>T,c.220C>T	220:Cgg/Tgg,220:Cgg/Tgg,220:Cgg/Tgg	p.R74W,p.R74W,p.R74W	0.118	0.0645619	0.242561	.	0.0003	0.0003	.,.,.	.,.,.	.,.,.	1	1	CYP4A22	0	0.0527	0	0	-36	-24	-24	14
[truncated: 29,958 more rows]

## Sheet: Description
Table Description:	Supplementary Data 1 - Annotated de novo coding variants in ASD discovery cohorts
Column Description:
Cohort	Cohort of the sample
IID	Sample ID
Sex	Sex assigned at birth
Pheno	ASD affection status
DNASource	Source of DNA
VarID	Variant ID in format "Chrom Position Ref Alt" (hg19)
[truncated: 15 more rows]
