# Supplementary material for: Integrating de novo and inherited variants in 42,607 autism cases identifies mutations in new moderate-risk genes
Source: Nat Genet. 2022 Aug 18;54(9):1305–19. doi: 10.1038/s41588-022-01148-2 (PMC9470534; doi:10.1038/s41588-022-01148-2)
Supplement: Supplementary file 6 — Annotated de novo coding variants identified in the SPARK replication cohort. [file 41588_2022_1148_MOESM6_ESM.xlsx]

## Sheet: SupplementaryData2_ASD_Rep_DNVs
Cohort	IID	Sex	Pheno	VarID	Chrom	Position	Ref	Alt	Context	GeneID	HGNC	ExACpLI	LOEUFbin	Arisk	GeneEff	TransCount	TransIDs	TransEffs	cDNAChg	CodonChg	AAChg	REVEL	MPC	PrimateAI	CADD13	ExAC_ALL	gnomADexome_ALL	LoF	LoF_filter	LoF_flags	pExt_GTExBrain	pExt_HBDR	HGNCv24	DS_AG	DS_AL	DS_DG	DS_DL	DP_AG	DP_AL	DP_DG	DP_DL
SPARK	SP0018861	Male	Affected	1:2235389:G:C	1	2235389	G	C	CGG>CCG	ENSG00000157933	SKI	0.981402	0	0.266595	missense	1	ENST00000378536.4	missense	c.1322G>C	1322:cGg/cCg	p.R441P	0.449	0.792298	0.691979	26.3	.	.	.	.	.	1	1	SKI	0.0274	0	0.0001	0	32	-43	-38	1
SPARK	SP0352840	Female	Affected	1:2235390:GGCCCCCGA:G	1	2235390	GGCCCCCGA	G	.	ENSG00000157933	SKI	0.981402	0	0.266595	frameshift	1	ENST00000378536.4	frameshift	c.1327_1334del	1324-1331:GCCCCCGAg/g	p.P443Sfs*42	.	.	.	.	.	.	HC	.	.	1	1	SKI	.	.	.	.	.	.	.	.
SPARK	SP0226978	Male	Affected	1:7151428:C:G	1	7151428	C	G	ACA>AGA	ENSG00000171735	CAMTA1	1	0	0.563268	missense	2	ENST00000303635.7,ENST00000439411.2	missense,missense	c.299C>G,c.299C>G	299:aCa/aGa,299:aCa/aGa	p.T100R,p.T100R	0.344	0.596234	0.897614	23.8	.	.	.,.	.,.	.,.	0.333	0.371	CAMTA1	0	0	0	0.0267	1	-1	-1	3
SPARK	SP0219232	Male	Affected	1:7723716:C:T	1	7723716	C	T	CCG>CTG	ENSG00000171735	CAMTA1	1	0	0.563268	missense	2	ENST00000303635.7,ENST00000439411.2	missense,missense	c.1109C>T,c.1109C>T	1109:cCg/cTg,1109:cCg/cTg	p.P370L,p.P370L	0.232	1.40166	0.778752	28.6	2.47e-05	1.59e-05	.,.	.,.	.,.	0.333	0.371	CAMTA1	0	0	0	0	16	-17	38	29
SPARK	SP0253708	Male	Affected	1:9795963:C:G	1	9795963	C	G	TCT>TGT	ENSG00000171603	CLSTN1	0.844214	1	0.802154	missense	3	ENST00000361311.4,ENST00000377288.3,ENST00000377298.4	missense,missense,missense	c.1684G>C,c.1657G>C,c.1714G>C	1684:Gac/Cac,1657:Gac/Cac,1714:Gac/Cac	p.D562H,p.D553H,p.D572H	0.113	0.632109	0.3453	23.6	.	.	.,.,.	.,.,.	.,.,.	1	1	CLSTN1	0	0	0.0004	0.001	-21	27	10	-20
SPARK	SP0192287	Male	Affected	1:9801265:C:T	1	9801265	C	T	ACT>ATT	ENSG00000171603	CLSTN1	0.844214	1	0.802154	missense	3	ENST00000361311.4,ENST00000377288.3,ENST00000377298.4	missense,missense,missense	c.1376G>A,c.1406G>A,c.1406G>A	1376:aGt/aAt,1406:aGt/aAt,1406:aGt/aAt	p.S459N,p.S469N,p.S469N	0.051	0.257544	0.345372	.	.	.	.,.,.	.,.,.	.,.,.	1	1	CLSTN1	0.0006	0	0.0002	0	9	-1	-1	50
SPARK	SP0151003	Female	Affected	1:24131019:G:C	1	24131019	G	C	AGA>ACA	ENSG00000117305	HMGCL	0.00256253	6	0.263222	splice_region	3	ENST00000374483.4,ENST00000374490.3,ENST00000436439.2	splice_region,splice_region,splice_region	c.676-4C>G,c.751-4C>G,c.538-4C>G	.,.,.	.,.,.	.	.	.	.	.	.	.,.,.	.,.,.	.,.,.	1	1	HMGCL	0.053	0.0069	0	0	-38	-4	5	-9
SPARK	SP0254067	Male	Affected	1:33746025:C:T	1	33746025	C	T	TCG>TTG	ENSG00000160094	ZNF362	0.928286	1	0.454157	missense	2	ENST00000373428.5,ENST00000539719.1	missense,missense	c.650C>T,c.650C>T	650:tCg/tTg,650:tCg/tTg	p.S217L,p.S217L	0.183	1.687	0.808676	25.3	2.55e-05	8.47e-06	.,.	.,.	.,.	1	1	ZNF362	0	0	0.0019	0	8	2	-40	27
SPARK	SP0234797	Male	Affected	1:36411298:G:C	1	36411298	G	C	CGC>CCC	ENSG00000126070	AGO3	0.999999	0	0.147894	missense	4	ENST00000246314.6,ENST00000324350.5,ENST00000373191.4,ENST00000397828.2	5_prime_UTR,missense,missense,missense	c.-420G>C,c.25G>C,c.25G>C,c.25G>C	.,25:Gct/Cct,25:Gct/Cct,25:Gct/Cct	.,p.A9P,p.A9P,p.A9P	0.099	0.769441	0.409011	.	.	.	.,.,.,.	.,.,.,.	.,.,.,.	1	0.988	AGO3	0	0	0	0	-4	-5	-38	23
SPARK	SP0211301	Male	Affected	1:36474338:C:T	1	36474338	C	T	CCG>CTG	ENSG00000126070	AGO3	0.999999	0	0.147894	missense	2	ENST00000246314.6,ENST00000373191.4	missense,missense	c.139C>T,c.841C>T	139:Cgt/Tgt,841:Cgt/Tgt	p.R47C,p.R281C	0.437	2.11663	0.945028	28.3	.	.	.,.	.,.	.,.	0.889	0.863	AGO3	0.0004	0	0.0002	0.0064	-39	-47	6	40
SPARK	SP0100405	Female	Unaffected	1:39802294:G:A	1	39802294	G	A	GGT>GAT	ENSG00000127603	MACF1	1	0	0.72272	missense	8	ENST00000289893.4,ENST00000317713.7,ENST00000361689.2,ENST00000372915.3,ENST00000539005.1,ENST00000545844.1,ENST00000564288.1,ENST00000567887.1	missense,intron,intron,missense,intron,intron,missense,missense	c.5354G>A,c.4629+9269G>A,c.4629+9269G>A,c.10049G>A,c.4629+9269G>A,c.4629+9269G>A,c.10034G>A,c.10145G>A	5354:gGt/gAt,.,.,10049:gGt/gAt,.,.,10034:gGt/gAt,10145:gGt/gAt	p.G1785D,.,.,p.G3350D,.,.,p.G3345D,p.G3382D	0.046	.	.	.	8.55e-06	.	.,.,.,.,.,.,.,.	.,.,.,.,.,.,.,.	.,.,.,.,.,.,.,.	0.206	0.159	MACF1	0	0	0	0	-15	31	31	38
SPARK	SP0134329	Female	Affected	1:39846048:A:C	1	39846048	A	C	TAA>TCA	ENSG00000127603	MACF1	1	0	0.72272	splice_region	8	ENST00000289893.4,ENST00000317713.7,ENST00000361689.2,ENST00000372915.3,ENST00000539005.1,ENST00000545844.1,ENST00000564288.1,ENST00000567887.1	splice_region,splice_region,splice_region,splice_region,splice_region,splice_region,splice_region,splice_region	c.8968+3A>C,c.7462+3A>C,c.7462+3A>C,c.13663+3A>C,c.7399+3A>C,c.7462+3A>C,c.13648+3A>C,c.13759+3A>C	.,.,.,.,.,.,.,.	.,.,.,.,.,.,.,.	.	.	.	.	.	.	OS,OS,OS,OS,OS,OS,OS,OS	.,.,.,.,.,.,.,.	.,.,.,.,.,.,.,.	0.71	0.838	MACF1	0	0	0.0405	0.5746	-3	-39	47	-3
SPARK	SP0242932	Male	Affected	1:39854001:C:T	1	39854001	C	T	CCG>CTG	ENSG00000127603	MACF1	1	0	0.72272	missense	8	ENST00000289893.4,ENST00000317713.7,ENST00000361689.2,ENST00000372915.3,ENST00000539005.1,ENST00000545844.1,ENST00000564288.1,ENST00000567887.1	missense,missense,missense,missense,missense,missense,missense,missense	c.10807C>T,c.9301C>T,c.9301C>T,c.15502C>T,c.9238C>T,c.9301C>T,c.15487C>T,c.15598C>T	10807:Cgg/Tgg,9301:Cgg/Tgg,9301:Cgg/Tgg,15502:Cgg/Tgg,9238:Cgg/Tgg,9301:Cgg/Tgg,15487:Cgg/Tgg,15598:Cgg/Tgg	p.R3603W,p.R3101W,p.R3101W,p.R5168W,p.R3080W,p.R3101W,p.R5163W,p.R5200W	0.08	0.177468	0.286986	21.7	3.3e-05	1.59e-05	.,.,.,.,.,.,.,.	.,.,.,.,.,.,.,.	.,.,.,.,.,.,.,.	0.71	0.838	MACF1	0	0	0	0	24	43	37	-4
SPARK	SP0236625	Male	Affected	1:39895664:T:G	1	39895664	T	G	GTG>GGG	ENSG00000127603	MACF1	1	0	0.72272	missense	8	ENST00000289893.4,ENST00000317713.7,ENST00000361689.2,ENST00000372915.3,ENST00000539005.1,ENST00000545844.1,ENST00000564288.1,ENST00000567887.1	missense,missense,missense,missense,missense,missense,missense,missense	c.12374T>G,c.10868T>G,c.10868T>G,c.16742T>G,c.10478T>G,c.10868T>G,c.17054T>G,c.17165T>G	12374:gTg/gGg,10868:gTg/gGg,10868:gTg/gGg,16742:gTg/gGg,10478:gTg/gGg,10868:gTg/gGg,17054:gTg/gGg,17165:gTg/gGg	p.V4125G,p.V3623G,p.V3623G,p.V5581G,p.V3493G,p.V3623G,p.V5685G,p.V5722G	0.3	0.648416	0.39056	26	.	.	.,.,.,.,.,.,.,.	.,.,.,.,.,.,.,.	.,.,.,.,.,.,.,.	0.71	0.838	MACF1	0.0008	0	0	0	42	-1	-39	-2
SPARK	SP0235146	Female	Unaffected	1:39898777:C:T	1	39898777	C	T	CCG>CTG	ENSG00000127603	MACF1	1	0	0.72272	missense	8	ENST00000289893.4,ENST00000317713.7,ENST00000361689.2,ENST00000372915.3,ENST00000539005.1,ENST00000545844.1,ENST00000564288.1,ENST00000567887.1	missense,missense,missense,missense,missense,missense,missense,missense	c.12835C>T,c.11329C>T,c.11329C>T,c.17203C>T,c.10939C>T,c.11329C>T,c.17515C>T,c.17626C>T	12835:Cgt/Tgt,11329:Cgt/Tgt,11329:Cgt/Tgt,17203:Cgt/Tgt,10939:Cgt/Tgt,11329:Cgt/Tgt,17515:Cgt/Tgt,17626:Cgt/Tgt	p.R4279C,p.R3777C,p.R3777C,p.R5735C,p.R3647C,p.R3777C,p.R5839C,p.R5876C	0.273	0.826352	0.555728	31	1.66e-05	8e-06	.,.,.,.,.,.,.,.	.,.,.,.,.,.,.,.	.,.,.,.,.,.,.,.	0.71	0.838	MACF1	0	0	0.0001	0.0013	-35	-26	0	50
SPARK	SP0365511	Male	Affected	1:39916774:C:T	1	39916774	C	T	GCT>GTT	ENSG00000127603	MACF1	1	0	0.72272	missense	8	ENST00000289893.4,ENST00000317713.7,ENST00000361689.2,ENST00000372915.3,ENST00000539005.1,ENST00000545844.1,ENST00000564288.1,ENST00000567887.1	missense,missense,missense,missense,missense,missense,missense,missense	c.15638C>T,c.14132C>T,c.14132C>T,c.20006C>T,c.13742C>T,c.14132C>T,c.20309C>T,c.20420C>T	15638:gCt/gTt,14132:gCt/gTt,14132:gCt/gTt,20006:gCt/gTt,13742:gCt/gTt,14132:gCt/gTt,20309:gCt/gTt,20420:gCt/gTt	p.A5213V,p.A4711V,p.A4711V,p.A6669V,p.A4581V,p.A4711V,p.A6770V,p.A6807V	0.544	1.58226	0.807841	32	.	.	.,.,.,.,.,.,.,.	.,.,.,.,.,.,.,.	.,.,.,.,.,.,.,.	0.71	0.838	MACF1	0.3017	0.3093	0	0	8	-50	7	-16
SPARK	SP0142211	Female	Affected	1:44083221:A:G	1	44083221	A	G	CAT>CGT	ENSG00000142949	PTPRF	0.999998	0	0.483297	missense	5	ENST00000359947.4,ENST00000372413.3,ENST00000372414.3,ENST00000422171.2,ENST00000438120.1	missense,missense,missense,missense,missense	c.4177A>G,c.4150A>G,c.4177A>G,c.2254A>G,c.4150A>G	4177:Atc/Gtc,4150:Atc/Gtc,4177:Atc/Gtc,2254:Atc/Gtc,4150:Atc/Gtc	p.I1393V,p.I1384V,p.I1393V,p.I752V,p.I1384V	0.177	0.250635	0.696261	.	.	.	.,.,.,.,.	.,.,.,.,.	.,.,.,.,.	1	1	PTPRF	0	0	0.0001	0	-9	8	15	9
SPARK	SP0167864	Female	Unaffected	1:65852599:G:A	1	65852599	G	A	CGG>CAG	ENSG00000116675	DNAJC6	0.999188	0	0.528718	missense	3	ENST00000263441.7,ENST00000371069.4,ENST00000395325.3	missense,missense,missense	c.890G>A,c.1100G>A,c.929G>A	890:cGg/cAg,1100:cGg/cAg,929:cGg/cAg	p.R297Q,p.R367Q,p.R310Q	0.807	0.948143	0.590687	35	1.65e-05	1.2e-05	.,.,.	.,.,.	.,.,.	1	1	DNAJC6	0	0	0.0001	0.0001	2	-48	-30	13
SPARK	SP0238882	Male	Affected	1:87195786:GT:G	1	87195786	GT	G	.	ENSG00000097033	SH3GLB1	0.730421	0	0.58485	frameshift	3	ENST00000370558.4,ENST00000482504.1,ENST00000535010.1	intron,frameshift,intron	c.571-4498del,c.626del,c.271-4498del	.,626:gTg/gg,.	.,p.V209Gfs*8,.	.	.	.	.	.	.	.,HC,.	.,.,.	.,.,.	0.172	0.232	.	.	.	.	.	.	.	.	.
SPARK	SP0143247	Male	Affected	1:115261317:G:A	1	115261317	G	A	CGA>CAA	ENSG00000009307	CSDE1	0.999952	0	0.527088	missense	7	ENST00000261443.5,ENST00000339438.6,ENST00000358528.4,ENST00000369530.1,ENST00000438362.2,ENST00000530886.1,ENST00000534699.1	missense,missense,missense,missense,missense,missense,missense	c.2173C>T,c.2173C>T,c.2266C>T,c.2311C>T,c.2404C>T,c.1876C>T,c.2266C>T	2173:Cgc/Tgc,2173:Cgc/Tgc,2266:Cgc/Tgc,2311:Cgc/Tgc,2404:Cgc/Tgc,1876:Cgc/Tgc,2266:Cgc/Tgc	p.R725C,p.R725C,p.R756C,p.R771C,p.R802C,p.R626C,p.R756C	0.409	1.99652	0.837627	32	.	.	.,.,.,.,.,.,.	.,.,.,.,.,.,.	.,.,.,.,.,.,.	1	1	CSDE1	0.0014	0	0.0014	0	45	36	11	-47
SPARK	SP0110894	Male	Unaffected	1:115263263:T:C	1	115263263	T	C	CTC>CCC	ENSG00000009307	CSDE1	0.999952	0	0.527088	missense	7	ENST00000261443.5,ENST00000339438.6,ENST00000358528.4,ENST00000369530.1,ENST00000438362.2,ENST00000530886.1,ENST00000534699.1	missense,missense,missense,missense,missense,missense,missense	c.1856A>G,c.1856A>G,c.1949A>G,c.1994A>G,c.2087A>G,c.1559A>G,c.1949A>G	1856:gAg/gGg,1856:gAg/gGg,1949:gAg/gGg,1994:gAg/gGg,2087:gAg/gGg,1559:gAg/gGg,1949:gAg/gGg	p.E619G,p.E619G,p.E650G,p.E665G,p.E696G,p.E520G,p.E650G	0.655	0.958965	0.736	24.3	.	.	.,.,.,.,.,.,.	.,.,.,.,.,.,.	.,.,.,.,.,.,.	1	1	CSDE1	0.0002	0	0	0	3	7	2	-18
SPARK	SP0330037	Male	Affected	1:115269636:C:T	1	115269636	C	T	TCC>TTC	ENSG00000009307	CSDE1	0.999952	0	0.527088	missense	7	ENST00000261443.5,ENST00000339438.6,ENST00000358528.4,ENST00000369530.1,ENST00000438362.2,ENST00000530886.1,ENST00000534699.1	missense,missense,missense,missense,missense,missense,missense	c.1339G>A,c.1339G>A,c.1432G>A,c.1477G>A,c.1570G>A,c.1042G>A,c.1432G>A	1339:Gaa/Aaa,1339:Gaa/Aaa,1432:Gaa/Aaa,1477:Gaa/Aaa,1570:Gaa/Aaa,1042:Gaa/Aaa,1432:Gaa/Aaa	p.E447K,p.E447K,p.E478K,p.E493K,p.E524K,p.E348K,p.E478K	0.144	0.781495	0.633888	23.9	.	.	.,.,.,.,.,.,.	.,.,.,.,.,.,.	.,.,.,.,.,.,.	1	1	CSDE1	0.0009	0	0.0018	0.0026	-25	11	-27	-32
SPARK	SP0129054	Female	Affected	1:115269639:C:G	1	115269639	C	G	ACA>AGA	ENSG00000009307	CSDE1	0.999952	0	0.527088	missense	7	ENST00000261443.5,ENST00000339438.6,ENST00000358528.4,ENST00000369530.1,ENST00000438362.2,ENST00000530886.1,ENST00000534699.1	missense,missense,missense,missense,missense,missense,missense	c.1336G>C,c.1336G>C,c.1429G>C,c.1474G>C,c.1567G>C,c.1039G>C,c.1429G>C	1336:Gtg/Ctg,1336:Gtg/Ctg,1429:Gtg/Ctg,1474:Gtg/Ctg,1567:Gtg/Ctg,1039:Gtg/Ctg,1429:Gtg/Ctg	p.V446L,p.V446L,p.V477L,p.V492L,p.V523L,p.V347L,p.V477L	0.123	0.664779	0.544286	.	.	.	.,.,.,.,.,.,.	.,.,.,.,.,.,.	.,.,.,.,.,.,.	1	1	CSDE1	0.0002	0	0.0009	0.0004	-28	8	-30	-35
SPARK	SP0346772	Female	Unaffected	1:115276746:A:C	1	115276746	A	C	CAA>CCA	ENSG00000009307	CSDE1	0.999952	0	0.527088	splice_region	7	ENST00000261443.5,ENST00000339438.6,ENST00000358528.4,ENST00000369530.1,ENST00000438362.2,ENST00000530886.1,ENST00000534699.1	splice_region,splice_region,splice_region,splice_region,splice_region,splice_region,splice_region	c.490-8T>G,c.490-8T>G,c.583-8T>G,c.628-8T>G,c.721-8T>G,c.193-8T>G,c.583-8T>G	.,.,.,.,.,.,.	.,.,.,.,.,.,.	.	.	.	.	.	.	.,.,.,.,.,.,.	.,.,.,.,.,.,.	.,.,.,.,.,.,.	1	1	CSDE1	0.0002	0	0	0	-2	-11	-8	-32
SPARK	SP0200117	Female	Affected	1:151377456:G:GA	1	151377456	G	GA	.	ENSG00000143442	POGZ	0.999999	0	0.748426	frameshift	8	ENST00000271715.2,ENST00000361398.3,ENST00000368863.2,ENST00000392723.1,ENST00000409503.1,ENST00000491586.1,ENST00000531094.1,ENST00000540984.1	frameshift,frameshift,frameshift,frameshift,frameshift,frameshift,frameshift,frameshift	c.4054dup,c.3895dup,c.3769dup,c.3895dup,c.4027dup,c.3922dup,c.3868dup,c.2140dup	4054-4055:tcc/tTcc,3895-3896:tcc/tTcc,3769-3770:tcc/tTcc,3895-3896:tcc/tTcc,4027-4028:tcc/tTcc,3922-3923:tcc/tTcc,3868-3869:tcc/tTcc,2140-2141:tcc/tTcc	p.S1352Ffs*14,p.S1299Ffs*14,p.S1257Ffs*14,p.S1299Ffs*14,p.S1343Ffs*14,p.S1308Ffs*14,p.S1290Ffs*14,p.S714Ffs*14	.	.	.	.	.	.	HC,HC,HC,HC,HC,HC,HC,HC	.,.,.,.,.,.,.,.	.,.,.,.,.,.,.,.	1	1	POGZ	.	.	.	.	.	.	.	.
SPARK	SP0165881	Female	Affected	1:151377710:GCATACATCT:G	1	151377710	GCATACATCT	G	.	ENSG00000143442	POGZ	0.999999	0	0.748426	inframe_deletion	8	ENST00000271715.2,ENST00000361398.3,ENST00000368863.2,ENST00000392723.1,ENST00000409503.1,ENST00000491586.1,ENST00000531094.1,ENST00000540984.1	inframe_deletion,inframe_deletion,inframe_deletion,inframe_deletion,inframe_deletion,inframe_deletion,inframe_deletion,inframe_deletion	c.3792_3800del,c.3633_3641del,c.3507_3515del,c.3633_3641del,c.3765_3773del,c.3660_3668del,c.3606_3614del,c.1878_1886del	3792-3800:ttAGATGTATGc/ttc,3633-3641:ttAGATGTATGc/ttc,3507-3515:ttAGATGTATGc/ttc,3633-3641:ttAGATGTATGc/ttc,3765-3773:ttAGATGTATGc/ttc,3660-3668:ttAGATGTATGc/ttc,3606-3614:ttAGATGTATGc/ttc,1878-1886:ttAGATGTATGc/ttc	p.L1264_C1267delinsF,p.L1211_C1214delinsF,p.L1169_C1172delinsF,p.L1211_C1214delinsF,p.L1255_C1258delinsF,p.L1220_C1223delinsF,p.L1202_C1205delinsF,p.L626_C629delinsF	.	.	.	.	.	.	.,.,.,.,.,.,.,.	.,.,.,.,.,.,.,.	.,.,.,.,.,.,.,.	1	1	POGZ	.	.	.	.	.	.	.	.
SPARK	SP0130372	Female	Unaffected	1:151378200:AAG:A	1	151378200	AAG	A	.	ENSG00000143442	POGZ	0.999999	0	0.748426	frameshift	8	ENST00000271715.2,ENST00000361398.3,ENST00000368863.2,ENST00000392723.1,ENST00000409503.1,ENST00000491586.1,ENST00000531094.1,ENST00000540984.1	frameshift,frameshift,frameshift,frameshift,frameshift,frameshift,frameshift,frameshift	c.3309_3310del,c.3150_3151del,c.3024_3025del,c.3150_3151del,c.3282_3283del,c.3177_3178del,c.3123_3124del,c.1395_1396del	3309-3310:ctCTtc/cttc,3150-3151:ctCTtc/cttc,3024-3025:ctCTtc/cttc,3150-3151:ctCTtc/cttc,3282-3283:ctCTtc/cttc,3177-3178:ctCTtc/cttc,3123-3124:ctCTtc/cttc,1395-1396:ctCTtc/cttc	p.F1104Hfs*2,p.F1051Hfs*2,p.F1009Hfs*2,p.F1051Hfs*2,p.F1095Hfs*2,p.F1060Hfs*2,p.F1042Hfs*2,p.F466Hfs*2	.	.	.	.	.	.	HC,HC,HC,HC,HC,HC,HC,HC	.,.,.,.,.,.,.,.	.,.,.,.,.,.,.,.	1	1	POGZ	.	.	.	.	.	.	.	.
SPARK	SP0156911	Male	Affected	1:151378489:G:A	1	151378489	G	A	CGA>CAA	ENSG00000143442	POGZ	0.999999	0	0.748426	stop_gained	8	ENST00000271715.2,ENST00000361398.3,ENST00000368863.2,ENST00000392723.1,ENST00000409503.1,ENST00000491586.1,ENST00000531094.1,ENST00000540984.1	stop_gained,stop_gained,stop_gained,stop_gained,stop_gained,stop_gained,stop_gained,stop_gained	c.3022C>T,c.2863C>T,c.2737C>T,c.2863C>T,c.2995C>T,c.2890C>T,c.2836C>T,c.1108C>T	3022:Cga/Tga,2863:Cga/Tga,2737:Cga/Tga,2863:Cga/Tga,2995:Cga/Tga,2890:Cga/Tga,2836:Cga/Tga,1108:Cga/Tga	p.R1008*,p.R955*,p.R913*,p.R955*,p.R999*,p.R964*,p.R946*,p.R370*	.	.	.	39	.	.	HC,HC,HC,HC,HC,HC,HC,HC	.,.,.,.,.,.,.,.	.,.,.,.,.,.,.,.	1	1	POGZ	0.0005	0	0	0	-12	21	18	-11
SPARK	SP0252587	Male	Affected	1:155449146:G:A	1	155449146	G	A	CGA>CAA	ENSG00000116539	ASH1L	1	0	0.826436	missense	3	ENST00000368346.3,ENST00000392403.3,ENST00000548830.1	missense,missense,downstream_gene	c.3515C>T,c.3515C>T,.	3515:tCg/tTg,3515:tCg/tTg,.	p.S1172L,p.S1172L,.	0.431	0.755352	0.69078	28.4	1.65e-05	1.99e-05	.,.,.	.,.,.	.,.,.	1	0.991	ASH1L	0	0	0	0	-10	-50	-3	-50
SPARK	SP0150750	Male	Affected	1:164769127:G:A	1	164769127	G	A	GGT>GAT	ENSG00000185630	PBX1	0.910582	0	0.629993	splice_donor	7	ENST00000367897.1,ENST00000401534.1,ENST00000420696.2,ENST00000540236.1,ENST00000540246.1,ENST00000559240.1,ENST00000560641.1	splice_donor,splice_donor,splice_donor,splice_donor,splice_donor,splice_donor,splice_donor	c.701+1G>A,c.701+1G>A,c.701+1G>A,c.701+1G>A,c.386+1G>A,c.701+1G>A,c.386+1G>A	.,.,.,.,.,.,.	.,.,.,.,.,.,.	.	.	.	26.1	.	.	HC,HC,HC,HC,HC,HC,HC	.,.,.,.,.,.,.	.,.,.,.,.,.,.	0.961	0.918	PBX1	0	0	0.0331	0.9982	-36	-1	-36	-1
SPARK	SP0122761	Male	Affected	1:176863865:T:C	1	176863865	T	C	ATG>ACG	ENSG00000152092	ASTN1	0.999416	0	0.371403	missense	4	ENST00000361833.2,ENST00000367654.3,ENST00000367657.3,ENST00000424564.2	missense,missense,missense,missense	c.2773A>G,c.2797A>G,c.2773A>G,c.2773A>G	2773:Atg/Gtg,2797:Atg/Gtg,2773:Atg/Gtg,2773:Atg/Gtg	p.M925V,p.M933V,p.M925V,p.M925V	0.091	0.236902	0.546234	.	6.59e-05	5.17e-05	.,.,.,.	.,.,.,.	.,.,.,.	1	1	ASTN1	0.0002	0	0.0001	0	25	0	5	-32
SPARK	SP0122763	Female	Unaffected	1:176863865:T:C	1	176863865	T	C	ATG>ACG	ENSG00000152092	ASTN1	0.999416	0	0.371403	missense	4	ENST00000361833.2,ENST00000367654.3,ENST00000367657.3,ENST00000424564.2	missense,missense,missense,missense	c.2773A>G,c.2797A>G,c.2773A>G,c.2773A>G	2773:Atg/Gtg,2797:Atg/Gtg,2773:Atg/Gtg,2773:Atg/Gtg	p.M925V,p.M933V,p.M925V,p.M925V	0.091	0.236902	0.546234	.	6.59e-05	5.17e-05	.,.,.,.	.,.,.,.	.,.,.,.	1	1	ASTN1	0.0002	0	0.0001	0	25	0	5	-32
SPARK	SP0364029	Male	Affected	1:181680101:A:AAG	1	181680101	A	AAG	.	ENSG00000198216	CACNA1E	1	0	0.760844	frameshift	7	ENST00000357570.5,ENST00000358338.5,ENST00000360108.3,ENST00000367567.4,ENST00000367570.1,ENST00000367573.2,ENST00000526775.1	frameshift,frameshift,frameshift,5_prime_UTR,frameshift,frameshift,frameshift	c.933_934dup,c.933_934dup,c.1080_1081dup,c.-100_-99dup,c.1080_1081dup,c.1080_1081dup,c.1080_1081dup	920-921:aaa/aaAGa,920-921:aaa/aaAGa,1067-1068:aaa/aaAGa,.,1067-1068:aaa/aaAGa,1067-1068:aaa/aaAGa,1067-1068:aaa/aaAGa	p.V312Efs*9,p.V312Efs*9,p.V361Efs*9,.,p.V361Efs*9,p.V361Efs*9,p.V361Efs*9	.	.	.	.	4.32e-05	9.13e-06	HC,HC,HC,.,HC,HC,HC	.,.,.,.,.,.,.	.,.,.,.,.,.,.	1	0.999	CACNA1E	.	.	.	.	.	.	.	.
SPARK	SP0102818	Male	Affected	1:181680101:A:AAG	1	181680101	A	AAG	.	ENSG00000198216	CACNA1E	1	0	0.760844	frameshift	7	ENST00000357570.5,ENST00000358338.5,ENST00000360108.3,ENST00000367567.4,ENST00000367570.1,ENST00000367573.2,ENST00000526775.1	frameshift,frameshift,frameshift,5_prime_UTR,frameshift,frameshift,frameshift	c.933_934dup,c.933_934dup,c.1080_1081dup,c.-100_-99dup,c.1080_1081dup,c.1080_1081dup,c.1080_1081dup	920-921:aaa/aaAGa,920-921:aaa/aaAGa,1067-1068:aaa/aaAGa,.,1067-1068:aaa/aaAGa,1067-1068:aaa/aaAGa,1067-1068:aaa/aaAGa	p.V312Efs*9,p.V312Efs*9,p.V361Efs*9,.,p.V361Efs*9,p.V361Efs*9,p.V361Efs*9	.	.	.	.	4.32e-05	9.13e-06	HC,HC,HC,.,HC,HC,HC	.,.,.,.,.,.,.	.,.,.,.,.,.,.	1	0.999	CACNA1E	.	.	.	.	.	.	.	.
SPARK	SP0152483	Male	Affected	1:181725228:C:T	1	181725228	C	T	TCA>TTA	ENSG00000198216	CACNA1E	1	0	0.760844	stop_gained	7	ENST00000357570.5,ENST00000358338.5,ENST00000360108.3,ENST00000367567.4,ENST00000367570.1,ENST00000367573.2,ENST00000526775.1	stop_gained,stop_gained,stop_gained,stop_gained,stop_gained,stop_gained,stop_gained	c.3979C>T,c.3922C>T,c.4069C>T,c.2947C>T,c.4126C>T,c.4126C>T,c.4069C>T	3979:Caa/Taa,3922:Caa/Taa,4069:Caa/Taa,2947:Caa/Taa,4126:Caa/Taa,4126:Caa/Taa,4069:Caa/Taa	p.Q1327*,p.Q1308*,p.Q1357*,p.Q983*,p.Q1376*,p.Q1376*,p.Q1357*	.	.	.	45	.	.	HC,HC,HC,HC,HC,HC,HC	.,.,.,.,.,.,.	.,.,.,.,.,.,.	1	1	CACNA1E	0	0	0.0002	0.0506	43	-14	0	1
SPARK	SP0247933	Male	Affected	1:181765942:G:A	1	181765942	G	A	CGC>CAC	ENSG00000198216	CACNA1E	1	0	0.760844	missense	7	ENST00000357570.5,ENST00000358338.5,ENST00000360108.3,ENST00000367567.4,ENST00000367570.1,ENST00000367573.2,ENST00000526775.1	missense,missense,missense,missense,missense,missense,missense	c.6200G>A,c.6014G>A,c.6290G>A,c.5039G>A,c.6218G>A,c.6347G>A,c.6161G>A	6200:cGc/cAc,6014:cGc/cAc,6290:cGc/cAc,5039:cGc/cAc,6218:cGc/cAc,6347:cGc/cAc,6161:cGc/cAc	p.R2067H,p.R2005H,p.R2097H,p.R1680H,p.R2073H,p.R2116H,p.R2054H	0.424	0.346094	0.500773	23.9	0.0011	0.0008	.,.,.,.,.,.,.	.,.,.,.,.,.,.	.,.,.,.,.,.,.	1	1	CACNA1E	0	0	0.0002	0	-36	-39	12	26
SPARK	SP0192518	Male	Affected	1:202699143:G:A	1	202699143	G	A	CGG>CAG	ENSG00000117139	KDM5B	5.09e-05	2	0.813934	stop_gained	2	ENST00000367264.2,ENST00000367265.3	stop_gained,stop_gained	c.4297C>T,c.4189C>T	4297:Cga/Tga,4189:Cga/Tga	p.R1433*,p.R1397*	.	.	.	44	8.59e-06	8.08e-06	HC,HC	.,.	.,.	1	1	KDM5B	0	0.0349	0	0	1	12	12	-9
SPARK	SP0166561	Female	Affected	1:202702681:G:A	1	202702681	G	A	CGA>CAA	ENSG00000117139	KDM5B	5.09e-05	2	0.813934	stop_gained	2	ENST00000367264.2,ENST00000367265.3	stop_gained,stop_gained	c.3865C>T,c.3757C>T	3865:Cga/Tga,3757:Cga/Tga	p.R1289*,p.R1253*	.	.	.	49	.	.	HC,HC	.,.	.,.	1	1	KDM5B	0.0001	0	0.0001	0	-17	36	28	36
SPARK	SP0167727	Male	Unaffected	1:202710724:G:A	1	202710724	G	A	TGT>TAT	ENSG00000117139	KDM5B	5.09e-05	2	0.813934	stop_gained	2	ENST00000367264.2,ENST00000367265.3	stop_gained,stop_gained	c.2824C>T,c.2716C>T	2824:Cag/Tag,2716:Cag/Tag	p.Q942*,p.Q906*	.	.	.	42	8.24e-06	.	HC,HC	.,.	.,.	1	1	KDM5B	0	0	0.0775	0	31	-3	31	-50
SPARK	SP0046388	Male	Affected	1:202710745:C:A	1	202710745	C	A	TCA>TAA	ENSG00000117139	KDM5B	5.09e-05	2	0.813934	stop_gained	2	ENST00000367264.2,ENST00000367265.3	stop_gained,stop_gained	c.2803G>T,c.2695G>T	2803:Gaa/Taa,2695:Gaa/Taa	p.E935*,p.E899*	.	.	.	41	.	.	HC,HC	.,.	.,.	1	1	KDM5B	0.0452	0	0.1415	0	-24	37	10	-36
SPARK	SP0149124	Male	Affected	1:202715082:G:C	1	202715082	G	C	GGG>GCG	ENSG00000117139	KDM5B	5.09e-05	2	0.813934	missense	2	ENST00000367264.2,ENST00000367265.3	missense,missense	c.2335C>G,c.2227C>G	2335:Cct/Gct,2227:Cct/Gct	p.P779A,p.P743A	0.383	0.747435	0.623375	20.6	.	.	.,.	.,.	.,.	1	1	KDM5B	0	0	0	0	28	22	22	23
SPARK	SP0132609	Male	Unaffected	1:202719798:T:C	1	202719798	T	C	GTG>GCG	ENSG00000117139	KDM5B	5.09e-05	2	0.813934	missense	2	ENST00000367264.2,ENST00000367265.3	missense,missense	c.1918A>G,c.1810A>G	1918:Act/Gct,1810:Act/Gct	p.T640A,p.T604A	0.72	0.398108	0.78405	22.9	8.25e-06	3.98e-06	.,.	.,.	.,.	1	1	KDM5B	0.0001	0	0	0	15	-2	-11	-9
SPARK	SP0187102	Male	Affected	1:202719850:G:T	1	202719850	G	T	GGT>GTT	ENSG00000117139	KDM5B	5.09e-05	2	0.813934	stop_gained	2	ENST00000367264.2,ENST00000367265.3	stop_gained,stop_gained	c.1866C>A,c.1758C>A	1866:taC/taA,1758:taC/taA	p.Y622*,p.Y586*	.	.	.	38	.	.	HC,HC	.,.	.,.	1	1	KDM5B	0.0159	0	0.0003	0	-19	-38	-19	38
SPARK	SP0059706	Male	Affected	1:202724408:T:C	1	202724408	T	C	GTA>GCA	ENSG00000117139	KDM5B	5.09e-05	2	0.813934	missense	2	ENST00000367264.2,ENST00000367265.3	missense,missense	c.1637A>G,c.1529A>G	1637:tAc/tGc,1529:tAc/tGc	p.Y546C,p.Y510C	0.896	0.921292	0.907826	27.1	2.48e-05	1.99e-05	.,.	.,.	.,.	1	1	KDM5B	0	0	0	0	31	24	-9	8
SPARK	SP0143992	Male	Affected	1:202727613:A:G	1	202727613	A	G	AAA>AGA	ENSG00000117139	KDM5B	5.09e-05	2	0.813934	missense	2	ENST00000367264.2,ENST00000367265.3	missense,missense	c.1211T>C,c.1103T>C	1211:tTt/tCt,1103:tTt/tCt	p.F404S,p.F368S	0.898	2.26744	0.863834	33	.	.	.,.	.,.	.,.	1	1	KDM5B	0.0019	0	0	0	17	-18	-35	19
SPARK	SP0219559	Female	Unaffected	1:202733210:G:A	1	202733210	G	A	CGA>CAA	ENSG00000117139	KDM5B	5.09e-05	2	0.813934	stop_gained	2	ENST00000367264.2,ENST00000367265.3	stop_gained,stop_gained	c.883C>T,c.775C>T	883:Cga/Tga,775:Cga/Tga	p.R295*,p.R259*	.	.	.	39	8.25e-06	4.44e-06	HC,HC	.,.	.,.	1	1	KDM5B	0	0	0	0.1109	-33	44	-6	-33
SPARK	SP0202241	Female	Affected	1:202742293:G:A	1	202742293	G	A	CGT>CAT	ENSG00000117139	KDM5B	5.09e-05	2	0.813934	stop_gained	2	ENST00000367264.2,ENST00000367265.3	stop_gained,stop_gained	c.529C>T,c.529C>T	529:Cga/Tga,529:Cga/Tga	p.R177*,p.R177*	.	.	.	36	1.65e-05	1.99e-05	HC,HC	.,.	.,.	1	1	KDM5B	0	0	0	0.0383	-11	-41	50	-47
SPARK	SP0237342	Male	Affected	1:202743779:CAT:C	1	202743779	CAT	C	.	ENSG00000117139	KDM5B	5.09e-05	2	0.813934	frameshift	2	ENST00000367264.2,ENST00000367265.3	frameshift,frameshift	c.365_366del,c.365_366del	365-366:cAT/c,365-366:cAT/c	p.H122Rfs*12,p.H122Rfs*12	.	.	.	.	.	.	HC,HC	.,.	.,.	1	1	KDM5B	.	.	.	.	.	.	.	.
SPARK	SP0156421	Male	Affected	1:205069130:C:T	1	205069130	C	T	CCG>CTG	ENSG00000117222	RBBP5	0.995054	0	0.265848	missense	2	ENST00000264515.6,ENST00000367164.1	missense,missense	c.815G>A,c.815G>A	815:cGg/cAg,815:cGg/cAg	p.R272Q,p.R272Q	0.254	2.49548	0.873407	32	.	.	.,.	.,.	.,.	1	1	RBBP5	0.0009	0	0	0	-2	9	-2	10
SPARK	SP0255997	Male	Affected	1:243333016:T:G	1	243333016	T	G	CTG>CGG	ENSG00000143702	CEP170	.	0	0.55644	missense	3	ENST00000366542.1,ENST00000366543.1,ENST00000366544.1	missense,missense,missense	c.1757A>C,c.1463A>C,c.1463A>C	1757:cAg/cCg,1463:cAg/cCg,1463:cAg/cCg	p.Q586P,p.Q488P,p.Q488P	0.378	.	0.668816	26.5	.	.	.,.,.	.,.,.	.,.,.	0.865	0.86	CEP170	0	0	0.0005	0	40	36	-30	13
SPARK	SP0161469	Male	Affected	2:1895870:G:A	2	1895870	G	A	CGT>CAT	ENSG00000186487	MYT1L	0.999964	0	0.872944	missense	2	ENST00000399161.2,ENST00000428368.2	missense,missense	c.2222C>T,c.2216C>T	2222:aCg/aTg,2216:aCg/aTg	p.T741M,p.T739M	0.671	2.11663	0.870273	32	.	.	.,.	.,.	.,.	0.235	0.423	MYT1L	0.0001	0	0	0	-14	-1	-48	-25
SPARK	SP0159983	Male	Unaffected	2:1926652:T:C	2	1926652	T	C	ATA>ACA	ENSG00000186487	MYT1L	0.999964	0	0.872944	missense	2	ENST00000399161.2,ENST00000428368.2	missense,missense	c.889A>G,c.889A>G	889:Atg/Gtg,889:Atg/Gtg	p.M297V,p.M297V	0.013	0.536489	0.293519	.	.	.	.,.	.,.	.,.	0.235	0.423	MYT1L	0	0	0	0	25	-9	1	9
SPARK	SP0167400	Female	Affected	2:1927006:G:A	2	1927006	G	A	CGA>CAA	ENSG00000186487	MYT1L	0.999964	0	0.872944	stop_gained	2	ENST00000399161.2,ENST00000428368.2	stop_gained,stop_gained	c.535C>T,c.535C>T	535:Cga/Tga,535:Cga/Tga	p.R179*,p.R179*	.	.	.	37	.	.	HC,HC	.,.	.,.	0.235	0.423	MYT1L	0	0	0	0	40	26	29	19
SPARK	SP0237633	Female	Unaffected	2:15744595:T:C	2	15744595	T	C	CTG>CCG	ENSG00000079785	DDX1	0.998607	1	0.710126	missense	2	ENST00000233084.3,ENST00000381341.2	missense,missense	c.587T>C,c.587T>C	587:cTg/cCg,587:cTg/cCg	p.L196P,p.L196P	0.729	1.16338	0.793119	24.9	.	.	.,.	.,.	.,.	1	1	DDX1	0	0	0.0002	0	-34	-43	38	8
SPARK	SP0164973	Male	Affected	2:15770177:G:T	2	15770177	G	T	GGT>GTT	ENSG00000079785	DDX1	0.998607	1	0.710126	missense	2	ENST00000233084.3,ENST00000381341.2	missense,missense	c.2035G>T,c.2035G>T	2035:Gta/Tta,2035:Gta/Tta	p.V679L,p.V679L	0.3	0.271457	0.712037	22.9	.	.	.,.	.,.	.,.	1	1	DDX1	0.0001	0	0.0009	0	36	-18	36	-1
SPARK	SP0224521	Male	Affected	2:25457176:G:A	2	25457176	G	A	CGG>CAG	ENSG00000119772	DNMT3A	7.73e-45	8	0.509165	missense	4	ENST00000264709.3,ENST00000321117.5,ENST00000380746.4,ENST00000402667.1	missense,missense,missense,missense	c.2711C>T,c.2711C>T,c.2144C>T,c.2042C>T	2711:cCg/cTg,2711:cCg/cTg,2144:cCg/cTg,2042:cCg/cTg	p.P904L,p.P904L,p.P715L,p.P681L	0.937	1.26812	0.899554	28.9	9.07e-05	3.58e-05	.,.,.,.	.,.,.,.	.,.,.,.	0.676	0.965	DNMT3A	0	0	0	0	-8	-18	-24	-20
SPARK	SP0149898	Female	Unaffected	2:25463181:C:T	2	25463181	C	T	TCG>TTG	ENSG00000119772	DNMT3A	7.73e-45	8	0.509165	missense	4	ENST00000264709.3,ENST00000321117.5,ENST00000380746.4,ENST00000402667.1	missense,missense,missense,missense	c.2312G>A,c.2312G>A,c.1745G>A,c.1643G>A	2312:cGa/cAa,2312:cGa/cAa,1745:cGa/cAa,1643:cGa/cAa	p.R771Q,p.R771Q,p.R582Q,p.R548Q	0.904	1.34504	0.842393	35	2.48e-05	3.98e-06	.,.,.,.	.,.,.,.	.,.,.,.	0.676	0.965	DNMT3A	0.0007	0	0.0001	0.0079	-11	43	26	-10
SPARK	SP0206343	Female	Affected	2:25463289:T:G	2	25463289	T	G	GTA>GGA	ENSG00000119772	DNMT3A	7.73e-45	8	0.509165	missense	4	ENST00000264709.3,ENST00000321117.5,ENST00000380746.4,ENST00000402667.1	missense,missense,missense,missense	c.2204A>C,c.2204A>C,c.1637A>C,c.1535A>C	2204:tAc/tCc,2204:tAc/tCc,1637:tAc/tCc,1535:tAc/tCc	p.Y735S,p.Y735S,p.Y546S,p.Y512S	0.917	1.51014	0.781933	29	1.69e-05	8.02e-06	.,.,.,.	.,.,.,.	.,.,.,.	0.676	0.965	DNMT3A	0.0001	0	0	0	-29	28	30	6
SPARK	SP0139782	Male	Affected	2:25464463:C:T	2	25464463	C	T	ACG>ATG	ENSG00000119772	DNMT3A	7.73e-45	8	0.509165	missense	4	ENST00000264709.3,ENST00000321117.5,ENST00000380746.4,ENST00000402667.1	missense,missense,missense,missense	c.2050G>A,c.2050G>A,c.1483G>A,c.1381G>A	2050:Gtc/Atc,2050:Gtc/Atc,1483:Gtc/Atc,1381:Gtc/Atc	p.V684I,p.V684I,p.V495I,p.V461I	0.564	1.04366	0.693188	27.9	8.26e-06	3.99e-06	.,.,.,.	.,.,.,.	.,.,.,.	0.676	0.965	DNMT3A	0.0001	0	0.0065	0	15	5	-28	5
SPARK	SP0353750	Female	Affected	2:25466784:A:G	2	25466784	A	G	AAA>AGA	ENSG00000119772	DNMT3A	7.73e-45	8	0.509165	missense	4	ENST00000264709.3,ENST00000321117.5,ENST00000380746.4,ENST00000402667.1	missense,missense,missense,missense	c.1919T>C,c.1919T>C,c.1352T>C,c.1250T>C	1919:tTt/tCt,1919:tTt/tCt,1352:tTt/tCt,1250:tTt/tCt	p.F640S,p.F640S,p.F451S,p.F417S	0.975	1.69186	0.92571	33	.	.	.,.,.,.	.,.,.,.	.,.,.,.	0.676	0.965	DNMT3A	0.0002	0	0	0.0003	36	-18	-39	-17
SPARK	SP0308456	Female	Affected	2:25466799:C:A	2	25466799	C	A	CCG>CAG	ENSG00000119772	DNMT3A	7.73e-45	8	0.509165	missense	4	ENST00000264709.3,ENST00000321117.5,ENST00000380746.4,ENST00000402667.1	missense,missense,missense,missense	c.1904G>T,c.1904G>T,c.1337G>T,c.1235G>T	1904:cGg/cTg,1904:cGg/cTg,1337:cGg/cTg,1235:cGg/cTg	p.R635L,p.R635L,p.R446L,p.R412L	0.888	1.39019	0.882436	35	.	.	.,.,.,.	.,.,.,.	.,.,.,.	0.676	0.965	DNMT3A	0.0002	0	0	0.0004	-33	40	-34	-32
SPARK	SP0131505	Female	Affected	2:25467208:C:T	2	25467208	C	T	CCT>CTT	ENSG00000119772	DNMT3A	7.73e-45	8	0.509165	splice_acceptor	4	ENST00000264709.3,ENST00000321117.5,ENST00000380746.4,ENST00000402667.1	splice_acceptor,splice_acceptor,splice_acceptor,splice_acceptor	c.1668-1G>A,c.1668-1G>A,c.1101-1G>A,c.999-1G>A	.,.,.,.	.,.,.,.	.	.	.	26.9	.	.	HC,HC,HC,HC	.,.,.,.	.,.,.,.	0.676	0.965	DNMT3A	0.3818	0.9916	0.0005	0	-2	-1	12	0
SPARK	SP0161350	Male	Affected	2:25471061:C:CG	2	25471061	C	CG	.	ENSG00000119772	DNMT3A	7.73e-45	8	0.509165	frameshift	4	ENST00000264709.3,ENST00000321117.5,ENST00000380746.4,ENST00000402667.1	frameshift,frameshift,frameshift,frameshift	c.699dup,c.699dup,c.132dup,c.30dup	699-700:-/C,699-700:-/C,132-133:-/C,30-31:-/C	p.G234Rfs*19,p.G234Rfs*19,p.G45Rfs*19,p.G11Rfs*19	.	.	.	.	.	.	HC,HC,HC,HC	.,.,.,.	.,.,.,.	0.676	0.965	DNMT3A	.	.	.	.	.	.	.	.
SPARK	SP0157758	Male	Affected	2:27605043:G:A	2	27605043	G	A	TGG>TAG	ENSG00000115241	PPM1G	0.99601	1	0.59821	stop_gained	2	ENST00000344034.4,ENST00000350803.4	stop_gained,stop_gained	c.1384C>T,c.1384C>T	1384:Cag/Tag,1384:Cag/Tag	p.Q462*,p.Q462*	.	.	.	39	.	.	HC,HC	.,.	.,.	1	1	PPM1G	0.0002	0	0.0001	0.0243	48	37	-3	-50
SPARK	SP0232030	Female	Affected	2:50149363:C:G	2	50149363	C	G	TCT>TGT	ENSG00000179915	NRXN1	0.999949	0	0.907935	missense	8	ENST00000342183.5,ENST00000401669.2,ENST00000401710.1,ENST00000402717.3,ENST00000404971.1,ENST00000405472.3,ENST00000406316.2,ENST00000406859.3	missense,missense,missense,missense,missense,missense,missense,missense	c.1048G>C,c.4243G>C,c.1207G>C,c.4219G>C,c.4363G>C,c.4219G>C,c.4153G>C,c.4153G>C	1048:Gag/Cag,4243:Gag/Cag,1207:Gag/Cag,4219:Gag/Cag,4363:Gag/Cag,4219:Gag/Cag,4153:Gag/Cag,4153:Gag/Cag	p.E350Q,p.E1415Q,p.E403Q,p.E1407Q,p.E1455Q,p.E1407Q,p.E1385Q,p.E1385Q	0.147	0.782509	0.566382	.	.	.	.,.,.,.,.,.,.,.	.,.,.,.,.,.,.,.	.,.,.,.,.,.,.,.	0.961	0.905	NRXN1	0	0	0	0	26	11	26	-4
SPARK	SP0207020	Male	Affected	2:54839463:C:T	2	54839463	C	T	GCG>GTG	ENSG00000115306	SPTBN1	1	0	0.752631	missense	2	ENST00000333896.5,ENST00000356805.4	missense,missense	c.427C>T,c.466C>T	427:Cgc/Tgc,466:Cgc/Tgc	p.R143C,p.R156C	0.807	3.06139	0.942583	35	.	.	.,.	.,.	.,.	1	1	SPTBN1	0	0	0	0	9	0	-2	8
SPARK	SP0219869	Male	Affected	2:54857070:G:A	2	54857070	G	A	CGG>CAG	ENSG00000115306	SPTBN1	1	0	0.752631	missense	2	ENST00000333896.5,ENST00000356805.4	missense,missense	c.2672G>A,c.2711G>A	2672:cGg/cAg,2711:cGg/cAg	p.R891Q,p.R904Q	0.303	1.87223	0.802196	26.1	.	.	.,.	.,.	.,.	1	1	SPTBN1	0.0014	0	0.0001	0	2	9	1	9
SPARK	SP0224565	Female	Affected	2:54874332:A:C	2	54874332	A	C	TAT>TCT	ENSG00000115306	SPTBN1	1	0	0.752631	missense	2	ENST00000333896.5,ENST00000356805.4	missense,missense	c.4892A>C,c.4931A>C	4892:tAt/tCt,4931:tAt/tCt	p.Y1631S,p.Y1644S	0.689	0.824985	0.892109	25.6	.	.	.,.	.,.	.,.	1	1	SPTBN1	0	0	0	0	6	-31	10	-41
SPARK	SP0143622	Male	Affected	2:54893167:G:T	2	54893167	G	T	AGA>ATA	ENSG00000115306	SPTBN1	1	0	0.752631	stop_gained	2	ENST00000333896.5,ENST00000356805.4	downstream_gene,stop_gained	.,c.6775G>T	.,6775:Gaa/Taa	.,p.E2259*	.	.	.	56	.	.	.,HC	.,.	.,.	0.785	0.841	SPTBN1	0	0	0.0605	0	-13	-22	-13	1
SPARK	SP0309449	Male	Affected	2:54895638:G:T	2	54895638	G	T	CGG>CTG	ENSG00000115306	SPTBN1	1	0	0.752631	missense	1	ENST00000356805.4	missense	c.7027G>T	7027:Ggc/Tgc	p.G2343C	0.276	1.10441	0.830466	28.4	8.33e-06	3.98e-06	.	.	.	0.785	0.841	SPTBN1	0	0	0	0	47	-13	-15	0
SPARK	SP0159378	Male	Affected	2:60687680:C:CA	2	60687680	C	CA	.	ENSG00000119866	BCL11A	0.829	1	0.795572	frameshift	6	ENST00000335712.6,ENST00000356842.4,ENST00000358510.4,ENST00000359629.5,ENST00000537768.1,ENST00000538214.1	frameshift,intron,frameshift,intron,intron,frameshift	c.2366dup,c.2230+136dup,c.2264dup,c.630+1736dup,c.1237+136dup,c.2264dup	2366-2367:atg/atTg,.,2264-2265:atg/atTg,.,.,2264-2265:atg/atTg	p.M789Ifs*15,.,p.M755Ifs*15,.,.,p.M755Ifs*37	.	.	.	.	.	.	HC,.,HC,.,.,HC	.,.,.,.,.,.	.,.,.,.,.,.	0.582	0.944	BCL11A	.	.	.	.	.	.	.	.
SPARK	SP0153818	Male	Affected	2:61009053:A:T	2	61009053	A	T	CAT>CTT	ENSG00000115421	PAPOLG	0.989888	0	0.317649	missense	1	ENST00000238714.3	missense	c.940A>T	940:Ata/Tta	p.I314L	0.658	1.57159	0.766952	25.7	.	.	.	.	.	1	1	PAPOLG	0.0852	0.0204	0.0295	0	27	-33	-34	34
SPARK	SP0158124	Female	Affected	2:61014758:A:G	2	61014758	A	G	TAA>TGA	ENSG00000115421	PAPOLG	0.989888	0	0.317649	splice_region	1	ENST00000238714.3	splice_region	c.1396+3A>G	.	.	.	.	.	.	.	.	.	.	.	1	1	PAPOLG	0.0004	0	0	0.0933	-2	3	-1	-3
SPARK	SP0333160	Male	Unaffected	2:63182655:C:T	2	63182655	C	T	TCG>TTG	ENSG00000115504	EHBP1	0.999749	1	0.67871	stop_gained	5	ENST00000263991.5,ENST00000354487.3,ENST00000405015.3,ENST00000405289.1,ENST00000431489.1	stop_gained,stop_gained,stop_gained,stop_gained,stop_gained	c.2425C>T,c.2320C>T,c.2320C>T,c.2320C>T,c.2320C>T	2425:Cga/Tga,2320:Cga/Tga,2320:Cga/Tga,2320:Cga/Tga,2320:Cga/Tga	p.R809*,p.R774*,p.R774*,p.R774*,p.R774*	.	.	.	41	.	.	HC,HC,HC,HC,HC	.,.,.,.,.	.,.,.,.,.	1	1	EHBP1	0.0193	0.1482	0	0	14	-3	14	29
SPARK	SP0370494	Male	Affected	2:101591271:G:T	2	101591271	G	T	GGG>GTG	ENSG00000170485	NPAS2	0.990889	0	0.0859284	missense	2	ENST00000335681.5,ENST00000542504.1	missense,missense	c.1147G>T,c.1342G>T	1147:Ggc/Tgc,1342:Ggc/Tgc	p.G383C,p.G448C	0.106	0.839686	0.338896	25.5	.	3.99e-06	.,.	.,.	.,.	1	1	NPAS2	0	0	0.0002	0	-6	0	41	-6
SPARK	SP0213096	Female	Unaffected	2:109382591:CAAGA:C	2	109382591	CAAGA	C	.	ENSG00000153201	RANBP2	1	0	0.370568	frameshift	1	ENST00000283195.6	frameshift	c.5599_5602del	5597-5600:cAAGAa/ca	p.E1867Ifs*69	.	.	.	.	.	.	HC	.	.	1	1	RANBP2	.	.	.	.	.	.	.	.
SPARK	SP0308010	Male	Affected	2:109383270:C:T	2	109383270	C	T	ACG>ATG	ENSG00000153201	RANBP2	1	0	0.370568	missense	1	ENST00000283195.6	missense	c.6275C>T	6275:aCg/aTg	p.T2092M	0.307	1.14326	0.692132	26.1	8.35e-06	3.99e-06	.	.	.	1	1	RANBP2	0	0	0	0	30	-27	-38	45
SPARK	SP0351239	Male	Affected	2:109384604:A:C	2	109384604	A	C	CAA>CCA	ENSG00000153201	RANBP2	1	0	0.370568	missense	1	ENST00000283195.6	missense	c.7609A>C	7609:Aac/Cac	p.N2537H	0.079	0.883813	0.671081	20.1	.	3.98e-06	.	.	.	1	1	RANBP2	0.0001	0	0	0	5	35	29	35
SPARK	SP0019440	Male	Unaffected	2:152320957:A:C	2	152320957	A	C	AAG>ACG	ENSG00000080345	RIF1	1	0	0.628716	missense	5	ENST00000243326.5,ENST00000428287.2,ENST00000430328.2,ENST00000444746.2,ENST00000453091.2	missense,missense,missense,missense,missense	c.4923A>C,c.4923A>C,c.4923A>C,c.4923A>C,c.4923A>C	4923:caA/caC,4923:caA/caC,4923:caA/caC,4923:caA/caC,4923:caA/caC	p.Q1641H,p.Q1641H,p.Q1641H,p.Q1641H,p.Q1641H	0.029	0.04277	0.214749	.	.	.	.,.,.,.,.	.,.,.,.,.	.,.,.,.,.	1	0.994	RIF1	0	0	0	0	-29	2	-50	-4
SPARK	SP0227546	Female	Unaffected	2:152321063:A:G	2	152321063	A	G	TAG>TGG	ENSG00000080345	RIF1	1	0	0.628716	missense	5	ENST00000243326.5,ENST00000428287.2,ENST00000430328.2,ENST00000444746.2,ENST00000453091.2	missense,missense,missense,missense,missense	c.5029A>G,c.5029A>G,c.5029A>G,c.5029A>G,c.5029A>G	5029:Aga/Gga,5029:Aga/Gga,5029:Aga/Gga,5029:Aga/Gga,5029:Aga/Gga	p.R1677G,p.R1677G,p.R1677G,p.R1677G,p.R1677G	0.112	0.0596259	0.400964	22.8	.	.	.,.,.,.,.	.,.,.,.,.	.,.,.,.,.	1	0.994	RIF1	0	0	0	0	-47	2	21	8
SPARK	SP0151766	Female	Affected	2:162273613:G:A	2	162273613	G	A	AGG>AAG	ENSG00000136535	TBR1	0.993588	0	.	missense	2	ENST00000389554.3,ENST00000410035.1	missense,upstream_gene	c.692G>A,.	692:aGg/aAg,.	p.R231K,.	0.911	.	0.915372	23.4	.	.	OS,.	.,.	.,.	1	0.974	TBR1	0.0004	0	0.0524	0.655	34	1	-4	0
SPARK	SP0191905	Male	Affected	2:166152605:G:C	2	166152605	G	C	AGT>ACT	ENSG00000136531	SCN2A	1	0	0.869398	splice_region	4	ENST00000283256.6,ENST00000357398.3,ENST00000375427.2,ENST00000375437.2	splice_region,splice_region,splice_region,splice_region	c.267+5G>C,c.267+5G>C,c.267+5G>C,c.267+5G>C	.,.,.,.	.,.,.,.	.	.	.	.	.	.	OS,OS,OS,OS	.,.,.,.	.,.,.,.	1	1	SCN2A	0	0	0.0015	0.9818	-3	-5	6	-5
SPARK	SP0225518	Female	Affected	2:166153649:T:C	2	166153649	T	C	ATC>ACC	ENSG00000136531	SCN2A	1	0	0.869398	splice_region	4	ENST00000283256.6,ENST00000357398.3,ENST00000375427.2,ENST00000375437.2	splice_region,splice_region,splice_region,splice_region	c.386+4T>C,c.386+4T>C,c.386+4T>C,c.386+4T>C	.,.,.,.	.,.,.,.	.	.	.	.	.	.	.,.,.,.	.,.,.,.	.,.,.,.	1	1	SCN2A	0	0	0	0.0188	-41	46	44	-4
SPARK	SP0162354	Male	Affected	2:166165305:G:A	2	166165305	G	A	CGT>CAT	ENSG00000136531	SCN2A	1	0	0.869398	splice_donor	4	ENST00000283256.6,ENST00000357398.3,ENST00000375427.2,ENST00000375437.2	splice_donor,splice_donor,splice_donor,splice_donor	c.605+1G>A,c.605+1G>A,c.605+1G>A,c.605+1G>A	.,.,.,.	.,.,.,.	.	.	.	25	.	.	HC,HC,HC,HC	.,.,.,.	.,.,.,.	1	1	SCN2A	0	0	0.0005	0.969	3	-13	3	-1
SPARK	SP0151977	Male	Affected	2:166166931:G:A	2	166166931	G	A	AGG>AAG	ENSG00000136531	SCN2A	1	0	0.869398	missense	4	ENST00000283256.6,ENST00000357398.3,ENST00000375427.2,ENST00000375437.2	missense,missense,missense,missense	c.796G>A,c.796G>A,c.796G>A,c.796G>A	796:Gga/Aga,796:Gga/Aga,796:Gga/Aga,796:Gga/Aga	p.G266R,p.G266R,p.G266R,p.G266R	0.982	2.12493	0.943143	26	.	.	.,.,.,.	.,.,.,.	.,.,.,.	1	1	SCN2A	0.002	0	0.0006	0	2	1	-46	36
SPARK	SP0165280	Female	Affected	2:166183360:A:C	2	166183360	A	C	TAG>TCG	ENSG00000136531	SCN2A	1	0	0.869398	splice_acceptor	4	ENST00000283256.6,ENST00000357398.3,ENST00000375427.2,ENST00000375437.2	splice_acceptor,splice_acceptor,splice_acceptor,splice_acceptor	c.2017-2A>C,c.2017-2A>C,c.2017-2A>C,c.2017-2A>C	.,.,.,.	.,.,.,.	.	.	.	23.3	.	.	HC,HC,HC,HC	.,.,.,.	.,.,.,.	1	1	SCN2A	0.0883	0.9938	0	0	21	2	21	36
SPARK	SP0161356	Male	Affected	2:166187838:A:G	2	166187838	A	G	CAG>CGG	ENSG00000136531	SCN2A	1	0	0.869398	splice_acceptor	4	ENST00000283256.6,ENST00000357398.3,ENST00000375427.2,ENST00000375437.2	splice_acceptor,splice_acceptor,splice_acceptor,splice_acceptor	c.2150-2A>G,c.2150-2A>G,c.2150-2A>G,c.2150-2A>G	.,.,.,.	.,.,.,.	.	.	.	25.2	.	.	HC,HC,HC,HC	.,.,.,.	.,.,.,.	1	1	SCN2A	0.0653	0.951	0	0	11	2	-40	38
SPARK	SP0242051	Male	Affected	2:166211181:G:C	2	166211181	G	C	AGG>ACG	ENSG00000136531	SCN2A	1	0	0.869398	missense	4	ENST00000283256.6,ENST00000357398.3,ENST00000375427.2,ENST00000375437.2	missense,missense,missense,missense	c.3399G>C,c.3399G>C,c.3399G>C,c.3399G>C	3399:gaG/gaC,3399:gaG/gaC,3399:gaG/gaC,3399:gaG/gaC	p.E1133D,p.E1133D,p.E1133D,p.E1133D	0.421	0.845994	0.693741	.	.	.	OS,OS,OS,OS	.,.,.,.	.,.,.,.	1	1	SCN2A	0	0	0.0001	0.9704	0	-37	-25	0
SPARK	SP0103495	Male	Affected	2:166226813:A:T	2	166226813	A	T	GAG>GTG	ENSG00000136531	SCN2A	1	0	0.869398	splice_region	4	ENST00000283256.6,ENST00000357398.3,ENST00000375427.2,ENST00000375437.2	splice_region,splice_region,splice_region,splice_region	c.3849+4A>T,c.3849+4A>T,c.3849+4A>T,c.3849+4A>T	.,.,.,.	.,.,.,.	.	.	.	.	.	.	OS,OS,OS,OS	.,.,.,.	.,.,.,.	1	1	SCN2A	0	0	0	0.8117	0	-50	38	-4
SPARK	SP0028263	Male	Affected	2:166229777:G:T	2	166229777	G	T	AGA>ATA	ENSG00000136531	SCN2A	1	0	0.869398	stop_gained	4	ENST00000283256.6,ENST00000357398.3,ENST00000375427.2,ENST00000375437.2	stop_gained,stop_gained,stop_gained,stop_gained	c.3892G>T,c.3892G>T,c.3892G>T,c.3892G>T	3892:Gaa/Taa,3892:Gaa/Taa,3892:Gaa/Taa,3892:Gaa/Taa	p.E1298*,p.E1298*,p.E1298*,p.E1298*	.	.	.	49	.	.	HC,HC,HC,HC	.,.,.,.	.,.,.,.	1	1	SCN2A	0.0032	0.1424	0	0	26	-42	6	-34
SPARK	SP0365127	Male	Affected	2:166231208:C:T	2	166231208	C	T	GCT>GTT	ENSG00000136531	SCN2A	1	0	0.869398	missense	4	ENST00000283256.6,ENST00000357398.3,ENST00000375427.2,ENST00000375437.2	missense,missense,missense,missense	c.3986C>T,c.3986C>T,c.3986C>T,c.3986C>T	3986:gCt/gTt,3986:gCt/gTt,3986:gCt/gTt,3986:gCt/gTt	p.A1329V,p.A1329V,p.A1329V,p.A1329V	0.983	2.06563	0.917626	33	.	.	.,.,.,.	.,.,.,.	.,.,.,.	1	1	SCN2A	0.1493	0.0173	0	0	9	-13	9	40
SPARK	SP0251020	Female	Affected	2:166231238:ATGTACTTCTGGTTTGTCTGATC:A	2	166231238	ATGTACTTCTGGTTTGTCTGATC	A	.	ENSG00000136531	SCN2A	1	0	0.869398	frameshift	4	ENST00000283256.6,ENST00000357398.3,ENST00000375427.2,ENST00000375437.2	frameshift,frameshift,frameshift,frameshift	c.4018_4039del,c.4018_4039del,c.4018_4039del,c.4018_4039del	4017-4038:aaTGTACTTCTGGTTTGTCTGATC/aa,4017-4038:aaTGTACTTCTGGTTTGTCTGATC/aa,4017-4038:aaTGTACTTCTGGTTTGTCTGATC/aa,4017-4038:aaTGTACTTCTGGTTTGTCTGATC/aa	p.V1340Ffs*3,p.V1340Ffs*3,p.V1340Ffs*3,p.V1340Ffs*3	.	.	.	.	.	.	HC,HC,HC,HC	.,.,.,.	.,.,.,.	1	1	SCN2A	.	.	.	.	.	.	.	.
SPARK	SP0155287	Male	Affected	2:166243295:C:T	2	166243295	C	T	ACA>ATA	ENSG00000136531	SCN2A	1	0	0.869398	stop_gained	4	ENST00000283256.6,ENST00000357398.3,ENST00000375427.2,ENST00000375437.2	stop_gained,stop_gained,stop_gained,stop_gained	c.4591C>T,c.4591C>T,c.4591C>T,c.4591C>T	4591:Caa/Taa,4591:Caa/Taa,4591:Caa/Taa,4591:Caa/Taa	p.Q1531*,p.Q1531*,p.Q1531*,p.Q1531*	.	.	.	46	.	.	HC,HC,HC,HC	.,.,.,.	.,.,.,.	1	1	SCN2A	0.003	0.0086	0	0	17	-39	-2	44
SPARK	SP0112003	Male	Affected	2:166243429:TG:T	2	166243429	TG	T	.	ENSG00000136531	SCN2A	1	0	0.869398	frameshift	4	ENST00000283256.6,ENST00000357398.3,ENST00000375427.2,ENST00000375437.2	frameshift,frameshift,frameshift,frameshift	c.4727del,c.4727del,c.4727del,c.4727del	4726:Gga/ga,4726:Gga/ga,4726:Gga/ga,4726:Gga/ga	p.G1576Efs*5,p.G1576Efs*5,p.G1576Efs*5,p.G1576Efs*5	.	.	.	.	.	.	HC,HC,HC,HC	.,.,.,.	.,.,.,.	1	1	SCN2A	.	.	.	.	.	.	.	.
SPARK	SP0144511	Female	Affected	2:166245192:C:T	2	166245192	C	T	CCG>CTG	ENSG00000136531	SCN2A	1	0	0.869398	stop_gained	4	ENST00000283256.6,ENST00000357398.3,ENST00000375427.2,ENST00000375437.2	stop_gained,stop_gained,stop_gained,stop_gained	c.4876C>T,c.4876C>T,c.4876C>T,c.4876C>T	4876:Cga/Tga,4876:Cga/Tga,4876:Cga/Tga,4876:Cga/Tga	p.R1626*,p.R1626*,p.R1626*,p.R1626*	.	.	.	43	.	.	HC,HC,HC,HC	.,.,.,.	.,.,.,.	1	1	SCN2A	0.0094	0	0	0	20	4	-26	-43
SPARK	SP0198912	Female	Affected	2:166245445:T:A	2	166245445	T	A	ATT>AAT	ENSG00000136531	SCN2A	1	0	0.869398	missense	4	ENST00000283256.6,ENST00000357398.3,ENST00000375427.2,ENST00000375437.2	missense,missense,missense,missense	c.5129T>A,c.5129T>A,c.5129T>A,c.5129T>A	5129:aTt/aAt,5129:aTt/aAt,5129:aTt/aAt,5129:aTt/aAt	p.I1710N,p.I1710N,p.I1710N,p.I1710N	0.882	2.64226	0.949229	27.6	.	.	.,.,.,.	.,.,.,.	.,.,.,.	1	1	SCN2A	0	0	0	0	49	33	-1	-2
SPARK	SP0237182	Male	Affected	2:166245781:C:G	2	166245781	C	G	GCA>GGA	ENSG00000136531	SCN2A	1	0	0.869398	missense	4	ENST00000283256.6,ENST00000357398.3,ENST00000375427.2,ENST00000375437.2	missense,missense,missense,missense	c.5465C>G,c.5465C>G,c.5465C>G,c.5465C>G	5465:gCa/gGa,5465:gCa/gGa,5465:gCa/gGa,5465:gCa/gGa	p.A1822G,p.A1822G,p.A1822G,p.A1822G	0.9	2.07736	0.700153	26.4	.	.	.,.,.,.	.,.,.,.	.,.,.,.	1	1	SCN2A	0.0015	0	0	0	30	3	43	3
SPARK	SP0184979	Male	Affected	2:166245814:A:AACCC	2	166245814	A	AACCC	.	ENSG00000136531	SCN2A	1	0	0.869398	frameshift	4	ENST00000283256.6,ENST00000357398.3,ENST00000375427.2,ENST00000375437.2	frameshift,frameshift,frameshift,frameshift	c.5500_5503dup,c.5500_5503dup,c.5500_5503dup,c.5500_5503dup	5498-5499:aaa/aaACCCa,5498-5499:aaa/aaACCCa,5498-5499:aaa/aaACCCa,5498-5499:aaa/aaACCCa	p.N1835Tfs*17,p.N1835Tfs*17,p.N1835Tfs*17,p.N1835Tfs*17	.	.	.	.	.	.	HC,HC,HC,HC	.,.,.,.	.,.,.,.	1	1	SCN2A	.	.	.	.	.	.	.	.
SPARK	SP0149715	Male	Affected	2:166903454:TATC:T	2	166903454	TATC	T	.	ENSG00000144285	SCN1A	1	0	0.714616	inframe_deletion	4	ENST00000303395.4,ENST00000375405.3,ENST00000409050.1,ENST00000423058.2	inframe_deletion,inframe_deletion,inframe_deletion,inframe_deletion	c.1200_1202del,c.1200_1202del,c.1200_1202del,c.1200_1202del	1200-1202:atGATa/ata,1200-1202:atGATa/ata,1200-1202:atGATa/ata,1200-1202:atGATa/ata	p.M400del,p.M400del,p.M400del,p.M400del	.	.	.	.	.	.	.,.,.,.	.,.,.,.	.,.,.,.	1	1	SCN1A	.	.	.	.	.	.	.	.
SPARK	SP0176494	Male	Affected	2:166905424:G:C	2	166905424	G	C	AGT>ACT	ENSG00000144285	SCN1A	1	0	0.714616	missense	4	ENST00000303395.4,ENST00000375405.3,ENST00000409050.1,ENST00000423058.2	missense,missense,missense,missense	c.1000C>G,c.1000C>G,c.1000C>G,c.1000C>G	1000:Cta/Gta,1000:Cta/Gta,1000:Cta/Gta,1000:Cta/Gta	p.L334V,p.L334V,p.L334V,p.L334V	0.746	1.71897	0.707935	24.6	0.0002	0.0003	.,.,.,.	.,.,.,.	.,.,.,.	1	1	SCN1A	0.0004	0	0	0.0003	15	-17	-43	-28
SPARK	SP0252744	Male	Affected	2:170002319:A:T	2	170002319	A	T	CAG>CTG	ENSG00000081479	LRP2	1	0	0.234393	missense	1	ENST00000263816.3	missense	c.12926T>A	12926:cTg/cAg	p.L4309Q	0.724	1.72615	0.411537	23.4	.	.	.	.	.	0.678	0.787	LRP2	0	0	0.2773	0	-1	-49	-1	24
SPARK	SP0176123	Female	Unaffected	2:170038099:C:G	2	170038099	C	G	GCG>GGG	ENSG00000081479	LRP2	1	0	0.234393	missense	1	ENST00000263816.3	missense	c.10028G>C	10028:cGc/cCc	p.R3343P	0.554	0.385573	0.239404	.	.	.	.	.	.	0.678	0.787	LRP2	0	0.011	0.0001	0	30	29	30	-16
SPARK	SP0249496	Female	Affected	2:170038764:C:A	2	170038764	C	A	GCG>GAG	ENSG00000081479	LRP2	1	0	0.234393	missense	1	ENST00000263816.3	missense	c.9911G>T	9911:cGc/cTc	p.R3304L	0.536	0.38301	0.245867	21.4	.	.	.	.	.	0.678	0.787	LRP2	0	0	0.0001	0	-17	0	10	-20
SPARK	SP0248456	Male	Affected	2:170094704:A:G	2	170094704	A	G	AAT>AGT	ENSG00000081479	LRP2	1	0	0.234393	missense	2	ENST00000263816.3,ENST00000443831.1	missense,downstream_gene	c.4403T>C,.	4403:aTt/aCt,.	p.I1468T,.	0.753	0.813826	0.465307	24.3	.	.	.,.	.,.	.,.	0.678	0.787	LRP2	0.0001	0	0	0	40	-6	-28	41
SPARK	SP0171218	Male	Affected	2:170177374:G:A	2	170177374	G	A	CGA>CAA	ENSG00000081479	LRP2	1	0	0.234393	missense	2	ENST00000263816.3,ENST00000443831.1	missense,missense	c.100C>T,c.100C>T	100:Cgc/Tgc,100:Cgc/Tgc	p.R34C,p.R34C	0.732	1.01099	0.299035	32	8.24e-06	3.98e-06	.,.	.,.	.,.	1	1	LRP2	0.0004	0.0002	0	0	-31	20	20	-37
SPARK	SP0144323	Male	Affected	2:179981457:C:T	2	179981457	C	T	TCG>TTG	ENSG00000187231	SESTD1	0.989113	0	0.833725	missense	1	ENST00000428443.3	missense	c.1585G>A	1585:Gat/Aat	p.D529N	0.206	1.31105	0.739622	24.5	.	.	.	.	.	1	1	SESTD1	0	0	0.0001	0	-13	18	3	-20
SPARK	SP0350730	Female	Affected	2:191789320:G:A	2	191789320	G	A	GGT>GAT	ENSG00000115419	GLS	0.999303	1	0.631465	splice_donor	5	ENST00000320717.3,ENST00000338435.4,ENST00000409215.1,ENST00000409428.1,ENST00000409626.1	splice_donor,splice_donor,upstream_gene,upstream_gene,upstream_gene	c.1248+1G>A,c.1248+1G>A,.,.,.	.,.,.,.,.	.,.,.,.,.	.	.	.	28.7	.	.	HC,HC,.,.,.	.,.,.,.,.	.,.,.,.,.	0.985	0.906	GLS	0	0	0	0.9192	19	-41	19	-1
SPARK	SP0165344	Male	Affected	2:191792178:G:A	2	191792178	G	A	TGT>TAT	ENSG00000115419	GLS	0.999303	1	0.631465	missense	5	ENST00000320717.3,ENST00000338435.4,ENST00000409215.1,ENST00000409428.1,ENST00000409626.1	missense,missense,upstream_gene,upstream_gene,missense	c.1395G>A,c.1395G>A,.,.,c.108G>A	1395:atG/atA,1395:atG/atA,.,.,108:atG/atA	p.M465I,p.M465I,.,.,p.M36I	0.606	2.95493	0.907433	32	.	.	.,.,.,.,.	.,.,.,.,.	.,.,.,.,.	1	0.989	GLS	0	0	0	0	-2	14	30	-1
SPARK	SP0073546	Male	Affected	2:191796350:G:A	2	191796350	G	A	GGT>GAT	ENSG00000115419	GLS	0.999303	1	0.631465	missense	5	ENST00000320717.3,ENST00000338435.4,ENST00000409215.1,ENST00000409428.1,ENST00000409626.1	missense,missense,missense,missense,missense	c.1637G>A,c.1637G>A,c.152G>A,c.152G>A,c.350G>A	1637:gGt/gAt,1637:gGt/gAt,152:gGt/gAt,152:gGt/gAt,350:gGt/gAt	p.G546D,p.G546D,p.G51D,p.G51D,p.G117D	0.247	1.92529	0.86128	22.8	.	.	.,.,.,.,.	.,.,.,.,.	.,.,.,.,.	1	1	GLS	0.0009	0.0002	0	0	-5	13	13	-1
SPARK	SP0345712	Male	Affected	2:191819383:G:C	2	191819383	G	C	AGA>ACA	ENSG00000115419	GLS	0.999303	1	0.631465	missense	2	ENST00000320717.3,ENST00000409428.1	missense,missense	c.1786G>C,c.301G>C	1786:Gag/Cag,301:Gag/Cag	p.E596Q,p.E101Q	0.341	2.53133	0.841246	28.1	.	.	.,.	.,.	.,.	0.905	0.413	GLS	0	0	0	0.0127	3	41	0	3
SPARK	SP0152867	Male	Affected	2:200173583:A:AG	2	200173583	A	AG	.	ENSG00000119042	SATB2	0.999563	0	0.134429	frameshift	5	ENST00000260926.5,ENST00000417098.1,ENST00000428695.1,ENST00000443023.1,ENST00000457245.1	frameshift,frameshift,frameshift,frameshift,frameshift	c.1639dup,c.1639dup,c.1285dup,c.1462dup,c.1639dup	1639-1640:ctt/cCtt,1639-1640:ctt/cCtt,1285-1286:ctt/cCtt,1462-1463:ctt/cCtt,1639-1640:ctt/cCtt	p.L547Pfs*5,p.L547Pfs*5,p.L429Pfs*5,p.L488Pfs*5,p.L547Pfs*5	.	.	.	.	.	.	HC,HC,HC,HC,HC	.,.,.,.,.	.,.,.,.,.	1	1	SATB2	.	.	.	.	.	.	.	.
SPARK	SP0152867	Male	Affected	2:200173586:T:A	2	200173586	T	A	GTT>GAT	ENSG00000119042	SATB2	0.999563	0	0.134429	missense	5	ENST00000260926.5,ENST00000417098.1,ENST00000428695.1,ENST00000443023.1,ENST00000457245.1	missense,missense,missense,missense,missense	c.1637A>T,c.1637A>T,c.1283A>T,c.1460A>T,c.1637A>T	1637:aAc/aTc,1637:aAc/aTc,1283:aAc/aTc,1460:aAc/aTc,1637:aAc/aTc	p.N546I,p.N546I,p.N428I,p.N487I,p.N546I	0.126	1.42862	0.564029	24.2	.	.	.,.,.,.,.	.,.,.,.,.	.,.,.,.,.	1	1	SATB2	0.0089	0	0	0	-11	-2	-11	-45
SPARK	SP0330797	Male	Affected	2:200213635:A:G	2	200213635	A	G	AAT>AGT	ENSG00000119042	SATB2	0.999563	0	0.134429	missense	5	ENST00000260926.5,ENST00000417098.1,ENST00000428695.1,ENST00000443023.1,ENST00000457245.1	missense,missense,missense,missense,missense	c.962T>C,c.962T>C,c.608T>C,c.785T>C,c.962T>C	962:aTt/aCt,962:aTt/aCt,608:aTt/aCt,785:aTt/aCt,962:aTt/aCt	p.I321T,p.I321T,p.I203T,p.I262T,p.I321T	0.228	1.35726	0.877872	.	.	.	.,.,.,.,.	.,.,.,.,.	.,.,.,.,.	1	1	SATB2	0	0	0	0	-39	1	-19	44
SPARK	SP0272150	Male	Affected	2:200298226:G:A	2	200298226	G	A	GGA>GAA	ENSG00000119042	SATB2	0.999563	0	0.134429	missense	5	ENST00000260926.5,ENST00000417098.1,ENST00000428695.1,ENST00000443023.1,ENST00000457245.1	missense,missense,missense,intron,missense	c.181C>T,c.181C>T,c.181C>T,c.169+22366C>T,c.181C>T	181:Cct/Tct,181:Cct/Tct,181:Cct/Tct,.,181:Cct/Tct	p.P61S,p.P61S,p.P61S,.,p.P61S	0.557	2.2303	0.886123	31	.	.	.,.,.,.,.	.,.,.,.,.	.,.,.,.,.	0.889	0.925	SATB2	0.256	0.0007	0	0	-24	11	-21	-11
SPARK	SP0352547	Male	Affected	2:225338988:G:A	2	225338988	G	A	CGA>CAA	ENSG00000036257	CUL3	0.974063	0	0.625008	missense	4	ENST00000264414.4,ENST00000344951.4,ENST00000409096.1,ENST00000409777.1	missense,missense,missense,missense	c.2281C>T,c.2083C>T,c.2209C>T,c.2209C>T	2281:Cgc/Tgc,2083:Cgc/Tgc,2209:Cgc/Tgc,2209:Cgc/Tgc	p.R761C,p.R695C,p.R737C,p.R737C	0.586	2.63997	0.864393	32	8.24e-06	3.98e-06	.,.,.,.	.,.,.,.	.,.,.,.	1	1	CUL3	0	0	0.0232	0	-5	-22	-5	-17
SPARK	SP0350881	Female	Affected	2:225362516:A:G	2	225362516	A	G	CAT>CGT	ENSG00000036257	CUL3	0.974063	0	0.625008	missense	4	ENST00000264414.4,ENST00000344951.4,ENST00000409096.1,ENST00000409777.1	missense,missense,missense,missense	c.1661T>C,c.1463T>C,c.1589T>C,c.1589T>C	1661:aTg/aCg,1463:aTg/aCg,1589:aTg/aCg,1589:aTg/aCg	p.M554T,p.M488T,p.M530T,p.M530T	0.711	1.86603	0.902336	26.7	.	.	.,.,.,.	.,.,.,.	.,.,.,.	1	1	CUL3	0.0237	0	0	0	39	-12	-46	50
SPARK	SP0187409	Male	Affected	2:225365140:G:C	2	225365140	G	C	TGA>TCA	ENSG00000036257	CUL3	0.974063	0	0.625008	stop_gained	4	ENST00000264414.4,ENST00000344951.4,ENST00000409096.1,ENST00000409777.1	stop_gained,stop_gained,stop_gained,stop_gained	c.1550C>G,c.1352C>G,c.1478C>G,c.1478C>G	1550:tCa/tGa,1352:tCa/tGa,1478:tCa/tGa,1478:tCa/tGa	p.S517*,p.S451*,p.S493*,p.S493*	.	.	.	38	.	.	HC,HC,HC,HC	.,.,.,.	.,.,.,.	1	1	CUL3	0.0007	0	0.0002	0	36	-3	3	32
SPARK	SP0245708	Female	Affected	2:230643616:C:T	2	230643616	C	T	TCT>TTT	ENSG00000153827	TRIP12	1	0	0.594546	missense	3	ENST00000283943.5,ENST00000389044.4,ENST00000389045.3	missense,missense,missense	c.4960G>A,c.5104G>A,c.4150G>A	4960:Gaa/Aaa,5104:Gaa/Aaa,4150:Gaa/Aaa	p.E1654K,p.E1702K,p.E1384K	0.341	2.15157	0.810032	27.7	.	.	.,.,.	.,.,.	.,.,.	1	0.985	TRIP12	0	0	0.0042	0.0698	-24	39	6	-24
SPARK	SP0337907	Male	Affected	2:230652283:G:C	2	230652283	G	C	GGG>GCG	ENSG00000153827	TRIP12	1	0	0.594546	missense	3	ENST00000283943.5,ENST00000389044.4,ENST00000389045.3	missense,missense,missense	c.4708C>G,c.4852C>G,c.3898C>G	4708:Cca/Gca,4852:Cca/Gca,3898:Cca/Gca	p.P1570A,p.P1618A,p.P1300A	0.284	2.212	0.766576	24	.	.	.,.,.	.,.,.	.,.,.	1	0.985	TRIP12	0.0011	0	0	0	-4	-15	-13	48
SPARK	SP0004071	Male	Affected	2:230661329:A:G	2	230661329	A	G	AAG>AGG	ENSG00000153827	TRIP12	1	0	0.594546	missense	4	ENST00000283943.5,ENST00000389044.4,ENST00000389045.3,ENST00000543084.1	missense,missense,missense,downstream_gene	c.3569T>C,c.3713T>C,c.2759T>C,.	3569:cTt/cCt,3713:cTt/cCt,2759:cTt/cCt,.	p.L1190P,p.L1238P,p.L920P,.	0.772	1.82008	0.843768	28.7	.	.	.,.,.,.	.,.,.,.	.,.,.,.	1	0.985	TRIP12	0	0	0.0086	0.0034	-24	23	-4	-22
SPARK	SP0109644	Male	Affected	2:230666995:T:A	2	230666995	T	A	ATC>AAC	ENSG00000153827	TRIP12	1	0	0.594546	missense	4	ENST00000283943.5,ENST00000389044.4,ENST00000389045.3,ENST00000543084.1	missense,missense,missense,intron	c.2954A>T,c.3098A>T,c.2144A>T,c.1015-2950A>T	2954:gAt/gTt,3098:gAt/gTt,2144:gAt/gTt,.	p.D985V,p.D1033V,p.D715V,.	0.221	0.845187	0.639217	23	.	.	.,.,.,.	.,.,.,.	.,.,.,.	1	0.985	TRIP12	0	0	0	0.0002	2	36	2	-27
SPARK	SP0000903	Female	Affected	2:230678980:GACA:G	2	230678980	GACA	G	.	ENSG00000153827	TRIP12	1	0	0.594546	inframe_deletion	4	ENST00000283943.5,ENST00000389044.4,ENST00000389045.3,ENST00000543084.1	inframe_deletion,inframe_deletion,inframe_deletion,intron	c.1646_1648del,c.1790_1792del,c.755_757del,c.1015-14938_1015-14936del	1646-1648:tTGTca/tca,1790-1792:tTGTca/tca,755-757:tTGTca/tca,.	p.L549del,p.L597del,p.L252del,.	.	.	.	.	.	.	.,.,.,.	.,.,.,.	.,.,.,.	1	0.985	TRIP12	.	.	.	.	.	.	.	.
SPARK	SP0316633	Male	Affected	2:242187755:C:A	2	242187755	C	A	GCT>GAT	ENSG00000115677	HDLBP	0.999998	0	0.192496	missense	4	ENST00000310931.4,ENST00000391975.1,ENST00000391976.2,ENST00000427183.2	missense,missense,missense,missense	c.1521G>T,c.1521G>T,c.1521G>T,c.1422G>T	1521:gaG/gaT,1521:gaG/gaT,1521:gaG/gaT,1422:gaG/gaT	p.E507D,p.E507D,p.E507D,p.E474D	0.183	1.63362	0.88416	32	.	.	.,.,.,.	.,.,.,.	.,.,.,.	1	1	HDLBP	0	0	0	0	8	-1	-10	-1
SPARK	SP0368586	Male	Affected	2:242195753:G:A	2	242195753	G	A	CGG>CAG	ENSG00000115677	HDLBP	0.999998	0	0.192496	missense	4	ENST00000310931.4,ENST00000391975.1,ENST00000391976.2,ENST00000427183.2	missense,missense,missense,missense	c.719C>T,c.719C>T,c.719C>T,c.827C>T	719:cCg/cTg,719:cCg/cTg,719:cCg/cTg,827:cCg/cTg	p.P240L,p.P240L,p.P240L,p.P276L	0.37	1.70176	0.578758	27.9	.	.	.,.,.,.	.,.,.,.	.,.,.,.	1	1	HDLBP	0.0006	0	0	0	-10	-23	35	-38
SPARK	SP0246683	Male	Unaffected	3:9477489:A:G	3	9477489	A	G	CAC>CGC	ENSG00000168137	SETD5	1	0	0.755828	missense	5	ENST00000302463.6,ENST00000402198.1,ENST00000402466.1,ENST00000406341.1,ENST00000407969.1	missense,missense,missense,missense,missense	c.133A>G,c.466A>G,c.133A>G,c.466A>G,c.523A>G	133:Aca/Gca,466:Aca/Gca,133:Aca/Gca,466:Aca/Gca,523:Aca/Gca	p.T45A,p.T156A,p.T45A,p.T156A,p.T175A	0.661	1.40858	0.809099	24.5	.	.	.,.,.,.,.	.,.,.,.,.	.,.,.,.,.	1	1	SETD5	0.0235	0	0	0	-11	29	23	-25
SPARK	SP0097400	Male	Affected	3:9477577:C:T	3	9477577	C	T	ACG>ATG	ENSG00000168137	SETD5	1	0	0.755828	missense	5	ENST00000302463.6,ENST00000402198.1,ENST00000402466.1,ENST00000406341.1,ENST00000407969.1	missense,missense,missense,missense,missense	c.221C>T,c.554C>T,c.221C>T,c.554C>T,c.611C>T	221:aCg/aTg,554:aCg/aTg,221:aCg/aTg,554:aCg/aTg,611:aCg/aTg	p.T74M,p.T185M,p.T74M,p.T185M,p.T204M	0.315	1.09232	0.67451	27.3	.	.	.,.,.,.,.	.,.,.,.,.	.,.,.,.,.	1	1	SETD5	0	0	0	0	13	22	13	22
SPARK	SP0186999	Male	Affected	3:9483829:T:C	3	9483829	T	C	CTC>CCC	ENSG00000168137	SETD5	1	0	0.755828	missense	5	ENST00000302463.6,ENST00000402198.1,ENST00000402466.1,ENST00000406341.1,ENST00000407969.1	missense,missense,missense,missense,missense	c.683T>C,c.977T>C,c.683T>C,c.977T>C,c.1034T>C	683:cTc/cCc,977:cTc/cCc,683:cTc/cCc,977:cTc/cCc,1034:cTc/cCc	p.L228P,p.L326P,p.L228P,p.L326P,p.L345P	0.969	1.83486	0.927572	26.7	.	.	.,.,.,.,.	.,.,.,.,.	.,.,.,.,.	1	1	SETD5	0.0001	0.0958	0	0	-23	-17	-17	-28
SPARK	SP0108996	Female	Unaffected	3:9485076:G:A	3	9485076	G	A	AGC>AAC	ENSG00000168137	SETD5	1	0	0.755828	missense	5	ENST00000302463.6,ENST00000402198.1,ENST00000402466.1,ENST00000406341.1,ENST00000407969.1	missense,missense,missense,missense,missense	c.868G>A,c.1162G>A,c.868G>A,c.1162G>A,c.1219G>A	868:Gca/Aca,1162:Gca/Aca,868:Gca/Aca,1162:Gca/Aca,1219:Gca/Aca	p.A290T,p.A388T,p.A290T,p.A388T,p.A407T	0.558	1.30141	0.76127	33	.	.	.,.,.,.,.	.,.,.,.,.	.,.,.,.,.	1	1	SETD5	0.0001	0	0.0079	0.0003	-18	1	-10	25
SPARK	SP0192526	Male	Affected	3:9506141:C:T	3	9506141	C	T	TCG>TTG	ENSG00000168137	SETD5	1	0	0.755828	missense	5	ENST00000302463.6,ENST00000402198.1,ENST00000402466.1,ENST00000406341.1,ENST00000407969.1	missense,missense,missense,missense,missense	c.2215C>T,c.2509C>T,c.2215C>T,c.2509C>T,c.2566C>T	2215:Cgc/Tgc,2509:Cgc/Tgc,2215:Cgc/Tgc,2509:Cgc/Tgc,2566:Cgc/Tgc	p.R739C,p.R837C,p.R739C,p.R837C,p.R856C	0.58	0.490733	0.770584	28.7	.	.	.,.,.,.,.	.,.,.,.,.	.,.,.,.,.	1	1	SETD5	0.0143	0.0088	0	0	-47	-32	-32	20
SPARK	SP0264997	Male	Affected	3:9514959:A:G	3	9514959	A	G	TAA>TGA	ENSG00000168137	SETD5	1	0	0.755828	missense	5	ENST00000302463.6,ENST00000402198.1,ENST00000402466.1,ENST00000406341.1,ENST00000407969.1	missense,missense,missense,missense,missense	c.2941A>G,c.3235A>G,c.2941A>G,c.3235A>G,c.3292A>G	2941:Aag/Gag,3235:Aag/Gag,2941:Aag/Gag,3235:Aag/Gag,3292:Aag/Gag	p.K981E,p.K1079E,p.K981E,p.K1079E,p.K1098E	0.44	0.530959	0.792784	25.3	8.31e-06	4.02e-06	.,.,.,.,.	.,.,.,.,.	.,.,.,.,.	1	1	SETD5	0	0	0.0092	0	-39	25	45	-4
SPARK	SP0168055	Male	Affected	3:11059120:G:C	3	11059120	G	C	CGG>CCG	ENSG00000157103	SLC6A1	0.999302	0	0.722578	missense	2	ENST00000287766.4,ENST00000536032.1	missense,intron	c.223G>C,c.-165+175G>C	223:Ggg/Cgg,.	p.G75R,.	0.58	1.38179	0.923298	23.5	.	.	.,.	.,.	.,.	1	0.998	SLC6A1	0	0	0.1529	0	-29	-17	9	-17
SPARK	SP0205964	Female	Affected	3:11067472:C:T	3	11067472	C	T	GCG>GTG	ENSG00000157103	SLC6A1	0.999302	0	0.722578	missense	2	ENST00000287766.4,ENST00000536032.1	missense,missense	c.863C>T,c.329C>T	863:gCg/gTg,329:gCg/gTg	p.A288V,p.A110V	0.962	2.19199	0.722652	35	.	.	.,.	.,.	.,.	1	1	SLC6A1	0	0.0105	0	0	-25	-13	-2	-4
SPARK	SP0344833	Male	Unaffected	3:11068037:C:T	3	11068037	C	T	GCG>GTG	ENSG00000157103	SLC6A1	0.999302	0	0.722578	missense	2	ENST00000287766.4,ENST00000536032.1	missense,missense	c.1070C>T,c.536C>T	1070:gCg/gTg,536:gCg/gTg	p.A357V,p.A179V	0.72	2.16514	0.851397	33	.	.	.,.	.,.	.,.	1	1	SLC6A1	0	0	0.0004	0.0001	-28	-19	-18	8
SPARK	SP0355487	Male	Affected	3:11070971:G:A	3	11070971	G	A	CGC>CAC	ENSG00000157103	SLC6A1	0.999302	0	0.722578	missense	2	ENST00000287766.4,ENST00000536032.1	missense,missense	c.1256G>A,c.722G>A	1256:cGc/cAc,722:cGc/cAc	p.R419H,p.R241H	0.572	1.42415	0.618699	26.8	.	8.03e-06	.,.	.,.	.,.	1	1	SLC6A1	0.0017	0	0	0	4	-22	22	47
SPARK	SP0165699	Male	Affected	3:11072886:CTT:C	3	11072886	CTT	C	.	ENSG00000157103	SLC6A1	0.999302	0	0.722578	frameshift	2	ENST00000287766.4,ENST00000536032.1	frameshift,frameshift	c.1349_1350del,c.815_816del	1348-1349:TTt/t,814-815:TTt/t	p.F450*,p.F272*	.	.	.	.	.	.	HC,HC	.,.	.,.	1	1	SLC6A1	.	.	.	.	.	.	.	.
SPARK	SP0289806	Male	Affected	3:11078547:G:A	3	11078547	G	A	AGC>AAC	ENSG00000157103	SLC6A1	0.999302	0	0.722578	splice_acceptor	2	ENST00000287766.4,ENST00000536032.1	splice_acceptor,splice_acceptor	c.1696-1G>A,c.1162-1G>A	.,.	.,.	.	.	.	24.5	.	.	HC,HC	.,.	.,.	1	1	SLC6A1	0.1144	0.9444	0.0001	0	-32	1	-10	1
SPARK	SP0130033	Male	Affected	3:25639825:A:T	3	25639825	A	T	CAT>CTT	ENSG00000077097	TOP2B	0.997311	0	0.400007	missense	4	ENST00000264331.4,ENST00000435706.2,ENST00000540199.1,ENST00000542520.1	missense,missense,missense,missense	c.4854T>A,c.4839T>A,c.1410T>A,c.1410T>A	4854:gaT/gaA,4839:gaT/gaA,1410:gaT/gaA,1410:gaT/gaA	p.D1618E,p.D1613E,p.D470E,p.D470E	0.058	0.0472251	0.514878	.	5.81e-05	3.25e-05	.,.,.,.	.,.,.,.	.,.,.,.	1	1	TOP2B	0.0003	0	0	0	19	36	-23	36
SPARK	SP0326403	Male	Unaffected	3:25654197:C:T	3	25654197	C	T	ACT>ATT	ENSG00000077097	TOP2B	0.997311	0	0.400007	missense	4	ENST00000264331.4,ENST00000435706.2,ENST00000540199.1,ENST00000542520.1	missense,missense,missense,missense	c.3595G>A,c.3580G>A,c.151G>A,c.151G>A	3595:Gtg/Atg,3580:Gtg/Atg,151:Gtg/Atg,151:Gtg/Atg	p.V1199M,p.V1194M,p.V51M,p.V51M	0.197	0.120438	0.544767	23.2	.	.	.,.,.,.	.,.,.,.	.,.,.,.	1	1	TOP2B	0.0022	0	0	0	-13	-1	-13	-1
SPARK	SP0125830	Female	Unaffected	3:25679805:TAAAAAAAAAAAAAAAA:T	3	25679805	TAAAAAAAAAAAAAAAA	T	.	ENSG00000077097	TOP2B	0.997311	0	0.400007	splice_region	2	ENST00000264331.4,ENST00000435706.2	splice_region,splice_region	c.396-20_396-5del,c.381-20_381-5del	.,.	.,.	.	.	.	.	.	.	.,.	.,.	.,.	1	0.771	TOP2B	.	.	.	.	.	.	.	.
SPARK	SP0209611	Male	Affected	3:33855114:AAACTGGGTATGT:A	3	33855114	AAACTGGGTATGT	A	.	ENSG00000170248	PDCD6IP	0.751959	1	0.555784	splice_donor	2	ENST00000307296.3,ENST00000457054.2	splice_donor,splice_donor	c.331_334+8del,c.331_334+8del	.,.	.,.	.	.	.	.	.	.	HC,HC	.,.	.,.	1	1	PDCD6IP	0	0	0.14	0.99	-24	-39	-24	6
SPARK	SP0223340	Male	Unaffected	3:33885668:G:A	3	33885668	G	A	CGT>CAT	ENSG00000170248	PDCD6IP	0.751959	1	0.555784	missense	2	ENST00000307296.3,ENST00000457054.2	missense,missense	c.1424G>A,c.1439G>A	1424:cGt/cAt,1439:cGt/cAt	p.R475H,p.R480H	0.261	1.14209	0.689478	33	.	.	.,.	.,.	.,.	1	1	PDCD6IP	0	0	0	0.0007	-42	-39	43	47
SPARK	SP0164341	Male	Affected	3:42679704:TAAAC:T	3	42679704	TAAAC	T	.	ENSG00000114857	NKTR	0.991878	1	0.820573	frameshift	1	ENST00000232978.8	frameshift	c.2511_2514del	2509-2512:AAACaa/aa	p.Q838Kfs*23	.	.	.	.	.	.	HC	.	.	0.977	0.958	NKTR	.	.	.	.	.	.	.	.
SPARK	SP0266294	Male	Affected	3:53758006:G:T	3	53758006	G	T	AGC>ATC	ENSG00000157388	CACNA1D	1	0	0.29932	missense	3	ENST00000288139.4,ENST00000350061.5,ENST00000422281.2	missense,missense,missense	c.2140G>T,c.2080G>T,c.2080G>T	2140:Gca/Tca,2080:Gca/Tca,2080:Gca/Tca	p.A714S,p.A694S,p.A694S	0.504	0.783812	0.877778	20.6	.	.	.,.,.	.,.,.	.,.,.	0.816	0.922	CACNA1D	0.0284	0	0.0001	0.0019	13	1	13	20
SPARK	SP0360146	Male	Affected	3:71026115:G:A	3	71026115	G	A	CGG>CAG	ENSG00000114861	FOXP1	0.999751	0	0.577027	stop_gained	7	ENST00000318789.4,ENST00000468577.1,ENST00000475937.1,ENST00000484350.1,ENST00000491238.1,ENST00000493089.1,ENST00000498215.1	stop_gained,stop_gained,stop_gained,stop_gained,stop_gained,stop_gained,stop_gained	c.1507C>T,c.1507C>T,c.1507C>T,c.1279C>T,c.1513C>T,c.1504C>T,c.1507C>T	1507:Cga/Tga,1507:Cga/Tga,1507:Cga/Tga,1279:Cga/Tga,1513:Cga/Tga,1504:Cga/Tga,1507:Cga/Tga	p.R503*,p.R503*,p.R503*,p.R427*,p.R505*,p.R502*,p.R503*	.	.	.	42	.	.	HC,HC,HC,HC,HC,HC,HC	.,.,.,.,.,.,.	.,.,.,.,.,.,.	1	0.997	FOXP1	0	0	0	0.0004	3	-9	-37	-23
SPARK	SP0147668	Female	Affected	3:71026803:T:A	3	71026803	T	A	TTA>TAA	ENSG00000114861	FOXP1	0.999751	0	0.577027	missense	7	ENST00000318789.4,ENST00000468577.1,ENST00000475937.1,ENST00000484350.1,ENST00000491238.1,ENST00000493089.1,ENST00000498215.1	missense,missense,missense,missense,missense,missense,missense	c.1419A>T,c.1419A>T,c.1419A>T,c.1191A>T,c.1425A>T,c.1416A>T,c.1419A>T	1419:ttA/ttT,1419:ttA/ttT,1419:ttA/ttT,1191:ttA/ttT,1425:ttA/ttT,1416:ttA/ttT,1419:ttA/ttT	p.L473F,p.L473F,p.L473F,p.L397F,p.L475F,p.L472F,p.L473F	0.877	3.18633	0.915913	26.9	.	.	.,.,.,.,.,.,.	.,.,.,.,.,.,.	.,.,.,.,.,.,.	1	0.997	FOXP1	0.0004	0	0	0	-6	-9	-9	30
SPARK	SP0087128	Female	Affected	3:71026813:T:C	3	71026813	T	C	ATA>ACA	ENSG00000114861	FOXP1	0.999751	0	0.577027	missense	7	ENST00000318789.4,ENST00000468577.1,ENST00000475937.1,ENST00000484350.1,ENST00000491238.1,ENST00000493089.1,ENST00000498215.1	missense,missense,missense,missense,missense,missense,missense	c.1409A>G,c.1409A>G,c.1409A>G,c.1181A>G,c.1415A>G,c.1406A>G,c.1409A>G	1409:tAt/tGt,1409:tAt/tGt,1409:tAt/tGt,1181:tAt/tGt,1415:tAt/tGt,1406:tAt/tGt,1409:tAt/tGt	p.Y470C,p.Y470C,p.Y470C,p.Y394C,p.Y472C,p.Y469C,p.Y470C	0.952	1.93645	0.916306	26.2	8.24e-06	3.98e-06	.,.,.,.,.,.,.	.,.,.,.,.,.,.	.,.,.,.,.,.,.	1	0.997	FOXP1	0.0012	0	0	0	46	14	-19	20
SPARK	SP0263417	Male	Affected	3:71027072:G:A	3	71027072	G	A	TGG>TAG	ENSG00000114861	FOXP1	0.999751	0	0.577027	stop_gained	7	ENST00000318789.4,ENST00000468577.1,ENST00000475937.1,ENST00000484350.1,ENST00000491238.1,ENST00000493089.1,ENST00000498215.1	stop_gained,stop_gained,stop_gained,stop_gained,stop_gained,stop_gained,stop_gained	c.1255C>T,c.1255C>T,c.1255C>T,c.1027C>T,c.1261C>T,c.1255C>T,c.1255C>T	1255:Caa/Taa,1255:Caa/Taa,1255:Caa/Taa,1027:Caa/Taa,1261:Caa/Taa,1255:Caa/Taa,1255:Caa/Taa	p.Q419*,p.Q419*,p.Q419*,p.Q343*,p.Q421*,p.Q419*,p.Q419*	.	.	.	40	.	.	HC,HC,HC,HC,HC,HC,HC	.,.,.,.,.,.,.	.,.,.,.,.,.,.	1	0.997	FOXP1	0.0009	0	0	0	-29	-38	-29	-38
SPARK	SP0205898	Female	Unaffected	3:120973838:AC:A	3	120973838	AC	A	.	ENSG00000145087	STXBP5L	0.999948	0	0.341639	frameshift	5	ENST00000273666.6,ENST00000471454.1,ENST00000472879.1,ENST00000492541.1,ENST00000497029.1	frameshift,frameshift,frameshift,frameshift,frameshift	c.1541del,c.1541del,c.1541del,c.1541del,c.1541del	1539:gaC/ga,1539:gaC/ga,1539:gaC/ga,1539:gaC/ga,1539:gaC/ga	p.P514Hfs*6,p.P514Hfs*6,p.P514Hfs*6,p.P514Hfs*6,p.P514Hfs*6	.	.	.	.	.	.	HC,HC,HC,HC,HC	.,.,.,.,.	.,.,.,.,.	1	1	STXBP5L	.	.	.	.	.	.	.	.
SPARK	SP0230686	Female	Unaffected	3:126708482:T:C	3	126708482	T	C	GTG>GCG	ENSG00000114554	PLXNA1	0.999998	0	0.59142	missense	2	ENST00000251772.4,ENST00000393409.2	missense,missense	c.977T>C,c.1046T>C	977:gTg/gCg,1046:gTg/gCg	p.V326A,p.V349A	0.129	0.53523	0.616024	.	.	7.97e-06	.,.	.,.	.,.	1	1	PLXNA1	0.0002	0	0	0	43	-16	43	-2
SPARK	SP0162301	Male	Unaffected	3:126734075:G:A	3	126734075	G	A	GGG>GAG	ENSG00000114554	PLXNA1	0.999998	0	0.59142	missense	2	ENST00000251772.4,ENST00000393409.2	missense,missense	c.2857G>A,c.2926G>A	2857:Ggc/Agc,2926:Ggc/Agc	p.G953S,p.G976S	0.915	1.27626	0.782009	33	.	.	.,.	.,.	.,.	1	1	PLXNA1	0	0	0.0002	0	-48	40	42	-31
SPARK	SP0029749	Male	Affected	3:126749198:A:C	3	126749198	A	C	CAG>CCG	ENSG00000114554	PLXNA1	0.999998	0	0.59142	missense	2	ENST00000251772.4,ENST00000393409.2	missense,missense	c.5105A>C,c.5174A>C	5105:cAg/cCg,5174:cAg/cCg	p.Q1702P,p.Q1725P	0.385	1.89588	0.80279	24.6	.	.	.,.	.,.	.,.	1	1	PLXNA1	0.0002	0	0.0013	0	11	2	31	-27
SPARK	SP0154923	Male	Affected	3:133375695:C:A	3	133375695	C	A	ACT>AAT	ENSG00000163781	TOPBP1	1	0	0.343689	missense	1	ENST00000260810.5	missense	c.370G>T	370:Gtt/Ttt	p.V124F	0.711	0.89007	0.506512	27.8	.	.	.	.	.	1	1	TOPBP1	0.0127	0.0555	0	0	2	6	2	-50
SPARK	SP0345875	Male	Affected	3:149684340:T:C	3	149684340	T	C	ATG>ACG	ENSG00000070087	PFN2	0.638694	4	0.445743	missense	13	ENST00000239940.7,ENST00000423691.2,ENST00000452853.2,ENST00000461868.1,ENST00000461930.1,ENST00000475518.1,ENST00000481275.1,ENST00000481767.1,ENST00000489155.1,ENST00000490975.1,ENST00000494827.1,ENST00000497148.1,ENST00000498307.1	missense,intron,intron,downstream_gene,downstream_gene,missense,missense,intron,missense,missense,intron,missense,missense	c.359A>G,c.326-289A>G,c.326-289A>G,.,.,c.212A>G,c.212A>G,c.179-289A>G,c.212A>G,c.314A>G,c.179-289A>G,c.212A>G,c.212A>G	359:cAt/cGt,.,.,.,.,212:cAt/cGt,212:cAt/cGt,.,212:cAt/cGt,314:cAt/cGt,.,212:cAt/cGt,212:cAt/cGt	p.H120R,.,.,.,.,p.H71R,p.H71R,.,p.H71R,p.H105R,.,p.H71R,p.H71R	0.867	2.50042	0.874302	22.8	.	.	.,.,.,.,.,.,.,.,.,.,.,.,.	.,.,.,.,.,.,.,.,.,.,.,.,.	.,.,.,.,.,.,.,.,.,.,.,.,.	0.473	0.559	PFN2	0	0	0.0001	0	33	-49	5	33
SPARK	SP0248390	Male	Affected	3:151093856:T:C	3	151093856	T	C	ATG>ACG	ENSG00000144893	MED12L	0.999999	0	0.246983	missense	2	ENST00000273432.4,ENST00000474524.1	missense,missense	c.3382T>C,c.3802T>C	3382:Tgt/Cgt,3802:Tgt/Cgt	p.C1128R,p.C1268R	0.398	1.50341	0.771589	27	.	.	.,.	.,.	.,.	0.948	0.911	MED12L	0.0051	0	0	0	-32	49	-32	43
SPARK	SP0252227	Male	Affected	3:151094660:C:T	3	151094660	C	T	CCC>CTC	ENSG00000144893	MED12L	0.999999	0	0.246983	missense	2	ENST00000273432.4,ENST00000474524.1	missense,missense	c.3601C>T,c.4021C>T	3601:Cct/Tct,4021:Cct/Tct	p.P1201S,p.P1341S	0.044	0.401685	0.437927	22.5	.	.	.,.	.,.	.,.	0.948	0.911	MED12L	0	0	0	0	50	2	2	6
SPARK	SP0098421	Male	Affected	3:176767913:T:C	3	176767913	T	C	GTT>GCT	ENSG00000177565	TBL1XR1	0.998822	0	0.703829	missense	2	ENST00000430069.1,ENST00000457928.2	missense,missense	c.574A>G,c.574A>G	574:Aca/Gca,574:Aca/Gca	p.T192A,p.T192A	0.785	2.30382	0.797215	27.2	.	.	.,.	.,.	.,.	1	1	TBL1XR1	0.0001	0.0003	0	0	-1	13	1	-49
SPARK	SP0160070	Male	Affected	3:176769521:T:C	3	176769521	T	C	TTT>TCT	ENSG00000177565	TBL1XR1	0.998822	0	0.703829	splice_region	2	ENST00000430069.1,ENST00000457928.2	splice_region,splice_region	c.205-7A>G,c.205-7A>G	.,.	.,.	.	.	.	.	.	.	.,.	.,.	.,.	1	1	TBL1XR1	0.9986	0.9863	0.0003	0	-1	-7	-10	2
SPARK	SP0156986	Male	Unaffected	3:194146262:G:C	3	194146262	G	C	AGA>ACA	ENSG00000133657	ATP13A3	0.999967	0	0.477104	splice_region	2	ENST00000256031.4,ENST00000439040.1	splice_region,splice_region	c.3126-4C>G,c.3126-4C>G	.,.	.,.	.	.	.	.	.	.	.,.	.,.	.,.	1	1	ATP13A3	0	0.1163	0	0	5	-4	-23	-46
SPARK	SP0159703	Male	Affected	4:26422239:G:C	4	26422239	G	C	TGT>TCT	ENSG00000168214	RBPJ	0.999929	0	0.682928	missense	8	ENST00000342295.1,ENST00000342320.4,ENST00000345843.3,ENST00000348160.4,ENST00000355476.3,ENST00000361572.6,ENST00000504907.1,ENST00000507561.1	missense,missense,missense,missense,missense,missense,missense,missense	c.427G>C,c.385G>C,c.382G>C,c.388G>C,c.385G>C,c.427G>C,c.385G>C,c.322G>C	427:Gta/Cta,385:Gta/Cta,382:Gta/Cta,388:Gta/Cta,385:Gta/Cta,427:Gta/Cta,385:Gta/Cta,322:Gta/Cta	p.V143L,p.V129L,p.V128L,p.V130L,p.V129L,p.V143L,p.V129L,p.V108L	0.447	1.10487	0.931662	.	.	.	.,.,.,.,.,.,.,.	.,.,.,.,.,.,.,.	.,.,.,.,.,.,.,.	1	1	RBPJ	0.0021	0	0.0001	0	23	47	33	-1
SPARK	SP0245843	Female	Affected	4:39863851:C:T	4	39863851	C	T	ACG>ATG	ENSG00000121892	PDS5A	0.999853	0	0.422997	missense	1	ENST00000303538.8	missense	c.3074G>A	3074:cGt/cAt	p.R1025H	0.169	2.0402	0.70432	32	.	1.91e-05	.	.	.	0.917	0.941	PDS5A	0	0	0	0.0495	-12	45	-2	-12
SPARK	SP0231984	Male	Affected	4:85599424:A:G	4	85599424	A	G	CAT>CGT	ENSG00000163625	WDFY3	1	0	0.614337	missense	2	ENST00000295888.4,ENST00000322366.6	missense,missense	c.10156T>C,c.10105T>C	10156:Tgg/Cgg,10105:Tgg/Cgg	p.W3386R,p.W3369R	0.696	0.793143	0.828921	25	8.24e-06	3.98e-06	.,.	.,.	.,.	1	1	WDFY3	0	0	0.0002	0.0001	8	-12	-24	8
SPARK	SP0239386	Male	Affected	4:85660193:CT:C	4	85660193	CT	C	.	ENSG00000163625	WDFY3	1	0	0.614337	frameshift	2	ENST00000295888.4,ENST00000322366.6	frameshift,frameshift	c.6543del,c.6543del	6543:ccA/cc,6543:ccA/cc	p.D2182Mfs*16,p.D2182Mfs*16	.	.	.	.	.	.	HC,HC	.,.	.,.	1	1	WDFY3	.	.	.	.	.	.	.	.
SPARK	SP0188561	Female	Affected	4:85704149:G:A	4	85704149	G	A	CGT>CAT	ENSG00000163625	WDFY3	1	0	0.614337	missense	2	ENST00000295888.4,ENST00000322366.6	missense,missense	c.4141C>T,c.4141C>T	4141:Cgg/Tgg,4141:Cgg/Tgg	p.R1381W,p.R1381W	0.561	1.26272	0.63143	34	.	.	.,.	.,.	.,.	1	1	WDFY3	0	0	0	0	-33	20	-37	-33
SPARK	SP0131494	Male	Affected	4:85717834:G:A	4	85717834	G	A	CGG>CAG	ENSG00000163625	WDFY3	1	0	0.614337	missense	2	ENST00000295888.4,ENST00000322366.6	missense,missense	c.3007C>T,c.3007C>T	3007:Cgg/Tgg,3007:Cgg/Tgg	p.R1003W,p.R1003W	0.328	1.19004	0.735715	34	8.24e-06	1.19e-05	.,.	.,.	.,.	1	1	WDFY3	0	0	0.0001	0	12	22	48	-17
SPARK	SP0245193	Female	Affected	4:85731089:T:C	4	85731089	T	C	CTG>CCG	ENSG00000163625	WDFY3	1	0	0.614337	missense	2	ENST00000295888.4,ENST00000322366.6	missense,missense	c.2296A>G,c.2296A>G	2296:Agt/Ggt,2296:Agt/Ggt	p.S766G,p.S766G	0.138	0.533295	0.644223	.	.	.	.,.	.,.	.,.	1	1	WDFY3	0	0	0.6619	0.2009	8	-50	0	-49
SPARK	SP0149084	Male	Affected	4:96052548:A:G	4	96052548	A	G	TAG>TGG	ENSG00000138696	BMPR1B	0.991704	0	0.0871522	missense	4	ENST00000264568.4,ENST00000394931.1,ENST00000440890.2,ENST00000515059.1	missense,missense,missense,missense	c.961A>G,c.961A>G,c.1051A>G,c.961A>G	961:Agt/Ggt,961:Agt/Ggt,1051:Agt/Ggt,961:Agt/Ggt	p.S321G,p.S321G,p.S351G,p.S321G	0.401	0.0362773	0.794961	.	.	.	.,.,.,.	.,.,.,.	.,.,.,.	1	0.999	BMPR1B	0.0028	0	0.0011	0	-8	2	42	-37
SPARK	SP0370084	Male	Affected	4:96075816:A:G	4	96075816	A	G	TAA>TGA	ENSG00000138696	BMPR1B	0.991704	0	0.0871522	missense	4	ENST00000264568.4,ENST00000394931.1,ENST00000440890.2,ENST00000515059.1	missense,missense,missense,missense	c.1501A>G,c.1501A>G,c.1591A>G,c.1501A>G	1501:Aaa/Gaa,1501:Aaa/Gaa,1591:Aaa/Gaa,1501:Aaa/Gaa	p.K501E,p.K501E,p.K531E,p.K501E	0.747	0.300078	0.822553	31	.	1.2e-05	.,.,.,.	.,.,.,.	.,.,.,.	1	0.999	BMPR1B	0	0	0.0785	0	38	49	48	-43
SPARK	SP0090597	Female	Unaffected	4:110384078:A:G	4	110384078	A	G	CAG>CGG	ENSG00000138802	SEC24B	0.999867	0	0.183086	missense	3	ENST00000265175.5,ENST00000399100.2,ENST00000504968.2	missense,missense,missense	c.155A>G,c.155A>G,c.248A>G	155:cAg/cGg,155:cAg/cGg,248:cAg/cGg	p.Q52R,p.Q52R,p.Q83R	0.212	0.250756	0.503056	22.5	.	4.09e-06	.,.,.	.,.,.	.,.,.	1	1	SEC24B	0	0	0	0	-21	2	12	1
SPARK	SP0156437	Male	Affected	4:110433182:G:GTA	4	110433182	G	GTA	.	ENSG00000138802	SEC24B	0.999867	0	0.183086	frameshift	3	ENST00000265175.5,ENST00000399100.2,ENST00000504968.2	frameshift,frameshift,frameshift	c.1848_1849dup,c.1743_1744dup,c.1938_1939dup	1846-1847:gta/gTAta,1741-1742:gta/gTAta,1936-1937:gta/gTAta	p.S617Yfs*17,p.S582Yfs*17,p.S647Yfs*17	.	.	.	.	.	.	HC,HC,HC	.,.,.	.,.,.	1	1	SEC24B	.	.	.	.	.	.	.	.
SPARK	SP0200765	Male	Affected	4:114179464:C:T	4	114179464	C	T	TCG>TTG	ENSG00000145362	ANK2	1	0	0.781349	splice_region	4	ENST00000264366.6,ENST00000357077.4,ENST00000394537.3,ENST00000506722.1	splice_region,splice_region,splice_region,splice_region	c.1288-5C>T,c.1288-5C>T,c.1288-5C>T,c.1225-5C>T	.,.,.,.	.,.,.,.	.	.	.	.	4.12e-05	2.79e-05	.,.,.,.	.,.,.,.	.,.,.,.	0.895	0.868	ANK2	0	0	0	0	5	-49	-24	5
SPARK	SP0245338	Male	Affected	4:114195639:G:A	4	114195639	G	A	CGC>CAC	ENSG00000145362	ANK2	1	0	0.781349	missense	4	ENST00000264366.6,ENST00000357077.4,ENST00000394537.3,ENST00000506722.1	missense,missense,missense,missense	c.1517G>A,c.1517G>A,c.1517G>A,c.1454G>A	1517:cGc/cAc,1517:cGc/cAc,1517:cGc/cAc,1454:cGc/cAc	p.R506H,p.R506H,p.R506H,p.R485H	0.611	1.68904	0.924395	34	1.65e-05	7.96e-06	.,.,.,.	.,.,.,.	.,.,.,.	0.895	0.868	ANK2	0.0013	0.0392	0	0	15	-31	-31	5
SPARK	SP0114332	Male	Affected	4:114264183:GA:G	4	114264183	GA	G	.	ENSG00000145362	ANK2	1	0	0.781349	frameshift	6	ENST00000264366.6,ENST00000357077.4,ENST00000394537.3,ENST00000506722.1,ENST00000509550.1,ENST00000510275.2	frameshift,frameshift,frameshift,frameshift,frameshift,frameshift	c.4038del,c.4137del,c.4137del,c.4110del,c.1665del,c.93del	4035:ggA/gg,4134:ggA/gg,4134:ggA/gg,4107:ggA/gg,1662:ggA/gg,90:ggA/gg	p.K1346Nfs*14,p.K1379Nfs*14,p.K1379Nfs*14,p.K1370Nfs*14,p.K555Nfs*14,p.K31Nfs*14	.	.	.	.	.	.	HC,HC,HC,HC,HC,HC	.,.,.,.,.,.	.,.,.,.,.,.	1	1	ANK2	.	.	.	.	.	.	.	.
SPARK	SP0203415	Male	Affected	4:114269426:G:A	4	114269426	G	A	CGG>CAG	ENSG00000145362	ANK2	1	0	0.781349	splice_region	6	ENST00000264366.6,ENST00000357077.4,ENST00000394537.3,ENST00000506722.1,ENST00000509550.1,ENST00000510275.2	splice_region,splice_region,splice_region,splice_region,splice_region,splice_region	c.4273-6G>A,c.4372-6G>A,c.4372-6G>A,c.4345-6G>A,c.1900-6G>A,c.328-6G>A	.,.,.,.,.,.	.,.,.,.,.,.	.	.	.	.	.	3.99e-06	.,.,.,.,.,.	.,.,.,.,.,.	.,.,.,.,.,.	1	1	ANK2	0.7252	0	0	0	2	13	2	38
SPARK	SP0223317	Female	Unaffected	4:114275512:G:A	4	114275512	G	A	CGT>CAT	ENSG00000145362	ANK2	1	0	0.781349	missense	6	ENST00000264366.6,ENST00000357077.4,ENST00000394537.3,ENST00000506722.1,ENST00000509550.1,ENST00000510275.2	missense,missense,intron,intron,intron,intron	c.5639G>A,c.5738G>A,c.4426+4107G>A,c.4399+4107G>A,c.1954+4107G>A,c.382+4107G>A	5639:cGt/cAt,5738:cGt/cAt,.,.,.,.	p.R1880H,p.R1913H,.,.,.,.	0.013	0.108476	0.285121	21.4	.	1.2e-05	.,.,.,.,.,.	.,.,.,.,.,.	.,.,.,.,.,.	0.267	0.764	ANK2	0	0	0	0	30	-15	7	-15
SPARK	SP0189936	Female	Affected	4:114290716:A:T	4	114290716	A	T	GAT>GTT	ENSG00000145362	ANK2	1	0	0.781349	missense	6	ENST00000264366.6,ENST00000357077.4,ENST00000394537.3,ENST00000506722.1,ENST00000509550.1,ENST00000510275.2	missense,missense,missense,missense,missense,missense	c.11266A>T,c.11365A>T,c.5110A>T,c.5083A>T,c.2638A>T,c.1066A>T	11266:Ata/Tta,11365:Ata/Tta,5110:Ata/Tta,5083:Ata/Tta,2638:Ata/Tta,1066:Ata/Tta	p.I3756L,p.I3789L,p.I1704L,p.I1695L,p.I880L,p.I356L	0.087	0.0773189	0.248423	.	.	.	.,.,.,.,.,.	.,.,.,.,.,.	.,.,.,.,.,.	1	1	ANK2	0.0001	0	0.0001	0	4	-32	-2	35
SPARK	SP0177580	Female	Affected	4:134073154:T:A	4	134073154	T	A	ATC>AAC	ENSG00000138650	PCDH10	0.89443	1	0.790079	missense	1	ENST00000264360.5	missense	c.1859T>A	1859:aTc/aAc	p.I620N	0.572	.	0.7375	26.2	.	.	.	.	.	1	1	PCDH10	0	0	0.0006	0	1	-2	1	-28
SPARK	SP0365487	Male	Affected	4:140272766:G:C	4	140272766	G	C	GGT>GCT	ENSG00000164134	NAA15	0.998577	1	0.586542	splice_donor	2	ENST00000296543.5,ENST00000398947.1	splice_donor,splice_donor	c.1014+1G>C,c.1014+1G>C	.,.	.,.	.	.	.	25.1	.	.	HC,HC	.,.	.,.	0.975	0.982	NAA15	0	0	0.003	0.9819	4	-25	46	-1
SPARK	SP0068822	Female	Unaffected	4:140282879:A:AT	4	140282879	A	AT	.	ENSG00000164134	NAA15	0.998577	1	0.586542	frameshift	2	ENST00000296543.5,ENST00000398947.1	frameshift,frameshift	c.1545dup,c.1545dup	1541-1542:cat/caTt,1541-1542:cat/caTt	p.I516Yfs*5,p.I516Yfs*5	.	.	.	.	.	.	HC,HC	.,.	.,.	0.975	0.982	NAA15	.	.	.	.	.	.	.	.
SPARK	SP0174104	Male	Affected	4:140299913:AG:A	4	140299913	AG	A	.	ENSG00000164134	NAA15	0.998577	1	0.586542	frameshift	2	ENST00000296543.5,ENST00000398947.1	frameshift,frameshift	c.2061del,c.2061del	2061:aaG/aa,2061:aaG/aa	p.K687Nfs*4,p.K687Nfs*4	.	.	.	.	.	.	HC,HC	.,.	.,.	0.975	0.982	NAA15	.	.	.	.	.	.	.	.
SPARK	SP0315250	Male	Affected	4:149357145:TA:T	4	149357145	TA	T	.	ENSG00000151623	NR3C2	0.925089	1	0.0646428	frameshift	5	ENST00000344721.4,ENST00000355292.3,ENST00000358102.3,ENST00000511528.1,ENST00000512865.1	frameshift,frameshift,frameshift,frameshift,frameshift	c.867del,c.867del,c.867del,c.867del,c.867del	867:aaT/aa,867:aaT/aa,867:aaT/aa,867:aaT/aa,867:aaT/aa	p.N289Kfs*5,p.N289Kfs*5,p.N289Kfs*5,p.N289Kfs*5,p.N289Kfs*5	.	.	.	.	.	.	HC,HC,HC,HC,HC	.,.,.,.,.	.,.,.,.,.	1	1	NR3C2	.	.	.	.	.	.	.	.
SPARK	SP0220117	Female	Unaffected	4:158281124:C:A	4	158281124	C	A	ACG>AAG	ENSG00000120251	GRIA2	0.995509	0	0.86198	missense	5	ENST00000264426.9,ENST00000296526.7,ENST00000393815.2,ENST00000449365.1,ENST00000507898.1	missense,missense,missense,missense,missense	c.2120C>A,c.2120C>A,c.1979C>A,c.1979C>A,c.1979C>A	2120:aCg/aAg,2120:aCg/aAg,1979:aCg/aAg,1979:aCg/aAg,1979:aCg/aAg	p.T707K,p.T707K,p.T660K,p.T660K,p.T660K	0.382	2.77884	0.890631	24.9	.	.	.,.,.,.,.	.,.,.,.,.	.,.,.,.,.	1	1	GRIA2	0.0001	0	0.0001	0	2	9	-11	19
SPARK	SP0215553	Male	Affected	5:45462097:T:G	5	45462097	T	G	GTC>GGC	ENSG00000164588	HCN1	0.953139	0	0.131765	missense	1	ENST00000303230.4	missense	c.862A>C	862:Aca/Cca	p.T288P	0.962	3.14057	0.829149	29.2	.	.	.	.	.	1	1	HCN1	0	0.0006	0	0	-22	12	12	-23
SPARK	SP0363257	Male	Affected	5:55110766:G:C	5	55110766	G	C	AGA>ACA	ENSG00000152670	DDX4	0.998516	0	0.0483434	missense	5	ENST00000353507.5,ENST00000354991.5,ENST00000505374.1,ENST00000511853.1,ENST00000514278.2	missense,missense,missense,missense,missense	c.1651G>C,c.1651G>C,c.1753G>C,c.1306G>C,c.1693G>C	1651:Gat/Cat,1651:Gat/Cat,1753:Gat/Cat,1306:Gat/Cat,1693:Gat/Cat	p.D551H,p.D551H,p.D585H,p.D436H,p.D565H	0.551	2.70124	0.76557	23.6	.	.	.,.,.,.,.	.,.,.,.,.	.,.,.,.,.	1	1	DDX4	0.0061	0	0	0	-24	43	16	29
SPARK	SP0370077	Male	Affected	5:65371053:C:T	5	65371053	C	T	ACA>ATA	ENSG00000112851	ERBIN	0.993357	1	0.613937	stop_gained	10	ENST00000284037.5,ENST00000380935.1,ENST00000380936.1,ENST00000380938.2,ENST00000380939.2,ENST00000380943.2,ENST00000416865.2,ENST00000506030.1,ENST00000508515.1,ENST00000511297.1	stop_gained,intron,stop_gained,stop_gained,stop_gained,stop_gained,stop_gained,stop_gained,intron,stop_gained	c.3958C>T,c.3634-1091C>T,c.3835C>T,c.3835C>T,c.3802C>T,c.3835C>T,c.1552C>T,c.3979C>T,c.3634-1091C>T,c.3823C>T	3958:Caa/Taa,.,3835:Caa/Taa,3835:Caa/Taa,3802:Caa/Taa,3835:Caa/Taa,1552:Caa/Taa,3979:Caa/Taa,.,3823:Caa/Taa	p.Q1320*,.,p.Q1279*,p.Q1279*,p.Q1268*,p.Q1279*,p.Q518*,p.Q1327*,.,p.Q1275*	.	.	.	45	.	.	HC,.,HC,HC,HC,HC,HC,HC,.,HC	.,.,.,.,.,.,.,.,.,.	.,.,.,.,.,.,.,.,.,.	0.571	0.73	ERBIN	0	0	0	0.0363	5	-22	2	5
SPARK	SP0203733	Female	Affected	5:88018711:A:T	5	88018711	A	T	GAA>GTA	ENSG00000081189	MEF2C	0.00424617	3	0.179953	missense	10	ENST00000340208.5,ENST00000424173.2,ENST00000437473.2,ENST00000504921.2,ENST00000506554.1,ENST00000508569.1,ENST00000510942.1,ENST00000514015.1,ENST00000514028.1,ENST00000539796.1	missense,missense,missense,missense,intron,intron,missense,intron,missense,missense	c.1162T>A,c.1102T>A,c.1132T>A,c.1132T>A,c.1101-42T>A,c.1077-65T>A,c.1108T>A,c.1101-65T>A,c.1132T>A,c.964T>A	1162:Tca/Aca,1102:Tca/Aca,1132:Tca/Aca,1132:Tca/Aca,.,.,1108:Tca/Aca,.,1132:Tca/Aca,964:Tca/Aca	p.S388T,p.S368T,p.S378T,p.S378T,.,.,p.S370T,.,p.S378T,p.S322T	0.075	1.21081	0.723339	.	.	0	.,.,.,.,.,.,.,.,.,.	.,.,.,.,.,.,.,.,.,.	.,.,.,.,.,.,.,.,.,.	0.864	0.858	MEF2C	0.0002	0.0401	0.0001	0	-46	31	3	-40
SPARK	SP0242864	Male	Affected	5:88025165:C:A	5	88025165	C	A	TCT>TAT	ENSG00000081189	MEF2C	0.00424617	3	0.179953	splice_acceptor	10	ENST00000340208.5,ENST00000424173.2,ENST00000437473.2,ENST00000504921.2,ENST00000506554.1,ENST00000508569.1,ENST00000510942.1,ENST00000514015.1,ENST00000514028.1,ENST00000539796.1	splice_acceptor,splice_acceptor,splice_acceptor,missense,splice_acceptor,splice_acceptor,splice_acceptor,splice_acceptor,splice_acceptor,splice_acceptor	c.865-1G>T,c.805-1G>T,c.835-1G>T,c.834G>T,c.835-1G>T,c.811-1G>T,c.811-1G>T,c.835-1G>T,c.835-1G>T,c.667-1G>T	.,.,.,834:aaG/aaT,.,.,.,.,.,.	.,.,.,p.K278N,.,.,.,.,.,.	0.186	.	.	25.7	.	.	HC,HC,HC,.,HC,HC,HC,HC,HC,HC	.,.,.,.,.,.,.,.,.,.	.,.,.,.,.,.,.,.,.,.	0.795	0.538	MEF2C	0.9526	0.9983	0	0	-9	-1	2	7
SPARK	SP0171973	Female	Affected	5:112154721:C:T	5	112154721	C	T	TCG>TTG	ENSG00000134982	APC	1	0	0.846141	missense	3	ENST00000257430.4,ENST00000457016.1,ENST00000508376.2	missense,missense,missense	c.992C>T,c.992C>T,c.992C>T	992:tCg/tTg,992:tCg/tTg,992:tCg/tTg	p.S331L,p.S331L,p.S331L	0.843	0.198373	0.891	25.9	8.24e-06	3.98e-06	.,.,.	.,.,.	.,.,.	1	1	APC	0.0362	0	0.0002	0	15	-10	-25	38
SPARK	SP0065492	Female	Unaffected	5:112178889:C:T	5	112178889	C	T	TCT>TTT	ENSG00000134982	APC	1	0	0.846141	missense	3	ENST00000257430.4,ENST00000457016.1,ENST00000508376.2	missense,missense,missense	c.7598C>T,c.7598C>T,c.7598C>T	7598:tCt/tTt,7598:tCt/tTt,7598:tCt/tTt	p.S2533F,p.S2533F,p.S2533F	0.557	0.490101	0.708285	26.8	.	.	.,.,.	.,.,.	.,.,.	1	1	APC	0.0004	0	0	0	7	31	-9	30
SPARK	SP0273842	Male	Affected	5:127637086:TG:T	5	127637086	TG	T	.	ENSG00000138829	FBN2	1	0	0.17036	frameshift	2	ENST00000262464.4,ENST00000508053.1	frameshift,frameshift	c.6033del,c.6033del	6033:ggC/gg,6033:ggC/gg	p.N2013Tfs*3,p.N2013Tfs*3	.	.	.	.	.	.	HC,HC	.,.	.,.	0.99	0.942	FBN2	.	.	.	.	.	.	.	.
SPARK	SP0273842	Male	Affected	5:127637088:C:T	5	127637088	C	T	GCC>GTC	ENSG00000138829	FBN2	1	0	0.17036	missense	2	ENST00000262464.4,ENST00000508053.1	missense,missense	c.6032G>A,c.6032G>A	6032:gGc/gAc,6032:gGc/gAc	p.G2011D,p.G2011D	0.746	0.942739	0.718102	32	.	.	.,.	.,.	.,.	0.99	0.942	FBN2	0.0003	0	0	0	3	37	-14	-10
SPARK	SP0174830	Male	Unaffected	5:127873200:G:A	5	127873200	G	A	GGA>GAA	ENSG00000138829	FBN2	1	0	0.17036	missense	3	ENST00000262464.4,ENST00000508053.1,ENST00000508989.1	missense,missense,missense	c.97C>T,c.97C>T,c.97C>T	97:Cct/Tct,97:Cct/Tct,97:Cct/Tct	p.P33S,p.P33S,p.P33S	0.206	0.236993	0.613682	.	.	.	.,.,.	.,.,.	.,.,.	0.99	0.943	FBN2	0.0026	0	0.0001	0	-12	-42	-41	24
SPARK	SP0172010	Female	Unaffected	5:132051488:G:C	5	132051488	G	C	TGG>TCG	ENSG00000131437	KIF3A	0.992416	1	0.839911	missense	3	ENST00000378735.1,ENST00000378746.4,ENST00000403231.1	missense,missense,missense	c.1090C>G,c.1090C>G,c.1090C>G	1090:Cag/Gag,1090:Cag/Gag,1090:Cag/Gag	p.Q364E,p.Q364E,p.Q364E	0.521	1.60697	0.866039	25.5	.	.	.,.,.	.,.,.	.,.,.	1	1	KIF3A	0.0002	0	0	0	40	3	-39	-37
SPARK	SP0103621	Male	Unaffected	5:132051533:CTTTATT:C	5	132051533	CTTTATT	C	.	ENSG00000131437	KIF3A	0.992416	1	0.839911	inframe_deletion	3	ENST00000378735.1,ENST00000378746.4,ENST00000403231.1	inframe_deletion,inframe_deletion,inframe_deletion	c.1039_1044del,c.1039_1044del,c.1039_1044del	1039-1044:AATAAA/-,1039-1044:AATAAA/-,1039-1044:AATAAA/-	p.N347_K348del,p.N347_K348del,p.N347_K348del	.	.	.	.	.	.	.,.,.	.,.,.	.,.,.	1	1	KIF3A	.	.	.	.	.	.	.	.
SPARK	SP0113241	Male	Affected	5:132070031:T:C	5	132070031	T	C	ATG>ACG	ENSG00000131437	KIF3A	0.992416	1	0.839911	missense	3	ENST00000378735.1,ENST00000378746.4,ENST00000403231.1	missense,missense,missense	c.146A>G,c.146A>G,c.146A>G	146:cAt/cGt,146:cAt/cGt,146:cAt/cGt	p.H49R,p.H49R,p.H49R	0.259	0.840048	0.641733	.	.	.	.,.,.	.,.,.	.,.,.	1	1	KIF3A	0.0004	0	0.1122	0	40	32	5	38
SPARK	SP0166411	Female	Affected	5:132422476:G:T	5	132422476	G	T	GGC>GTC	ENSG00000170606	HSPA4	0.999958	0	0.246153	missense	1	ENST00000304858.2	missense	c.911G>T	911:gGc/gTc	p.G304V	0.146	0.292988	0.57649	24.2	.	.	.	.	.	1	1	HSPA4	0	0	0	0	-2	0	-2	0
SPARK	SP0231395	Male	Affected	5:132422527:T:C	5	132422527	T	C	CTT>CCT	ENSG00000170606	HSPA4	0.999958	0	0.246153	missense	1	ENST00000304858.2	missense	c.962T>C	962:cTt/cCt	p.L321P	0.546	1.07189	0.736742	29.7	.	.	.	.	.	1	1	HSPA4	0	0	0.0001	0	29	-37	27	7
SPARK	SP0365127	Male	Affected	5:145843307:G:A	5	145843307	G	A	TGG>TAG	ENSG00000113649	TCERG1	0.999963	0	0.818497	missense	2	ENST00000296702.5,ENST00000394421.2	missense,missense	c.1086G>A,c.1086G>A	1086:atG/atA,1086:atG/atA	p.M362I,p.M362I	0.431	0.385077	0.85691	24.1	.	.	.,.	.,.	.,.	1	1	TCERG1	0	0	0.0014	0.0404	2	-43	-6	49
SPARK	SP0353461	Male	Affected	5:149900969:CCCCGAGCCTGACTGCGGGGA:C	5	149900969	CCCCGAGCCTGACTGCGGGGA	C	.	ENSG00000070614	NDST1	0.998138	0	0.272155	frameshift	2	ENST00000261797.6,ENST00000523767.1	frameshift,frameshift	c.158_177del,c.158_177del	154-173:CCCGAGCCTGACTGCGGGGAc/c,154-173:CCCGAGCCTGACTGCGGGGAc/c	p.E53Afs*62,p.E53Afs*62	.	.	.	.	.	.	HC,HC	.,.	.,.	1	1	NDST1	.	.	.	.	.	.	.	.
SPARK	SP0214855	Female	Affected	5:149915448:G:A	5	149915448	G	A	GGT>GAT	ENSG00000070614	NDST1	0.998138	0	0.272155	splice_donor	2	ENST00000261797.6,ENST00000523767.1	splice_donor,splice_donor	c.1437+1G>A,c.1437+1G>A	.,.	.,.	.	.	.	25.4	.	.	HC,HC	.,.	.,.	1	1	NDST1	0.0001	0	0.687	0.9984	26	-1	26	-1
SPARK	SP0361922	Male	Affected	5:149927867:C:T	5	149927867	C	T	GCG>GTG	ENSG00000070614	NDST1	0.998138	0	0.272155	missense	2	ENST00000261797.6,ENST00000523767.1	missense,intron	c.2233C>T,c.2146-1373C>T	2233:Cgt/Tgt,.	p.R745C,.	0.621	1.70894	0.582019	35	1.65e-05	7.96e-06	.,.	.,.	.,.	0.995	0.996	NDST1	0.0004	0	0.0261	0	12	44	-37	34
SPARK	SP0266652	Male	Unaffected	5:154183159:C:T	5	154183159	C	T	CCG>CTG	ENSG00000155506	LARP1	0.999952	0	0.673006	missense	1	ENST00000336314.4	missense	c.2062C>T	2062:Cgc/Tgc	p.R688C	0.244	1.89137	0.850378	28	1.65e-05	7.96e-06	.	.	.	1	1	LARP1	0.0025	0	0	0	25	50	25	-27
SPARK	SP0191410	Female	Unaffected	5:158586003:A:G	5	158586003	A	G	GAA>GGA	ENSG00000145860	RNF145	0.663622	1	0.498832	missense	6	ENST00000274542.2,ENST00000424310.2,ENST00000518802.1,ENST00000519865.1,ENST00000520638.1,ENST00000521606.2	missense,missense,missense,missense,missense,missense	c.1751T>C,c.1667T>C,c.1757T>C,c.1667T>C,c.1709T>C,c.1718T>C	1751:tTc/tCc,1667:tTc/tCc,1757:tTc/tCc,1667:tTc/tCc,1709:tTc/tCc,1718:tTc/tCc	p.F584S,p.F556S,p.F586S,p.F556S,p.F570S,p.F573S	0.971	4.99964	0.863315	28.1	.	.	.,.,.,.,.,.	.,.,.,.,.,.	.,.,.,.,.,.	1	1	RNF145	0	0	0	0	40	-9	8	-27
SPARK	SP0166410	Male	Affected	5:176638540:C:G	5	176638540	C	G	GCC>GGC	ENSG00000165671	NSD1	1	0	0.557785	missense	4	ENST00000347982.4,ENST00000354179.4,ENST00000361032.4,ENST00000439151.2	missense,missense,missense,missense	c.2333C>G,c.2333C>G,c.2831C>G,c.3140C>G	2333:gCc/gGc,2333:gCc/gGc,2831:gCc/gGc,3140:gCc/gGc	p.A778G,p.A778G,p.A944G,p.A1047G	0.247	0.0656326	0.314301	.	.	3.99e-06	.,.,.,.	.,.,.,.	.,.,.,.	0.89	0.926	NSD1	0	0	0	0	-45	-33	-7	-26
SPARK	SP0168990	Male	Affected	5:179192732:A:G	5	179192732	A	G	CAT>CGT	ENSG00000161021	MAML1	0.998362	0	0.308884	missense	1	ENST00000292599.3	missense	c.721A>G	721:Atg/Gtg	p.M241V	0.252	0.43164	0.648109	23.6	.	.	.	.	.	1	1	MAML1	0	0	0	0	7	27	-1	-19
SPARK	SP0248679	Male	Affected	6:33400532:C:A	6	33400532	C	A	ACC>AAC	ENSG00000197283	SYNGAP1	0.999998	0	.	missense	3	ENST00000293748.5,ENST00000418600.2,ENST00000428982.2	missense,missense,missense	c.458C>A,c.458C>A,c.281C>A	458:aCc/aAc,458:aCc/aAc,281:aCc/aAc	p.T153N,p.T153N,p.T94N	0.161	2.13339	0.837146	.	.	.	.,.,.	.,.,.	.,.,.	1	1	SYNGAP1	0.0009	0	0.0002	0	4	7	35	14
SPARK	SP0248682	Female	Unaffected	6:33400532:C:A	6	33400532	C	A	ACC>AAC	ENSG00000197283	SYNGAP1	0.999998	0	.	missense	3	ENST00000293748.5,ENST00000418600.2,ENST00000428982.2	missense,missense,missense	c.458C>A,c.458C>A,c.281C>A	458:aCc/aAc,458:aCc/aAc,281:aCc/aAc	p.T153N,p.T153N,p.T94N	0.161	2.13339	0.837146	.	.	.	.,.,.	.,.,.	.,.,.	1	1	SYNGAP1	0.0009	0	0.0002	0	4	7	35	14
SPARK	SP0234769	Male	Affected	6:33403340:G:T	6	33403340	G	T	CGA>CTA	ENSG00000197283	SYNGAP1	0.999998	0	.	stop_gained	3	ENST00000293748.5,ENST00000418600.2,ENST00000428982.2	stop_gained,stop_gained,stop_gained	c.712G>T,c.712G>T,c.535G>T	712:Gaa/Taa,712:Gaa/Taa,535:Gaa/Taa	p.E238*,p.E238*,p.E179*	.	.	.	40	.	.	HC,HC,HC	.,.,.	.,.,.	1	1	SYNGAP1	0.0024	0.0042	0.0006	0	-32	-48	-49	50
SPARK	SP0184840	Female	Affected	6:33405559:CG:C	6	33405559	CG	C	.	ENSG00000197283	SYNGAP1	0.999998	0	.	frameshift	3	ENST00000293748.5,ENST00000418600.2,ENST00000428982.2	frameshift,frameshift,frameshift	c.878del,c.878del,c.701del	878:cGc/cc,878:cGc/cc,701:cGc/cc	p.R293Pfs*54,p.R293Pfs*54,p.R234Pfs*54	.	.	.	.	.	.	HC,HC,HC	.,.,.	.,.,.	1	1	SYNGAP1	.	.	.	.	.	.	.	.
SPARK	SP0159217	Male	Unaffected	6:35287404:A:G	6	35287404	A	G	GAG>GGG	ENSG00000023892	DEF6	0.976824	0	0.0601166	missense	2	ENST00000316637.5,ENST00000542066.1	missense,missense	c.1319A>G,c.554A>G	1319:gAg/gGg,554:gAg/gGg	p.E440G,p.E185G	0.244	1.02864	0.473763	24.6	.	.	.,.	.,.	.,.	1	1	DEF6	0	0	0	0	-13	-31	43	16
SPARK	SP0271464	Male	Affected	6:42610218:A:C	6	42610218	A	C	CAG>CCG	ENSG00000024048	UBR2	1	0	0.495987	missense	3	ENST00000372883.3,ENST00000372899.1,ENST00000372901.1	missense,missense,missense	c.608A>C,c.2096A>C,c.2096A>C	608:cAg/cCg,2096:cAg/cCg,2096:cAg/cCg	p.Q203P,p.Q699P,p.Q699P	0.82	1.37777	0.679097	27.6	.	.	.,.,.	.,.,.	.,.,.	1	0.995	UBR2	0	0	0.023	0.3219	1	-35	30	1
SPARK	SP0307355	Male	Unaffected	6:42646299:G:A	6	42646299	G	A	CGG>CAG	ENSG00000024048	UBR2	1	0	0.495987	missense	3	ENST00000372883.3,ENST00000372899.1,ENST00000372901.1	3_prime_UTR,missense,missense	c.*1160G>A,c.4501G>A,c.4501G>A	.,4501:Ggc/Agc,4501:Ggc/Agc	.,p.G1501S,p.G1501S	0.172	0.408057	0.489828	22	0.0002	0.0002	.,.,.	.,.,.	.,.,.	0.999	0.988	UBR2	0.0007	0.0001	0	0	-11	-22	2	-10
SPARK	SP0352493	Male	Unaffected	6:42646394:A:AC	6	42646394	A	AC	.	ENSG00000024048	UBR2	1	0	0.495987	frameshift	3	ENST00000372883.3,ENST00000372899.1,ENST00000372901.1	3_prime_UTR,frameshift,frameshift	c.*1258dup,c.4599dup,c.4599dup	.,4596-4597:-/C,4596-4597:-/C	.,p.D1534Rfs*11,p.D1534Rfs*11	.	.	.	.	.	.	.,HC,HC	.,.,.	.,.,.	0.999	0.988	UBR2	.	.	.	.	.	.	.	.
SPARK	SP0158368	Male	Affected	6:42652609:CG:C	6	42652609	CG	C	.	ENSG00000024048	UBR2	1	0	0.495987	splice_donor	3	ENST00000372883.3,ENST00000372899.1,ENST00000372901.1	splice_donor,splice_donor,splice_donor	c.*1512+1del,c.4853+1del,c.4853+1del	.,.,.	.,.,.	.	.	.	.	.	.	LC,HC,HC	3UTR_SPLICE,.,.	.,.,.	0.999	0.988	UBR2	0	0	0.01	1	6	-39	12	0
SPARK	SP0182377	Female	Affected	6:42974319:CAG:C	6	42974319	CAG	C	.	ENSG00000112640	PPP2R5D	0.99752	0	0.379987	frameshift	4	ENST00000394110.3,ENST00000461010.1,ENST00000472118.1,ENST00000485511.1	frameshift,intron,frameshift,frameshift	c.225_226del,c.28-352_28-351del,c.201_202del,c.225_226del	225-226:tcAGgg/tcgg,.,201-202:tcAGgg/tcgg,225-226:tcAGgg/tcgg	p.G77Afs*21,.,p.G69Afs*53,p.G77Afs*53	.	.	.	.	.	.	HC,.,HC,HC	.,.,.,.	.,.,.,.	1	0.685	PPP2R5D	.	.	.	.	.	.	.	.
SPARK	SP0189590	Male	Affected	6:42974929:C:T	6	42974929	C	T	CCT>CTT	ENSG00000112640	PPP2R5D	0.99752	0	0.379987	splice_region	4	ENST00000394110.3,ENST00000461010.1,ENST00000472118.1,ENST00000485511.1	splice_region,splice_region,splice_region,splice_region	c.427-5C>T,c.205-5C>T,c.499-5C>T,c.523-5C>T	.,.,.,.	.,.,.,.	.	.	.	.	.	.	.,.,.,.	.,.,.,.	.,.,.,.	1	1	PPP2R5D	0.0225	0	0	0	12	-24	12	-49
SPARK	SP0204166	Female	Affected	6:42975003:G:A	6	42975003	G	A	GGA>GAA	ENSG00000112640	PPP2R5D	0.99752	0	0.379987	missense	4	ENST00000394110.3,ENST00000461010.1,ENST00000472118.1,ENST00000485511.1	missense,missense,missense,missense	c.496G>A,c.274G>A,c.568G>A,c.592G>A	496:Gaa/Aaa,274:Gaa/Aaa,568:Gaa/Aaa,592:Gaa/Aaa	p.E166K,p.E92K,p.E190K,p.E198K	0.571	2.51389	0.868841	33	.	.	.,.,.,.	.,.,.,.	.,.,.,.	1	1	PPP2R5D	0	0	0.0001	0.0005	42	-20	49	41
SPARK	SP0157896	Male	Affected	6:42975030:T:C	6	42975030	T	C	TTG>TCG	ENSG00000112640	PPP2R5D	0.99752	0	0.379987	missense	4	ENST00000394110.3,ENST00000461010.1,ENST00000472118.1,ENST00000485511.1	missense,missense,missense,missense	c.523T>C,c.301T>C,c.595T>C,c.619T>C	523:Tgg/Cgg,301:Tgg/Cgg,595:Tgg/Cgg,619:Tgg/Cgg	p.W175R,p.W101R,p.W199R,p.W207R	0.795	3.17836	0.922279	27.4	.	.	.,.,.,.	.,.,.,.	.,.,.,.	1	1	PPP2R5D	0.0116	0	0	0	-47	15	14	22
SPARK	SP0270175	Male	Affected	6:44218877:GAAC:G	6	44218877	GAAC	G	.	ENSG00000096384	HSP90AB1	0.995299	0	0.428138	inframe_deletion	3	ENST00000353801.3,ENST00000371554.1,ENST00000371646.5	inframe_deletion,inframe_deletion,inframe_deletion	c.1055_1057del,c.1055_1057del,c.1055_1057del	1051-1053:AAC/-,1051-1053:AAC/-,1051-1053:AAC/-	p.N352del,p.N352del,p.N352del	.	.	.	.	.	7.95e-06	.,.,.	.,.,.	.,.,.	1	1	HSP90AB1	.	.	.	.	.	.	.	.
SPARK	SP0363259	Female	Unaffected	6:64395055:G:A	6	64395055	G	A	CGT>CAT	ENSG00000118482	PHF3	0.999469	1	0.695689	missense	3	ENST00000262043.3,ENST00000393387.1,ENST00000509330.1	missense,missense,missense	c.1432G>A,c.1432G>A,c.1432G>A	1432:Gtt/Att,1432:Gtt/Att,1432:Gtt/Att	p.V478I,p.V478I,p.V478I	0.011	0.0620355	0.32877	.	0.0001	7.62e-05	.,.,.	.,.,.	.,.,.	1	1	PHF3	0	0	0	0	21	-38	-11	-6
SPARK	SP0207508	Male	Affected	6:64421889:A:G	6	64421889	A	G	TAT>TGT	ENSG00000118482	PHF3	0.999469	1	0.695689	missense	2	ENST00000262043.3,ENST00000393387.1	missense,missense	c.4405A>G,c.4405A>G	4405:Ata/Gta,4405:Ata/Gta	p.I1469V,p.I1469V	0.102	0.399275	0.61335	24.9	.	1.6e-05	.,.	.,.	.,.	0.989	0.983	PHF3	0	0	0.0004	0	-26	45	-1	-3
SPARK	SP0153156	Female	Unaffected	6:79650843:T:C	6	79650843	T	C	ATT>ACT	ENSG00000146247	PHIP	1	0	0.499721	missense	1	ENST00000275034.4	missense	c.5033A>G	5033:aAt/aGt	p.N1678S	0.038	0.122245	0.31363	.	.	.	.	.	.	1	1	PHIP	0	0	0	0	-1	-16	1	-22
SPARK	SP0103478	Male	Affected	6:79700670:T:TCTC	6	79700670	T	TCTC	.	ENSG00000146247	PHIP	1	0	0.499721	inframe_insertion	1	ENST00000275034.4	inframe_insertion	c.2231_2233dup	2233-2234:gaa/gGAGaa	p.G744dup	.	.	.	.	.	.	.	.	.	1	1	PHIP	.	.	.	.	.	.	.	.
SPARK	SP0066366	Male	Affected	6:79727244:C:CA	6	79727244	C	CA	.	ENSG00000146247	PHIP	1	0	0.499721	frameshift	1	ENST00000275034.4	frameshift	c.1050dup	1050-1051:-/T	p.G351Wfs*16	.	.	.	.	.	.	HC	.	.	1	1	PHIP	.	.	.	.	.	.	.	.
SPARK	SP0163383	Female	Affected	6:79735734:G:A	6	79735734	G	A	CGG>CAG	ENSG00000146247	PHIP	1	0	0.499721	stop_gained	1	ENST00000275034.4	stop_gained	c.748C>T	748:Cga/Tga	p.R250*	.	.	.	37	.	.	HC	.	.	1	1	PHIP	0.0019	0	0	0	-45	26	-45	40
SPARK	SP0200203	Male	Affected	6:83847443:G:A	6	83847443	G	A	TGT>TAT	ENSG00000083097	DOP1A	0.999996	0	0.478489	missense	3	ENST00000237163.5,ENST00000349129.2,ENST00000369739.3	missense,missense,missense	c.3625G>A,c.3682G>A,c.3655G>A	3625:Gtg/Atg,3682:Gtg/Atg,3655:Gtg/Atg	p.V1209M,p.V1228M,p.V1219M	0.039	0.255587	0.264427	.	.	.	.,.,.	.,.,.	.,.,.	0.942	0.882	DOP1A	0	0	0.0002	0	-3	46	-3	-5
SPARK	SP0349644	Female	Affected	6:99857154:C:T	6	99857154	C	T	CCT>CTT	ENSG00000132424	PNISR	0.999085	0	0.616384	missense	2	ENST00000369239.5,ENST00000438806.1	missense,missense	c.568G>A,c.568G>A	568:Gga/Aga,568:Gga/Aga	p.G190R,p.G190R	0.269	1.20734	0.886828	24.6	.	.	.,.	.,.	.,.	1	1	PNISR	0.0012	0	0	0	38	8	39	-49
SPARK	SP0357326	Male	Unaffected	6:99860471:C:T	6	99860471	C	T	CCC>CTC	ENSG00000132424	PNISR	0.999085	0	0.616384	missense	2	ENST00000369239.5,ENST00000438806.1	missense,missense	c.233G>A,c.233G>A	233:gGg/gAg,233:gGg/gAg	p.G78E,p.G78E	0.153	1.01989	0.622071	24.5	.	.	.,.	.,.	.,.	1	1	PNISR	0	0	0	0.013	-44	-12	37	-44
SPARK	SP0154013	Female	Affected	6:110948001:G:A	6	110948001	G	A	TGA>TAA	ENSG00000155111	CDK19	0.998017	0	0.424618	stop_gained	3	ENST00000323817.3,ENST00000368911.3,ENST00000413605.2	stop_gained,stop_gained,stop_gained	c.658C>T,c.838C>T,c.466C>T	658:Caa/Taa,838:Caa/Taa,466:Caa/Taa	p.Q220*,p.Q280*,p.Q156*	.	.	.	38	.	.	HC,HC,HC	.,.,.	.,.,.	1	1	CDK19	0	0	0.0001	0.128	-22	41	47	-22
SPARK	SP0344870	Male	Affected	6:111628643:C:T	6	111628643	C	T	CCG>CTG	ENSG00000009413	REV3L	1	0	0.760886	missense	4	ENST00000358835.3,ENST00000368802.3,ENST00000368805.1,ENST00000435970.1	missense,missense,missense,missense	c.9173G>A,c.9173G>A,c.9173G>A,c.8939G>A	9173:cGg/cAg,9173:cGg/cAg,9173:cGg/cAg,8939:cGg/cAg	p.R3058Q,p.R3058Q,p.R3058Q,p.R2980Q	0.146	1.70098	0.544216	34	2.47e-05	3.18e-05	.,.,.,.	.,.,.,.	.,.,.,.	1	1	REV3L	0.0001	0	0	0	-2	22	4	22
SPARK	SP0184089	Male	Affected	6:111631067:CATG:C	6	111631067	CATG	C	.	ENSG00000009413	REV3L	1	0	0.760886	inframe_deletion	4	ENST00000358835.3,ENST00000368802.3,ENST00000368805.1,ENST00000435970.1	inframe_deletion,inframe_deletion,inframe_deletion,inframe_deletion	c.9028_9030del,c.9028_9030del,c.9028_9030del,c.8794_8796del	9028-9030:CAT/-,9028-9030:CAT/-,9028-9030:CAT/-,8794-8796:CAT/-	p.H3010del,p.H3010del,p.H3010del,p.H2932del	.	.	.	.	.	.	.,.,.,.	.,.,.,.	.,.,.,.	1	1	REV3L	.	.	.	.	.	.	.	.
SPARK	SP0370559	Female	Unaffected	6:111694817:T:C	6	111694817	T	C	CTT>CCT	ENSG00000009413	REV3L	1	0	0.760886	missense	4	ENST00000358835.3,ENST00000368802.3,ENST00000368805.1,ENST00000435970.1	missense,missense,missense,missense	c.4741A>G,c.4741A>G,c.4741A>G,c.4507A>G	4741:Aga/Gga,4741:Aga/Gga,4741:Aga/Gga,4507:Aga/Gga	p.R1581G,p.R1581G,p.R1581G,p.R1503G	0.214	0.335671	0.429338	23.9	.	.	.,.,.,.	.,.,.,.	.,.,.,.	1	1	REV3L	0	0	0	0	-1	42	-21	13
SPARK	SP0151719	Male	Unaffected	6:138195979:C:T	6	138195979	C	T	TCA>TTA	ENSG00000118503	TNFAIP3	0.999667	0	0.0659681	splice_region	1	ENST00000237289.4	splice_region	c.296-3C>T	.	.	.	.	.	.	.	.	.	.	.	1	1	TNFAIP3	0.0004	0	0	0	38	-39	7	2
SPARK	SP0160988	Female	Affected	6:157100436:CGGCGGCGGGGGCGGCGGCG:C	6	157100436	CGGCGGCGGGGGCGGCGGCG	C	.	ENSG00000049618	ARID1B	0.99995	0	0.828649	frameshift	4	ENST00000275248.4,ENST00000346085.5,ENST00000350026.5,ENST00000367148.1	frameshift,frameshift,frameshift,frameshift	c.1206_1224del,c.1380_1398del,c.1380_1398del,c.1380_1398del	1200-1218:gcGGCGGCGGGGGCGGCGGCG/gc,1374-1392:gcGGCGGCGGGGGCGGCGGCG/gc,1374-1392:gcGGCGGCGGGGGCGGCGGCG/gc,1374-1392:gcGGCGGCGGGGGCGGCGGCG/gc	p.G403Sfs*35,p.G461Sfs*35,p.G461Sfs*35,p.G461Sfs*35	.	.	.	.	.	.	HC,HC,HC,HC	.,.,.,.	.,.,.,.	1	1	ARID1B	.	.	.	.	.	.	.	.
SPARK	SP0236700	Male	Affected	6:157505405:T:C	6	157505405	T	C	CTA>CCA	ENSG00000049618	ARID1B	0.99995	0	0.828649	missense	4	ENST00000275248.4,ENST00000346085.5,ENST00000350026.5,ENST00000367148.1	missense,missense,missense,missense	c.3332T>C,c.3386T>C,c.3347T>C,c.3506T>C	3332:cTa/cCa,3386:cTa/cCa,3347:cTa/cCa,3506:cTa/cCa	p.L1111P,p.L1129P,p.L1116P,p.L1169P	0.862	4.21975	0.910571	28.4	.	.	.,.,.,.	.,.,.,.	.,.,.,.	1	1	ARID1B	0.0002	0	0	0	-25	19	45	-19
SPARK	SP0208215	Female	Affected	7:635853:G:A	7	635853	G	A	CGC>CAC	ENSG00000188191	PRKAR1B	0.0247578	2	0.427271	missense	5	ENST00000360274.4,ENST00000403562.1,ENST00000406797.1,ENST00000537384.1,ENST00000544935.1	missense,missense,missense,missense,missense	c.638C>T,c.638C>T,c.638C>T,c.638C>T,c.638C>T	638:gCg/gTg,638:gCg/gTg,638:gCg/gTg,638:gCg/gTg,638:gCg/gTg	p.A213V,p.A213V,p.A213V,p.A213V,p.A213V	0.871	2.62426	0.804277	26.6	.	.	.,.,.,.,.	.,.,.,.,.	.,.,.,.,.	1	1	PRKAR1B	0	0	0	0	-17	5	2	-10
SPARK	SP0186737	Male	Affected	7:26192494:G:T	7	26192494	G	T	CGG>CTG	ENSG00000050344	NFE2L3	1.1e-07	7	0.142111	missense	1	ENST00000056233.3	missense	c.376G>T	376:Ggg/Tgg	p.G126W	0.017	2.16591	0.812159	24.7	.	.	.	.	.	1	1	NFE2L3	0	0	0	0	-31	10	5	-40
SPARK	SP0350740	Male	Unaffected	7:26217683:A:C	7	26217683	A	C	AAA>ACA	ENSG00000050344	NFE2L3	1.1e-07	7	0.142111	missense	1	ENST00000056233.3	missense	c.691A>C	691:Aac/Cac	p.N231H	0.043	0.00105386	0.319422	.	.	.	.	.	.	1	1	NFE2L3	0	0	0	0	13	10	5	-49
SPARK	SP0098965	Male	Unaffected	7:26224793:A:C	7	26224793	A	C	CAA>CCA	ENSG00000050344	NFE2L3	1.1e-07	7	0.142111	missense	1	ENST00000056233.3	missense	c.1475A>C	1475:cAa/cCa	p.Q492P	0.037	0.000933144	0.29438	.	.	.	.	.	.	1	1	NFE2L3	0	0	0	0	5	35	0	4
SPARK	SP0123164	Female	Affected	7:32909043:A:AT	7	32909043	A	AT	.	ENSG00000170852	KBTBD2	0.991276	0	0.38956	frameshift	1	ENST00000304056.4	frameshift	c.1785dup	1785-1786:-/A	p.W596Mfs*17	.	.	.	.	.	.	HC	.	.	1	1	KBTBD2	.	.	.	.	.	.	.	.
SPARK	SP0127066	Male	Affected	7:32910090:G:C	7	32910090	G	C	TGA>TCA	ENSG00000170852	KBTBD2	0.991276	0	0.38956	missense	1	ENST00000304056.4	missense	c.739C>G	739:Caa/Gaa	p.Q247E	0.258	1.29723	0.832055	.	.	.	.	.	.	1	1	KBTBD2	0	0	0	0	35	32	33	-3
SPARK	SP0106401	Female	Affected	7:70229993:T:A	7	70229993	T	A	GTA>GAA	ENSG00000158321	AUTS2	0.996187	0	0.682096	splice_donor	2	ENST00000342771.4,ENST00000406775.2	splice_donor,splice_donor	c.1468+2T>A,c.1468+2T>A	.,.	.,.	.	.	.	25.6	.	.	HC,HC	.,.	.,.	0.99	0.995	AUTS2	0	0	0.0159	0.9514	39	-46	-36	-2
SPARK	SP0125204	Male	Affected	7:70231268:T:TC	7	70231268	T	TC	.	ENSG00000158321	AUTS2	0.996187	0	0.682096	frameshift	2	ENST00000342771.4,ENST00000406775.2	frameshift,frameshift	c.1642dup,c.1642dup	1637-1638:ttc/ttCc,1637-1638:ttc/ttCc	p.H548Pfs*18,p.H548Pfs*18	.	.	.	.	.	.	HC,HC	.,.	.,.	0.99	0.995	AUTS2	.	.	.	.	.	.	.	.
SPARK	SP0247867	Male	Affected	7:70252278:C:T	7	70252278	C	T	CCG>CTG	ENSG00000158321	AUTS2	0.996187	0	0.682096	stop_gained	2	ENST00000342771.4,ENST00000406775.2	stop_gained,stop_gained	c.2392C>T,c.2320C>T	2392:Cga/Tga,2320:Cga/Tga	p.R798*,p.R774*	.	.	.	44	.	.	HC,HC	.,.	.,.	0.99	0.995	AUTS2	0.0006	0	0	0	42	-7	42	0
SPARK	SP0348493	Male	Affected	7:73520450:C:A	7	73520450	C	A	ACC>AAC	ENSG00000106683	LIMK1	0.990896	0	0.30225	missense	3	ENST00000336180.2,ENST00000418310.1,ENST00000538333.3	missense,missense,missense	c.758C>A,c.848C>A,c.656C>A	758:aCc/aAc,848:aCc/aAc,656:aCc/aAc	p.T253N,p.T283N,p.T219N	0.321	1.57808	0.774739	24.9	.	.	.,.,.	.,.,.	.,.,.	1	1	LIMK1	0.0068	0	0	0	-25	-4	1	20
SPARK	SP0099197	Female	Unaffected	7:75203150:G:A	7	75203150	G	A	CGG>CAG	ENSG00000127946	HIP1	0.999681	1	0.457129	missense	2	ENST00000336926.6,ENST00000434438.2	missense,missense	c.661C>T,c.661C>T	661:Cgc/Tgc,661:Cgc/Tgc	p.R221C,p.R221C	0.685	1.29723	0.869348	35	.	0	.,.	.,.	.,.	1	1	HIP1	0.0001	0	0	0	-21	8	-49	-20
SPARK	SP0254522	Male	Affected	7:82545810:C:T	7	82545810	C	T	ACG>ATG	ENSG00000186472	PCLO	1	0	0.892073	missense	3	ENST00000333891.9,ENST00000423517.2,ENST00000437081.1	missense,missense,missense	c.11492G>A,c.11492G>A,c.1652G>A	11492:cGt/cAt,11492:cGt/cAt,1652:cGt/cAt	p.R3831H,p.R3831H,p.R551H	0.478	0.0416792	0.852989	23.2	.	.	.,.,.	.,.,.	.,.,.	1	1	PCLO	0	0	0	0	-10	-19	-17	-22
SPARK	SP0101752	Male	Unaffected	7:82578791:C:G	7	82578791	C	G	ACC>AGC	ENSG00000186472	PCLO	1	0	0.892073	splice_donor	3	ENST00000333891.9,ENST00000423517.2,ENST00000437081.1	splice_donor,splice_donor,splice_donor	c.11112+1G>C,c.11112+1G>C,c.1272+1G>C	.,.,.	.,.,.	.	.	.	28.4	.	.	HC,HC,HC	.,.,.	.,.,.	1	1	PCLO	0	0.0001	0.0001	0.5468	-20	1	-37	1
SPARK	SP0223747	Male	Affected	7:82584914:T:A	7	82584914	T	A	ATA>AAA	ENSG00000186472	PCLO	1	0	0.892073	missense	3	ENST00000333891.9,ENST00000423517.2,ENST00000437081.1	missense,missense,upstream_gene	c.5355A>T,c.5355A>T,.	5355:ttA/ttT,5355:ttA/ttT,.	p.L1785F,p.L1785F,.	0.08	0.0382973	0.802062	.	.	.	.,.,.	.,.,.	.,.,.	0.937	0.906	PCLO	0	0	0	0	31	40	13	3
SPARK	SP0100403	Male	Affected	7:82785330:A:AG	7	82785330	A	AG	.	ENSG00000186472	PCLO	1	0	0.892073	frameshift	2	ENST00000333891.9,ENST00000423517.2	frameshift,frameshift	c.626dup,c.626dup	626-627:cct/ccCt,626-627:cct/ccCt	p.P210Sfs*12,p.P210Sfs*12	.	.	.	.	.	.	HC,HC	.,.	.,.	0.937	0.906	PCLO	.	.	.	.	.	.	.	.
SPARK	SP0296821	Male	Affected	7:100279750:T:C	7	100279750	T	C	TTG>TCG	ENSG00000146830	GIGYF1	0.978705	2	0.560433	missense	1	ENST00000275732.5	missense	c.2870A>G	2870:cAa/cGa	p.Q957R	0.466	0.771541	0.759963	24.9	.	.	.	.	.	1	1	GIGYF1	0.0008	0	0	0	18	-11	-48	15
SPARK	SP0326174	Male	Affected	7:100279989:C:T	7	100279989	C	T	GCA>GTA	ENSG00000146830	GIGYF1	0.978705	2	0.560433	missense	1	ENST00000275732.5	missense	c.2717G>A	2717:tGc/tAc	p.C906Y	0.861	1.00111	0.819782	25.1	.	.	.	.	.	1	1	GIGYF1	0.0002	0	0.485	0.0159	-8	37	3	-44
SPARK	SP0264702	Male	Affected	7:100282372:T:C	7	100282372	T	C	GTA>GCA	ENSG00000146830	GIGYF1	0.978705	2	0.560433	missense	1	ENST00000275732.5	missense	c.1436A>G	1436:tAc/tGc	p.Y479C	0.919	0.239894	0.819497	.	.	4.02e-06	.	.	.	1	1	GIGYF1	0	0	0	0	7	26	6	-14
SPARK	SP0175996	Male	Affected	7:100284445:G:A	7	100284445	G	A	TGG>TAG	ENSG00000146830	GIGYF1	0.978705	2	0.560433	splice_region	1	ENST00000275732.5	splice_region	c.524-3C>T	.	.	.	.	.	.	1.67e-05	1.61e-05	.	.	.	1	1	GIGYF1	0	0	0	0	-7	45	-5	-40
SPARK	SP0132839	Male	Affected	7:100285168:CA:C	7	100285168	CA	C	.	ENSG00000146830	GIGYF1	0.978705	2	0.560433	frameshift	1	ENST00000275732.5	frameshift	c.332del	332:cTg/cg	p.L111Rfs*234	.	.	.	.	3.54e-05	3.27e-05	HC	.	.	1	1	GIGYF1	.	.	.	.	.	.	.	.
SPARK	SP0277274	Male	Affected	7:103113360:TA:T	7	103113360	TA	T	.	ENSG00000189056	RELN	1	0	0.367714	splice_region	3	ENST00000343529.5,ENST00000424685.2,ENST00000428762.1	splice_region,coding_sequence,splice_region	c.10281-6del,c.10284+1del,c.10287-6del	.,.,.	.,.,.	.	.	.	.	.	.	.,.,.	.,.,.	.,.,.	1	0.996	RELN	.	.	.	.	.	.	.	.
SPARK	SP0106083	Male	Unaffected	7:103131202:T:C	7	103131202	T	C	CTG>CCG	ENSG00000189056	RELN	1	0	0.367714	missense	3	ENST00000343529.5,ENST00000424685.2,ENST00000428762.1	missense,missense,missense	c.9518A>G,c.9518A>G,c.9518A>G	9518:cAg/cGg,9518:cAg/cGg,9518:cAg/cGg	p.Q3173R,p.Q3173R,p.Q3173R	0.127	0.369179	0.707984	.	.	.	.,.,.	.,.,.	.,.,.	1	1	RELN	0.2172	0	0	0	20	-2	20	-2
SPARK	SP0246687	Male	Affected	7:103138656:T:A	7	103138656	T	A	GTC>GAC	ENSG00000189056	RELN	1	0	0.367714	missense	3	ENST00000343529.5,ENST00000424685.2,ENST00000428762.1	missense,missense,missense	c.8711A>T,c.8711A>T,c.8711A>T	8711:gAc/gTc,8711:gAc/gTc,8711:gAc/gTc	p.D2904V,p.D2904V,p.D2904V	0.372	1.21862	0.634492	25.4	.	.	.,.,.	.,.,.	.,.,.	1	1	RELN	0.0049	0	0	0	-18	-21	25	-20
SPARK	SP0236367	Male	Affected	7:103159773:G:C	7	103159773	G	C	GGG>GCG	ENSG00000189056	RELN	1	0	0.367714	missense	3	ENST00000343529.5,ENST00000424685.2,ENST00000428762.1	missense,missense,missense	c.7859C>G,c.7859C>G,c.7859C>G	7859:cCc/cGc,7859:cCc/cGc,7859:cCc/cGc	p.P2620R,p.P2620R,p.P2620R	0.586	1.04083	0.808782	27.8	.	.	.,.,.	.,.,.	.,.,.	1	1	RELN	0	0	0.1037	0.0339	5	7	7	-3
SPARK	SP0016873	Male	Affected	7:103252242:C:A	7	103252242	C	A	TCC>TAC	ENSG00000189056	RELN	1	0	0.367714	missense	3	ENST00000343529.5,ENST00000424685.2,ENST00000428762.1	missense,missense,missense	c.2711G>T,c.2711G>T,c.2711G>T	2711:gGa/gTa,2711:gGa/gTa,2711:gGa/gTa	p.G904V,p.G904V,p.G904V	0.411	0.719818	0.81038	33	.	.	.,.,.	.,.,.	.,.,.	1	1	RELN	0.0065	0	0	0	-3	0	-3	-20
SPARK	SP0325438	Female	Affected	7:128619141:G:A	7	128619141	G	A	CGG>CAG	ENSG00000064419	TNPO3	0.0013892	2	0.296595	stop_gained	5	ENST00000265388.5,ENST00000393245.1,ENST00000471166.1,ENST00000471234.1,ENST00000482320.1	stop_gained,stop_gained,stop_gained,stop_gained,stop_gained	c.1957C>T,c.2059C>T,c.2059C>T,c.1765C>T,c.1759C>T	1957:Cga/Tga,2059:Cga/Tga,2059:Cga/Tga,1765:Cga/Tga,1759:Cga/Tga	p.R653*,p.R687*,p.R687*,p.R589*,p.R587*	.	.	.	48	.	3.98e-06	HC,HC,HC,HC,HC	.,.,.,.,.	.,.,.,.,.	1	1	TNPO3	0.0213	0.0052	0	0	-22	36	36	-34
SPARK	SP0189936	Female	Affected	7:128626882:G:A	7	128626882	G	A	CGG>CAG	ENSG00000064419	TNPO3	0.0013892	2	0.296595	stop_gained	5	ENST00000265388.5,ENST00000393245.1,ENST00000471166.1,ENST00000471234.1,ENST00000482320.1	stop_gained,stop_gained,stop_gained,intron,stop_gained	c.1591C>T,c.1693C>T,c.1693C>T,c.1499-2569C>T,c.1393C>T	1591:Cga/Tga,1693:Cga/Tga,1693:Cga/Tga,.,1393:Cga/Tga	p.R531*,p.R565*,p.R565*,.,p.R465*	.	.	.	42	.	.	HC,HC,HC,.,HC	.,.,.,.,.	.,.,.,.,.	1	0.995	TNPO3	0	0	0	0	-9	-4	32	-1
SPARK	SP0213357	Female	Unaffected	7:128630111:G:A	7	128630111	G	A	CGG>CAG	ENSG00000064419	TNPO3	0.0013892	2	0.296595	missense	5	ENST00000265388.5,ENST00000393245.1,ENST00000471166.1,ENST00000471234.1,ENST00000482320.1	missense,missense,missense,missense,missense	c.1402C>T,c.1504C>T,c.1504C>T,c.1402C>T,c.1204C>T	1402:Cgc/Tgc,1504:Cgc/Tgc,1504:Cgc/Tgc,1402:Cgc/Tgc,1204:Cgc/Tgc	p.R468C,p.R502C,p.R502C,p.R468C,p.R402C	0.121	0.866182	0.4417	26.8	8.24e-06	1.19e-05	.,.,.,.,.	.,.,.,.,.	.,.,.,.,.	1	1	TNPO3	0.0007	0	0	0	17	47	43	-14
SPARK	SP0161435	Female	Unaffected	7:128641177:AAAGTT:A	7	128641177	AAAGTT	A	.	ENSG00000064419	TNPO3	0.0013892	2	0.296595	frameshift	5	ENST00000265388.5,ENST00000393245.1,ENST00000471166.1,ENST00000471234.1,ENST00000482320.1	frameshift,frameshift,frameshift,frameshift,frameshift	c.803_807del,c.803_807del,c.803_807del,c.803_807del,c.605_609del	803-807:cAACTT/c,803-807:cAACTT/c,803-807:cAACTT/c,803-807:cAACTT/c,605-609:cAACTT/c	p.Q268Lfs*18,p.Q268Lfs*18,p.Q268Lfs*18,p.Q268Lfs*18,p.Q202Lfs*18	.	.	.	.	.	.	HC,HC,HC,HC,HC	.,.,.,.,.	.,.,.,.,.	1	1	TNPO3	.	.	.	.	.	.	.	.
SPARK	SP0257917	Male	Affected	7:138603434:T:C	7	138603434	T	C	CTC>CCC	ENSG00000122778	KIAA1549	0.998646	1	0.895245	missense	3	ENST00000242365.4,ENST00000422774.1,ENST00000440172.1	missense,missense,missense	c.788A>G,c.938A>G,c.938A>G	788:gAg/gGg,938:gAg/gGg,938:gAg/gGg	p.E263G,p.E313G,p.E313G	0.015	0.115538	0.21562	.	.	.	.,.,.	.,.,.	.,.,.	1	1	KIAA1549	0	0	0	0	-16	10	20	-1
SPARK	SP0124659	Male	Affected	7:138665913:G:C	7	138665913	G	C	CGG>CCG	ENSG00000122778	KIAA1549	0.998646	1	0.895245	missense	2	ENST00000422774.1,ENST00000440172.1	missense,missense	c.103C>G,c.103C>G	103:Cgc/Ggc,103:Cgc/Ggc	p.R35G,p.R35G	0.02	0.127207	0.794401	.	.	.	.,.	.,.	.,.	0.034	0.066	KIAA1549	0	0	0	0	-1	-2	0	43
SPARK	SP0185417	Male	Affected	7:138665975:T:A	7	138665975	T	A	CTC>CAC	ENSG00000122778	KIAA1549	0.998646	1	0.895245	missense	2	ENST00000422774.1,ENST00000440172.1	missense,missense	c.41A>T,c.41A>T	41:gAg/gTg,41:gAg/gTg	p.E14V,p.E14V	0.015	0.120942	0.836728	.	.	.	.,.	.,.	.,.	0.034	0.066	KIAA1549	0	0	0.0054	0	2	-2	2	-19
SPARK	SP0264696	Female	Affected	7:138916370:C:A	7	138916370	C	A	GCC>GAC	ENSG00000157741	UBN2	0.998643	0	0.803785	missense	2	ENST00000288561.8,ENST00000473989.3	5_prime_UTR,missense	c.-110C>A,c.140C>A	.,140:gCc/gAc	.,p.A47D	0.058	2.15905	0.887377	.	.	.	.,.	.,.	.,.	0.591	0.824	UBN2	0	0	0	0	11	5	21	-15
SPARK	SP0223738	Male	Affected	7:138916494:GGAGCCCCCGCGGCCC:G	7	138916494	GGAGCCCCCGCGGCCC	G	.	ENSG00000157741	UBN2	0.998643	0	0.803785	inframe_deletion	2	ENST00000288561.8,ENST00000473989.3	inframe_deletion,inframe_deletion	c.21_35del,c.270_284del	16-30:GAGCCCCCGCGGCCC/-,265-279:GAGCCCCCGCGGCCC/-	p.R9_P13del,p.R92_P96del	.	.	.	.	.	.	.,.	.,.	.,.	1	1	UBN2	.	.	.	.	.	.	.	.
SPARK	SP0113545	Male	Unaffected	7:138943267:A:T	7	138943267	A	T	AAA>ATA	ENSG00000157741	UBN2	0.998643	0	0.803785	stop_gained	2	ENST00000288561.8,ENST00000473989.3	stop_gained,stop_gained	c.448A>T,c.697A>T	448:Aaa/Taa,697:Aaa/Taa	p.K150*,p.K233*	.	.	.	37	.	.	HC,HC	.,.	.,.	1	1	UBN2	0.0797	0.0018	0	0	39	-33	39	1
SPARK	SP0190586	Male	Affected	7:151835928:G:A	7	151835928	G	A	TGT>TAT	ENSG00000055609	KMT2C	1	0	0.786727	missense	3	ENST00000262189.6,ENST00000355193.2,ENST00000485655.2	missense,missense,missense	c.14596C>T,c.14767C>T,c.211C>T	14596:Cac/Tac,14767:Cac/Tac,211:Cac/Tac	p.H4866Y,p.H4923Y,p.H71Y	0.604	2.50375	0.763567	25.3	.	.	.,.,.	.,.,.	.,.,.	1	1	KMT2C	0	0	0	0	2	20	-47	0
SPARK	SP0117786	Female	Affected	7:151845813:C:T	7	151845813	C	T	CCG>CTG	ENSG00000055609	KMT2C	1	0	0.786727	missense	2	ENST00000262189.6,ENST00000355193.2	missense,missense	c.13199G>A,c.13370G>A	13199:cGg/cAg,13370:cGg/cAg	p.R4400Q,p.R4457Q	0.83	1.38763	0.555607	34	.	.	.,.	.,.	.,.	0.177	0.208	KMT2C	0.0001	0	0	0	-27	6	40	-26
SPARK	SP0231207	Male	Unaffected	7:151860136:T:C	7	151860136	T	C	CTG>CCG	ENSG00000055609	KMT2C	1	0	0.786727	missense	2	ENST00000262189.6,ENST00000355193.2	missense,missense	c.10526A>G,c.10526A>G	10526:cAg/cGg,10526:cAg/cGg	p.Q3509R,p.Q3509R	0.19	0.106176	0.377259	.	.	.	.,.	.,.	.,.	0.177	0.208	KMT2C	0.0012	0	0	0	16	-1	16	-1
SPARK	SP0155911	Female	Affected	7:151879601:G:A	7	151879601	G	A	TGC>TAC	ENSG00000055609	KMT2C	1	0	0.786727	stop_gained	2	ENST00000262189.6,ENST00000355193.2	stop_gained,stop_gained	c.5344C>T,c.5344C>T	5344:Cag/Tag,5344:Cag/Tag	p.Q1782*,p.Q1782*	.	.	.	38	.	.	HC,HC	.,.	.,.	0.177	0.208	KMT2C	0.0001	0	0.0145	0	-30	18	19	-38
SPARK	SP0167673	Male	Affected	7:151896469:C:T	7	151896469	C	T	CCA>CTA	ENSG00000055609	KMT2C	1	0	0.786727	missense	2	ENST00000262189.6,ENST00000355193.2	missense,missense	c.4168G>A,c.4168G>A	4168:Gga/Aga,4168:Gga/Aga	p.G1390R,p.G1390R	0.181	0.093348	0.294318	.	.	.	.,.	.,.	.,.	0.177	0.208	KMT2C	0.0094	0	0.0002	0	-37	5	28	-36
SPARK	SP0253277	Female	Unaffected	7:151944997:C:T	7	151944997	C	T	CCG>CTG	ENSG00000055609	KMT2C	1	0	0.786727	missense	2	ENST00000262189.6,ENST00000355193.2	missense,missense	c.2522G>A,c.2522G>A	2522:cGg/cAg,2522:cGg/cAg	p.R841Q,p.R841Q	0.479	2.55137	0.808632	35	1.65e-05	3.98e-06	.,.	.,.	.,.	0.177	0.208	KMT2C	0	0	0.0067	0.0605	-2	5	46	-10
SPARK	SP0356320	Female	Affected	8:2836308:C:T	8	2836308	C	T	TCA>TTA	ENSG00000183117	CSMD1	.	0	0.363306	missense	6	ENST00000400186.3,ENST00000520002.1,ENST00000537824.1,ENST00000542608.1,ENST00000602557.1,ENST00000602723.1	missense,missense,missense,missense,missense,missense	c.8221G>A,c.8395G>A,c.8392G>A,c.8218G>A,c.8395G>A,c.8221G>A	8221:Gat/Aat,8395:Gat/Aat,8392:Gat/Aat,8218:Gat/Aat,8395:Gat/Aat,8221:Gat/Aat	p.D2741N,p.D2799N,p.D2798N,p.D2740N,p.D2799N,p.D2741N	0.42	.	0.66513	28.9	.	.	.,.,.,.,.,.	.,.,.,.,.,.	.,.,.,.,.,.	0.887	0.937	CSMD1	0.0752	0.0186	0.0001	0	-7	14	40	-7
SPARK	SP0166602	Female	Affected	8:3076957:T:G	8	3076957	T	G	ATG>AGG	ENSG00000183117	CSMD1	.	0	0.363306	missense	7	ENST00000400186.3,ENST00000520002.1,ENST00000537824.1,ENST00000539096.1,ENST00000542608.1,ENST00000602557.1,ENST00000602723.1	missense,missense,missense,missense,missense,missense,missense	c.4495A>C,c.4495A>C,c.4492A>C,c.4492A>C,c.4492A>C,c.4495A>C,c.4495A>C	4495:Atg/Ctg,4495:Atg/Ctg,4492:Atg/Ctg,4492:Atg/Ctg,4492:Atg/Ctg,4495:Atg/Ctg,4495:Atg/Ctg	p.M1499L,p.M1499L,p.M1498L,p.M1498L,p.M1498L,p.M1499L,p.M1499L	0.192	.	0.688476	.	0	0	.,.,.,.,.,.,.	.,.,.,.,.,.,.	.,.,.,.,.,.,.	1	1	CSMD1	0.0001	0	0	0	-6	-11	-6	-42
SPARK	SP0159611	Male	Affected	8:3141850:G:C	8	3141850	G	C	CGA>CCA	ENSG00000183117	CSMD1	.	0	0.363306	missense	7	ENST00000400186.3,ENST00000520002.1,ENST00000537824.1,ENST00000539096.1,ENST00000542608.1,ENST00000602557.1,ENST00000602723.1	missense,missense,missense,missense,missense,missense,missense	c.3972C>G,c.3972C>G,c.3969C>G,c.3969C>G,c.3969C>G,c.3972C>G,c.3972C>G	3972:ttC/ttG,3972:ttC/ttG,3969:ttC/ttG,3969:ttC/ttG,3969:ttC/ttG,3972:ttC/ttG,3972:ttC/ttG	p.F1324L,p.F1324L,p.F1323L,p.F1323L,p.F1323L,p.F1324L,p.F1324L	0.35	.	0.774131	24.3	.	4.03e-06	.,.,.,.,.,.,.	.,.,.,.,.,.,.	.,.,.,.,.,.,.	1	1	CSMD1	0.0003	0	0	0	41	-10	50	-30
SPARK	SP0138470	Female	Unaffected	8:3253710:A:G	8	3253710	A	G	AAC>AGC	ENSG00000183117	CSMD1	.	0	0.363306	splice_region	7	ENST00000400186.3,ENST00000520002.1,ENST00000537824.1,ENST00000539096.1,ENST00000542608.1,ENST00000602557.1,ENST00000602723.1	splice_region,splice_region,splice_region,splice_region,splice_region,splice_region,splice_region	c.2596+6T>C,c.2596+6T>C,c.2593+6T>C,c.2593+6T>C,c.2593+6T>C,c.2596+6T>C,c.2596+6T>C	.,.,.,.,.,.,.	.,.,.,.,.,.,.	.	.	.	.	.	.	.,.,.,.,.,.,.	.,.,.,.,.,.,.	.,.,.,.,.,.,.	1	1	CSMD1	0	0	0.0003	0.5485	6	2	10	6
SPARK	SP0255282	Male	Affected	8:133141858:C:T	8	133141858	C	T	TCG>TTG	ENSG00000184156	KCNQ3	0.985604	1	0.31732	missense	3	ENST00000388996.4,ENST00000519445.1,ENST00000521134.1	missense,missense,missense	c.2270G>A,c.2234G>A,c.1910G>A	2270:cGa/cAa,2234:cGa/cAa,1910:cGa/cAa	p.R757Q,p.R745Q,p.R637Q	0.292	0.111715	0.245018	21.6	4.96e-05	4.78e-05	.,.,.	.,.,.	.,.,.	1	1	KCNQ3	0.0009	0	0.0009	0	-3	-7	-1	3
SPARK	SP0152597	Female	Affected	8:133192465:C:G	8	133192465	C	G	CCG>CGG	ENSG00000184156	KCNQ3	0.985604	1	0.31732	missense	3	ENST00000388996.4,ENST00000519445.1,ENST00000521134.1	missense,missense,missense	c.716G>C,c.716G>C,c.356G>C	716:cGg/cCg,716:cGg/cCg,356:cGg/cCg	p.R239P,p.R239P,p.R119P	0.959	2.41904	0.892524	34	.	.	.,.,.	.,.,.	.,.,.	1	1	KCNQ3	0	0	0	0	-10	16	32	-14
SPARK	SP0351815	Male	Affected	9:3330312:T:C	9	3330312	T	C	ATT>ACT	ENSG00000080298	RFX3	0.999773	0	0.591237	missense	3	ENST00000302303.1,ENST00000358730.2,ENST00000382004.3	missense,missense,missense	c.421A>G,c.421A>G,c.421A>G	421:Atg/Gtg,421:Atg/Gtg,421:Atg/Gtg	p.M141V,p.M141V,p.M141V	0.23	0.446229	0.68363	.	1.65e-05	1.59e-05	.,.,.	.,.,.	.,.,.	1	1	RFX3	0	0	0	0	31	-22	-49	20
SPARK	SP0098106	Female	Affected	9:35546835:A:AGG	9	35546835	A	AGG	.	ENSG00000198853	RUSC2	0.999977	0	0.575985	frameshift	1	ENST00000455600.1	frameshift	c.318_319dup	317-318:cag/caGGg	p.E107Gfs*72	.	.	.	.	.	.	HC	.	.	1	1	RUSC2	.	.	.	.	.	.	.	.
SPARK	SP0310501	Female	Affected	9:35547041:G:A	9	35547041	G	A	GGA>GAA	ENSG00000198853	RUSC2	0.999977	0	0.575985	missense	1	ENST00000455600.1	missense	c.523G>A	523:Gag/Aag	p.E175K	0.024	0.188198	0.34398	.	8.57e-06	4.04e-06	.	.	.	1	1	RUSC2	0	0	0	0	27	41	28	30
SPARK	SP0263711	Male	Affected	9:35548008:G:A	9	35548008	G	A	CGC>CAC	ENSG00000198853	RUSC2	0.999977	0	0.575985	missense	1	ENST00000455600.1	missense	c.1490G>A	1490:cGc/cAc	p.R497H	0.183	0.773495	0.702943	29	8.3e-06	1.59e-05	.	.	.	1	1	RUSC2	0.0001	0	0	0	4	-20	-13	34
SPARK	SP0211148	Male	Unaffected	9:35558263:G:A	9	35558263	G	A	CGT>CAT	ENSG00000198853	RUSC2	0.999977	0	0.575985	missense	1	ENST00000455600.1	missense	c.3130G>A	3130:Gtc/Atc	p.V1044I	0.074	0.623859	0.393219	23.6	2.47e-05	1.19e-05	.	.	.	1	1	RUSC2	0.0004	0	0	0	30	-15	-37	18
SPARK	SP0115783	Female	Unaffected	9:35560419:G:C	9	35560419	G	C	AGG>ACG	ENSG00000198853	RUSC2	0.999977	0	0.575985	missense	1	ENST00000455600.1	missense	c.3782G>C	3782:aGg/aCg	p.R1261T	0.045	0.310635	0.52815	.	.	.	.	.	.	1	1	RUSC2	0.0001	0	0.047	0	11	0	11	0
SPARK	SP0155495	Female	Affected	9:77277414:T:C	9	77277414	T	C	ATG>ACG	ENSG00000198963	RORB	0.998552	0	0.123356	missense	2	ENST00000376896.3,ENST00000396204.2	missense,missense	c.784T>C,c.817T>C	784:Tgt/Cgt,817:Tgt/Cgt	p.C262R,p.C273R	0.959	3.01024	0.948983	27.6	.	.	.,.	.,.	.,.	1	1	RORB	0	0	0	0	-24	-19	-14	-19
SPARK	SP0321324	Male	Affected	9:77286755:A:T	9	77286755	A	T	AAT>ATT	ENSG00000198963	RORB	0.998552	0	0.123356	missense	2	ENST00000376896.3,ENST00000396204.2	missense,missense	c.1162A>T,c.1195A>T	1162:Att/Ttt,1195:Att/Ttt	p.I388F,p.I399F	0.848	1.71815	0.81382	23.9	.	.	.,.	.,.	.,.	1	1	RORB	0	0	0	0	-50	-32	20	-50
SPARK	SP0040094	Female	Affected	9:101068620:C:T	9	101068620	C	T	ACC>ATC	ENSG00000136928	GABBR2	0.99979	0	0.797441	missense	1	ENST00000259455.2	missense	c.2012G>A	2012:gGt/gAt	p.G671D	0.921	2.23298	0.925877	31	.	.	.	.	.	1	1	GABBR2	0.0461	0.0111	0	0	-12	7	7	46
SPARK	SP0246349	Male	Unaffected	9:101151146:G:A	9	101151146	G	A	CGG>CAG	ENSG00000136928	GABBR2	0.99979	0	0.797441	missense	1	ENST00000259455.2	missense	c.1519C>T	1519:Cgg/Tgg	p.R507W	0.903	2.0805	0.930842	34	.	3.99e-06	.	.	.	1	1	GABBR2	0	0	0	0.0008	-10	3	34	-10
SPARK	SP0064170	Male	Affected	9:104449238:A:G	9	104449238	A	G	AAG>AGG	ENSG00000198785	GRIN3A	0.123333	1	0.484835	missense	1	ENST00000361820.3	missense	c.944T>C	944:cTt/cCt	p.L315P	0.703	0.61804	0.584683	26.2	.	.	.	.	.	1	1	GRIN3A	0.0027	0	0	0	28	-30	-31	2
SPARK	SP0198119	Male	Unaffected	9:104500198:C:T	9	104500198	C	T	GCG>GTG	ENSG00000198785	GRIN3A	0.123333	1	0.484835	missense	1	ENST00000361820.3	missense	c.64G>A	64:Gca/Aca	p.A22T	0.2	1.4523	0.861251	25.5	.	.	.	.	.	1	1	GRIN3A	0	0	0	0	28	-45	44	28
SPARK	SP0098203	Male	Unaffected	9:114151970:T:C	9	114151970	T	C	CTG>CCG	ENSG00000136813	ECPAS	1	0	0.359834	missense	3	ENST00000259335.4,ENST00000338205.5,ENST00000374378.3	missense,missense,5_prime_UTR	c.3847A>G,c.3313A>G,c.-1296A>G	3847:Aga/Gga,3313:Aga/Gga,.	p.R1283G,p.R1105G,.	0.093	0.239776	0.493795	22	.	.	.,.,.	.,.,.	.,.,.	0.97	0.822	ECPAS	0.0237	0	0	0	47	-2	-4	-2
SPARK	SP0132839	Male	Affected	9:114173418:G:A	9	114173418	G	A	CGG>CAG	ENSG00000136813	ECPAS	1	0	0.359834	missense	3	ENST00000259335.4,ENST00000338205.5,ENST00000374378.3	missense,missense,upstream_gene	c.2753C>T,c.2219C>T,.	2753:cCg/cTg,2219:cCg/cTg,.	p.P918L,p.P740L,.	0.094	0.162466	0.671824	.	5.8e-05	4.83e-05	.,.,.	.,.,.	.,.,.	0.97	0.822	ECPAS	0.0499	0	0	0	2	41	-40	-48
SPARK	SP0319568	Female	Affected	9:114246734:C:T	9	114246734	C	T	GCC>GTC	ENSG00000136813	ECPAS	1	0	0.359834	missense	2	ENST00000259335.4,ENST00000338205.5	missense,upstream_gene	c.179G>A,.	179:gGc/gAc,.	p.G60D,.	0.047	0.00446892	0.801096	.	.	4.29e-06	.,.	.,.	.,.	0	0.008	ECPAS	0	0	0.0004	0	30	-26	-7	13
SPARK	SP0218437	Male	Affected	9:116053819:C:G	9	116053819	C	G	TCC>TGC	ENSG00000136875	PRPF4	0.999643	0	0.374967	missense	2	ENST00000374198.4,ENST00000374199.4	missense,missense	c.1448C>G,c.1445C>G	1448:tCc/tGc,1445:tCc/tGc	p.S483C,p.S482C	0.226	1.31928	0.716408	24.9	.	.	.,.	.,.	.,.	1	1	PRPF4	0.0012	0	0	0	-27	48	34	-27
SPARK	SP0231760	Female	Unaffected	9:127765434:T:C	9	127765434	T	C	GTT>GCT	ENSG00000173611	SCAI	0.999445	0	0.703576	missense	2	ENST00000336505.6,ENST00000373549.4	missense,missense	c.1024A>G,c.1093A>G	1024:Acc/Gcc,1093:Acc/Gcc	p.T342A,p.T365A	0.505	1.10328	0.731269	23.4	.	.	.,.	.,.	.,.	1	1	SCAI	0	0	0	0	-1	-8	-41	-45
SPARK	SP0165642	Male	Affected	9:128069732:G:A	9	128069732	G	A	CGT>CAT	ENSG00000165219	GAPVD1	1	0	0.326988	missense	9	ENST00000265956.4,ENST00000297933.6,ENST00000312123.9,ENST00000394083.2,ENST00000394084.1,ENST00000394104.2,ENST00000394105.2,ENST00000470056.1,ENST00000495955.1	missense,missense,missense,missense,missense,missense,missense,missense,missense	c.1157G>A,c.1157G>A,c.1157G>A,c.1157G>A,c.1157G>A,c.1157G>A,c.1157G>A,c.1157G>A,c.1157G>A	1157:cGt/cAt,1157:cGt/cAt,1157:cGt/cAt,1157:cGt/cAt,1157:cGt/cAt,1157:cGt/cAt,1157:cGt/cAt,1157:cGt/cAt,1157:cGt/cAt	p.R386H,p.R386H,p.R386H,p.R386H,p.R386H,p.R386H,p.R386H,p.R386H,p.R386H	0.608	0.909144	0.788897	26.4	1.66e-05	7.98e-06	.,.,.,.,.,.,.,.,.	.,.,.,.,.,.,.,.,.	.,.,.,.,.,.,.,.,.	1	1	GAPVD1	0	0	0	0	-40	6	-39	-5
SPARK	SP0314675	Male	Affected	9:133298092:C:T	9	133298092	C	T	CCG>CTG	ENSG00000148357	HMCN2	.	5	0.0608942	missense	1	ENST00000428715.1	missense	c.490C>T	490:Cgc/Tgc	p.R164C	0.058	.	.	22.4	0.0002	4.53e-05	.	.	.	0.418	0.645	.	.	.	.	.	.	.	.	.
SPARK	SP0005141	Female	Affected	9:133511515:T:A	9	133511515	T	A	GTC>GAC	ENSG00000107164	FUBP3	0.862679	1	0.215433	splice_donor	1	ENST00000319725.9	splice_donor	c.1710+2T>A	.	.	.	.	.	24.8	.	.	HC	.	.	1	1	FUBP3	0.0001	0.0001	0	0.922	-50	-2	47	-2
SPARK	SP0336709	Male	Unaffected	9:135771987:C:T	9	135771987	C	T	TCG>TTG	ENSG00000165699	TSC1	0.999978	0	0.389667	missense	3	ENST00000298552.3,ENST00000440111.2,ENST00000545250.1	missense,missense,missense	c.3130G>A,c.3130G>A,c.2977G>A	3130:Gag/Aag,3130:Gag/Aag,2977:Gag/Aag	p.E1044K,p.E1044K,p.E993K	0.31	0.932264	0.635286	23.5	8.51e-06	.	.,.,.	.,.,.	.,.,.	0.955	0.924	TSC1	0	0	0	0	-33	-16	30	-16
SPARK	SP0234162	Female	Unaffected	9:135798765:G:A	9	135798765	G	A	CGG>CAG	ENSG00000165699	TSC1	0.999978	0	0.389667	missense	4	ENST00000298552.3,ENST00000403810.1,ENST00000440111.2,ENST00000545250.1	missense,missense,missense,missense	c.478C>T,c.478C>T,c.478C>T,c.325C>T	478:Cgt/Tgt,478:Cgt/Tgt,478:Cgt/Tgt,325:Cgt/Tgt	p.R160C,p.R160C,p.R160C,p.R109C	0.957	1.6608	0.805035	35	.	.	.,.,.,.	.,.,.,.	.,.,.,.	1	1	TSC1	0	0	0.0001	0.0007	-31	42	-36	-30
SPARK	SP0188704	Male	Affected	9:140043560:A:G	9	140043560	A	G	CAG>CGG	ENSG00000176884	GRIN1	0.972709	1	0.234464	missense	9	ENST00000315048.3,ENST00000350902.5,ENST00000371546.4,ENST00000371550.4,ENST00000371553.3,ENST00000371555.4,ENST00000371559.4,ENST00000371560.3,ENST00000371561.3	missense,missense,missense,missense,missense,missense,missense,missense,missense	c.670A>G,c.670A>G,c.733A>G,c.670A>G,c.733A>G,c.733A>G,c.670A>G,c.733A>G,c.670A>G	670:Agc/Ggc,670:Agc/Ggc,733:Agc/Ggc,670:Agc/Ggc,733:Agc/Ggc,733:Agc/Ggc,670:Agc/Ggc,733:Agc/Ggc,670:Agc/Ggc	p.S224G,p.S224G,p.S245G,p.S224G,p.S245G,p.S245G,p.S224G,p.S245G,p.S224G	0.737	1.69212	0.866972	22.9	.	.	.,.,.,.,.,.,.,.,.	.,.,.,.,.,.,.,.,.	.,.,.,.,.,.,.,.,.	1	1	GRIN1	0	0	0.0006	0.1254	1	2	40	1
SPARK	SP0356174	Male	Affected	9:140056965:G:A	9	140056965	G	A	GGA>GAA	ENSG00000176884	GRIN1	0.972709	1	0.234464	missense	9	ENST00000315048.3,ENST00000350902.5,ENST00000371546.4,ENST00000371550.4,ENST00000371553.3,ENST00000371555.4,ENST00000371559.4,ENST00000371560.3,ENST00000371561.3	missense,missense,missense,missense,missense,missense,missense,missense,missense	c.1861G>A,c.1861G>A,c.1924G>A,c.1861G>A,c.1924G>A,c.1924G>A,c.1861G>A,c.1924G>A,c.1861G>A	1861:Gaa/Aaa,1861:Gaa/Aaa,1924:Gaa/Aaa,1861:Gaa/Aaa,1924:Gaa/Aaa,1924:Gaa/Aaa,1861:Gaa/Aaa,1924:Gaa/Aaa,1861:Gaa/Aaa	p.E621K,p.E621K,p.E642K,p.E621K,p.E642K,p.E642K,p.E621K,p.E642K,p.E621K	0.45	3.22853	0.910982	29.5	.	.	.,.,.,.,.,.,.,.,.	.,.,.,.,.,.,.,.,.	.,.,.,.,.,.,.,.,.	1	1	GRIN1	0.0002	0	0	0	-7	48	3	-1
SPARK	SP0328438	Female	Affected	9:140611095:G:A	9	140611095	G	A	CGA>CAA	ENSG00000181090	EHMT1	1	0	0.236546	missense	3	ENST00000334856.6,ENST00000460843.1,ENST00000462484.1	missense,missense,missense	c.10G>A,c.103G>A,c.103G>A	10:Gat/Aat,103:Gat/Aat,103:Gat/Aat	p.D4N,p.D35N,p.D35N	0.178	0.312997	0.511581	33	2.71e-05	3.08e-05	.,.,.	.,.,.	.,.,.	1	1	EHMT1	0.0012	0	0	0	-11	-15	-11	23
SPARK	SP0086089	Male	Affected	9:140671136:C:T	9	140671136	C	T	TCG>TTG	ENSG00000181090	EHMT1	1	0	0.236546	stop_gained	3	ENST00000334856.6,ENST00000460843.1,ENST00000462484.1	stop_gained,stop_gained,stop_gained	c.1765C>T,c.1858C>T,c.1858C>T	1765:Cga/Tga,1858:Cga/Tga,1858:Cga/Tga	p.R589*,p.R620*,p.R620*	.	.	.	40	.	.	HC,HC,HC	.,.,.	.,.,.	1	1	EHMT1	0.0001	0	0	0	17	-11	-9	2
SPARK	SP0275886	Male	Affected	10:468970:G:C	10	468970	G	C	GGT>GCT	ENSG00000151240	DIP2C	1	0	0.655424	missense	2	ENST00000280886.6,ENST00000381496.3	missense,missense	c.398C>G,c.77C>G	398:aCc/aGc,77:aCc/aGc	p.T133S,p.T26S	0.187	0.688938	0.752403	.	.	4.09e-06	.,.	.,.	.,.	1	0.999	DIP2C	0.5718	0	0	0	-1	-15	-1	-15
SPARK	SP0245507	Female	Unaffected	10:61819718:G:C	10	61819718	G	C	AGT>ACT	ENSG00000151150	ANK3	1	0	0.793426	missense	4	ENST00000280772.2,ENST00000355288.2,ENST00000373827.2,ENST00000503366.1	intron,missense,missense,missense	c.12596-530C>G,c.2205C>G,c.4785C>G,c.4806C>G	.,2205:caC/caG,4785:caC/caG,4806:caC/caG	.,p.H735Q,p.H1595Q,p.H1602Q	0.084	.	.	.	.	.	.,.,.,.	.,.,.,.	.,.,.,.	0.318	0.136	.	.	.	.	.	.	.	.	.
SPARK	SP0067410	Female	Unaffected	10:61833441:C:A	10	61833441	C	A	TCA>TAA	ENSG00000151150	ANK3	1	0	0.793426	stop_gained	4	ENST00000280772.2,ENST00000355288.2,ENST00000373827.2,ENST00000503366.1	stop_gained,intron,intron,intron	c.7198G>T,c.1808-5674G>T,c.4388-5674G>T,c.4409-5674G>T	7198:Gaa/Taa,.,.,.	p.E2400*,.,.,.	.	.	.	42	.	.	HC,.,.,.	.,.,.,.	.,.,.,.	0.681	0.849	ANK3	0.0001	0	0	0	-27	38	30	-35
SPARK	SP0014839	Male	Affected	10:61994492:A:C	10	61994492	A	C	TAC>TCC	ENSG00000151150	ANK3	1	0	0.793426	missense	3	ENST00000280772.2,ENST00000373827.2,ENST00000503366.1	missense,missense,missense	c.851T>G,c.833T>G,c.800T>G	851:gTa/gGa,833:gTa/gGa,800:gTa/gGa	p.V284G,p.V278G,p.V267G	0.825	1.80245	0.801041	26.9	.	.	.,.,.	.,.,.	.,.,.	0.998	0.906	ANK3	0.0002	0	0	0	17	-46	-46	2
SPARK	SP0137285	Male	Affected	10:70404915:A:C	10	70404915	A	C	GAT>GCT	ENSG00000138336	TET1	0.999563	0	0.303936	missense	1	ENST00000373644.4	missense	c.2429A>C	2429:gAt/gCt	p.D810A	0.011	0.0581805	0.218343	.	.	.	.	.	.	1	1	TET1	0	0	0	0	-42	23	29	-1
SPARK	SP0166375	Female	Unaffected	10:79554678:A:C	10	79554678	A	C	CAA>CCA	ENSG00000151208	DLG5	0.999999	0	0.700466	missense	2	ENST00000372388.2,ENST00000372391.2	missense,missense	c.4455T>G,c.5475T>G	4455:atT/atG,5475:atT/atG	p.I1485M,p.I1825M	0.424	0.885097	0.574668	22.6	.	.	.,.	.,.	.,.	1	1	DLG5	0	0	0	0	38	-49	5	-15
SPARK	SP0311122	Male	Affected	10:79555839:T:G	10	79555839	T	G	ATT>AGT	ENSG00000151208	DLG5	0.999999	0	0.700466	missense	2	ENST00000372388.2,ENST00000372391.2	missense,missense	c.4396A>C,c.5416A>C	4396:Ata/Cta,5416:Ata/Cta	p.I1466L,p.I1806L	0.237	0.863229	0.803545	26.5	.	.	.,.	.,.	.,.	1	1	DLG5	0	0	0	0	-6	39	-17	19
SPARK	SP0156067	Male	Unaffected	10:79572116:G:A	10	79572116	G	A	CGT>CAT	ENSG00000151208	DLG5	0.999999	0	0.700466	missense	2	ENST00000372388.2,ENST00000372391.2	missense,missense	c.3025C>T,c.4045C>T	3025:Cgc/Tgc,4045:Cgc/Tgc	p.R1009C,p.R1349C	0.53	1.02953	0.63963	35	.	3.98e-06	.,.	.,.	.,.	1	1	DLG5	0.0001	0.0003	0	0	46	19	-5	-47
SPARK	SP0172892	Female	Affected	10:89653851:T:C	10	89653851	T	C	ATT>ACT	ENSG00000171862	PTEN	0.975507	2	0.570033	missense	1	ENST00000371953.3	missense	c.149T>C	149:aTt/aCt	p.I50T	0.979	2.41904	0.911427	.	.	.	.	.	.	1	1	PTEN	0.0502	0	0	0	-30	-2	15	4
SPARK	SP0152615	Female	Affected	10:89690847:G:A	10	89690847	G	A	GGT>GAT	ENSG00000171862	PTEN	0.975507	2	0.570033	splice_donor	1	ENST00000371953.3	splice_donor	c.253+1G>A	.	.	.	.	.	27.1	.	.	HC	.	.	1	1	PTEN	0.0004	0	0.3294	0.9937	-2	-44	3	-1
SPARK	SP0317813	Female	Affected	10:89692775:C:T	10	89692775	C	T	ACA>ATA	ENSG00000171862	PTEN	0.975507	2	0.570033	stop_gained	1	ENST00000371953.3	stop_gained	c.259C>T	259:Caa/Taa	p.Q87*	.	.	.	38	.	.	HC	.	.	1	1	PTEN	0.0576	0.006	0	0	-23	-5	-2	1
SPARK	SP0234542	Male	Affected	10:89711882:CTA:C	10	89711882	CTA	C	.	ENSG00000171862	PTEN	0.975507	2	0.570033	frameshift	1	ENST00000371953.3	frameshift	c.502_503del	501-502:acTAtt/actt	p.I168Sfs*11	.	.	.	.	.	.	HC	.	.	1	1	PTEN	.	.	.	.	.	.	.	.
SPARK	SP0181672	Female	Affected	10:89711896:A:G	10	89711896	A	G	GAG>GGG	ENSG00000171862	PTEN	0.975507	2	0.570033	missense	1	ENST00000371953.3	missense	c.514A>G	514:Agg/Ggg	p.R172G	0.837	2.38343	0.893509	26.9	.	.	.	.	.	1	1	PTEN	0.0003	0.0104	0	0	23	-21	-21	-6
SPARK	SP0119081	Female	Affected	10:89720669:T:G	10	89720669	T	G	TTG>TGG	ENSG00000171862	PTEN	0.975507	2	0.570033	missense	1	ENST00000371953.3	missense	c.820T>G	820:Tgg/Ggg	p.W274G	0.82	2.83236	0.887077	25.9	.	.	.	.	.	1	1	PTEN	0	0	0.0001	0	-18	25	47	2
SPARK	SP0116791	Male	Affected	10:104678494:C:G	10	104678494	C	G	TCG>TGG	ENSG00000148842	CNNM2	0.994106	0	0.167644	missense	3	ENST00000369875.3,ENST00000369878.4,ENST00000433628.2	missense,missense,missense	c.257C>G,c.257C>G,c.257C>G	257:tCg/tGg,257:tCg/tGg,257:tCg/tGg	p.S86W,p.S86W,p.S86W	0.426	.	0.93457	27.6	.	.	.,.,.	.,.,.	.,.,.	1	1	CNNM2	0	0	0.0009	0	-5	12	-5	25
SPARK	SP0255999	Female	Unaffected	10:112360874:T:C	10	112360874	T	C	ATG>ACG	ENSG00000108055	SMC3	1	0	0.678399	missense	1	ENST00000361804.4	missense	c.2630T>C	2630:aTg/aCg	p.M877T	0.223	1.24239	0.750461	.	.	.	.	.	.	1	1	SMC3	0.0001	0	0	0	-48	12	14	26
SPARK	SP0086026	Male	Affected	10:116853576:C:T	10	116853576	C	T	TCG>TTG	ENSG00000107518	ATRNL1	0.995632	0	0.213469	missense	2	ENST00000355044.3,ENST00000527407.1	missense,missense	c.67C>T,c.67C>T	67:Cgg/Tgg,67:Cgg/Tgg	p.R23W,p.R23W	0.129	0.619019	0.911391	26.7	.	0	.,.	.,.	.,.	1	0.945	ATRNL1	0	0	0.0114	0	-39	-4	-39	-5
SPARK	SP0227050	Male	Affected	10:131640502:CG:C	10	131640502	CG	C	.	ENSG00000108001	EBF3	0.99859	0	0.675239	frameshift	2	ENST00000355311.5,ENST00000368648.3	frameshift,frameshift	c.1249del,c.1222del	1249:Cgc/gc,1222:Cgc/gc	p.R417Afs*18,p.R408Afs*18	.	.	.	.	.	.	HC,HC	.,.	.,.	1	1	EBF3	.	.	.	.	.	.	.	.
SPARK	SP0197794	Male	Affected	10:131761758:T:C	10	131761758	T	C	CTC>CCC	ENSG00000108001	EBF3	0.99859	0	0.675239	missense	2	ENST00000355311.5,ENST00000368648.3	missense,missense	c.164A>G,c.164A>G	164:gAg/gGg,164:gAg/gGg	p.E55G,p.E55G	0.536	2.6683	0.912095	27.2	.	.	.,.	.,.	.,.	1	1	EBF3	0.0024	0.0087	0	0	-8	29	1	6
SPARK	SP0240199	Male	Unaffected	11:644627:C:T	11	644627	C	T	CCG>CTG	ENSG00000177030	DEAF1	0.000193157	3	0.362409	missense	2	ENST00000338675.6,ENST00000382409.3	missense,missense	c.1396G>A,c.1621G>A	1396:Ggc/Agc,1621:Ggc/Agc	p.G466S,p.G541S	0.148	1.60191	0.511203	23.5	1.89e-05	8.06e-06	.,.	.,.	.,.	1	1	DEAF1	0.0004	0	0	0	18	9	46	0
SPARK	SP0103212	Female	Unaffected	11:674688:G:A	11	674688	G	A	CGC>CAC	ENSG00000177030	DEAF1	0.000193157	3	0.362409	missense	2	ENST00000338675.6,ENST00000382409.3	missense,missense	c.1084C>T,c.1351C>T	1084:Cgg/Tgg,1351:Cgg/Tgg	p.R362W,p.R451W	0.446	1.61445	0.678177	32	.	.	.,.	.,.	.,.	1	1	DEAF1	0.0021	0	0	0	-49	44	-49	-10
SPARK	SP0132364	Female	Affected	11:679798:C:T	11	679798	C	T	TCC>TTC	ENSG00000177030	DEAF1	0.000193157	3	0.362409	missense	2	ENST00000338675.6,ENST00000382409.3	missense,missense	c.749G>A,c.1016G>A	749:gGa/gAa,1016:gGa/gAa	p.G250E,p.G339E	0.381	1.81973	0.815052	27.2	.	.	.,.	.,.	.,.	1	1	DEAF1	0.0665	0	0	0	-5	4	-46	18
SPARK	SP0341078	Male	Affected	11:687978:G:C	11	687978	G	C	CGT>CCT	ENSG00000177030	DEAF1	0.000193157	3	0.362409	stop_gained	2	ENST00000338675.6,ENST00000382409.3	stop_gained,stop_gained	c.597C>G,c.597C>G	597:taC/taG,597:taC/taG	p.Y199*,p.Y199*	.	.	.	35	.	.	HC,HC	.,.	.,.	1	1	DEAF1	0.1412	0	0.0002	0	-1	40	35	-4
SPARK	SP0218229	Female	Affected	11:1457347:G:T	11	1457347	G	T	CGA>CTA	ENSG00000174672	BRSK2	0.77957	1	0.51213	stop_gained	7	ENST00000308219.9,ENST00000308230.5,ENST00000382179.1,ENST00000526678.1,ENST00000528710.1,ENST00000528841.1,ENST00000531197.1	stop_gained,stop_gained,stop_gained,stop_gained,5_prime_UTR,stop_gained,stop_gained	c.169G>T,c.169G>T,c.307G>T,c.169G>T,c.-12G>T,c.169G>T,c.169G>T	169:Gag/Tag,169:Gag/Tag,307:Gag/Tag,169:Gag/Tag,.,169:Gag/Tag,169:Gag/Tag	p.E57*,p.E57*,p.E103*,p.E57*,.,p.E57*,p.E57*	.	.	.	39	.	.	HC,HC,HC,HC,.,HC,HC	.,.,.,.,.,.,.	.,.,.,.,.,.,.	0.991	0.992	BRSK2	0.0001	0	0.0579	0.004	-15	-39	-15	17
SPARK	SP0113766	Male	Affected	11:1464749:C:T	11	1464749	C	T	GCG>GTG	ENSG00000174672	BRSK2	0.77957	1	0.51213	stop_gained	8	ENST00000308219.9,ENST00000308230.5,ENST00000382179.1,ENST00000526678.1,ENST00000528710.1,ENST00000528841.1,ENST00000531197.1,ENST00000544817.1	stop_gained,stop_gained,stop_gained,stop_gained,stop_gained,stop_gained,stop_gained,5_prime_UTR	c.664C>T,c.664C>T,c.802C>T,c.664C>T,c.484C>T,c.664C>T,c.664C>T,c.-220C>T	664:Cga/Tga,664:Cga/Tga,802:Cga/Tga,664:Cga/Tga,484:Cga/Tga,664:Cga/Tga,664:Cga/Tga,.	p.R222*,p.R222*,p.R268*,p.R222*,p.R162*,p.R222*,p.R222*,.	.	.	.	37	.	.	HC,HC,HC,HC,HC,HC,HC,.	.,.,.,.,.,.,.,.	.,.,.,.,.,.,.,.	1	0.998	BRSK2	0.1431	0.002	0	0	6	-30	-2	17
SPARK	SP0155780	Male	Affected	11:1464857:C:T	11	1464857	C	T	CCG>CTG	ENSG00000174672	BRSK2	0.77957	1	0.51213	missense	8	ENST00000308219.9,ENST00000308230.5,ENST00000382179.1,ENST00000526678.1,ENST00000528710.1,ENST00000528841.1,ENST00000531197.1,ENST00000544817.1	missense,missense,missense,missense,missense,missense,missense,5_prime_UTR	c.772C>T,c.772C>T,c.910C>T,c.772C>T,c.592C>T,c.772C>T,c.772C>T,c.-112C>T	772:Cgc/Tgc,772:Cgc/Tgc,910:Cgc/Tgc,772:Cgc/Tgc,592:Cgc/Tgc,772:Cgc/Tgc,772:Cgc/Tgc,.	p.R258C,p.R258C,p.R304C,p.R258C,p.R198C,p.R258C,p.R258C,.	0.735	2.5156	0.894372	29.5	.	.	.,.,.,.,.,.,.,.	.,.,.,.,.,.,.,.	.,.,.,.,.,.,.,.	1	0.998	BRSK2	0	0	0.0044	0.0003	-16	-39	-16	8
SPARK	SP0324224	Female	Unaffected	11:1466684:G:A	11	1466684	G	A	CGA>CAA	ENSG00000174672	BRSK2	0.77957	1	0.51213	missense	8	ENST00000308219.9,ENST00000308230.5,ENST00000382179.1,ENST00000526678.1,ENST00000528710.1,ENST00000528841.1,ENST00000531197.1,ENST00000544817.1	missense,missense,missense,missense,missense,missense,missense,missense	c.973G>A,c.973G>A,c.1111G>A,c.973G>A,c.793G>A,c.973G>A,c.973G>A,c.58G>A	973:Gag/Aag,973:Gag/Aag,1111:Gag/Aag,973:Gag/Aag,793:Gag/Aag,973:Gag/Aag,973:Gag/Aag,58:Gag/Aag	p.E325K,p.E325K,p.E371K,p.E325K,p.E265K,p.E325K,p.E325K,p.E20K	0.261	1.72282	0.72954	24.1	1.82e-05	1.65e-05	.,.,.,.,.,.,.,.	.,.,.,.,.,.,.,.	.,.,.,.,.,.,.,.	1	1	BRSK2	0.0003	0	0	0	3	-32	4	26
SPARK	SP0213526	Male	Affected	11:1466856:C:T	11	1466856	C	T	CCC>CTC	ENSG00000174672	BRSK2	0.77957	1	0.51213	missense	8	ENST00000308219.9,ENST00000308230.5,ENST00000382179.1,ENST00000526678.1,ENST00000528710.1,ENST00000528841.1,ENST00000531197.1,ENST00000544817.1	missense,missense,missense,missense,missense,missense,missense,missense	c.1033C>T,c.1033C>T,c.1171C>T,c.1033C>T,c.853C>T,c.1033C>T,c.1033C>T,c.118C>T	1033:Ccg/Tcg,1033:Ccg/Tcg,1171:Ccg/Tcg,1033:Ccg/Tcg,853:Ccg/Tcg,1033:Ccg/Tcg,1033:Ccg/Tcg,118:Ccg/Tcg	p.P345S,p.P345S,p.P391S,p.P345S,p.P285S,p.P345S,p.P345S,p.P40S	0.42	2.23209	0.67403	24.5	.	.	.,.,.,.,.,.,.,.	.,.,.,.,.,.,.,.	.,.,.,.,.,.,.,.	1	1	BRSK2	0.0003	0	0.146	0.0125	-39	-45	-5	42
SPARK	SP0155938	Male	Affected	11:1467101:C:G	11	1467101	C	G	GCG>GGG	ENSG00000174672	BRSK2	0.77957	1	0.51213	missense	8	ENST00000308219.9,ENST00000308230.5,ENST00000382179.1,ENST00000526678.1,ENST00000528710.1,ENST00000528841.1,ENST00000531197.1,ENST00000544817.1	missense,missense,missense,missense,missense,missense,missense,missense	c.1190C>G,c.1190C>G,c.1328C>G,c.1190C>G,c.1010C>G,c.1190C>G,c.1190C>G,c.275C>G	1190:gCg/gGg,1190:gCg/gGg,1328:gCg/gGg,1190:gCg/gGg,1010:gCg/gGg,1190:gCg/gGg,1190:gCg/gGg,275:gCg/gGg	p.A397G,p.A397G,p.A443G,p.A397G,p.A337G,p.A397G,p.A397G,p.A92G	0.069	1.03631	0.751137	24.3	.	.	.,.,.,.,.,.,.,.	.,.,.,.,.,.,.,.	.,.,.,.,.,.,.,.	1	1	BRSK2	0.0001	0	0.0305	0	-29	17	-38	38
SPARK	SP0229847	Female	Affected	11:1471846:TC:T	11	1471846	TC	T	.	ENSG00000174672	BRSK2	0.77957	1	0.51213	frameshift	8	ENST00000308219.9,ENST00000308230.5,ENST00000382179.1,ENST00000526678.1,ENST00000528710.1,ENST00000528841.1,ENST00000531197.1,ENST00000544817.1	frameshift,frameshift,frameshift,frameshift,frameshift,frameshift,frameshift,frameshift	c.1321del,c.1387del,c.1459del,c.1387del,c.1141del,c.1321del,c.1321del,c.406del	1318:Ccc/cc,1384:Ccc/cc,1456:Ccc/cc,1384:Ccc/cc,1138:Ccc/cc,1318:Ccc/cc,1318:Ccc/cc,403:Ccc/cc	p.L441Sfs*68,p.L463Sfs*68,p.L487Sfs*68,p.L463Sfs*68,p.L381Sfs*68,p.L441Sfs*68,p.L441Sfs*68,p.L136Sfs*68	.	.	.	.	.	.	HC,HC,HC,HC,HC,HC,HC,HC	.,.,.,.,.,.,.,.	.,.,.,.,.,.,.,.	1	1	BRSK2	.	.	.	.	.	.	.	.
SPARK	SP0360060	Male	Affected	11:20057524:G:A	11	20057524	G	A	CGT>CAT	ENSG00000166833	NAV2	0.997517	0	0.612671	missense	8	ENST00000311043.8,ENST00000349880.4,ENST00000360655.4,ENST00000396085.1,ENST00000396087.3,ENST00000527559.2,ENST00000533917.1,ENST00000540292.1	missense,missense,missense,missense,missense,missense,missense,missense	c.46G>A,c.2788G>A,c.2596G>A,c.2788G>A,c.2857G>A,c.2644G>A,c.46G>A,c.2650G>A	46:Gtc/Atc,2788:Gtc/Atc,2596:Gtc/Atc,2788:Gtc/Atc,2857:Gtc/Atc,2644:Gtc/Atc,46:Gtc/Atc,2650:Gtc/Atc	p.V16I,p.V930I,p.V866I,p.V930I,p.V953I,p.V882I,p.V16I,p.V884I	0.188	0.594254	0.800386	26.2	3.3e-05	2.79e-05	.,.,.,.,.,.,.,.	.,.,.,.,.,.,.,.	.,.,.,.,.,.,.,.	1	1	NAV2	0.0006	0	0	0	-7	-40	-7	-1
SPARK	SP0337814	Female	Unaffected	11:32956462:A:C	11	32956462	A	C	GAA>GCA	ENSG00000060749	QSER1	0.999936	0	0.692441	missense	2	ENST00000399302.2,ENST00000527788.1	missense,missense	c.3271A>C,c.2554A>C	3271:Aaa/Caa,2554:Aaa/Caa	p.K1091Q,p.K852Q	0.118	0.507422	0.469506	23	.	.	.,.	.,.	.,.	1	1	QSER1	0	0	0	0	-46	-38	24	-32
SPARK	SP0192151	Male	Affected	11:32956968:AAAG:A	11	32956968	AAAG	A	.	ENSG00000060749	QSER1	0.999936	0	0.692441	inframe_deletion	2	ENST00000399302.2,ENST00000527788.1	inframe_deletion,inframe_deletion	c.3783_3785del,c.3066_3068del	3778-3780:AAG/-,3061-3063:AAG/-	p.K1262del,p.K1023del	.	.	.	.	.	.	.,.	.,.	.,.	1	1	QSER1	.	.	.	.	.	.	.	.
SPARK	SP0124591	Male	Affected	11:46772672:C:T	11	46772672	C	T	TCG>TTG	ENSG00000175216	CKAP5	1	0	0.355902	missense	4	ENST00000312055.5,ENST00000354558.3,ENST00000415402.1,ENST00000529230.1	missense,missense,missense,missense	c.5276G>A,c.5276G>A,c.5477G>A,c.5456G>A	5276:cGa/cAa,5276:cGa/cAa,5477:cGa/cAa,5456:cGa/cAa	p.R1759Q,p.R1759Q,p.R1826Q,p.R1819Q	0.202	0.794022	0.605856	24	1.65e-05	1.2e-05	.,.,.,.	.,.,.,.	.,.,.,.	1	1	CKAP5	0	0	0	0	-4	-6	-4	-8
SPARK	SP0201186	Male	Affected	11:63666233:A:C	11	63666233	A	C	CAG>CCG	ENSG00000072518	MARK2	0.999901	0	0.165139	splice_acceptor	13	ENST00000315032.8,ENST00000350490.7,ENST00000361128.5,ENST00000377809.4,ENST00000377810.3,ENST00000402010.2,ENST00000408948.3,ENST00000413835.2,ENST00000425897.2,ENST00000502399.3,ENST00000508192.1,ENST00000509502.2,ENST00000513765.2	splice_acceptor,splice_acceptor,splice_acceptor,splice_acceptor,splice_acceptor,splice_acceptor,splice_acceptor,splice_acceptor,splice_acceptor,splice_acceptor,splice_acceptor,splice_acceptor,splice_acceptor	c.404-2A>C,c.404-2A>C,c.404-2A>C,c.404-2A>C,c.305-2A>C,c.404-2A>C,c.305-2A>C,c.404-2A>C,c.305-2A>C,c.404-2A>C,c.404-2A>C,c.305-2A>C,c.305-2A>C	.,.,.,.,.,.,.,.,.,.,.,.,.	.,.,.,.,.,.,.,.,.,.,.,.,.	.	.	.	24.1	.	.	HC,HC,HC,HC,HC,HC,HC,HC,HC,HC,HC,HC,HC	.,.,.,.,.,.,.,.,.,.,.,.,.	NAGNAG_SITE,NAGNAG_SITE,NAGNAG_SITE,NAGNAG_SITE,NAGNAG_SITE,NAGNAG_SITE,NAGNAG_SITE,NAGNAG_SITE,NAGNAG_SITE,NAGNAG_SITE,NAGNAG_SITE,NAGNAG_SITE,NAGNAG_SITE	1	1	MARK2	0.1861	0.9896	0.0049	0	-35	2	6	1
SPARK	SP0288100	Male	Affected	11:63666288:C:T	11	63666288	C	T	TCG>TTG	ENSG00000072518	MARK2	0.999901	0	0.165139	stop_gained	13	ENST00000315032.8,ENST00000350490.7,ENST00000361128.5,ENST00000377809.4,ENST00000377810.3,ENST00000402010.2,ENST00000408948.3,ENST00000413835.2,ENST00000425897.2,ENST00000502399.3,ENST00000508192.1,ENST00000509502.2,ENST00000513765.2	stop_gained,stop_gained,stop_gained,stop_gained,stop_gained,stop_gained,stop_gained,stop_gained,stop_gained,stop_gained,stop_gained,stop_gained,stop_gained	c.457C>T,c.457C>T,c.457C>T,c.457C>T,c.358C>T,c.457C>T,c.358C>T,c.457C>T,c.358C>T,c.457C>T,c.457C>T,c.358C>T,c.358C>T	457:Cga/Tga,457:Cga/Tga,457:Cga/Tga,457:Cga/Tga,358:Cga/Tga,457:Cga/Tga,358:Cga/Tga,457:Cga/Tga,358:Cga/Tga,457:Cga/Tga,457:Cga/Tga,358:Cga/Tga,358:Cga/Tga	p.R153*,p.R153*,p.R153*,p.R153*,p.R120*,p.R153*,p.R120*,p.R153*,p.R120*,p.R153*,p.R153*,p.R120*,p.R120*	.	.	.	40	.	.	HC,HC,HC,HC,HC,HC,HC,HC,HC,HC,HC,HC,HC	.,.,.,.,.,.,.,.,.,.,.,.,.	.,.,.,.,.,.,.,.,.,.,.,.,.	1	1	MARK2	0.0094	0	0.0032	0.0058	-50	-19	-49	17
SPARK	SP0243341	Female	Affected	11:63667505:G:A	11	63667505	G	A	GGT>GAT	ENSG00000072518	MARK2	0.999901	0	0.165139	missense	13	ENST00000315032.8,ENST00000350490.7,ENST00000361128.5,ENST00000377809.4,ENST00000377810.3,ENST00000402010.2,ENST00000408948.3,ENST00000413835.2,ENST00000425897.2,ENST00000502399.3,ENST00000508192.1,ENST00000509502.2,ENST00000513765.2	missense,missense,missense,missense,missense,missense,missense,missense,missense,missense,missense,missense,missense	c.691G>A,c.691G>A,c.691G>A,c.691G>A,c.592G>A,c.691G>A,c.592G>A,c.691G>A,c.592G>A,c.691G>A,c.691G>A,c.592G>A,c.592G>A	691:Gtg/Atg,691:Gtg/Atg,691:Gtg/Atg,691:Gtg/Atg,592:Gtg/Atg,691:Gtg/Atg,592:Gtg/Atg,691:Gtg/Atg,592:Gtg/Atg,691:Gtg/Atg,691:Gtg/Atg,592:Gtg/Atg,592:Gtg/Atg	p.V231M,p.V231M,p.V231M,p.V231M,p.V198M,p.V231M,p.V198M,p.V231M,p.V198M,p.V231M,p.V231M,p.V198M,p.V198M	0.548	2.60909	0.905031	28.5	.	.	.,.,.,.,.,.,.,.,.,.,.,.,.	.,.,.,.,.,.,.,.,.,.,.,.,.	.,.,.,.,.,.,.,.,.,.,.,.,.	1	1	MARK2	0.0002	0	0.0339	0	-24	-35	38	-1
SPARK	SP0140143	Male	Unaffected	11:63670243:A:T	11	63670243	A	T	AAC>ATC	ENSG00000072518	MARK2	0.999901	0	0.165139	missense	13	ENST00000315032.8,ENST00000350490.7,ENST00000361128.5,ENST00000377809.4,ENST00000377810.3,ENST00000402010.2,ENST00000408948.3,ENST00000413835.2,ENST00000425897.2,ENST00000502399.3,ENST00000508192.1,ENST00000509502.2,ENST00000513765.2	missense,missense,missense,missense,missense,missense,missense,missense,missense,missense,missense,missense,missense	c.1405A>T,c.1402A>T,c.1405A>T,c.1405A>T,c.1303A>T,c.1405A>T,c.1303A>T,c.1405A>T,c.1303A>T,c.1402A>T,c.1402A>T,c.1303A>T,c.1306A>T	1405:Acc/Tcc,1402:Acc/Tcc,1405:Acc/Tcc,1405:Acc/Tcc,1303:Acc/Tcc,1405:Acc/Tcc,1303:Acc/Tcc,1405:Acc/Tcc,1303:Acc/Tcc,1402:Acc/Tcc,1402:Acc/Tcc,1303:Acc/Tcc,1306:Acc/Tcc	p.T469S,p.T468S,p.T469S,p.T469S,p.T435S,p.T469S,p.T435S,p.T469S,p.T435S,p.T468S,p.T468S,p.T435S,p.T436S	0.166	0.598908	0.543645	.	.	.	.,.,.,.,.,.,.,.,.,.,.,.,.	.,.,.,.,.,.,.,.,.,.,.,.,.	.,.,.,.,.,.,.,.,.,.,.,.,.	1	1	MARK2	0.0001	0	0.0207	0.0003	-49	-37	-49	11
SPARK	SP0224479	Female	Affected	11:63670262:G:C	11	63670262	G	C	CGC>CCC	ENSG00000072518	MARK2	0.999901	0	0.165139	splice_region	13	ENST00000315032.8,ENST00000350490.7,ENST00000361128.5,ENST00000377809.4,ENST00000377810.3,ENST00000402010.2,ENST00000408948.3,ENST00000413835.2,ENST00000425897.2,ENST00000502399.3,ENST00000508192.1,ENST00000509502.2,ENST00000513765.2	splice_region,splice_region,splice_region,splice_region,splice_region,splice_region,splice_region,splice_region,splice_region,splice_region,splice_region,splice_region,splice_region	c.1416+8G>C,c.1413+8G>C,c.1416+8G>C,c.1416+8G>C,c.1314+8G>C,c.1416+8G>C,c.1314+8G>C,c.1416+8G>C,c.1314+8G>C,c.1413+8G>C,c.1413+8G>C,c.1314+8G>C,c.1317+8G>C	.,.,.,.,.,.,.,.,.,.,.,.,.	.,.,.,.,.,.,.,.,.,.,.,.,.	.	.	.	.	.	.	.,.,.,.,.,.,.,.,.,.,.,.,.	.,.,.,.,.,.,.,.,.,.,.,.,.	.,.,.,.,.,.,.,.,.,.,.,.,.	1	1	MARK2	0	0	0.0002	0.0006	-8	1	-11	-8
SPARK	SP0226234	Male	Affected	11:65978677:C:T	11	65978677	C	T	TCG>TTG	ENSG00000175115	PACS1	0.999906	0	0.491128	missense	1	ENST00000320580.4	missense	c.607C>T	607:Cgg/Tgg	p.R203W	0.443	2.43585	0.915627	35	8.24e-06	0	.	.	.	0.991	0.938	PACS1	0.0001	0	0	0	-50	21	-12	-5
SPARK	SP0165699	Male	Affected	11:66407612:G:C	11	66407612	G	C	GGG>GCG	ENSG00000173933	RBM4	0.943909	0	0.442452	missense	12	ENST00000310092.7,ENST00000396053.4,ENST00000398692.4,ENST00000408993.2,ENST00000409406.1,ENST00000483858.1,ENST00000503028.2,ENST00000506523.2,ENST00000514361.3,ENST00000530235.1,ENST00000532968.1,ENST00000578778.1	intron,intron,intron,intron,intron,missense,intron,intron,intron,intron,missense,intron	c.412+18G>C,c.412+18G>C,c.412+18G>C,c.412+18G>C,c.412+18G>C,c.430G>C,c.412+18G>C,c.412+18G>C,c.338-3309G>C,c.412+18G>C,c.430G>C,c.412+18G>C	.,.,.,.,.,430:Ggt/Cgt,.,.,.,.,430:Ggt/Cgt,.	.,.,.,.,.,p.G144R,.,.,.,.,p.G144R,.	0.035	.	.	.	.	.	.,.,.,.,.,.,.,.,.,.,.,.	.,.,.,.,.,.,.,.,.,.,.,.	.,.,.,.,.,.,.,.,.,.,.,.	0.075	0.125	.	.	.	.	.	.	.	.	.
SPARK	SP0238186	Male	Affected	11:67925970:G:A	11	67925970	G	A	CGT>CAT	ENSG00000110066	KMT5B	0.99993	0	0.730275	stop_gained	1	ENST00000304363.4	stop_gained	c.1843C>T	1843:Cga/Tga	p.R615*	.	.	.	37	.	.	HC	.	.	0.595	0.571	KMT5B	0.0001	0	0.0001	0	-24	6	21	30
SPARK	SP0207050	Male	Affected	11:67942486:TG:T	11	67942486	TG	T	.	ENSG00000110066	KMT5B	0.99993	0	0.730275	frameshift	5	ENST00000304363.4,ENST00000401547.2,ENST00000402185.2,ENST00000402789.1,ENST00000405515.1	frameshift,frameshift,frameshift,frameshift,frameshift	c.541del,c.541del,c.472del,c.541del,c.541del	541:Cat/at,541:Cat/at,472:Cat/at,541:Cat/at,541:Cat/at	p.H181Mfs*32,p.H181Mfs*32,p.H158Mfs*32,p.H181Mfs*32,p.H181Mfs*32	.	.	.	.	.	.	HC,HC,HC,HC,HC	.,.,.,.,.	.,.,.,.,.	1	1	KMT5B	.	.	.	.	.	.	.	.
SPARK	SP0275131	Male	Affected	11:67953336:C:T	11	67953336	C	T	GCG>GTG	ENSG00000110066	KMT5B	0.99993	0	0.730275	missense	5	ENST00000304363.4,ENST00000401547.2,ENST00000402185.2,ENST00000402789.1,ENST00000405515.1	missense,missense,missense,missense,missense	c.220G>A,c.220G>A,c.220G>A,c.220G>A,c.220G>A	220:Gcc/Acc,220:Gcc/Acc,220:Gcc/Acc,220:Gcc/Acc,220:Gcc/Acc	p.A74T,p.A74T,p.A74T,p.A74T,p.A74T	0.212	2.36849	0.830955	34	.	3.98e-06	.,.,.,.,.	.,.,.,.,.	.,.,.,.,.	1	1	KMT5B	0	0	0.0003	0	-6	30	-36	-12
SPARK	SP0216608	Female	Unaffected	11:70331924:C:T	11	70331924	C	T	TCG>TTG	ENSG00000162105	SHANK2	0.99992	2	0.880223	missense	7	ENST00000338508.4,ENST00000357171.3,ENST00000409161.1,ENST00000409530.1,ENST00000423696.2,ENST00000449116.2,ENST00000449833.2	missense,downstream_gene,missense,downstream_gene,missense,downstream_gene,missense	c.4477G>A,.,c.2686G>A,.,c.3337G>A,.,c.2689G>A	4477:Gag/Aag,.,2686:Gag/Aag,.,3337:Gag/Aag,.,2689:Gag/Aag	p.E1493K,.,p.E896K,.,p.E1113K,.,p.E897K	0.305	0.765517	0.79045	26.5	.	.	.,.,.,.,.,.,.	.,.,.,.,.,.,.	.,.,.,.,.,.,.	0.965	0.86	SHANK2	0	0	0	0	-3	28	-5	28
SPARK	SP0160736	Female	Affected	11:70332049:G:T	11	70332049	G	T	CGA>CTA	ENSG00000162105	SHANK2	0.99992	2	0.880223	stop_gained	7	ENST00000338508.4,ENST00000357171.3,ENST00000409161.1,ENST00000409530.1,ENST00000423696.2,ENST00000449116.2,ENST00000449833.2	stop_gained,downstream_gene,stop_gained,downstream_gene,stop_gained,downstream_gene,stop_gained	c.4352C>A,.,c.2561C>A,.,c.3212C>A,.,c.2564C>A	4352:tCg/tAg,.,2561:tCg/tAg,.,3212:tCg/tAg,.,2564:tCg/tAg	p.S1451*,.,p.S854*,.,p.S1071*,.,p.S855*	.	.	.	38	.	.	HC,.,HC,.,HC,.,HC	.,.,.,.,.,.,.	.,.,.,.,.,.,.	0.965	0.86	SHANK2	0	0	0	0	-33	42	0	42
SPARK	SP0198200	Male	Affected	11:70332176:TA:T	11	70332176	TA	T	.	ENSG00000162105	SHANK2	0.99992	2	0.880223	frameshift	7	ENST00000338508.4,ENST00000357171.3,ENST00000409161.1,ENST00000409530.1,ENST00000423696.2,ENST00000449116.2,ENST00000449833.2	frameshift,downstream_gene,frameshift,downstream_gene,frameshift,downstream_gene,frameshift	c.4224del,.,c.2433del,.,c.3084del,.,c.2436del	4224:ttT/tt,.,2433:ttT/tt,.,3084:ttT/tt,.,2436:ttT/tt	p.F1408Lfs*31,.,p.F811Lfs*31,.,p.F1028Lfs*31,.,p.F812Lfs*31	.	.	.	.	.	.	HC,.,HC,.,HC,.,HC	.,.,.,.,.,.,.	.,.,.,.,.,.,.	0.965	0.86	SHANK2	.	.	.	.	.	.	.	.
SPARK	SP0198200	Male	Affected	11:70332183:A:T	11	70332183	A	T	TAA>TTA	ENSG00000162105	SHANK2	0.99992	2	0.880223	missense	7	ENST00000338508.4,ENST00000357171.3,ENST00000409161.1,ENST00000409530.1,ENST00000423696.2,ENST00000449116.2,ENST00000449833.2	missense,downstream_gene,missense,downstream_gene,missense,downstream_gene,missense	c.4218T>A,.,c.2427T>A,.,c.3078T>A,.,c.2430T>A	4218:ttT/ttA,.,2427:ttT/ttA,.,3078:ttT/ttA,.,2430:ttT/ttA	p.F1406L,.,p.F809L,.,p.F1026L,.,p.F810L	0.227	0.657626	0.733438	.	.	.	.,.,.,.,.,.,.	.,.,.,.,.,.,.	.,.,.,.,.,.,.	0.965	0.86	SHANK2	0	0	0	0	-45	-11	3	-11
SPARK	SP0264333	Male	Affected	11:70333635:CT:C	11	70333635	CT	C	.	ENSG00000162105	SHANK2	0.99992	2	0.880223	frameshift	7	ENST00000338508.4,ENST00000357171.3,ENST00000409161.1,ENST00000409530.1,ENST00000423696.2,ENST00000449116.2,ENST00000449833.2	frameshift,downstream_gene,frameshift,downstream_gene,frameshift,downstream_gene,frameshift	c.2765del,.,c.974del,.,c.1625del,.,c.977del	2765:aAg/ag,.,974:aAg/ag,.,1625:aAg/ag,.,977:aAg/ag	p.K922Sfs*24,.,p.K325Sfs*24,.,p.K542Sfs*24,.,p.K326Sfs*24	.	.	.	.	.	.	HC,.,HC,.,HC,.,HC	.,.,.,.,.,.,.	.,.,.,.,.,.,.	0.965	0.86	SHANK2	.	.	.	.	.	.	.	.
SPARK	SP0332456	Female	Affected	11:78443611:A:C	11	78443611	A	C	CAC>CCC	ENSG00000149256	TENM4	0.999719	0	0.572368	missense	1	ENST00000278550.7	missense	c.2888T>G	2888:gTg/gGg	p.V963G	0.476	0.869388	0.621799	25.2	.	.	.	.	.	1	1	TENM4	0	0.0032	0	0	-6	11	11	-30
SPARK	SP0009140	Male	Affected	11:110104135:GA:G	11	110104135	GA	G	.	ENSG00000137710	RDX	0.998955	1	0.782204	frameshift	6	ENST00000343115.4,ENST00000405097.1,ENST00000528498.1,ENST00000528900.1,ENST00000530301.1,ENST00000544551.1	frameshift,frameshift,frameshift,frameshift,intron,frameshift	c.1413del,c.1413del,c.1413del,c.372del,c.405-1407del,c.1005del	1413:ccT/cc,1413:ccT/cc,1413:ccT/cc,372:ccT/cc,.,1005:ccT/cc	p.P472Hfs*34,p.P472Hfs*34,p.P472Hfs*34,p.P125Hfs*34,.,p.P336Hfs*34	.	.	.	.	1.65e-05	7.95e-06	HC,HC,HC,HC,.,HC	.,.,.,.,.,.	.,.,.,.,.,.	1	0.999	RDX	.	.	.	.	.	.	.	.
SPARK	SP0219904	Male	Affected	11:117647608:T:C	11	117647608	T	C	ATT>ACT	ENSG00000177103	DSCAML1	0.999999	0	0.147883	missense	2	ENST00000321322.6,ENST00000527706.1	missense,intron	c.589A>G,c.102+3862A>G	589:Atg/Gtg,.	p.M197V,.	0.251	0.647694	0.440405	.	0.0002	0.0004	.,.	.,.	.,.	0.326	0.444	DSCAML1	0.0107	0	0.0717	0	-46	37	5	19
SPARK	SP0146826	Male	Affected	11:118344185:A:AC	11	118344185	A	AC	.	ENSG00000118058	KMT2A	1	0	0.819152	frameshift	3	ENST00000354520.4,ENST00000389506.5,ENST00000534358.1	frameshift,frameshift,frameshift	c.2318dup,c.2318dup,c.2318dup	2311-2312:acc/aCcc,2311-2312:acc/aCcc,2311-2312:acc/aCcc	p.S774Vfs*12,p.S774Vfs*12,p.S774Vfs*12	.	.	.	.	0.0003	3.99e-06	HC,HC,HC	.,.,.	.,.,.	1	1	KMT2A	.	.	.	.	.	.	.	.
SPARK	SP0171514	Male	Unaffected	11:118370598:G:A	11	118370598	G	A	TGT>TAT	ENSG00000118058	KMT2A	1	0	0.819152	missense	3	ENST00000354520.4,ENST00000389506.5,ENST00000534358.1	missense,missense,missense	c.6005G>A,c.6119G>A,c.6128G>A	6005:tGt/tAt,6119:tGt/tAt,6128:tGt/tAt	p.C2002Y,p.C2040Y,p.C2043Y	0.489	2.40021	0.888392	28.7	.	3.98e-06	.,.,.	.,.,.	.,.,.	1	1	KMT2A	0.0056	0	0	0	-48	-24	30	5
SPARK	SP0142660	Male	Affected	11:118514869:G:A	11	118514869	G	A	CGC>CAC	ENSG00000019144	PHLDB1	0.81858	1	0.608368	missense	4	ENST00000356063.5,ENST00000361417.2,ENST00000524713.1,ENST00000527898.1	missense,missense,missense,missense	c.2957G>A,c.3098G>A,c.527G>A,c.206G>A	2957:cGc/cAc,3098:cGc/cAc,527:cGc/cAc,206:cGc/cAc	p.R986H,p.R1033H,p.R176H,p.R69H	0.329	0.848795	0.776271	34	9.3e-06	1.61e-05	.,.,.,.	.,.,.,.	.,.,.,.	1	1	PHLDB1	0	0	0	0.0001	-27	-47	27	23
SPARK	SP0353461	Male	Affected	11:119169138:T:G	11	119169138	T	G	ATG>AGG	ENSG00000110395	CBL	0.00678736	2	0.544912	stop_gained	1	ENST00000264033.4	stop_gained	c.2322T>G	2322:taT/taG	p.Y774*	.	.	.	36	.	.	HC	.	.	1	1	CBL	0	0	0	0	1	13	-25	-4
SPARK	SP0314188	Female	Affected	11:126299147:C:T	11	126299147	C	T	TCG>TTG	ENSG00000149571	KIRREL3	0.977506	1	0.256198	missense	4	ENST00000416561.2,ENST00000525144.2,ENST00000525704.2,ENST00000529097.2	missense,missense,downstream_gene,missense	c.134G>A,c.1733G>A,.,c.1697G>A	134:cGa/cAa,1733:cGa/cAa,.,1697:cGa/cAa	p.R45Q,p.R578Q,.,p.R566Q	0.437	1.36874	0.836187	35	8.32e-06	1.61e-05	.,.,.,.	.,.,.,.	.,.,.,.	0.983	0.907	KIRREL3	0.0005	0.0002	0	0	-20	36	27	-41
SPARK	SP0180602	Female	Unaffected	12:7060845:C:A	12	7060845	C	A	CCT>CAT	ENSG00000111679	PTPN6	0.999912	0	0.105491	missense	4	ENST00000318974.9,ENST00000399448.1,ENST00000447931.2,ENST00000456013.1	missense,missense,intron,missense	c.82C>A,c.88C>A,c.15-301C>A,c.82C>A	82:Ctg/Atg,88:Ctg/Atg,.,82:Ctg/Atg	p.L28M,p.L30M,.,p.L28M	0.818	1.70098	0.727019	27.4	.	.	.,.,.,.	.,.,.,.	.,.,.,.	0.711	0.556	PTPN6	0.0001	0	0	0	14	-4	49	-9
SPARK	SP0264509	Female	Affected	12:13716406:C:T	12	13716406	C	T	TCA>TTA	ENSG00000273079	GRIN2B	0.999995	0	0.240091	missense	1	ENST00000609686.1	missense	c.3766G>A	3766:Gag/Aag	p.E1256K	0.421	1.67272	0.896878	29	.	.	.	.	.	1	1	GRIN2B	0	0	0.0003	0	-3	-18	3	-47
SPARK	SP0177846	Female	Affected	12:13720180:C:T	12	13720180	C	T	TCC>TTC	ENSG00000273079	GRIN2B	0.999995	0	0.240091	missense	1	ENST00000609686.1	missense	c.2377G>A	2377:Gaa/Aaa	p.E793K	0.678	2.53491	0.88189	29.6	.	.	.	.	.	1	1	GRIN2B	0	0	0	0	17	12	-47	-44
SPARK	SP0320116	Male	Affected	12:13724822:C:T	12	13724822	C	T	GCG>GTG	ENSG00000273079	GRIN2B	0.999995	0	0.240091	missense	1	ENST00000609686.1	missense	c.2087G>A	2087:cGc/cAc	p.R696H	0.638	2.62426	0.880837	35	.	.	.	.	.	1	1	GRIN2B	0	0	0	0	-15	17	-2	-50
SPARK	SP0157716	Male	Affected	12:13761710:C:T	12	13761710	C	T	ACC>ATC	ENSG00000273079	GRIN2B	0.999995	0	0.240091	missense	1	ENST00000609686.1	missense	c.1837G>A	1837:Gtg/Atg	p.V613M	0.48	1.49893	0.866735	24.4	.	.	.	.	.	1	1	GRIN2B	0.1418	0	0	0	-27	23	6	1
SPARK	SP0352072	Female	Affected	12:13768146:C:T	12	13768146	C	T	TCG>TTG	ENSG00000273079	GRIN2B	0.999995	0	0.240091	missense	1	ENST00000609686.1	missense	c.1556G>A	1556:cGa/cAa	p.R519Q	0.671	2.55137	0.769836	35	.	.	.	.	.	1	1	GRIN2B	0.0003	0	0.0003	0	-36	27	-7	5
SPARK	SP0237868	Male	Affected	12:13906723:G:A	12	13906723	G	A	TGG>TAG	ENSG00000273079	GRIN2B	0.999995	0	0.240091	stop_gained	1	ENST00000609686.1	stop_gained	c.538C>T	538:Cag/Tag	p.Q180*	.	.	.	37	.	.	HC	.	.	1	1	GRIN2B	0.0049	0	0.0101	0	-3	-41	41	-8
SPARK	SP0146253	Female	Unaffected	12:19422720:T:C	12	19422720	T	C	ATG>ACG	ENSG00000052126	PLEKHA5	0.999999	0	0.78598	start_lost	10	ENST00000299275.6,ENST00000309364.4,ENST00000317589.4,ENST00000355397.3,ENST00000359180.3,ENST00000424268.1,ENST00000429027.2,ENST00000538714.1,ENST00000539256.1,ENST00000543806.1	missense,missense,missense,missense,missense,missense,missense,missense,start_lost,missense	c.728T>C,c.728T>C,c.728T>C,c.728T>C,c.728T>C,c.404T>C,c.728T>C,c.728T>C,c.2T>C,c.404T>C	728:aTg/aCg,728:aTg/aCg,728:aTg/aCg,728:aTg/aCg,728:aTg/aCg,404:aTg/aCg,728:aTg/aCg,728:aTg/aCg,2:aTg/aCg,404:aTg/aCg	p.M243T,p.M243T,p.M243T,p.M243T,p.M243T,p.M135T,p.M243T,p.M243T,p.M1?,p.M135T	0.648	1.95683	0.880071	24.2	.	.	.,.,.,.,.,.,.,.,.,.	.,.,.,.,.,.,.,.,.,.	.,.,.,.,.,.,.,.,.,.	0.008	0.019	PLEKHA5	0	0	0	0	-16	30	-37	30
SPARK	SP0342935	Male	Affected	12:19499949:C:T	12	19499949	C	T	TCG>TTG	ENSG00000052126	PLEKHA5	0.999999	0	0.78598	missense	9	ENST00000299275.6,ENST00000317589.4,ENST00000355397.3,ENST00000359180.3,ENST00000424268.1,ENST00000429027.2,ENST00000538714.1,ENST00000539256.1,ENST00000543806.1	intron,missense,intron,intron,missense,missense,intron,intron,missense	c.2400+1127C>T,c.2422C>T,c.2574+1127C>T,c.2353+3581C>T,c.2200C>T,c.2731C>T,c.2574+1127C>T,c.1674+1127C>T,c.2179C>T	.,2422:Cgt/Tgt,.,.,2200:Cgt/Tgt,2731:Cgt/Tgt,.,.,2179:Cgt/Tgt	.,p.R808C,.,.,p.R734C,p.R911C,.,.,p.R727C	0.186	0.407869	0.767637	34	.	.	.,.,.,.,.,.,.,.,.	.,.,.,.,.,.,.,.,.	.,.,.,.,.,.,.,.,.	0.465	0.383	.	.	.	.	.	.	.	.	.
SPARK	SP0140986	Male	Unaffected	12:50029218:TATG:T	12	50029218	TATG	T	.	ENSG00000110844	PRPF40B	0.988653	0	0.388199	inframe_deletion	3	ENST00000261897.1,ENST00000380281.1,ENST00000548825.2	inframe_deletion,inframe_deletion,inframe_deletion	c.1160_1162del,c.1178_1180del,c.1244_1246del	1154-1156:tATGat/tat,1172-1174:tATGat/tat,1238-1240:tATGat/tat	p.D387del,p.D393del,p.D415del	.	.	.	.	.	.	.,.,.	.,.,.	.,.,.	1	1	PRPF40B	.	.	.	.	.	.	.	.
SPARK	SP0184564	Male	Affected	12:52156449:T:C	12	52156449	T	C	ATC>ACC	ENSG00000196876	SCN8A	0.999998	0	0.354665	missense	3	ENST00000354534.6,ENST00000545061.1,ENST00000550891.1	missense,missense,missense	c.2533T>C,c.2533T>C,c.2533T>C	2533:Tct/Cct,2533:Tct/Cct,2533:Tct/Cct	p.S845P,p.S845P,p.S845P	0.96	3.55699	0.83063	29.8	.	.	.,.,.	.,.,.	.,.,.	1	1	SCN8A	0.0033	0	0	0	-49	-17	11	7
SPARK	SP0249494	Male	Affected	12:52183165:G:T	12	52183165	G	T	GGT>GTT	ENSG00000196876	SCN8A	0.999998	0	0.354665	missense	2	ENST00000354534.6,ENST00000545061.1	missense,missense	c.4382G>T,c.4259G>T	4382:gGt/gTt,4259:gGt/gTt	p.G1461V,p.G1420V	0.928	2.48897	0.947073	32	.	.	.,.	.,.	.,.	0.992	0.981	SCN8A	0.0004	0	0.0029	0.0743	-2	0	-2	37
SPARK	SP0159230	Female	Affected	12:53911018:G:A	12	53911018	G	A	CGA>CAA	ENSG00000170653	ATF7	0.983315	0	0.183431	missense	5	ENST00000328463.7,ENST00000415113.1,ENST00000420353.2,ENST00000456903.4,ENST00000548446.2	missense,missense,missense,missense,missense	c.1388C>T,c.1292C>T,c.1355C>T,c.1355C>T,c.1388C>T	1388:tCg/tTg,1292:tCg/tTg,1355:tCg/tTg,1355:tCg/tTg,1388:tCg/tTg	p.S463L,p.S431L,p.S452L,p.S452L,p.S463L	0.3	1.92661	0.694819	27	8.31e-06	4.02e-06	.,.,.,.,.	.,.,.,.,.	.,.,.,.,.	0.714	0.623	ATF7	0.0007	0	0	0	-14	18	11	-1
SPARK	SP0221738	Male	Unaffected	12:54676885:TG:T	12	54676885	TG	T	.	ENSG00000135486	HNRNPA1	0.966614	0	0.480107	frameshift	4	ENST00000330752.8,ENST00000340913.6,ENST00000546500.1,ENST00000547276.1	intron,frameshift,intron,intron	c.712+229del,c.776del,c.751+229del,c.607+507del	.,775:Ggt/gt,.,.	.,p.G259Vfs*70,.,.	.	.	.	.	.	.	.,HC,.,.	.,.,.,.	.,PHYLOCSF_UNLIKELY_ORF,.,.	0.454	0.657	.	.	.	.	.	.	.	.	.
SPARK	SP0219676	Male	Affected	12:56559319:T:TG	12	56559319	T	TG	.	ENSG00000139613	SMARCC2	1	0	0.835951	frameshift	4	ENST00000267064.4,ENST00000347471.4,ENST00000394023.3,ENST00000550164.1	frameshift,frameshift,frameshift,frameshift	c.2921dup,c.3014dup,c.3014dup,c.3014dup	2921-2922:cca/ccCa,3014-3015:cca/ccCa,3014-3015:cca/ccCa,3014-3015:cca/ccCa	p.T975Nfs*37,p.T1006Nfs*37,p.T1006Nfs*37,p.T1006Nfs*37	.	.	.	.	.	.	HC,HC,HC,HC	.,.,.,.	.,.,.,.	1	1	SMARCC2	.	.	.	.	.	.	.	.
SPARK	SP0216984	Male	Affected	12:56565211:ACTC:A	12	56565211	ACTC	A	.	ENSG00000139613	SMARCC2	1	0	0.835951	inframe_deletion	4	ENST00000267064.4,ENST00000347471.4,ENST00000394023.3,ENST00000550164.1	inframe_deletion,inframe_deletion,inframe_deletion,inframe_deletion	c.2095_2097del,c.2188_2190del,c.2188_2190del,c.2188_2190del	2095-2097:GAG/-,2188-2190:GAG/-,2188-2190:GAG/-,2188-2190:GAG/-	p.E699del,p.E730del,p.E730del,p.E730del	.	.	.	.	.	.	.,.,.,.	.,.,.,.	.,.,.,.	1	1	SMARCC2	.	.	.	.	.	.	.	.
SPARK	SP0089094	Male	Affected	12:56567593:G:A	12	56567593	G	A	TGG>TAG	ENSG00000139613	SMARCC2	1	0	0.835951	stop_gained	4	ENST00000267064.4,ENST00000347471.4,ENST00000394023.3,ENST00000550164.1	stop_gained,stop_gained,stop_gained,stop_gained	c.1537C>T,c.1537C>T,c.1537C>T,c.1537C>T	1537:Cag/Tag,1537:Cag/Tag,1537:Cag/Tag,1537:Cag/Tag	p.Q513*,p.Q513*,p.Q513*,p.Q513*	.	.	.	37	.	.	HC,HC,HC,HC	.,.,.,.	.,.,.,.	1	1	SMARCC2	0.2684	0.0037	0	0	-3	40	18	-2
SPARK	SP0355128	Male	Affected	12:65563947:A:AG	12	65563947	A	AG	.	ENSG00000174106	LEMD3	0.998968	0	0.605614	frameshift	1	ENST00000308330.2	frameshift	c.573dup	571-572:agg/aGgg	p.K192Efs*37	.	.	.	.	.	.	HC	.	.	1	1	LEMD3	.	.	.	.	.	.	.	.
SPARK	SP0183475	Female	Unaffected	12:65632592:T:G	12	65632592	T	G	TTA>TGA	ENSG00000174106	LEMD3	0.998968	0	0.605614	stop_gained	1	ENST00000308330.2	stop_gained	c.1919T>G	1919:tTa/tGa	p.L640*	.	.	.	39	.	.	HC	.	.	1	1	LEMD3	0.0012	0	0	0	-17	3	2	-29
SPARK	SP0197739	Male	Affected	12:65639948:T:C	12	65639948	T	C	TTG>TCG	ENSG00000174106	LEMD3	0.998968	0	0.605614	missense	1	ENST00000308330.2	missense	c.2579T>C	2579:tTg/tCg	p.L860S	0.344	.	0.891248	26.2	.	.	.	.	.	1	1	LEMD3	0	0	0	0	-6	31	1	9
SPARK	SP0174019	Female	Affected	12:78362352:C:T	12	78362352	C	T	TCG>TTG	ENSG00000067798	NAV3	0.999999	0	0.446146	missense	4	ENST00000228327.6,ENST00000266692.7,ENST00000397909.2,ENST00000536525.2	missense,missense,missense,missense	c.541C>T,c.541C>T,c.541C>T,c.541C>T	541:Cgc/Tgc,541:Cgc/Tgc,541:Cgc/Tgc,541:Cgc/Tgc	p.R181C,p.R181C,p.R181C,p.R181C	0.523	0.495657	0.883358	35	.	4.02e-06	.,.,.,.	.,.,.,.	.,.,.,.	1	1	NAV3	0.0018	0	0	0	12	-7	-20	31
SPARK	SP0283304	Female	Unaffected	12:78400669:G:A	12	78400669	G	A	AGC>AAC	ENSG00000067798	NAV3	0.999999	0	0.446146	missense	4	ENST00000228327.6,ENST00000266692.7,ENST00000397909.2,ENST00000536525.2	missense,missense,missense,missense	c.1351G>A,c.1351G>A,c.1351G>A,c.1351G>A	1351:Gct/Act,1351:Gct/Act,1351:Gct/Act,1351:Gct/Act	p.A451T,p.A451T,p.A451T,p.A451T	0.235	0.345955	0.578785	21.4	.	4.01e-06	.,.,.,.	.,.,.,.	.,.,.,.	1	1	NAV3	0.0001	0	0	0	42	1	-17	1
SPARK	SP0108260	Male	Unaffected	12:78571465:G:T	12	78571465	G	T	CGG>CTG	ENSG00000067798	NAV3	0.999999	0	0.446146	missense	4	ENST00000228327.6,ENST00000266692.7,ENST00000397909.2,ENST00000536525.2	intron,intron,missense,intron	c.5297+372G>T,c.4766+372G>T,c.5363G>T,c.5297+372G>T	.,.,5363:cGg/cTg,.	.,.,p.R1788L,.	0.362	.	.	.	.	.	.,.,OS,.	.,.,.,.	.,.,.,.	0	0.03	.	.	.	.	.	.	.	.	.
SPARK	SP0312636	Female	Affected	12:94658942:G:A	12	94658942	G	A	AGC>AAC	ENSG00000136040	PLXNC1	0.999715	1	0.689443	missense	3	ENST00000258526.4,ENST00000545312.1,ENST00000547057.1	missense,5_prime_UTR,missense	c.3538G>A,c.-246G>A,c.679G>A	3538:Gcc/Acc,.,679:Gcc/Acc	p.A1180T,.,p.A227T	0.66	1.92046	0.678923	32	.	.	.,.,.	.,.,.	.,.,.	0.99	0.998	PLXNC1	0	0	0	0	22	39	-16	38
SPARK	SP0344737	Male	Affected	12:94694751:C:T	12	94694751	C	T	ACA>ATA	ENSG00000136040	PLXNC1	0.999715	1	0.689443	missense	3	ENST00000258526.4,ENST00000545312.1,ENST00000547057.1	missense,missense,missense	c.4304C>T,c.521C>T,c.1445C>T	4304:aCa/aTa,521:aCa/aTa,1445:aCa/aTa	p.T1435I,p.T174I,p.T482I	0.616	2.02385	0.724238	33	.	.	.,.,.	.,.,.	.,.,.	1	1	PLXNC1	0	0	0.002	0	-31	-4	-47	21
SPARK	SP0357723	Female	Affected	12:109094940:G:A	12	109094940	G	A	TGC>TAC	ENSG00000110880	CORO1C	0.997274	0	0.476942	missense	5	ENST00000261401.3,ENST00000420959.2,ENST00000421578.2,ENST00000541050.1,ENST00000549772.1	missense,missense,upstream_gene,missense,missense	c.155C>T,c.314C>T,.,c.155C>T,c.173C>T	155:gCa/gTa,314:gCa/gTa,.,155:gCa/gTa,173:gCa/gTa	p.A52V,p.A105V,.,p.A52V,p.A58V	0.646	1.1137	0.808359	25.4	.	.	.,.,.,.,.	.,.,.,.,.	.,.,.,.,.	1	0.999	CORO1C	0	0	0.9758	0.9556	-7	23	2	-40
SPARK	SP0266650	Male	Affected	12:112506729:G:T	12	112506729	G	T	GGT>GTT	ENSG00000111300	NAA25	0.99999	0	0.310602	missense	1	ENST00000261745.4	missense	c.1104C>A	1104:gaC/gaA	p.D368E	0.748	1.78518	0.813543	26.3	.	.	.	.	.	1	1	NAA25	0.0008	0	0.0003	0	-37	1	-6	-49
SPARK	SP0223339	Male	Affected	12:116408546:G:A	12	116408546	G	A	CGG>CAG	ENSG00000123066	MED13L	1	0	0.756077	stop_gained	1	ENST00000281928.3	stop_gained	c.5920C>T	5920:Cga/Tga	p.R1974*	.	.	.	45	.	.	HC	.	.	1	1	MED13L	0.0009	0	0	0	-24	-5	3	-3
SPARK	SP0279585	Male	Affected	12:116457718:C:G	12	116457718	C	G	TCT>TGT	ENSG00000123066	MED13L	1	0	0.756077	missense	1	ENST00000281928.3	missense	c.685G>C	685:Gac/Cac	p.D229H	0.801	0.17268	0.809037	24.2	.	.	.	.	.	1	1	MED13L	0.0013	0	0	0	-7	20	-7	-12
SPARK	SP0183765	Male	Affected	12:129558473:C:T	12	129558473	C	T	CCA>CTA	ENSG00000151952	TMEM132D	0.99901	0	0.12442	missense	2	ENST00000389441.4,ENST00000422113.2	missense,missense	c.1861G>A,c.3247G>A	1861:Ggg/Agg,3247:Ggg/Agg	p.G621R,p.G1083R	0.115	0.649887	0.27609	23.4	.	.	.,.	.,.	.,.	1	1	TMEM132D	0	0	0	0	-2	-49	26	-34
SPARK	SP0227505	Male	Unaffected	13:28877502:C:G	13	28877502	C	G	TCA>TGA	ENSG00000102755	FLT1	0.997806	0	0.0833446	missense	3	ENST00000282397.4,ENST00000540678.1,ENST00000543394.1	missense,missense,missense	c.3819G>C,c.1473G>C,c.888G>C	3819:ttG/ttC,1473:ttG/ttC,888:ttG/ttC	p.L1273F,p.L491F,p.L296F	0.196	0.311224	0.377824	.	.	.	.,.,.	.,.,.	.,.,.	0.99	0.901	FLT1	0.0931	0	0.0004	0	-3	-48	-16	3
SPARK	SP0329557	Male	Affected	13:28880861:G:A	13	28880861	G	A	CGC>CAC	ENSG00000102755	FLT1	0.997806	0	0.0833446	missense	3	ENST00000282397.4,ENST00000540678.1,ENST00000543394.1	missense,missense,missense	c.3769C>T,c.1423C>T,c.838C>T	3769:Cgc/Tgc,1423:Cgc/Tgc,838:Cgc/Tgc	p.R1257C,p.R475C,p.R280C	0.611	1.06704	0.516447	35	6.59e-05	4.77e-05	.,.,.	.,.,.	.,.,.	0.99	0.901	FLT1	0.0019	0	0	0.0013	39	48	2	-46
SPARK	SP0184150	Male	Affected	13:28964124:C:T	13	28964124	C	T	CCG>CTG	ENSG00000102755	FLT1	0.997806	0	0.0833446	missense	2	ENST00000282397.4,ENST00000541932.1	missense,missense	c.1778G>A,c.1778G>A	1778:cGg/cAg,1778:cGg/cAg	p.R593Q,p.R593Q	0.107	0.379232	0.391956	22	8.24e-06	1.99e-05	.,.	.,.	.,.	0.995	0.955	FLT1	0.0007	0	0.0001	0	-2	23	44	-29
SPARK	SP0083871	Female	Affected	13:50280306:C:T	13	50280306	C	T	CCT>CTT	ENSG00000102753	KPNA3	0.809824	1	0.491947	splice_acceptor	1	ENST00000261667.3	splice_acceptor	c.1138-1G>A	.	.	.	.	.	25.2	.	.	HC	.	.	1	1	KPNA3	0.9614	0.9978	0	0	-2	-1	32	0
SPARK	SP0151004	Male	Affected	13:77755918:A:G	13	77755918	A	G	AAC>AGC	ENSG00000005810	MYCBP2	1	0	0.876057	missense	4	ENST00000357337.6,ENST00000360084.5,ENST00000407578.2,ENST00000544440.2	missense,5_prime_UTR,missense,missense	c.4745T>C,c.-2867T>C,c.4859T>C,c.4745T>C	4745:gTt/gCt,.,4859:gTt/gCt,4745:gTt/gCt	p.V1582A,.,p.V1620A,p.V1582A	0.225	0.667498	0.796699	.	.	.	.,.,.,.	.,.,.,.	.,.,.,.	1	0.997	MYCBP2	0.0003	0	0.0491	0	18	-9	-7	33
SPARK	SP0187102	Male	Affected	13:77799664:C:G	13	77799664	C	G	CCT>CGT	ENSG00000005810	MYCBP2	1	0	0.876057	missense	4	ENST00000357337.6,ENST00000360084.5,ENST00000407578.2,ENST00000544440.2	missense,5_prime_UTR,missense,missense	c.2649G>C,c.-4963G>C,c.2763G>C,c.2649G>C	2649:aaG/aaC,.,2763:aaG/aaC,2649:aaG/aaC	p.K883N,.,p.K921N,p.K883N	0.165	0.697282	0.876398	23.4	.	3.98e-06	.,.,.,.	.,.,.,.	.,.,.,.	1	0.997	MYCBP2	0	0	0.0001	0	25	28	-49	0
SPARK	SP0220060	Female	Unaffected	13:77825391:T:C	13	77825391	T	C	GTG>GCG	ENSG00000005810	MYCBP2	1	0	0.876057	missense	4	ENST00000357337.6,ENST00000360084.5,ENST00000407578.2,ENST00000544440.2	missense,5_prime_UTR,missense,missense	c.2162A>G,c.-5450A>G,c.2276A>G,c.2162A>G	2162:cAc/cGc,.,2276:cAc/cGc,2162:cAc/cGc	p.H721R,.,p.H759R,p.H721R	0.669	1.55681	0.922029	24.8	.	.	.,.,.,.	.,.,.,.	.,.,.,.	1	0.997	MYCBP2	0.0012	0	0.0001	0	6	-2	-25	7
SPARK	SP0350105	Male	Unaffected	13:96743451:C:G	13	96743451	C	G	CCC>CGC	ENSG00000185352	HS6ST3	0.747378	0	0.52705	missense	1	ENST00000376705.2	missense	c.335C>G	335:cCc/cGc	p.P112R	0.205	0.559836	0.824566	.	.	.	.	.	.	1	1	HS6ST3	0	0	0	0	11	5	-1	4
SPARK	SP0177517	Female	Unaffected	13:110829039:G:A	13	110829039	G	A	CGG>CAG	ENSG00000187498	COL4A1	1	0	0.20743	stop_gained	1	ENST00000375820.4	stop_gained	c.2902C>T	2902:Cga/Tga	p.R968*	.	.	.	39	.	.	HC	.	.	0.997	0.992	COL4A1	0	0.0023	0	0	6	32	32	15
SPARK	SP0225842	Male	Affected	13:110839594:T:G	13	110839594	T	G	TTT>TGT	ENSG00000187498	COL4A1	1	0	0.20743	missense	2	ENST00000375820.4,ENST00000543140.1	missense,downstream_gene	c.1619A>C,.	1619:aAa/aCa,.	p.K540T,.	0.78	0.468227	0.703111	24	.	.	.,.	.,.	.,.	0.997	0.992	COL4A1	0.6113	0	0.0004	0	-3	49	-2	28
SPARK	SP0337094	Female	Affected	14:21859201:G:A	14	21859201	G	A	TGT>TAT	ENSG00000100888	CHD8	1	0	0.716347	stop_gained	3	ENST00000399982.2,ENST00000430710.3,ENST00000557364.1	stop_gained,stop_gained,stop_gained	c.7087C>T,c.6250C>T,c.7087C>T	7087:Cag/Tag,6250:Cag/Tag,7087:Cag/Tag	p.Q2363*,p.Q2084*,p.Q2363*	.	.	.	44	.	.	HC,HC,HC	.,.,.	.,.,.	1	1	CHD8	0.0001	0.0609	0	0	18	21	21	-15
SPARK	SP0222739	Male	Unaffected	14:21863209:C:T	14	21863209	C	T	ACG>ATG	ENSG00000100888	CHD8	1	0	0.716347	missense	3	ENST00000399982.2,ENST00000430710.3,ENST00000557364.1	missense,missense,missense	c.5252G>A,c.4415G>A,c.5252G>A	5252:cGt/cAt,4415:cGt/cAt,5252:cGt/cAt	p.R1751H,p.R1472H,p.R1751H	0.862	2.76036	0.853684	34	.	.	.,.,.	.,.,.	.,.,.	1	1	CHD8	0.0197	0	0	0	-6	12	-6	12
SPARK	SP0159264	Male	Affected	14:21863975:C:T	14	21863975	C	T	ACC>ATC	ENSG00000100888	CHD8	1	0	0.716347	splice_donor	3	ENST00000399982.2,ENST00000430710.3,ENST00000557364.1	splice_donor,splice_donor,splice_donor	c.5127+1G>A,c.4290+1G>A,c.5127+1G>A	.,.,.	.,.,.	.	.	.	27.8	.	.	HC,HC,HC	.,.,.	.,.,.	1	1	CHD8	0	0	0.0118	0.4173	1	26	-18	1
SPARK	SP0325448	Male	Affected	14:21868372:A:C	14	21868372	A	C	TAT>TCT	ENSG00000100888	CHD8	1	0	0.716347	stop_gained	3	ENST00000399982.2,ENST00000430710.3,ENST00000557364.1	stop_gained,stop_gained,stop_gained	c.4665T>G,c.3828T>G,c.4665T>G	4665:taT/taG,3828:taT/taG,4665:taT/taG	p.Y1555*,p.Y1276*,p.Y1555*	.	.	.	36	.	.	HC,HC,HC	.,.,.	.,.,.	1	1	CHD8	0.008	0	0	0	16	-23	-24	-28
SPARK	SP0166883	Male	Affected	14:21868379:C:T	14	21868379	C	T	CCG>CTG	ENSG00000100888	CHD8	1	0	0.716347	missense	3	ENST00000399982.2,ENST00000430710.3,ENST00000557364.1	missense,missense,missense	c.4658G>A,c.3821G>A,c.4658G>A	4658:cGg/cAg,3821:cGg/cAg,4658:cGg/cAg	p.R1553Q,p.R1274Q,p.R1553Q	0.316	1.76036	0.619751	23.5	1.66e-05	1.61e-05	.,.,.	.,.,.	.,.,.	1	1	CHD8	0.0009	0	0.0076	0	-30	9	47	-31
SPARK	SP0249304	Male	Affected	14:21870653:G:A	14	21870653	G	A	CGT>CAT	ENSG00000100888	CHD8	1	0	0.716347	stop_gained	3	ENST00000399982.2,ENST00000430710.3,ENST00000557364.1	stop_gained,stop_gained,stop_gained	c.3724C>T,c.2887C>T,c.3724C>T	3724:Cga/Tga,2887:Cga/Tga,3724:Cga/Tga	p.R1242*,p.R963*,p.R1242*	.	.	.	45	.	.	HC,HC,HC	.,.,.	.,.,.	1	1	CHD8	0.0038	0.0014	0	0	3	9	3	-35
SPARK	SP0249305	Male	Affected	14:21870653:G:A	14	21870653	G	A	CGT>CAT	ENSG00000100888	CHD8	1	0	0.716347	stop_gained	3	ENST00000399982.2,ENST00000430710.3,ENST00000557364.1	stop_gained,stop_gained,stop_gained	c.3724C>T,c.2887C>T,c.3724C>T	3724:Cga/Tga,2887:Cga/Tga,3724:Cga/Tga	p.R1242*,p.R963*,p.R1242*	.	.	.	45	.	.	HC,HC,HC	.,.,.	.,.,.	1	1	CHD8	0.0038	0.0014	0	0	3	9	3	-35
SPARK	SP0204475	Female	Affected	14:21876558:C:T	14	21876558	C	T	TCC>TTC	ENSG00000100888	CHD8	1	0	0.716347	stop_gained	3	ENST00000399982.2,ENST00000430710.3,ENST00000557364.1	stop_gained,stop_gained,stop_gained	c.2643G>A,c.1806G>A,c.2643G>A	2643:tgG/tgA,1806:tgG/tgA,2643:tgG/tgA	p.W881*,p.W602*,p.W881*	.	.	.	39	.	.	HC,HC,HC	.,.,.	.,.,.	1	1	CHD8	0.0035	0	0	0	-33	13	-33	-20
SPARK	SP0307354	Male	Affected	14:21884038:C:T	14	21884038	C	T	TCG>TTG	ENSG00000100888	CHD8	1	0	0.716347	missense	3	ENST00000399982.2,ENST00000430710.3,ENST00000557364.1	missense,missense,missense	c.1745G>A,c.908G>A,c.1745G>A	1745:cGa/cAa,908:cGa/cAa,1745:cGa/cAa	p.R582Q,p.R303Q,p.R582Q	0.398	1.2311	0.900223	34	8.29e-06	8.04e-06	.,.,.	.,.,.	.,.,.	1	1	CHD8	0.0043	0.0003	0	0	25	28	8	-25
SPARK	SP0040306	Male	Affected	14:21899274:G:A	14	21899274	G	A	TGT>TAT	ENSG00000100888	CHD8	1	0	0.716347	stop_gained	3	ENST00000399982.2,ENST00000430710.3,ENST00000557364.1	stop_gained,intron,stop_gained	c.529C>T,c.6+696C>T,c.529C>T	529:Caa/Taa,.,529:Caa/Taa	p.Q177*,.,p.Q177*	.	.	.	36	.	.	HC,.,HC	.,.,.	.,.,.	0.31	0.431	.	.	.	.	.	.	.	.	.
SPARK	SP0331132	Male	Affected	14:21899661:G:A	14	21899661	G	A	TGA>TAA	ENSG00000100888	CHD8	1	0	0.716347	stop_gained	3	ENST00000399982.2,ENST00000430710.3,ENST00000557364.1	stop_gained,intron,stop_gained	c.142C>T,c.6+309C>T,c.142C>T	142:Cag/Tag,.,142:Cag/Tag	p.Q48*,.,p.Q48*	.	.	.	35	.	.	HC,.,HC	.,.,.	.,.,.	0.31	0.431	.	.	.	.	.	.	.	.	.
SPARK	SP0224489	Male	Affected	14:23311620:A:C	14	23311620	A	C	CAT>CCT	ENSG00000157227	MMP14	0.987124	0	0.0646311	missense	1	ENST00000311852.6	missense	c.382A>C	382:Atc/Ctc	p.I128L	0.187	1.69058	0.748161	28.1	.	.	.	.	.	1	1	MMP14	0.0002	0.0147	0	0	-2	-1	-2	20
SPARK	SP0040970	Male	Affected	14:32559960:A:G	14	32559960	A	G	TAA>TGA	ENSG00000100852	ARHGAP5	0.987054	0	0.710617	missense	6	ENST00000345122.3,ENST00000396582.2,ENST00000432921.1,ENST00000433497.1,ENST00000539826.2,ENST00000556611.1	missense,intron,missense,intron,missense,missense	c.85A>G,c.70+13319A>G,c.85A>G,c.-64+13319A>G,c.85A>G,c.85A>G	85:Aac/Gac,.,85:Aac/Gac,.,85:Aac/Gac,85:Aac/Gac	p.N29D,.,p.N29D,.,p.N29D,p.N29D	0.243	0.590771	0.81404	23.7	.	.	.,.,.,.,.,.	.,.,.,.,.,.	.,.,.,.,.,.	0.409	0.552	ARHGAP5	0	0	0.0002	0	-37	-3	38	-3
SPARK	SP0173851	Female	Affected	14:32561592:G:A	14	32561592	G	A	TGC>TAC	ENSG00000100852	ARHGAP5	0.987054	0	0.710617	missense	6	ENST00000345122.3,ENST00000396582.2,ENST00000432921.1,ENST00000433497.1,ENST00000539826.2,ENST00000556611.1	missense,intron,missense,intron,missense,missense	c.1717G>A,c.70+14951G>A,c.1717G>A,c.-64+14951G>A,c.1717G>A,c.1717G>A	1717:Gct/Act,.,1717:Gct/Act,.,1717:Gct/Act,1717:Gct/Act	p.A573T,.,p.A573T,.,p.A573T,p.A573T	0.112	0.296436	0.585777	.	.	.	.,.,.,.,.,.	.,.,.,.,.,.	.,.,.,.,.,.	0.409	0.552	ARHGAP5	0	0	0	0	18	-7	-30	-1
SPARK	SP0191651	Male	Affected	14:50267402:G:A	14	50267402	G	A	CGT>CAT	ENSG00000165525	NEMF	0.981706	1	0.668477	missense	4	ENST00000298310.5,ENST00000382135.2,ENST00000545773.1,ENST00000546046.1	missense,upstream_gene,missense,missense	c.2108C>T,.,c.1982C>T,c.2045C>T	2108:aCg/aTg,.,1982:aCg/aTg,2045:aCg/aTg	p.T703M,.,p.T661M,p.T682M	0.082	0.222235	0.313172	22.4	.	7.97e-06	.,.,.,.	.,.,.,.	.,.,.,.	0.82	0.755	NEMF	0.0001	0.0003	0	0	14	12	2	-7
SPARK	SP0233149	Male	Affected	14:71197176:C:T	14	71197176	C	T	GCT>GTT	ENSG00000006432	MAP3K9	0.923395	1	0.425323	missense	5	ENST00000381250.4,ENST00000553414.1,ENST00000554146.1,ENST00000554752.2,ENST00000555993.2	missense,missense,missense,missense,missense	c.3167G>A,c.2435G>A,c.2420G>A,c.3236G>A,c.3278G>A	3167:aGc/aAc,2435:aGc/aAc,2420:aGc/aAc,3236:aGc/aAc,3278:aGc/aAc	p.S1056N,p.S812N,p.S807N,p.S1079N,p.S1093N	0.238	0.950519	0.656528	22.7	8.25e-06	7.97e-06	.,.,.,.,.	.,.,.,.,.	.,.,.,.,.	1	1	MAP3K9	0	0	0	0	18	-1	2	-39
SPARK	SP0296821	Male	Affected	14:71227855:T:A	14	71227855	T	A	ATC>AAC	ENSG00000006432	MAP3K9	0.923395	1	0.425323	missense	5	ENST00000381250.4,ENST00000553414.1,ENST00000554146.1,ENST00000554752.2,ENST00000555993.2	missense,5_prime_UTR,missense,missense,missense	c.865A>T,c.-54A>T,c.76A>T,c.865A>T,c.865A>T	865:Att/Ttt,.,76:Att/Ttt,865:Att/Ttt,865:Att/Ttt	p.I289F,.,p.I26F,p.I289F,p.I289F	0.42	0.650589	0.563585	24.2	.	.	.,.,.,.,.	.,.,.,.,.	.,.,.,.,.	0.99	0.974	MAP3K9	0.0005	0	0	0	27	30	27	28
SPARK	SP0166111	Female	Unaffected	14:77493129:G:T	14	77493129	G	T	CGA>CTA	ENSG00000119669	IRF2BPL	0.968935	1	0.820861	stop_gained	1	ENST00000238647.3	stop_gained	c.1007C>A	1007:tCg/tAg	p.S336*	.	.	.	40	.	.	HC	.	SINGLE_EXON	1	1	IRF2BPL	0.0016	0	0.0006	0	-2	42	41	22
SPARK	SP0166320	Male	Affected	14:77493644:CGCAGCGGCGGCGGCGGCG:C	14	77493644	CGCAGCGGCGGCGGCGGCG	C	.	ENSG00000119669	IRF2BPL	0.968935	1	0.820861	inframe_deletion	1	ENST00000238647.3	inframe_deletion	c.474_491del	474-491:gcCGCCGCCGCCGCCGCTGCg/gcg	p.A159_A164del	.	.	.	.	.	.	.	.	.	1	1	IRF2BPL	.	.	.	.	.	.	.	.
SPARK	SP0201944	Male	Affected	14:102431084:C:T	14	102431084	C	T	TCG>TTG	ENSG00000197102	DYNC1H1	1	0	0.545022	missense	1	ENST00000360184.4	missense	c.56C>T	56:tCg/tTg	p.S19L	0.076	1.06789	0.96657	23.1	.	.	.	.	.	1	1	DYNC1H1	0	0	0.0001	0	11	38	-3	-5
SPARK	SP0251265	Male	Affected	14:102452394:G:A	14	102452394	G	A	CGC>CAC	ENSG00000197102	DYNC1H1	1	0	0.545022	missense	1	ENST00000360184.4	missense	c.1832G>A	1832:cGc/cAc	p.R611H	0.383	1.67544	0.908143	23.4	.	3.98e-06	.	.	.	1	1	DYNC1H1	0	0	0	0	35	-50	1	40
SPARK	SP0236484	Male	Affected	14:102510979:C:T	14	102510979	C	T	ACG>ATG	ENSG00000197102	DYNC1H1	1	0	0.545022	missense	1	ENST00000360184.4	missense	c.12950C>T	12950:aCg/aTg	p.T4317M	0.262	1.32566	0.756673	24.9	2.47e-05	1.19e-05	.	.	.	1	1	DYNC1H1	0	0.001	0	0	-1	-47	-26	-48
SPARK	SP0358743	Male	Affected	14:102514907:C:T	14	102514907	C	T	TCA>TTA	ENSG00000197102	DYNC1H1	1	0	0.545022	stop_gained	1	ENST00000360184.4	stop_gained	c.13273C>T	13273:Cag/Tag	p.Q4425*	.	.	.	52	.	.	HC	.	.	1	1	DYNC1H1	0.0004	0	0.0001	0	36	-40	-41	35
SPARK	SP0359026	Female	Unaffected	15:37329089:GT:G	15	37329089	GT	G	.	ENSG00000134138	MEIS2	0.994255	0	0.42264	frameshift	12	ENST00000219869.9,ENST00000338564.5,ENST00000340545.5,ENST00000382766.2,ENST00000397620.2,ENST00000397624.3,ENST00000424352.2,ENST00000444725.1,ENST00000557796.2,ENST00000559085.1,ENST00000559561.1,ENST00000561208.1	frameshift,frameshift,frameshift,frameshift,frameshift,frameshift,frameshift,frameshift,frameshift,frameshift,frameshift,frameshift	c.387del,c.825del,c.786del,c.825del,c.561del,c.561del,c.825del,c.825del,c.786del,c.786del,c.825del,c.825del	387:aaA/aa,825:aaA/aa,786:aaA/aa,825:aaA/aa,561:aaA/aa,561:aaA/aa,825:aaA/aa,825:aaA/aa,786:aaA/aa,786:aaA/aa,825:aaA/aa,825:aaA/aa	p.K129Nfs*12,p.K275Nfs*12,p.K262Nfs*12,p.K275Nfs*12,p.K187Nfs*12,p.K187Nfs*12,p.K275Nfs*12,p.K275Nfs*12,p.K262Nfs*12,p.K262Nfs*12,p.K275Nfs*12,p.K275Nfs*12	.	.	.	.	.	.	HC,HC,HC,HC,HC,HC,HC,HC,HC,HC,HC,HC	.,.,.,.,.,.,.,.,.,.,.,.	.,.,.,.,.,.,.,.,.,.,.,.	1	1	MEIS2	.	.	.	.	.	.	.	.
SPARK	SP0337808	Male	Affected	15:43244638:C:T	15	43244638	C	T	CCG>CTG	ENSG00000159459	UBR1	0.31989	1	0.497459	missense	2	ENST00000290650.4,ENST00000382177.2	missense,3_prime_UTR	c.4844G>A,c.*2379G>A	4844:cGg/cAg,.	p.R1615Q,.	0.091	0.419241	0.512742	28.2	.	.	.,.	.,.	.,.	0.999	0.967	UBR1	0.8922	0	0	0	-2	-9	-2	0
SPARK	SP0239105	Male	Unaffected	15:43317055:T:C	15	43317055	T	C	GTT>GCT	ENSG00000159459	UBR1	0.31989	1	0.497459	missense	2	ENST00000290650.4,ENST00000382177.2	missense,3_prime_UTR	c.2711A>G,c.*246A>G	2711:aAc/aGc,.	p.N904S,.	0.06	0.150202	0.458838	.	.	.	.,.	.,.	.,.	0.999	0.967	UBR1	0	0	0.0003	0.0456	-1	35	48	-28
SPARK	SP0126671	Male	Affected	15:48707745:C:T	15	48707745	C	T	GCG>GTG	ENSG00000166147	FBN1	1	0	0.134177	missense	1	ENST00000316623.5	missense	c.8039G>A	8039:cGc/cAc	p.R2680H	0.803	1.57768	0.7214	35	8.25e-06	4.01e-06	.	.	.	0.798	0.852	FBN1	0	0	0	0.003	-6	-12	10	-12
SPARK	SP0296387	Female	Affected	15:48807664:C:T	15	48807664	C	T	TCC>TTC	ENSG00000166147	FBN1	1	0	0.134177	missense	1	ENST00000316623.5	missense	c.1388G>A	1388:gGa/gAa	p.G463E	0.94	2.48097	0.783252	34	.	.	.	.	.	0.798	0.852	FBN1	0	0	0	0	-25	25	48	-32
SPARK	SP0152906	Female	Unaffected	15:66996368:AC:A	15	66996368	AC	A	.	ENSG00000137834	SMAD6	6.97e-06	9	0.0441648	frameshift	3	ENST00000288840.5,ENST00000338426.4,ENST00000457357.2	frameshift,upstream_gene,frameshift	c.774del,.,c.774del	773:aCc/ac,.,773:aCc/ac	p.V259Cfs*280,.,p.V259Cfs*65	.	.	.	.	.	.	HC,.,HC	.,.,.	.,.,.	0.484	0.725	SMAD6	.	.	.	.	.	.	.	.
SPARK	SP0221640	Female	Affected	15:67004067:G:A	15	67004067	G	A	AGT>AAT	ENSG00000137834	SMAD6	6.97e-06	9	0.0441648	splice_region	3	ENST00000288840.5,ENST00000338426.4,ENST00000457357.2	splice_region,splice_region,splice_region	c.874+5G>A,c.91+5G>A,c.874+5G>A	.,.,.	.,.,.	.	.	.	.	8.27e-06	7.97e-06	OS,OS,OS	.,.,.	.,.,.	1	1	SMAD6	0.0008	0	0.3369	0.102	26	-11	27	-5
SPARK	SP0311358	Male	Affected	15:67008834:C:G	15	67008834	C	G	TCA>TGA	ENSG00000137834	SMAD6	6.97e-06	9	0.0441648	stop_gained	3	ENST00000288840.5,ENST00000338426.4,ENST00000457357.2	stop_gained,stop_gained,stop_gained	c.950C>G,c.167C>G,c.950C>G	950:tCa/tGa,167:tCa/tGa,950:tCa/tGa	p.S317*,p.S56*,p.S317*	.	.	.	44	.	3.98e-06	HC,HC,LC	.,.,END_TRUNC	.,.,.	1	0.983	SMAD6	0	0	0.0224	0.0017	-10	3	-10	2
SPARK	SP0324693	Female	Unaffected	15:67073474:CG:C	15	67073474	CG	C	.	ENSG00000137834	SMAD6	6.97e-06	9	0.0441648	frameshift	2	ENST00000288840.5,ENST00000338426.4	frameshift,frameshift	c.1094del,c.311del	1093:Ggc/gc,310:Ggc/gc	p.G365Afs*174,p.G104Afs*174	.	.	.	.	.	.	HC,HC	.,.	.,.	1	0.983	SMAD6	.	.	.	.	.	.	.	.
SPARK	SP0068821	Male	Affected	15:78762888:T:TA	15	78762888	T	TA	.	ENSG00000136381	IREB2	1	0	0.517704	frameshift	2	ENST00000258886.8,ENST00000560440.1	frameshift,frameshift	c.650dup,c.650dup	644-645:tta/ttAa,644-645:tta/ttAa	p.N217Kfs*17,p.N217Kfs*17	.	.	.	.	.	.	HC,HC	.,.	.,.	1	1	IREB2	.	.	.	.	.	.	.	.
SPARK	SP0108945	Female	Affected	15:93482923:C:T	15	93482923	C	T	TCG>TTG	ENSG00000173575	CHD2	1	0	0.798029	missense	4	ENST00000394196.4,ENST00000420239.2,ENST00000536619.1,ENST00000557381.1	missense,missense,missense,missense	c.667C>T,c.667C>T,c.706C>T,c.667C>T	667:Cgt/Tgt,667:Cgt/Tgt,706:Cgt/Tgt,667:Cgt/Tgt	p.R223C,p.R223C,p.R236C,p.R223C	0.462	1.53009	0.882989	34	2.47e-05	1.2e-05	.,.,.,.	.,.,.,.	.,.,.,.	1	1	.	.	.	.	.	.	.	.	.
SPARK	SP0191061	Male	Affected	15:93489071:A:G	15	93489071	A	G	TAC>TGC	ENSG00000173575	CHD2	1	0	0.798029	missense	4	ENST00000394196.4,ENST00000420239.2,ENST00000536619.1,ENST00000557381.1	missense,missense,missense,missense	c.1174A>G,c.1174A>G,c.1213A>G,c.1174A>G	1174:Aca/Gca,1174:Aca/Gca,1213:Aca/Gca,1174:Aca/Gca	p.T392A,p.T392A,p.T405A,p.T392A	0.11	0.466292	0.441547	.	0.0001	7.16e-05	.,.,.,.	.,.,.,.	.,.,.,.	1	1	.	.	.	.	.	.	.	.	.
SPARK	SP0347041	Male	Affected	15:93489308:T:G	15	93489308	T	G	ATC>AGC	ENSG00000173575	CHD2	1	0	0.798029	stop_gained	4	ENST00000394196.4,ENST00000420239.2,ENST00000536619.1,ENST00000557381.1	stop_gained,stop_gained,stop_gained,stop_gained	c.1239T>G,c.1239T>G,c.1278T>G,c.1239T>G	1239:taT/taG,1239:taT/taG,1278:taT/taG,1239:taT/taG	p.Y413*,p.Y413*,p.Y426*,p.Y413*	.	.	.	36	.	.	HC,HC,HC,HC	.,.,.,.	.,.,.,.	1	1	.	.	.	.	.	.	.	.	.
SPARK	SP0046382	Male	Affected	15:93510650:G:A	15	93510650	G	A	CGG>CAG	ENSG00000173575	CHD2	1	0	0.798029	missense	2	ENST00000394196.4,ENST00000557381.1	missense,missense	c.2096G>A,c.2096G>A	2096:cGg/cAg,2096:cGg/cAg	p.R699Q,p.R699Q	0.872	2.72282	0.871399	34	.	.	.,.	.,.	.,.	0.987	0.988	.	.	.	.	.	.	.	.	.
SPARK	SP0048778	Male	Affected	15:93515568:G:A	15	93515568	G	A	CGA>CAA	ENSG00000173575	CHD2	1	0	0.798029	missense	2	ENST00000394196.4,ENST00000557381.1	missense,missense	c.2426G>A,c.2426G>A	2426:cGa/cAa,2426:cGa/cAa	p.R809Q,p.R809Q	0.874	2.7146	0.845743	34	.	.	.,.	.,.	.,.	0.987	0.988	.	.	.	.	.	.	.	.	.
SPARK	SP0016513	Male	Affected	15:93555584:G:T	15	93555584	G	T	GGA>GTA	ENSG00000173575	CHD2	1	0	0.798029	missense	2	ENST00000394196.4,ENST00000557381.1	missense,missense	c.4602G>T,c.4602G>T	4602:tgG/tgT,4602:tgG/tgT	p.W1534C,p.W1534C	0.895	1.14905	0.930861	33	.	.	.,.	.,.	.,.	0.987	0.988	.	.	.	.	.	.	.	.	.
SPARK	SP0144009	Female	Affected	15:93563370:C:T	15	93563370	C	T	GCG>GTG	ENSG00000173575	CHD2	1	0	0.798029	stop_gained	2	ENST00000394196.4,ENST00000557381.1	stop_gained,stop_gained	c.5035C>T,c.5035C>T	5035:Cga/Tga,5035:Cga/Tga	p.R1679*,p.R1679*	.	.	.	47	.	.	HC,HC	.,.	.,.	0.987	0.988	.	.	.	.	.	.	.	.	.
SPARK	SP0167571	Female	Affected	16:2107105:G:C	16	2107105	G	C	AGC>ACC	ENSG00000103197	TSC2	1	0	0.287073	splice_acceptor	7	ENST00000219476.3,ENST00000350773.4,ENST00000353929.4,ENST00000382538.6,ENST00000401874.2,ENST00000439673.2,ENST00000568454.1	splice_acceptor,splice_acceptor,splice_acceptor,splice_acceptor,splice_acceptor,splice_acceptor,splice_acceptor	c.775-1G>C,c.775-1G>C,c.775-1G>C,c.628-1G>C,c.775-1G>C,c.664-1G>C,c.808-1G>C	.,.,.,.,.,.,.	.,.,.,.,.,.,.	.	.	.	24.4	.	.	HC,HC,HC,HC,HC,HC,HC	.,.,.,.,.,.,.	.,.,.,.,.,.,.	1	1	TSC2	0.6647	0.9951	0	0	39	1	15	4
SPARK	SP0263334	Female	Affected	16:2121795:A:T	16	2121795	A	T	GAG>GTG	ENSG00000103197	TSC2	1	0	0.287073	stop_gained	7	ENST00000219476.3,ENST00000350773.4,ENST00000353929.4,ENST00000382538.6,ENST00000401874.2,ENST00000439673.2,ENST00000568454.1	stop_gained,stop_gained,stop_gained,stop_gained,stop_gained,stop_gained,stop_gained	c.1957A>T,c.1957A>T,c.1957A>T,c.1810A>T,c.1957A>T,c.1846A>T,c.1990A>T	1957:Aga/Tga,1957:Aga/Tga,1957:Aga/Tga,1810:Aga/Tga,1957:Aga/Tga,1846:Aga/Tga,1990:Aga/Tga	p.R653*,p.R653*,p.R653*,p.R604*,p.R653*,p.R616*,p.R664*	.	.	.	35	.	.	HC,HC,HC,HC,HC,HC,HC	.,.,.,.,.,.,.	.,.,.,.,.,.,.	1	1	TSC2	0.0326	0.0032	0.0017	0	46	-10	-2	3
SPARK	SP0147177	Male	Affected	16:2121922:AGT:A	16	2121922	AGT	A	.	ENSG00000103197	TSC2	1	0	0.287073	frameshift	7	ENST00000219476.3,ENST00000350773.4,ENST00000353929.4,ENST00000382538.6,ENST00000401874.2,ENST00000439673.2,ENST00000568454.1	frameshift,frameshift,frameshift,frameshift,frameshift,frameshift,frameshift	c.2086_2087del,c.2086_2087del,c.2086_2087del,c.1939_1940del,c.2086_2087del,c.1975_1976del,c.2119_2120del	2085-2086:caGTgc/cagc,2085-2086:caGTgc/cagc,2085-2086:caGTgc/cagc,1938-1939:caGTgc/cagc,2085-2086:caGTgc/cagc,1974-1975:caGTgc/cagc,2118-2119:caGTgc/cagc	p.C696Lfs*6,p.C696Lfs*6,p.C696Lfs*6,p.C647Lfs*6,p.C696Lfs*6,p.C659Lfs*6,p.C707Lfs*6	.	.	.	.	.	.	HC,HC,HC,HC,HC,HC,HC	.,.,.,.,.,.,.	.,.,.,.,.,.,.	1	1	TSC2	.	.	.	.	.	.	.	.
SPARK	SP0147177	Male	Affected	16:2121927:T:G	16	2121927	T	G	CTT>CGT	ENSG00000103197	TSC2	1	0	0.287073	missense	7	ENST00000219476.3,ENST00000350773.4,ENST00000353929.4,ENST00000382538.6,ENST00000401874.2,ENST00000439673.2,ENST00000568454.1	missense,missense,missense,missense,missense,missense,missense	c.2089T>G,c.2089T>G,c.2089T>G,c.1942T>G,c.2089T>G,c.1978T>G,c.2122T>G	2089:Ttg/Gtg,2089:Ttg/Gtg,2089:Ttg/Gtg,1942:Ttg/Gtg,2089:Ttg/Gtg,1978:Ttg/Gtg,2122:Ttg/Gtg	p.L697V,p.L697V,p.L697V,p.L648V,p.L697V,p.L660V,p.L708V	0.606	.	0.825975	.	.	.	.,.,.,.,.,.,.	.,.,.,.,.,.,.	.,.,.,.,.,.,.	1	1	TSC2	0.0001	0	0.0019	0	-3	-44	-5	4
SPARK	SP0339536	Male	Affected	16:2124318:GT:G	16	2124318	GT	G	.	ENSG00000103197	TSC2	1	0	0.287073	frameshift	7	ENST00000219476.3,ENST00000350773.4,ENST00000353929.4,ENST00000382538.6,ENST00000401874.2,ENST00000439673.2,ENST00000568454.1	frameshift,frameshift,frameshift,frameshift,frameshift,frameshift,frameshift	c.2475del,c.2475del,c.2475del,c.2328del,c.2475del,c.2364del,c.2508del	2474:gTt/gt,2474:gTt/gt,2474:gTt/gt,2327:gTt/gt,2474:gTt/gt,2363:gTt/gt,2507:gTt/gt	p.L826Wfs*3,p.L826Wfs*3,p.L826Wfs*3,p.L777Wfs*3,p.L826Wfs*3,p.L789Wfs*3,p.L837Wfs*3	.	.	.	.	.	.	HC,HC,HC,HC,HC,HC,HC	.,.,.,.,.,.,.	.,.,.,.,.,.,.	1	1	TSC2	.	.	.	.	.	.	.	.
SPARK	SP0353334	Female	Affected	16:2126171:G:C	16	2126171	G	C	AGG>ACG	ENSG00000103197	TSC2	1	0	0.287073	missense	7	ENST00000219476.3,ENST00000350773.4,ENST00000353929.4,ENST00000382538.6,ENST00000401874.2,ENST00000439673.2,ENST00000568454.1	missense,missense,missense,missense,missense,missense,missense	c.2742G>C,c.2742G>C,c.2742G>C,c.2595G>C,c.2742G>C,c.2631G>C,c.2775G>C	2742:aaG/aaC,2742:aaG/aaC,2742:aaG/aaC,2595:aaG/aaC,2742:aaG/aaC,2631:aaG/aaC,2775:aaG/aaC	p.K914N,p.K914N,p.K914N,p.K865N,p.K914N,p.K877N,p.K925N	0.582	.	0.862714	25.5	.	.	OS,OS,OS,OS,OS,OS,OS	.,.,.,.,.,.,.	.,.,.,.,.,.,.	1	1	TSC2	0.068	0.0015	0.363	0.5691	-45	0	34	0
SPARK	SP0299590	Male	Unaffected	16:2129182:C:T	16	2129182	C	T	ACG>ATG	ENSG00000103197	TSC2	1	0	0.287073	missense	7	ENST00000219476.3,ENST00000350773.4,ENST00000353929.4,ENST00000382538.6,ENST00000401874.2,ENST00000439673.2,ENST00000568454.1	missense,missense,missense,missense,missense,missense,missense	c.3116C>T,c.3116C>T,c.2987C>T,c.2840C>T,c.2984C>T,c.2876C>T,c.3017C>T	3116:aCg/aTg,3116:aCg/aTg,2987:aCg/aTg,2840:aCg/aTg,2984:aCg/aTg,2876:aCg/aTg,3017:aCg/aTg	p.T1039M,p.T1039M,p.T996M,p.T947M,p.T995M,p.T959M,p.T1006M	0.641	.	0.674765	31	.	.	.,.,.,.,.,.,.	.,.,.,.,.,.,.	.,.,.,.,.,.,.	1	1	TSC2	0	0	0.0027	0.0281	14	3	-21	15
SPARK	SP0328848	Female	Unaffected	16:2131652:A:G	16	2131652	A	G	CAT>CGT	ENSG00000103197	TSC2	1	0	0.287073	missense	7	ENST00000219476.3,ENST00000350773.4,ENST00000353929.4,ENST00000382538.6,ENST00000401874.2,ENST00000439673.2,ENST00000568454.1	missense,missense,missense,missense,missense,missense,missense	c.3667A>G,c.3667A>G,c.3538A>G,c.3391A>G,c.3535A>G,c.3427A>G,c.3568A>G	3667:Atc/Gtc,3667:Atc/Gtc,3538:Atc/Gtc,3391:Atc/Gtc,3535:Atc/Gtc,3427:Atc/Gtc,3568:Atc/Gtc	p.I1223V,p.I1223V,p.I1180V,p.I1131V,p.I1179V,p.I1143V,p.I1190V	0.501	.	0.50789	.	.	.	.,.,.,.,.,.,.	.,.,.,.,.,.,.	.,.,.,.,.,.,.	1	1	TSC2	0.0103	0	0	0	-46	21	-1	-3
SPARK	SP0061516	Female	Affected	16:2136739:T:C	16	2136739	T	C	TTC>TCC	ENSG00000103197	TSC2	1	0	0.287073	missense	7	ENST00000219476.3,ENST00000350773.4,ENST00000353929.4,ENST00000382538.6,ENST00000401874.2,ENST00000439673.2,ENST00000568454.1	missense,missense,missense,missense,missense,missense,missense	c.4856T>C,c.4787T>C,c.4727T>C,c.4511T>C,c.4655T>C,c.4547T>C,c.4688T>C	4856:tTc/tCc,4787:tTc/tCc,4727:tTc/tCc,4511:tTc/tCc,4655:tTc/tCc,4547:tTc/tCc,4688:tTc/tCc	p.F1619S,p.F1596S,p.F1576S,p.F1504S,p.F1552S,p.F1516S,p.F1563S	0.986	.	0.812341	28.5	.	.	.,.,.,.,.,.,.	.,.,.,.,.,.,.	.,.,.,.,.,.,.	1	1	TSC2	0.0567	0.0006	0	0	29	-6	-5	39
SPARK	SP0207012	Male	Unaffected	16:2230118:G:T	16	2230118	G	T	CGA>CTA	ENSG00000167971	CASKIN1	0.999956	0	0.299194	stop_gained	1	ENST00000343516.6	stop_gained	c.3251C>A	3251:tCg/tAg	p.S1084*	.	.	.	35	.	.	HC	.	.	1	1	CASKIN1	0.0001	0	0.0001	0	-2	-6	3	50
SPARK	SP0212195	Female	Unaffected	16:2230733:C:G	16	2230733	C	G	CCG>CGG	ENSG00000167971	CASKIN1	0.999956	0	0.299194	missense	1	ENST00000343516.6	missense	c.2636G>C	2636:cGg/cCg	p.R879P	0.2	1.17302	0.950617	26	.	.	.	.	.	1	1	CASKIN1	0.0001	0	0	0	31	-37	-18	48
SPARK	SP0358711	Male	Affected	16:9857680:G:A	16	9857680	G	A	CGC>CAC	ENSG00000183454	GRIN2A	0.998045	0	0.190045	missense	6	ENST00000330684.3,ENST00000396573.2,ENST00000396575.2,ENST00000404927.2,ENST00000535259.1,ENST00000562109.1	missense,missense,missense,missense,missense,missense	c.3721C>T,c.3721C>T,c.3721C>T,c.3721C>T,c.3250C>T,c.3721C>T	3721:Cgg/Tgg,3721:Cgg/Tgg,3721:Cgg/Tgg,3721:Cgg/Tgg,3250:Cgg/Tgg,3721:Cgg/Tgg	p.R1241W,p.R1241W,p.R1241W,p.R1241W,p.R1084W,p.R1241W	0.196	0.896005	0.573687	28.3	.	3.98e-06	.,.,.,.,.,.	.,.,.,.,.,.	.,.,.,.,.,.	1	1	GRIN2A	0	0	0	0	-12	44	29	44
SPARK	SP0115484	Male	Affected	16:9892233:C:T	16	9892233	C	T	CCA>CTA	ENSG00000183454	GRIN2A	0.998045	0	0.190045	missense	6	ENST00000330684.3,ENST00000396573.2,ENST00000396575.2,ENST00000404927.2,ENST00000535259.1,ENST00000562109.1	missense,missense,missense,missense,missense,missense	c.2257G>A,c.2257G>A,c.2257G>A,c.2257G>A,c.1786G>A,c.2257G>A	2257:Ggg/Agg,2257:Ggg/Agg,2257:Ggg/Agg,2257:Ggg/Agg,1786:Ggg/Agg,2257:Ggg/Agg	p.G753R,p.G753R,p.G753R,p.G753R,p.G596R,p.G753R	0.577	2.17053	0.924631	26.2	.	.	.,.,.,.,.,.	.,.,.,.,.,.	.,.,.,.,.,.	1	1	GRIN2A	0.0001	0	0.082	0	-1	-42	-1	16
SPARK	SP0179962	Male	Affected	16:9916205:C:T	16	9916205	C	T	CCG>CTG	ENSG00000183454	GRIN2A	0.998045	0	0.190045	missense	6	ENST00000330684.3,ENST00000396573.2,ENST00000396575.2,ENST00000404927.2,ENST00000535259.1,ENST00000562109.1	missense,missense,missense,missense,missense,missense	c.2084G>A,c.2084G>A,c.2084G>A,c.2084G>A,c.1613G>A,c.2084G>A	2084:cGg/cAg,2084:cGg/cAg,2084:cGg/cAg,2084:cGg/cAg,1613:cGg/cAg,2084:cGg/cAg	p.R695Q,p.R695Q,p.R695Q,p.R695Q,p.R538Q,p.R695Q	0.317	2.72282	0.776317	35	.	.	.,.,.,.,.,.	.,.,.,.,.,.	.,.,.,.,.,.	1	1	GRIN2A	0	0	0	0	-2	30	-2	-24
SPARK	SP0166883	Male	Affected	16:9923339:C:A	16	9923339	C	A	GCC>GAC	ENSG00000183454	GRIN2A	0.998045	0	0.190045	missense	6	ENST00000330684.3,ENST00000396573.2,ENST00000396575.2,ENST00000404927.2,ENST00000535259.1,ENST00000562109.1	missense,missense,missense,missense,missense,missense	c.1948G>T,c.1948G>T,c.1948G>T,c.1948G>T,c.1477G>T,c.1948G>T	1948:Gct/Tct,1948:Gct/Tct,1948:Gct/Tct,1948:Gct/Tct,1477:Gct/Tct,1948:Gct/Tct	p.A650S,p.A650S,p.A650S,p.A650S,p.A493S,p.A650S	0.525	2.52252	0.845842	32	.	.	.,.,.,.,.,.	.,.,.,.,.,.	.,.,.,.,.,.	1	1	GRIN2A	0.0005	0	0	0	-19	16	31	16
SPARK	SP0162898	Male	Affected	16:9934623:G:A	16	9934623	G	A	CGA>CAA	ENSG00000183454	GRIN2A	0.998045	0	0.190045	missense	6	ENST00000330684.3,ENST00000396573.2,ENST00000396575.2,ENST00000404927.2,ENST00000535259.1,ENST00000562109.1	missense,missense,missense,missense,missense,missense	c.1532C>T,c.1532C>T,c.1532C>T,c.1532C>T,c.1061C>T,c.1532C>T	1532:tCg/tTg,1532:tCg/tTg,1532:tCg/tTg,1532:tCg/tTg,1061:tCg/tTg,1532:tCg/tTg	p.S511L,p.S511L,p.S511L,p.S511L,p.S354L,p.S511L	0.421	2.49221	0.81629	26.4	.	.	.,.,.,.,.,.	.,.,.,.,.,.	.,.,.,.,.,.	1	1	GRIN2A	0.0003	0.0004	0	0	15	34	35	-16
SPARK	SP0106083	Male	Unaffected	16:10032356:G:A	16	10032356	G	A	CGT>CAT	ENSG00000183454	GRIN2A	0.998045	0	0.190045	missense	6	ENST00000330684.3,ENST00000396573.2,ENST00000396575.2,ENST00000404927.2,ENST00000535259.1,ENST00000562109.1	missense,missense,missense,missense,5_prime_UTR,missense	c.467C>T,c.467C>T,c.467C>T,c.467C>T,c.-5C>T,c.467C>T	467:aCg/aTg,467:aCg/aTg,467:aCg/aTg,467:aCg/aTg,.,467:aCg/aTg	p.T156M,p.T156M,p.T156M,p.T156M,.,p.T156M	0.332	1.14772	0.473736	23.5	8.48e-06	4.08e-06	.,.,.,.,.,.	.,.,.,.,.,.	.,.,.,.,.,.	0.964	0.976	GRIN2A	0	0	0	0	-14	28	38	-1
SPARK	SP0204896	Female	Unaffected	16:14328129:G:C	16	14328129	G	C	AGC>ACC	ENSG00000186260	MRTFB	0.999938	0	0.331053	missense	6	ENST00000318282.5,ENST00000341243.5,ENST00000571589.1,ENST00000572567.1,ENST00000573051.1,ENST00000574045.1	missense,missense,missense,missense,missense,missense	c.820G>C,c.787G>C,c.820G>C,c.787G>C,c.667G>C,c.820G>C	820:Gca/Cca,787:Gca/Cca,820:Gca/Cca,787:Gca/Cca,667:Gca/Cca,820:Gca/Cca	p.A274P,p.A263P,p.A274P,p.A263P,p.A223P,p.A274P	0.077	0.28861	0.339305	23	.	.	.,.,.,.,.,.	.,.,.,.,.,.	.,.,.,.,.,.	1	1	MRTFB	0	0	0.0001	0.0204	11	-14	5	11
SPARK	SP0153128	Male	Affected	16:14334127:C:T	16	14334127	C	T	CCG>CTG	ENSG00000186260	MRTFB	0.999938	0	0.331053	missense	6	ENST00000318282.5,ENST00000341243.5,ENST00000571589.1,ENST00000572567.1,ENST00000573051.1,ENST00000574045.1	missense,missense,missense,missense,missense,missense	c.865C>T,c.832C>T,c.865C>T,c.832C>T,c.712C>T,c.865C>T	865:Cgt/Tgt,832:Cgt/Tgt,865:Cgt/Tgt,832:Cgt/Tgt,712:Cgt/Tgt,865:Cgt/Tgt	p.R289C,p.R278C,p.R289C,p.R278C,p.R238C,p.R289C	0.347	0.538493	0.866019	35	.	8.12e-06	.,.,.,.,.,.	.,.,.,.,.,.	.,.,.,.,.,.	1	1	MRTFB	0.0003	0.0112	0	0	5	-33	-28	32
SPARK	SP0185636	Female	Affected	16:14340618:T:G	16	14340618	T	G	TTC>TGC	ENSG00000186260	MRTFB	0.999938	0	0.331053	missense	4	ENST00000318282.5,ENST00000341243.5,ENST00000571589.1,ENST00000574045.1	missense,missense,missense,missense	c.1501T>G,c.1468T>G,c.1501T>G,c.1501T>G	1501:Tcc/Gcc,1468:Tcc/Gcc,1501:Tcc/Gcc,1501:Tcc/Gcc	p.S501A,p.S490A,p.S501A,p.S501A	0.155	0.109263	0.496849	21	.	.	.,.,.,.	.,.,.,.	.,.,.,.	0.843	0.87	MRTFB	0.0001	0	0.0001	0	-35	36	-7	-18
SPARK	SP0200436	Male	Affected	16:14341055:C:G	16	14341055	C	G	ACT>AGT	ENSG00000186260	MRTFB	0.999938	0	0.331053	missense	4	ENST00000318282.5,ENST00000341243.5,ENST00000571589.1,ENST00000574045.1	missense,missense,missense,missense	c.1938C>G,c.1905C>G,c.1938C>G,c.1938C>G	1938:gaC/gaG,1905:gaC/gaG,1938:gaC/gaG,1938:gaC/gaG	p.D646E,p.D635E,p.D646E,p.D646E	0.059	0.0938222	0.366098	.	.	.	.,.,.,.	.,.,.,.	.,.,.,.	0.843	0.87	MRTFB	0	0	0.0003	0	1	9	42	27
SPARK	SP0343045	Male	Affected	16:30369668:C:A	16	30369668	C	A	CCC>CAC	ENSG00000169221	TBC1D10B	0.981784	0	0.342271	missense	1	ENST00000409939.3	missense	c.2024G>T	2024:gGg/gTg	p.G675V	0.48	0.505389	0.692815	24.1	.	.	.	.	.	1	1	TBC1D10B	0.0002	0	0	0	50	0	-22	3
SPARK	SP0173692	Female	Affected	16:30735905:AG:A	16	30735905	AG	A	.	ENSG00000080603	SRCAP	1	0	0.321421	frameshift	3	ENST00000262518.4,ENST00000344771.4,ENST00000395059.2	frameshift,frameshift,frameshift	c.5161del,c.4687del,c.4975del	5161:Gca/ca,4687:Gca/ca,4975:Gca/ca	p.A1721Hfs*48,p.A1563Hfs*48,p.A1659Hfs*48	.	.	.	.	.	.	HC,HC,HC	.,.,.	.,.,.	1	1	SRCAP	.	.	.	.	.	.	.	.
SPARK	SP0255097	Male	Affected	16:30735998:AC:A	16	30735998	AC	A	.	ENSG00000080603	SRCAP	1	0	0.321421	frameshift	3	ENST00000262518.4,ENST00000344771.4,ENST00000395059.2	frameshift,frameshift,frameshift	c.5258del,c.4784del,c.5072del	5254:Ccc/cc,4780:Ccc/cc,5068:Ccc/cc	p.P1753Lfs*16,p.P1595Lfs*16,p.P1691Lfs*16	.	.	.	.	.	.	HC,HC,HC	.,.,.	.,.,.	1	1	SRCAP	.	.	.	.	.	.	.	.
SPARK	SP0090007	Male	Affected	16:30748389:G:C	16	30748389	G	C	CGC>CCC	ENSG00000080603	SRCAP	1	0	0.321421	missense	3	ENST00000262518.4,ENST00000344771.4,ENST00000395059.2	missense,missense,missense	c.7028G>C,c.6554G>C,c.6842G>C	7028:cGc/cCc,6554:cGc/cCc,6842:cGc/cCc	p.R2343P,p.R2185P,p.R2281P	0.5	0.841173	0.751799	26.2	.	.	.,.,.	.,.,.	.,.,.	1	1	SRCAP	0	0.0309	0.0001	0	48	-19	-24	28
SPARK	SP0239584	Male	Affected	16:30748452:CGGGGGCT:C	16	30748452	CGGGGGCT	C	.	ENSG00000080603	SRCAP	1	0	0.321421	frameshift	3	ENST00000262518.4,ENST00000344771.4,ENST00000395059.2	frameshift,frameshift,frameshift	c.7096_7102del,c.6622_6628del,c.6910_6916del	7092-7098:ccGGGGGCT/cc,6618-6624:ccGGGGGCT/cc,6906-6912:ccGGGGGCT/cc	p.A2366Mfs*107,p.A2208Mfs*107,p.A2304Mfs*107	.	.	.	.	.	.	HC,HC,HC	.,.,.	.,.,.	1	1	SRCAP	.	.	.	.	.	.	.	.
SPARK	SP0166567	Male	Affected	16:30749749:G:A	16	30749749	G	A	TGT>TAT	ENSG00000080603	SRCAP	1	0	0.321421	missense	3	ENST00000262518.4,ENST00000344771.4,ENST00000395059.2	missense,missense,missense	c.8388G>A,c.7914G>A,c.8202G>A	8388:atG/atA,7914:atG/atA,8202:atG/atA	p.M2796I,p.M2638I,p.M2734I	0.227	0.195587	0.361166	.	9.02e-06	4.94e-06	.,.,.	.,.,.	.,.,.	1	1	SRCAP	0	0	0	0	-3	-27	28	-1
SPARK	SP0353973	Male	Affected	16:30750336:C:T	16	30750336	C	T	ACT>ATT	ENSG00000080603	SRCAP	1	0	0.321421	missense	3	ENST00000262518.4,ENST00000344771.4,ENST00000395059.2	missense,missense,missense	c.8975C>T,c.8501C>T,c.8789C>T	8975:aCt/aTt,8501:aCt/aTt,8789:aCt/aTt	p.T2992I,p.T2834I,p.T2930I	0.286	0.190011	0.673034	.	.	.	.,.,.	.,.,.	.,.,.	1	1	SRCAP	0	0	0	0	44	-27	-1	-27
SPARK	SP0206671	Female	Affected	16:46696399:T:C	16	46696399	T	C	GTG>GCG	ENSG00000069329	VPS35	0.993599	1	0.435868	splice_region	1	ENST00000299138.7	splice_region	c.1828-5A>G	.	.	.	.	.	.	.	.	.	.	.	1	1	VPS35	0.0005	0	0.0001	0	19	-24	35	-24
SPARK	SP0153757	Female	Affected	16:49669977:ACTGT:A	16	49669977	ACTGT	A	.	ENSG00000102935	ZNF423	0.990469	0	0.255427	frameshift	7	ENST00000262383.2,ENST00000535559.1,ENST00000561648.1,ENST00000562520.1,ENST00000562871.1,ENST00000563137.2,ENST00000567169.1	frameshift,frameshift,frameshift,frameshift,frameshift,frameshift,frameshift	c.3082_3085del,c.2731_2734del,c.3082_3085del,c.2902_2905del,c.2902_2905del,c.2902_2905del,c.2731_2734del	3082-3085:ACAGtc/tc,2731-2734:ACAGtc/tc,3082-3085:ACAGtc/tc,2902-2905:ACAGtc/tc,2902-2905:ACAGtc/tc,2902-2905:ACAGtc/tc,2731-2734:ACAGtc/tc	p.T1028Sfs*52,p.T911Sfs*52,p.T1028Sfs*52,p.T968Sfs*52,p.T968Sfs*52,p.T968Sfs*52,p.T911Sfs*52	.	.	.	.	.	.	HC,HC,HC,HC,HC,HC,HC	.,.,.,.,.,.,.	.,.,.,.,.,.,.	1	1	ZNF423	.	.	.	.	.	.	.	.
SPARK	SP0370069	Male	Unaffected	16:49670733:G:A	16	49670733	G	A	CGG>CAG	ENSG00000102935	ZNF423	0.990469	0	0.255427	missense	7	ENST00000262383.2,ENST00000535559.1,ENST00000561648.1,ENST00000562520.1,ENST00000562871.1,ENST00000563137.2,ENST00000567169.1	missense,missense,missense,missense,missense,missense,missense	c.2330C>T,c.1979C>T,c.2330C>T,c.2150C>T,c.2150C>T,c.2150C>T,c.1979C>T	2330:cCg/cTg,1979:cCg/cTg,2330:cCg/cTg,2150:cCg/cTg,2150:cCg/cTg,2150:cCg/cTg,1979:cCg/cTg	p.P777L,p.P660L,p.P777L,p.P717L,p.P717L,p.P717L,p.P660L	0.145	0.419998	0.730633	.	5.78e-05	5.17e-05	.,.,.,.,.,.,.	.,.,.,.,.,.,.	.,.,.,.,.,.,.	1	1	ZNF423	0	0	0.0001	0	-43	14	32	-49
SPARK	SP0230385	Female	Unaffected	16:53468498:GC:G	16	53468498	GC	G	.	ENSG00000103479	RBL2	0.957797	0	0.227367	frameshift	1	ENST00000262133.6	frameshift	c.35del	31:Ccc/cc	p.P12Rfs*62	.	.	.	.	.	.	HC	.	.	0.999	0.984	RBL2	.	.	.	.	.	.	.	.
SPARK	SP0237182	Male	Affected	16:67650690:T:C	16	67650690	T	C	GTG>GCG	ENSG00000102974	CTCF	0.997925	0	0.480351	missense	2	ENST00000264010.4,ENST00000401394.1	missense,missense	c.995T>C,c.11T>C	995:gTg/gCg,11:gTg/gCg	p.V332A,p.V4A	0.313	2.03054	0.957554	22.3	.	.	.,.	.,.	.,.	1	1	CTCF	0	0	0	0	-42	-25	16	-42
SPARK	SP0314442	Male	Affected	16:67660581:G:A	16	67660581	G	A	CGC>CAC	ENSG00000102974	CTCF	0.997925	0	0.480351	missense	2	ENST00000264010.4,ENST00000401394.1	missense,missense	c.1481G>A,c.497G>A	1481:cGc/cAc,497:cGc/cAc	p.R494H,p.R166H	0.349	3.38724	0.947383	28.5	8.61e-06	4.7e-06	.,.	.,.	.,.	1	1	CTCF	0	0	0	0.0002	34	-28	8	37
SPARK	SP0192525	Male	Affected	16:67662295:A:C	16	67662295	A	C	AAG>ACG	ENSG00000102974	CTCF	0.997925	0	0.480351	missense	2	ENST00000264010.4,ENST00000401394.1	missense,missense	c.1541A>C,c.557A>C	1541:aAg/aCg,557:aAg/aCg	p.K514T,p.K186T	0.194	1.93736	0.835219	.	.	.	.,.	.,.	.,.	1	1	CTCF	0.0001	0.0003	0	0	23	-22	44	2
SPARK	SP0324190	Male	Affected	16:72821572:C:T	16	72821572	C	T	TCG>TTG	ENSG00000140836	ZFHX3	1	0	0.46521	missense	2	ENST00000268489.5,ENST00000397992.5	missense,missense	c.10603G>A,c.7861G>A	10603:Gag/Aag,7861:Gag/Aag	p.E3535K,p.E2621K	0.511	0.105195	0.888398	23.4	.	.	.,.	.,.	.,.	1	1	ZFHX3	0	0	0	0	-3	5	20	5
SPARK	SP0087877	Male	Unaffected	16:72822203:AG:A	16	72822203	AG	A	.	ENSG00000140836	ZFHX3	1	0	0.46521	frameshift	2	ENST00000268489.5,ENST00000397992.5	frameshift,frameshift	c.9971del,c.7229del	9971:cCt/ct,7229:cCt/ct	p.P3324Lfs*29,p.P2410Lfs*29	.	.	.	.	.	.	HC,HC	.,.	.,.	1	1	ZFHX3	.	.	.	.	.	.	.	.
SPARK	SP0253045	Male	Affected	16:72829677:C:T	16	72829677	C	T	TCA>TTA	ENSG00000140836	ZFHX3	1	0	0.46521	missense	2	ENST00000268489.5,ENST00000397992.5	missense,missense	c.6904G>A,c.4162G>A	6904:Gag/Aag,4162:Gag/Aag	p.E2302K,p.E1388K	0.478	0.496954	0.912901	24.9	.	.	.,.	.,.	.,.	1	1	ZFHX3	0	0	0	0	-3	30	3	-33
SPARK	SP0100868	Male	Affected	16:72831357:CTTGTTGTTG:C	16	72831357	CTTGTTGTTG	C	.	ENSG00000140836	ZFHX3	1	0	0.46521	inframe_deletion	2	ENST00000268489.5,ENST00000397992.5	inframe_deletion,inframe_deletion	c.5215_5223del,c.2473_2481del	5215-5223:CAACAACAA/-,2473-2481:CAACAACAA/-	p.Q1739_Q1741del,p.Q825_Q827del	.	.	.	.	0.0009	0.0006	.,.	.,.	.,.	1	1	ZFHX3	.	.	.	.	.	.	.	.
SPARK	SP0242864	Male	Affected	16:72845609:G:A	16	72845609	G	A	CGT>CAT	ENSG00000140836	ZFHX3	1	0	0.46521	missense	2	ENST00000268489.5,ENST00000397992.5	missense,missense	c.3731C>T,c.989C>T	3731:aCg/aTg,989:aCg/aTg	p.T1244M,p.T330M	0.401	0.447636	0.737043	25.3	0.0001	9.55e-05	.,.	.,.	.,.	1	1	ZFHX3	0.0072	0	0	0	-5	38	14	45
SPARK	SP0083510	Male	Affected	16:72991467:C:T	16	72991467	C	T	TCG>TTG	ENSG00000140836	ZFHX3	1	0	0.46521	missense	2	ENST00000268489.5,ENST00000397992.5	missense,intron	c.2578G>A,c.-23-6603G>A	2578:Gag/Aag,.	p.E860K,.	0.617	0.514367	0.818648	24.8	.	3.98e-06	.,.	.,.	.,.	0.275	0.293	ZFHX3	0	0	0	0	-27	22	4	-44
SPARK	SP0116146	Male	Affected	16:74640904:A:G	16	74640904	A	G	GAG>GGG	ENSG00000090863	GLG1	0.997711	0	0.838263	missense	3	ENST00000205061.5,ENST00000422840.2,ENST00000447066.2	missense,missense,missense	c.89T>C,c.89T>C,c.89T>C	89:cTc/cCc,89:cTc/cCc,89:cTc/cCc	p.L30P,p.L30P,p.L30P	0.079	0.77856	0.710735	.	.	.	.,.,.	.,.,.	.,.,.	1	1	GLG1	0	0	0	0	-3	-11	-32	-13
SPARK	SP0309639	Male	Affected	16:87445715:G:A	16	87445715	G	A	CGC>CAC	ENSG00000140948	ZCCHC14	0.948836	1	0.668766	missense	1	ENST00000268616.4	missense	c.2201C>T	2201:gCg/gTg	p.A734V	0.171	0.248272	0.437266	.	.	1.6e-05	.	.	.	1	1	ZCCHC14	0	0	0	0	-34	-37	2	-40
SPARK	SP0146259	Female	Affected	16:87446240:A:G	16	87446240	A	G	CAT>CGT	ENSG00000140948	ZCCHC14	0.948836	1	0.668766	missense	1	ENST00000268616.4	missense	c.1676T>C	1676:aTg/aCg	p.M559T	0.05	0.307934	0.354806	.	8.24e-06	3.98e-06	.	.	.	1	1	ZCCHC14	0	0	0.0001	0	-1	-35	-43	26
SPARK	SP0239057	Male	Affected	16:87457492:AAAAC:A	16	87457492	AAAAC	A	.	ENSG00000140948	ZCCHC14	0.948836	1	0.668766	splice_region	1	ENST00000268616.4	splice_region	c.358-9_358-6del	.	.	.	.	.	.	0.0002	0.0002	.	.	.	1	1	ZCCHC14	.	.	.	.	.	.	.	.
SPARK	SP0238188	Female	Unaffected	16:87677942:C:T	16	87677942	C	T	GCG>GTG	ENSG00000154118	JPH3	0.986178	0	0.543455	missense	1	ENST00000284262.2	missense	c.461C>T	461:gCg/gTg	p.A154V	0.137	0.180473	0.825348	23.2	3.41e-05	2.43e-05	.	.	.	1	1	JPH3	0.0001	0	0	0	22	46	-15	-10
SPARK	SP0096750	Female	Affected	16:87678202:C:G	16	87678202	C	G	GCA>GGA	ENSG00000154118	JPH3	0.986178	0	0.543455	missense	1	ENST00000284262.2	missense	c.721C>G	721:Cag/Gag	p.Q241E	0.112	0.303203	0.738667	.	.	4.01e-06	.	.	.	1	1	JPH3	0	0	0	0	41	17	20	-6
SPARK	SP0263586	Male	Affected	16:87723514:G:C	16	87723514	G	C	AGA>ACA	ENSG00000154118	JPH3	0.986178	0	0.543455	missense	1	ENST00000284262.2	missense	c.1548G>C	1548:caG/caC	p.Q516H	0.127	0.134747	0.667842	22.8	.	.	.	.	.	1	1	JPH3	0	0	0.0007	0	-40	-35	-36	46
SPARK	SP0133979	Male	Affected	16:89347000:G:A	16	89347000	G	A	GGA>GAA	ENSG00000167522	ANKRD11	1	0	0.697625	missense	2	ENST00000301030.4,ENST00000378330.2	missense,missense	c.5950C>T,c.5950C>T	5950:Cca/Tca,5950:Cca/Tca	p.P1984S,p.P1984S	0.216	0.471099	0.629934	23.9	.	.	.,.	.,.	.,.	1	0.999	ANKRD11	0	0	0	0	-27	-6	-27	40
SPARK	SP0250490	Male	Affected	16:89347454:CCT:C	16	89347454	CCT	C	.	ENSG00000167522	ANKRD11	1	0	0.697625	frameshift	2	ENST00000301030.4,ENST00000378330.2	frameshift,frameshift	c.5494_5495del,c.5494_5495del	5494-5495:AGg/g,5494-5495:AGg/g	p.R1832Gfs*117,p.R1832Gfs*117	.	.	.	.	.	.	HC,HC	.,.	.,.	1	0.999	ANKRD11	.	.	.	.	.	.	.	.
SPARK	SP0194370	Male	Affected	16:89347794:A:C	16	89347794	A	C	CAT>CCT	ENSG00000167522	ANKRD11	1	0	0.697625	missense	2	ENST00000301030.4,ENST00000378330.2	missense,missense	c.5156T>G,c.5156T>G	5156:aTg/aGg,5156:aTg/aGg	p.M1719R,p.M1719R	0.362	0.545829	0.649264	25.9	.	.	.,.	.,.	.,.	1	0.999	ANKRD11	0	0	0.0092	0	5	14	5	32
SPARK	SP0119666	Male	Affected	16:89349326:C:CT	16	89349326	C	CT	.	ENSG00000167522	ANKRD11	1	0	0.697625	frameshift	2	ENST00000301030.4,ENST00000378330.2	frameshift,frameshift	c.3623dup,c.3623dup	3623-3624:aag/aaAg,3623-3624:aag/aaAg	p.K1209Efs*3,p.K1209Efs*3	.	.	.	.	.	.	HC,HC	.,.	.,.	1	0.999	ANKRD11	.	.	.	.	.	.	.	.
SPARK	SP0250671	Male	Affected	16:89349640:C:CT	16	89349640	C	CT	.	ENSG00000167522	ANKRD11	1	0	0.697625	frameshift	2	ENST00000301030.4,ENST00000378330.2	frameshift,frameshift	c.3309dup,c.3309dup	3309-3310:-/A,3309-3310:-/A	p.D1104Rfs*2,p.D1104Rfs*2	.	.	.	.	8.24e-06	7.97e-06	HC,HC	.,.	.,.	1	0.999	ANKRD11	.	.	.	.	.	.	.	.
SPARK	SP0070310	Male	Affected	16:89350788:AT:A	16	89350788	AT	A	.	ENSG00000167522	ANKRD11	1	0	0.697625	frameshift	2	ENST00000301030.4,ENST00000378330.2	frameshift,frameshift	c.2161del,c.2161del	2161:Atc/tc,2161:Atc/tc	p.I721Sfs*28,p.I721Sfs*28	.	.	.	.	.	.	HC,HC	.,.	.,.	1	0.999	ANKRD11	.	.	.	.	.	.	.	.
SPARK	SP0146586	Male	Affected	16:89351493:G:A	16	89351493	G	A	TGA>TAA	ENSG00000167522	ANKRD11	1	0	0.697625	missense	2	ENST00000301030.4,ENST00000378330.2	missense,missense	c.1457C>T,c.1457C>T	1457:tCa/tTa,1457:tCa/tTa	p.S486L,p.S486L	0.066	0.382972	0.318084	.	.	.	.,.	.,.	.,.	1	0.999	ANKRD11	0	0	0	0	-37	16	18	10
SPARK	SP0071845	Male	Affected	16:89357487:G:T	16	89357487	G	T	AGG>ATG	ENSG00000167522	ANKRD11	1	0	0.697625	missense	2	ENST00000301030.4,ENST00000378330.2	missense,missense	c.331C>A,c.331C>A	331:Ctc/Atc,331:Ctc/Atc	p.L111I,p.L111I	0.183	1.91785	0.706314	27.4	.	.	.,.	.,.	.,.	1	0.999	ANKRD11	0	0	0.0003	0	-18	-36	-17	-49
SPARK	SP0155407	Male	Affected	17:7096979:G:A	17	7096979	G	A	GGG>GAG	ENSG00000132535	DLG4	0.996593	0	0.6499	splice_region	3	ENST00000302955.6,ENST00000399506.2,ENST00000399510.2	splice_region,splice_region,splice_region	c.1582+7C>T,c.1591+7C>T,c.1720+7C>T	.,.,.	.,.,.	.	.	.	.	.	.	.,.,.	.,.,.	.,.,.	0.997	0.976	DLG4	0.0003	0	0.0001	0	-23	32	4	12
SPARK	SP0125028	Male	Affected	17:7749604:C:T	17	7749604	C	T	CCG>CTG	ENSG00000132510	KDM6B	0.999994	0	0.359957	stop_gained	2	ENST00000254846.5,ENST00000448097.2	stop_gained,stop_gained	c.445C>T,c.445C>T	445:Cga/Tga,445:Cga/Tga	p.R149*,p.R149*	.	.	.	37	.	4.06e-06	HC,HC	.,.	.,.	1	1	KDM6B	0.0001	0	0.0001	0.0006	9	-49	9	11
SPARK	SP0197793	Male	Affected	17:7750769:TTG:T	17	7750769	TTG	T	.	ENSG00000132510	KDM6B	0.999994	0	0.359957	splice_donor	2	ENST00000254846.5,ENST00000448097.2	splice_donor,splice_donor	c.1257+2_1257+3del,c.1257+2_1257+3del	.,.	.,.	.	.	.	.	.	.	HC,HC	.,.	.,.	1	1	KDM6B	0	0	0.06	0.97	5	-41	-4	1
SPARK	SP0277638	Male	Affected	17:7751090:G:A	17	7751090	G	A	CGA>CAA	ENSG00000132510	KDM6B	0.999994	0	0.359957	missense	2	ENST00000254846.5,ENST00000448097.2	missense,missense	c.1484G>A,c.1484G>A	1484:cGa/cAa,1484:cGa/cAa	p.R495Q,p.R495Q	0.089	0.133927	0.816262	21.3	0	3.17e-05	.,.	.,.	.,.	1	1	KDM6B	0.0002	0	0	0	-22	-42	-30	-22
SPARK	SP0157208	Male	Affected	17:7751936:C:CA	17	7751936	C	CA	.	ENSG00000132510	KDM6B	0.999994	0	0.359957	frameshift	2	ENST00000254846.5,ENST00000448097.2	frameshift,frameshift	c.2331dup,c.2331dup	2330-2331:cca/ccAa,2330-2331:cca/ccAa	p.P778Tfs*79,p.P778Tfs*79	.	.	.	.	.	.	HC,HC	.,.	.,.	1	1	KDM6B	.	.	.	.	.	.	.	.
SPARK	SP0156468	Male	Affected	17:7752457:C:T	17	7752457	C	T	GCG>GTG	ENSG00000132510	KDM6B	0.999994	0	0.359957	stop_gained	2	ENST00000254846.5,ENST00000448097.2	stop_gained,stop_gained	c.2851C>T,c.2851C>T	2851:Cga/Tga,2851:Cga/Tga	p.R951*,p.R951*	.	.	.	37	.	.	HC,HC	.,.	.,.	1	1	KDM6B	0.0428	0	0	0	21	-23	-2	-23
SPARK	SP0103211	Female	Affected	17:7753227:C:T	17	7753227	C	T	GCC>GTC	ENSG00000132510	KDM6B	0.999994	0	0.359957	missense	2	ENST00000254846.5,ENST00000448097.2	missense,missense	c.3529C>T,c.3529C>T	3529:Ccc/Tcc,3529:Ccc/Tcc	p.P1177S,p.P1177S	0.482	0.397283	0.728965	27.9	.	.	.,.	.,.	.,.	1	1	KDM6B	0.0002	0	0.0051	0	-36	38	42	4
SPARK	SP0172698	Male	Affected	17:7754424:AGAT:A	17	7754424	AGAT	A	.	ENSG00000132510	KDM6B	0.999994	0	0.359957	inframe_deletion	2	ENST00000254846.5,ENST00000448097.2	inframe_deletion,inframe_deletion	c.3762_3764del,c.3762_3764del	3760-3762:GAT/-,3760-3762:GAT/-	p.D1254del,p.D1254del	.	.	.	.	.	.	.,.	.,.	.,.	1	1	KDM6B	.	.	.	.	.	.	.	.
SPARK	SP0159366	Male	Affected	17:7755119:G:A	17	7755119	G	A	CGC>CAC	ENSG00000132510	KDM6B	0.999994	0	0.359957	splice_region	2	ENST00000254846.5,ENST00000448097.2	splice_region,splice_region	c.4165+5G>A,c.4165+5G>A	.,.	.,.	.	.	.	.	.	0	.,.	.,.	.,.	1	1	KDM6B	0.0004	0	0.3155	0.1341	-26	-38	-27	-5
SPARK	SP0340104	Male	Affected	17:7756427:T:C	17	7756427	T	C	CTA>CCA	ENSG00000132510	KDM6B	0.999994	0	0.359957	missense	2	ENST00000254846.5,ENST00000448097.2	missense,missense	c.4720T>C,c.4720T>C	4720:Tac/Cac,4720:Tac/Cac	p.Y1574H,p.Y1574H	0.38	2.9144	0.893365	26.2	.	.	.,.	.,.	.,.	1	1	KDM6B	0.0001	0	0.0001	0	-27	-5	14	10
SPARK	SP0354806	Female	Affected	17:8397045:G:A	17	8397045	G	A	CGC>CAC	ENSG00000133026	MYH10	0.999998	0	0.317872	splice_region	4	ENST00000269243.4,ENST00000360416.3,ENST00000379980.4,ENST00000396239.1	splice_region,splice_region,splice_region,splice_region	c.4116+6C>T,c.4209+6C>T,c.4164+6C>T,c.4179+6C>T	.,.,.,.	.,.,.,.	.	.	.	.	0.0001	0.0002	.,.,.,.	.,.,.,.	.,.,.,.	1	1	MYH10	0	0	0	0	29	4	6	4
SPARK	SP0206072	Female	Affected	17:8439135:GA:G	17	8439135	GA	G	.	ENSG00000133026	MYH10	0.999998	0	0.317872	frameshift	4	ENST00000269243.4,ENST00000360416.3,ENST00000379980.4,ENST00000396239.1	frameshift,frameshift,frameshift,frameshift	c.1689del,c.1719del,c.1737del,c.1689del	1689:ttT/tt,1719:ttT/tt,1737:ttT/tt,1689:ttT/tt	p.Q564Rfs*6,p.Q574Rfs*6,p.Q580Rfs*6,p.Q564Rfs*6	.	.	.	.	.	.	HC,HC,HC,HC	.,.,.,.	.,.,.,.	1	1	MYH10	.	.	.	.	.	.	.	.
SPARK	SP0121147	Male	Affected	17:8448884:G:A	17	8448884	G	A	GGT>GAT	ENSG00000133026	MYH10	0.999998	0	0.317872	missense	4	ENST00000269243.4,ENST00000360416.3,ENST00000379980.4,ENST00000396239.1	missense,missense,missense,missense	c.1283C>T,c.1313C>T,c.1331C>T,c.1283C>T	1283:aCc/aTc,1313:aCc/aTc,1331:aCc/aTc,1283:aCc/aTc	p.T428I,p.T438I,p.T444I,p.T428I	0.429	1.09187	0.823586	22	.	.	.,.,.,.	.,.,.,.	.,.,.,.	1	1	MYH10	0.0052	0	0	0	30	18	4	18
SPARK	SP0200526	Male	Affected	17:17699140:CG:C	17	17699140	CG	C	.	ENSG00000108557	RAI1	0.999136	0	0.454375	frameshift	2	ENST00000261641.6,ENST00000353383.1	frameshift,frameshift	c.2879del,c.2879del	2879:cGa/ca,2879:cGa/ca	p.R960Qfs*104,p.R960Qfs*104	.	.	.	.	.	.	HC,HC	.,.	.,.	1	1	RAI1	.	.	.	.	.	.	.	.
SPARK	SP0195693	Female	Affected	17:17700603:G:GA	17	17700603	G	GA	.	ENSG00000108557	RAI1	0.999136	0	0.454375	frameshift	2	ENST00000261641.6,ENST00000353383.1	frameshift,frameshift	c.4342dup,c.4342dup	4341-4342:-/A,4341-4342:-/A	p.S1448Kfs*42,p.S1448Kfs*42	.	.	.	.	.	.	HC,HC	.,.	.,.	1	1	RAI1	.	.	.	.	.	.	.	.
SPARK	SP0176016	Female	Affected	17:17707069:G:C	17	17707069	G	C	AGA>ACA	ENSG00000108557	RAI1	0.999136	0	0.454375	splice_acceptor	2	ENST00000261641.6,ENST00000353383.1	intron,splice_acceptor	c.4795-5412G>C,c.5566-1G>C	.,.	.,.	.	.	.	23.3	.	.	.,HC	.,.	.,.	1	0.98	RAI1	0.9714	0.9958	0	0	12	1	2	1
SPARK	SP0179910	Male	Affected	17:27807406:T:G	17	27807406	T	G	ATC>AGC	ENSG00000160551	TAOK1	1	1	0.745844	missense	2	ENST00000261716.3,ENST00000536202.1	missense,missense	c.470T>G,c.470T>G	470:aTc/aGc,470:aTc/aGc	p.I157S,p.I157S	0.838	2.49548	0.86402	32	.	.	.,.	.,.	.,.	1	1	TAOK1	0	0	0	0	-20	12	-48	22
SPARK	SP0214294	Male	Affected	17:29528489:C:T	17	29528489	C	T	TCG>TTG	ENSG00000196712	NF1	1	1	0.353264	stop_gained	3	ENST00000356175.3,ENST00000358273.4,ENST00000431387.4	stop_gained,stop_gained,stop_gained	c.1246C>T,c.1246C>T,c.1246C>T	1246:Cga/Tga,1246:Cga/Tga,1246:Cga/Tga	p.R416*,p.R416*,p.R416*	.	.	.	39	8.37e-06	4e-06	HC,HC,HC	.,.,.	.,.,.	1	0.999	NF1	0	0	0.0348	0.0211	14	20	-16	14
SPARK	SP0239094	Male	Affected	17:29559901:T:G	17	29559901	T	G	GTG>GGG	ENSG00000196712	NF1	1	1	0.353264	splice_donor	2	ENST00000356175.3,ENST00000358273.4	splice_donor,splice_donor	c.3496+2T>G,c.3496+2T>G	.,.	.,.	.	.	.	24.9	.	.	HC,HC	.,.	.,.	0.957	0.948	NF1	0	0.0001	0.0001	0.7647	10	-2	-1	-2
SPARK	SP0094435	Female	Unaffected	17:29562747:G:A	17	29562747	G	A	CGA>CAA	ENSG00000196712	NF1	1	1	0.353264	missense	2	ENST00000356175.3,ENST00000358273.4	missense,missense	c.3827G>A,c.3827G>A	3827:cGa/cAa,3827:cGa/cAa	p.R1276Q,p.R1276Q	0.887	1.84245	0.854852	34	.	3.98e-06	.,.	.,.	.,.	0.957	0.948	NF1	0	0	0	0.0002	3	-36	2	43
SPARK	SP0161862	Male	Affected	17:29585521:G:T	17	29585521	G	T	GGT>GTT	ENSG00000196712	NF1	1	1	0.353264	splice_donor	2	ENST00000356175.3,ENST00000358273.4	splice_donor,splice_donor	c.4269+1G>T,c.4332+1G>T	.,.	.,.	.	.	.	26.1	.	.	HC,HC	.,.	.,.	0.957	0.948	NF1	0	0	0.0377	0.9954	-14	-50	-14	-1
SPARK	SP0247928	Male	Affected	17:29588776:T:G	17	29588776	T	G	CTT>CGT	ENSG00000196712	NF1	1	1	0.353264	missense	2	ENST00000356175.3,ENST00000358273.4	missense,missense	c.4562T>G,c.4625T>G	4562:cTt/cGt,4625:cTt/cGt	p.L1521R,p.L1542R	0.93	2.08685	0.893639	29.6	.	.	.,.	.,.	.,.	0.957	0.948	NF1	0	0	0	0	-47	24	-36	24
SPARK	SP0322508	Male	Affected	17:29676174:C:T	17	29676174	C	T	ACA>ATA	ENSG00000196712	NF1	1	1	0.353264	missense	4	ENST00000356175.3,ENST00000358273.4,ENST00000417592.2,ENST00000444181.2	missense,missense,missense,missense	c.7163C>T,c.7226C>T,c.365C>T,c.605C>T	7163:aCa/aTa,7226:aCa/aTa,365:aCa/aTa,605:aCa/aTa	p.T2388I,p.T2409I,p.T122I,p.T202I	0.351	1.21802	0.846468	25.9	.	.	.,.,.,.	.,.,.,.	.,.,.,.	0.957	0.949	NF1	0.0002	0.0073	0.0003	0	46	-36	1	-29
SPARK	SP0264157	Male	Affected	17:29684326:C:T	17	29684326	C	T	ACG>ATG	ENSG00000196712	NF1	1	1	0.353264	stop_gained	4	ENST00000356175.3,ENST00000358273.4,ENST00000417592.2,ENST00000444181.2	stop_gained,stop_gained,3_prime_UTR,stop_gained	c.7846C>T,c.7909C>T,c.*275C>T,c.1288C>T	7846:Cga/Tga,7909:Cga/Tga,.,1288:Cga/Tga	p.R2616*,p.R2637*,.,p.R430*	.	.	.	42	.	0	HC,HC,.,HC	.,.,.,.	.,.,.,.	0.957	0.948	NF1	0.0056	0.0784	0	0	25	-39	-39	-14
SPARK	SP0141055	Male	Affected	17:56386375:G:A	17	56386375	G	A	CGC>CAC	ENSG00000005379	TSPOAP1	0.0566264	1	0.483669	missense	3	ENST00000268893.6,ENST00000343736.4,ENST00000355701.3	missense,missense,missense	c.4078C>T,c.4258C>T,c.4258C>T	4078:Cgg/Tgg,4258:Cgg/Tgg,4258:Cgg/Tgg	p.R1360W,p.R1420W,p.R1420W	0.091	0.821257	0.718492	32	.	4.06e-06	.,.,.	.,.,.	.,.,.	1	1	TSPOAP1	0.0002	0	0.0373	0	1	-41	2	-45
SPARK	SP0193366	Male	Affected	17:56399663:C:A	17	56399663	C	A	GCC>GAC	ENSG00000005379	TSPOAP1	0.0566264	1	0.483669	splice_region	3	ENST00000268893.6,ENST00000343736.4,ENST00000355701.3	splice_region,splice_region,splice_region	c.1242+6G>T,c.1422+6G>T,c.1422+6G>T	.,.,.	.,.,.	.	.	.	.	1.67e-05	8.25e-06	.,.,.	.,.,.	.,.,.	1	1	TSPOAP1	0	0	0	0	29	24	6	24
SPARK	SP0148386	Female	Affected	17:60600541:A:C	17	60600541	A	C	TAA>TCA	ENSG00000146872	TLK2	1	0	0.365386	splice_region	5	ENST00000326270.9,ENST00000343388.7,ENST00000346027.5,ENST00000542523.1,ENST00000582809.1	splice_region,splice_region,splice_region,splice_region,splice_region	c.267+3A>C,c.267+3A>C,c.267+3A>C,c.267+3A>C,c.-181+3A>C	.,.,.,.,.	.,.,.,.,.	.	.	.	.	.	.	.,.,.,.,.	.,.,.,.,.	.,.,.,.,.	1	1	TLK2	0	0	0.0001	0.4886	-3	-46	-46	-3
SPARK	SP0293701	Male	Affected	17:60650580:C:T	17	60650580	C	T	ACA>ATA	ENSG00000146872	TLK2	1	0	0.365386	stop_gained	5	ENST00000326270.9,ENST00000343388.7,ENST00000346027.5,ENST00000542523.1,ENST00000582809.1	stop_gained,stop_gained,stop_gained,stop_gained,stop_gained	c.973C>T,c.877C>T,c.973C>T,c.877C>T,c.526C>T	973:Cag/Tag,877:Cag/Tag,973:Cag/Tag,877:Cag/Tag,526:Cag/Tag	p.Q325*,p.Q293*,p.Q325*,p.Q293*,p.Q176*	.	.	.	41	.	.	HC,HC,HC,HC,HC	.,.,.,.,.	.,.,.,.,.	1	1	TLK2	0.0052	0.0114	0	0	3	-4	-4	49
SPARK	SP0346573	Male	Affected	17:60663548:A:AT	17	60663548	A	AT	.	ENSG00000146872	TLK2	1	0	0.365386	frameshift	5	ENST00000326270.9,ENST00000343388.7,ENST00000346027.5,ENST00000542523.1,ENST00000582809.1	frameshift,frameshift,frameshift,frameshift,frameshift	c.1488dup,c.1326dup,c.1422dup,c.1326dup,c.975dup	1487-1488:aat/aaTt,1325-1326:aat/aaTt,1421-1422:aat/aaTt,1325-1326:aat/aaTt,974-975:aat/aaTt	p.K497*,p.K443*,p.K475*,p.K443*,p.K326*	.	.	.	.	.	.	HC,HC,HC,HC,HC	.,.,.,.,.	.,.,.,.,.	1	1	TLK2	.	.	.	.	.	.	.	.
SPARK	SP0249407	Male	Affected	17:78013956:G:A	17	78013956	G	A	CGG>CAG	ENSG00000141519	CCDC40	6.32e-11	4	0.302329	missense	4	ENST00000269318.5,ENST00000374876.4,ENST00000374877.3,ENST00000397545.4	missense,missense,missense,missense	c.439G>A,c.439G>A,c.439G>A,c.439G>A	439:Ggt/Agt,439:Ggt/Agt,439:Ggt/Agt,439:Ggt/Agt	p.G147S,p.G147S,p.G147S,p.G147S	0.045	0.174907	0.222376	.	8.33e-06	2.01e-05	.,.,.,.	.,.,.,.	.,.,.,.	1	1	CCDC40	0	0	0.0001	0	40	10	-46	22
SPARK	SP0206725	Male	Affected	18:35065561:A:C	18	35065561	A	C	GAA>GCA	ENSG00000101489	CELF4	0.974365	0	0.823322	missense	9	ENST00000334919.5,ENST00000361795.5,ENST00000412753.1,ENST00000420428.2,ENST00000588597.1,ENST00000591282.1,ENST00000591287.1,ENST00000601019.1,ENST00000603232.1	missense,missense,missense,missense,missense,missense,missense,missense,missense	c.296T>G,c.296T>G,c.296T>G,c.296T>G,c.296T>G,c.296T>G,c.296T>G,c.296T>G,c.296T>G	296:tTc/tGc,296:tTc/tGc,296:tTc/tGc,296:tTc/tGc,296:tTc/tGc,296:tTc/tGc,296:tTc/tGc,296:tTc/tGc,296:tTc/tGc	p.F99C,p.F99C,p.F99C,p.F99C,p.F99C,p.F99C,p.F99C,p.F99C,p.F99C	0.664	2.64921	0.898953	29.5	.	.	.,.,.,.,.,.,.,.,.	.,.,.,.,.,.,.,.,.	.,.,.,.,.,.,.,.,.	1	1	CELF4	0	0.0003	0	0	-1	9	-1	-17
SPARK	SP0270749	Male	Affected	18:35145432:A:G	18	35145432	A	G	AAT>AGT	ENSG00000101489	CELF4	0.974365	0	0.823322	missense	9	ENST00000334919.5,ENST00000361795.5,ENST00000412753.1,ENST00000420428.2,ENST00000588597.1,ENST00000591282.1,ENST00000591287.1,ENST00000601019.1,ENST00000603232.1	missense,missense,missense,missense,missense,missense,missense,missense,missense	c.173T>C,c.173T>C,c.173T>C,c.173T>C,c.173T>C,c.173T>C,c.173T>C,c.173T>C,c.173T>C	173:aTt/aCt,173:aTt/aCt,173:aTt/aCt,173:aTt/aCt,173:aTt/aCt,173:aTt/aCt,173:aTt/aCt,173:aTt/aCt,173:aTt/aCt	p.I58T,p.I58T,p.I58T,p.I58T,p.I58T,p.I58T,p.I58T,p.I58T,p.I58T	0.598	2.30172	0.885392	25.9	.	.	.,.,.,.,.,.,.,.,.	.,.,.,.,.,.,.,.,.	.,.,.,.,.,.,.,.,.	1	1	CELF4	0.0001	0	0	0	25	-8	0	-8
SPARK	SP0275663	Male	Unaffected	18:42530228:G:A	18	42530228	G	A	TGC>TAC	ENSG00000152217	SETBP1	0.999003	0	0.612715	missense	1	ENST00000282030.5	missense	c.923G>A	923:tGc/tAc	p.C308Y	0.084	0.98701	0.696396	.	.	.	.	.	.	0.906	0.956	SETBP1	0	0	0.0002	0	-11	-14	38	4
SPARK	SP0159261	Female	Unaffected	18:42532369:C:T	18	42532369	C	T	GCC>GTC	ENSG00000152217	SETBP1	0.999003	0	0.612715	missense	1	ENST00000282030.5	missense	c.3064C>T	3064:Cct/Tct	p.P1022S	0.667	0.918635	0.785638	26.3	.	.	.	.	.	0.906	0.956	SETBP1	0.0001	0	0.0052	0	46	-37	-6	29
SPARK	SP0076214	Male	Affected	18:42643487:C:T	18	42643487	C	T	GCC>GTC	ENSG00000152217	SETBP1	0.999003	0	0.612715	missense	1	ENST00000282030.5	missense	c.4615C>T	4615:Ccc/Tcc	p.P1539S	0.125	2.54215	0.844211	22.8	.	.	.	.	.	0.906	0.956	SETBP1	0	0	0	0	24	0	-2	48
SPARK	SP0229723	Female	Affected	18:52896252:G:A	18	52896252	G	A	CGC>CAC	ENSG00000196628	TCF4	0.999867	0	0.690404	missense	22	ENST00000354452.3,ENST00000356073.4,ENST00000398339.1,ENST00000457482.3,ENST00000537578.1,ENST00000537856.3,ENST00000540999.1,ENST00000543082.1,ENST00000544241.2,ENST00000561831.3,ENST00000561992.1,ENST00000564228.1,ENST00000564403.2,ENST00000564999.1,ENST00000565018.2,ENST00000566279.1,ENST00000566286.1,ENST00000567880.1,ENST00000568673.1,ENST00000568740.1,ENST00000570177.2,ENST00000570287.2	missense,missense,missense,missense,missense,missense,missense,missense,missense,missense,missense,missense,missense,missense,missense,missense,missense,missense,missense,missense,missense,missense	c.1705C>T,c.1693C>T,c.2011C>T,c.1225C>T,c.1633C>T,c.1303C>T,c.1621C>T,c.1567C>T,c.1492C>T,c.1213C>T,c.1303C>T,c.1480C>T,c.1723C>T,c.1693C>T,c.1705C>T,c.1525C>T,c.1684C>T,c.1513C>T,c.1633C>T,c.1618C>T,c.1303C>T,c.1213C>T	1705:Cgg/Tgg,1693:Cgg/Tgg,2011:Cgg/Tgg,1225:Cgg/Tgg,1633:Cgg/Tgg,1303:Cgg/Tgg,1621:Cgg/Tgg,1567:Cgg/Tgg,1492:Cgg/Tgg,1213:Cgg/Tgg,1303:Cgg/Tgg,1480:Cgg/Tgg,1723:Cgg/Tgg,1693:Cgg/Tgg,1705:Cgg/Tgg,1525:Cgg/Tgg,1684:Cgg/Tgg,1513:Cgg/Tgg,1633:Cgg/Tgg,1618:Cgg/Tgg,1303:Cgg/Tgg,1213:Cgg/Tgg	p.R569W,p.R565W,p.R671W,p.R409W,p.R545W,p.R435W,p.R541W,p.R523W,p.R498W,p.R405W,p.R435W,p.R494W,p.R575W,p.R565W,p.R569W,p.R509W,p.R562W,p.R505W,p.R545W,p.R540W,p.R435W,p.R405W	0.918	2.49877	0.928024	34	.	.	.,.,.,.,.,.,.,.,.,.,.,.,.,.,.,.,.,.,.,.,.,.	.,.,.,.,.,.,.,.,.,.,.,.,.,.,.,.,.,.,.,.,.,.	.,.,.,.,.,.,.,.,.,.,.,.,.,.,.,.,.,.,.,.,.,.	1	1	TCF4	0	0	0	0	26	-25	-27	-35
SPARK	SP0198629	Male	Affected	18:53017588:A:C	18	53017588	A	C	TAC>TCC	ENSG00000196628	TCF4	0.999867	0	0.690404	splice_donor	19	ENST00000354452.3,ENST00000356073.4,ENST00000398339.1,ENST00000537578.1,ENST00000537856.3,ENST00000540999.1,ENST00000543082.1,ENST00000544241.2,ENST00000561992.1,ENST00000564228.1,ENST00000564403.2,ENST00000564999.1,ENST00000565018.2,ENST00000566279.1,ENST00000566286.1,ENST00000567880.1,ENST00000568673.1,ENST00000568740.1,ENST00000570177.2	splice_donor,splice_donor,splice_donor,splice_donor,splice_donor,splice_donor,splice_donor,splice_donor,splice_donor,splice_donor,splice_donor,splice_donor,splice_donor,intron,splice_donor,intron,splice_donor,splice_donor,splice_donor	c.549+2T>G,c.549+2T>G,c.855+2T>G,c.477+2T>G,c.159+2T>G,c.477+2T>G,c.423+2T>G,c.336+2T>G,c.159+2T>G,c.336+2T>G,c.549+2T>G,c.549+2T>G,c.549+2T>G,c.369+53097T>G,c.543+2T>G,c.369+53097T>G,c.477+2T>G,c.474+2T>G,c.159+2T>G	.,.,.,.,.,.,.,.,.,.,.,.,.,.,.,.,.,.,.	.,.,.,.,.,.,.,.,.,.,.,.,.,.,.,.,.,.,.	.	.	.	24.9	.	.	HC,HC,HC,HC,HC,HC,HC,HC,HC,HC,HC,HC,HC,.,HC,.,HC,HC,HC	.,.,.,.,.,.,.,.,.,.,.,.,.,.,.,.,.,.,.	.,.,.,.,.,.,.,.,.,.,.,.,.,.,.,.,.,.,.	0.926	0.936	TCF4	0.0004	0	0.051	0.9959	0	43	16	2
SPARK	SP0253165	Male	Affected	18:54363506:G:A	18	54363506	G	A	CGG>CAG	ENSG00000091157	WDR7	1	0	0.449773	missense	3	ENST00000254442.3,ENST00000357574.3,ENST00000589935.1	missense,missense,intron	c.1391G>A,c.1391G>A,c.-1+44699G>A	1391:cGg/cAg,1391:cGg/cAg,.	p.R464Q,p.R464Q,.	0.258	1.17868	0.873834	26.5	8.27e-06	1.99e-05	.,.,.	.,.,.	.,.,.	1	0.999	WDR7	0.1165	0.055	0	0	35	-33	-33	45
SPARK	SP0334461	Female	Unaffected	18:54547219:T:C	18	54547219	T	C	TTA>TCA	ENSG00000091157	WDR7	1	0	0.449773	missense	3	ENST00000254442.3,ENST00000357574.3,ENST00000589935.1	missense,missense,intron	c.3349T>C,c.3250T>C,c.1-147016T>C	3349:Tac/Cac,3250:Tac/Cac,.	p.Y1117H,p.Y1084H,.	0.169	1.29984	0.852431	24.3	.	.	.,.,.	.,.,.	.,.,.	1	0.999	WDR7	0.0005	0	0	0	6	46	44	5
SPARK	SP0353864	Male	Unaffected	18:63511253:T:C	18	63511253	T	C	ATT>ACT	ENSG00000081138	CDH7	0.763007	1	0.195415	missense	3	ENST00000323011.3,ENST00000397968.2,ENST00000536984.2	missense,missense,missense	c.1187T>C,c.1187T>C,c.1187T>C	1187:aTt/aCt,1187:aTt/aCt,1187:aTt/aCt	p.I396T,p.I396T,p.I396T	0.716	1.0489	0.764291	24.9	.	.	.,.,.	.,.,.	.,.,.	1	1	CDH7	0	0	0.0022	0	-31	12	43	-14
SPARK	SP0311358	Male	Affected	18:77894087:C:T	18	77894087	C	T	ACG>ATG	ENSG00000101544	ADNP2	0.346938	1	0.509312	missense	1	ENST00000262198.4	missense	c.791C>T	791:aCg/aTg	p.T264M	0.031	0.17187	0.338364	.	6.6e-05	7.17e-05	.	.	.	1	1	ADNP2	0	0	0	0	21	-33	-44	47
SPARK	SP0204354	Male	Affected	19:2130460:G:A	19	2130460	G	A	CGA>CAA	ENSG00000065000	AP3D1	0.798003	1	0.457589	missense	4	ENST00000345016.5,ENST00000350812.6,ENST00000355272.6,ENST00000356926.4	missense,intron,missense,intron	c.539C>T,c.349+6555C>T,c.539C>T,c.498+41C>T	539:tCg/tTg,.,539:tCg/tTg,.	p.S180L,.,p.S180L,.	0.392	1.31525	0.820848	33	.	.	.,.,.,.	.,.,.,.	.,.,.,.	0.72	0.848	AP3D1	0.0067	0	0.0001	0	50	10	12	46
SPARK	SP0196018	Male	Affected	19:5208316:G:T	19	5208316	G	T	AGT>ATT	ENSG00000105426	PTPRS	0.760915	0	0.606247	missense	8	ENST00000262963.6,ENST00000348075.2,ENST00000353284.2,ENST00000357368.4,ENST00000372412.4,ENST00000587303.1,ENST00000588012.1,ENST00000592099.1	missense,missense,missense,missense,missense,missense,missense,missense	c.5514C>A,c.5460C>A,c.4233C>A,c.5574C>A,c.5577C>A,c.5574C>A,c.5460C>A,c.4233C>A	5514:gaC/gaA,5460:gaC/gaA,4233:gaC/gaA,5574:gaC/gaA,5577:gaC/gaA,5574:gaC/gaA,5460:gaC/gaA,4233:gaC/gaA	p.D1838E,p.D1820E,p.D1411E,p.D1858E,p.D1859E,p.D1858E,p.D1820E,p.D1411E	0.153	0.570106	0.898077	22.8	.	.	.,.,.,.,.,.,.,.	.,.,.,.,.,.,.,.	.,.,.,.,.,.,.,.	1	0.998	PTPRS	0.0017	0	0.0017	0	32	-14	32	-12
SPARK	SP0110309	Male	Unaffected	19:5219994:G:A	19	5219994	G	A	CGG>CAG	ENSG00000105426	PTPRS	0.760915	0	0.606247	missense	8	ENST00000262963.6,ENST00000348075.2,ENST00000353284.2,ENST00000357368.4,ENST00000372412.4,ENST00000587303.1,ENST00000588012.1,ENST00000592099.1	missense,missense,missense,missense,missense,missense,missense,missense	c.3709C>T,c.3655C>T,c.2428C>T,c.3721C>T,c.3724C>T,c.3721C>T,c.3655C>T,c.2428C>T	3709:Cgc/Tgc,3655:Cgc/Tgc,2428:Cgc/Tgc,3721:Cgc/Tgc,3724:Cgc/Tgc,3721:Cgc/Tgc,3655:Cgc/Tgc,2428:Cgc/Tgc	p.R1237C,p.R1219C,p.R810C,p.R1241C,p.R1242C,p.R1241C,p.R1219C,p.R810C	0.259	1.50425	0.595989	34	9.97e-05	0.0001	.,.,.,.,.,.,.,.	.,.,.,.,.,.,.,.	.,.,.,.,.,.,.,.	1	0.998	PTPRS	0.0001	0	0.0003	0.0001	-33	45	41	-44
SPARK	SP0133996	Male	Affected	19:5222927:T:C	19	5222927	T	C	GTT>GCT	ENSG00000105426	PTPRS	0.760915	0	0.606247	missense	8	ENST00000262963.6,ENST00000348075.2,ENST00000353284.2,ENST00000357368.4,ENST00000372412.4,ENST00000587303.1,ENST00000588012.1,ENST00000592099.1	missense,missense,intron,missense,missense,missense,missense,intron	c.2864A>G,c.2810A>G,c.1811-696A>G,c.2876A>G,c.2879A>G,c.2876A>G,c.2810A>G,c.1811-696A>G	2864:aAc/aGc,2810:aAc/aGc,.,2876:aAc/aGc,2879:aAc/aGc,2876:aAc/aGc,2810:aAc/aGc,.	p.N955S,p.N937S,.,p.N959S,p.N960S,p.N959S,p.N937S,.	0.488	0.580305	0.923787	20.9	.	.	.,.,.,.,.,.,.,.	.,.,.,.,.,.,.,.	.,.,.,.,.,.,.,.	0.196	0.118	PTPRS	0.0003	0	0	0	-1	4	-1	-22
SPARK	SP0341598	Male	Affected	19:5694500:C:T	19	5694500	C	T	TCG>TTG	ENSG00000196365	LONP1	0.999698	0	0.179162	missense	5	ENST00000360614.3,ENST00000540670.2,ENST00000585374.1,ENST00000590729.1,ENST00000593119.1	missense,missense,missense,missense,missense	c.2218G>A,c.1630G>A,c.1876G>A,c.1828G>A,c.2026G>A	2218:Gag/Aag,1630:Gag/Aag,1876:Gag/Aag,1828:Gag/Aag,2026:Gag/Aag	p.E740K,p.E544K,p.E626K,p.E610K,p.E676K	0.046	0.405425	0.575528	23.5	5e-05	3.59e-05	.,.,.,.,.	.,.,.,.,.	.,.,.,.,.	1	1	LONP1	0.0028	0	0	0	39	-12	-47	-49
SPARK	SP0169600	Female	Affected	19:5711793:C:A	19	5711793	C	A	TCC>TAC	ENSG00000196365	LONP1	0.999698	0	0.179162	stop_gained	5	ENST00000360614.3,ENST00000540670.2,ENST00000585374.1,ENST00000590729.1,ENST00000593119.1	stop_gained,stop_gained,stop_gained,intron,stop_gained	c.859G>T,c.271G>T,c.517G>T,c.480+37G>T,c.667G>T	859:Gag/Tag,271:Gag/Tag,517:Gag/Tag,.,667:Gag/Tag	p.E287*,p.E91*,p.E173*,.,p.E223*	.	.	.	36	.	.	HC,HC,HC,.,HC	.,.,.,.,.	.,.,.,.,.	1	0.766	LONP1	0	0	0.3582	0.2414	-33	6	37	-11
SPARK	SP0144940	Female	Unaffected	19:7532247:C:T	19	7532247	C	T	GCG>GTG	ENSG00000104880	ARHGEF18	0.908368	2	0.244898	missense	2	ENST00000319670.9,ENST00000359920.6	missense,missense	c.2119C>T,c.2593C>T	2119:Cgc/Tgc,2593:Cgc/Tgc	p.R707C,p.R865C	0.069	3.14057	0.414634	34	.	.	.,.	.,.	.,.	1	1	ARHGEF18	0.0002	0	0.0004	0	-36	-9	-2	-4
SPARK	SP0164540	Female	Affected	19:10227494:T:C	19	10227494	T	C	TTC>TCC	ENSG00000130811	EIF3G	0.983422	1	0.097221	missense	1	ENST00000253108.4	missense	c.577A>G	577:Aag/Gag	p.K193E	0.149	1.45498	0.770451	.	.	0	.	.	.	1	1	EIF3G	0	0	0	0	39	-18	-18	-20
SPARK	SP0048779	Male	Unaffected	19:10230528:G:C	19	10230528	G	C	AGT>ACT	ENSG00000130811	EIF3G	0.983422	1	0.097221	missense	1	ENST00000253108.4	missense	c.8C>G	8:aCt/aGt	p.T3S	0.214	0.243732	0.706063	.	8.26e-06	7.96e-06	.	.	.	1	1	EIF3G	0	0	0.0015	0.0201	-1	-6	-48	-12
SPARK	SP0028343	Male	Affected	19:18968144:G:A	19	18968144	G	A	CGA>CAA	ENSG00000005007	UPF1	0.999926	0	0.306914	missense	2	ENST00000262803.5,ENST00000599848.1	missense,missense	c.1984G>A,c.2017G>A	1984:Gac/Aac,2017:Gac/Aac	p.D662N,p.D673N	0.927	2.37218	0.889216	32	.	.	.,.	.,.	.,.	1	1	UPF1	0.0869	0.0019	0	0	-2	-15	12	23
SPARK	SP0188049	Male	Unaffected	19:39340491:CCCG:C	19	39340491	CCCG	C	.	ENSG00000104824	HNRNPL	0.945069	0	0.358783	inframe_deletion	2	ENST00000221419.5,ENST00000600873.1	inframe_deletion,intron	c.113_115del,c.-132-2420_-132-2418del	113-115:gCGGgc/ggc,.	p.A38del,.	.	.	.	.	.	1.61e-05	.,.	.,.	.,.	0.116	0.207	HNRNPL	.	.	.	.	.	.	.	.
SPARK	SP0104914	Female	Unaffected	19:39340582:C:G	19	39340582	C	G	GCC>GGC	ENSG00000104824	HNRNPL	0.945069	0	0.358783	missense	2	ENST00000221419.5,ENST00000600873.1	missense,intron	c.25G>C,c.-133+2354G>C	25:Gcg/Ccg,.	p.A9P,.	0.09	1.35631	0.939885	24.2	.	.	.,.	.,.	.,.	0.116	0.207	HNRNPL	0	0	0	0	-9	-36	-7	-31
SPARK	SP0161742	Female	Unaffected	19:41009815:T:C	19	41009815	T	C	CTA>CCA	ENSG00000160460	SPTBN4	.	0	0.158691	missense	5	ENST00000338932.3,ENST00000344104.3,ENST00000352632.3,ENST00000595535.1,ENST00000598249.1	missense,missense,missense,missense,missense	c.1441T>C,c.1441T>C,c.1441T>C,c.1441T>C,c.1441T>C	1441:Tac/Cac,1441:Tac/Cac,1441:Tac/Cac,1441:Tac/Cac,1441:Tac/Cac	p.Y481H,p.Y481H,p.Y481H,p.Y481H,p.Y481H	0.266	.	0.841201	25.4	.	.	.,.,.,.,.	.,.,.,.,.	.,.,.,.,.	0.116	0.391	SPTBN4	0.0002	0	0	0	3	-50	5	11
SPARK	SP0081604	Male	Unaffected	19:41060191:G:A	19	41060191	G	A	CGG>CAG	ENSG00000160460	SPTBN4	.	0	0.158691	missense	6	ENST00000338932.3,ENST00000352632.3,ENST00000392023.1,ENST00000392025.1,ENST00000595535.1,ENST00000598249.1	missense,missense,missense,missense,missense,missense	c.4813G>A,c.4813G>A,c.841G>A,c.1042G>A,c.4813G>A,c.4813G>A	4813:Gga/Aga,4813:Gga/Aga,841:Gga/Aga,1042:Gga/Aga,4813:Gga/Aga,4813:Gga/Aga	p.G1605R,p.G1605R,p.G281R,p.G348R,p.G1605R,p.G1605R	0.022	.	0.807242	.	.	7.22e-06	.,.,.,.,.,.	.,.,.,.,.,.	.,.,.,.,.,.	1	0.99	SPTBN4	0.0004	0	0.0008	0	2	30	32	-40
SPARK	SP0365326	Male	Affected	19:42744225:G:A	19	42744225	G	A	AGC>AAC	ENSG00000105723	GSK3A	0.997437	0	0.206776	missense	2	ENST00000222330.3,ENST00000398249.4	missense,missense	c.353C>T,c.107C>T	353:gCt/gTt,107:gCt/gTt	p.A118V,p.A36V	0.085	1.00311	0.665549	24.7	.	.	.,.	.,.	.,.	1	1	GSK3A	0	0	0	0	3	30	5	-16
SPARK	SP0174020	Male	Unaffected	19:42788875:C:T	19	42788875	C	T	GCC>GTC	ENSG00000079432	CIC	0.999903	0	0.401416	missense	3	ENST00000160740.3,ENST00000572681.2,ENST00000575354.2	missense,intron,missense	c.19C>T,c.2795-2048C>T,c.19C>T	19:Ccc/Tcc,.,19:Ccc/Tcc	p.P7S,.,p.P7S	0.248	3.18633	0.791585	26.3	.	1.29e-05	.,.,.	.,.,.	.,.,.	0.849	0.877	CIC	0.0004	0	0.0152	0.0016	-1	41	-2	48
SPARK	SP0116783	Male	Affected	19:42798968:A:G	19	42798968	A	G	TAT>TGT	ENSG00000079432	CIC	0.999903	0	0.401416	splice_region	3	ENST00000160740.3,ENST00000572681.2,ENST00000575354.2	splice_region,splice_region,splice_region	c.4454-8A>G,c.7178-8A>G,c.4460-8A>G	.,.,.	.,.,.	.	.	.	.	0.0007	0.0009	.,.,.	.,.,.	.,.,.	1	1	CIC	0.0019	0	0	0	44	13	-1	-48
SPARK	SP0214333	Female	Affected	19:46289386:CA:C	19	46289386	CA	C	.	ENSG00000185800	DMWD	0.00790211	2	0.25875	frameshift	2	ENST00000270223.6,ENST00000377735.3	frameshift,frameshift	c.1367del,c.1367del	1367:cTg/cg,1367:cTg/cg	p.L456Rfs*203,p.L456Rfs*271	.	.	.	.	4.25e-05	2.04e-05	HC,HC	.,.	.,.	1	1	DMWD	.	.	.	.	.	.	.	.
SPARK	SP0134181	Male	Affected	19:46331114:C:T	19	46331114	C	T	GCG>GTG	ENSG00000125755	SYMPK	0.997278	0	0.100821	missense	1	ENST00000245934.7	missense	c.2048G>A	2048:cGc/cAc	p.R683H	0.105	0.764785	0.721919	24.9	8.29e-06	3.98e-06	.	.	.	1	1	SYMPK	0	0	0.0001	0	37	49	8	-35
SPARK	SP0350148	Male	Affected	19:46351198:G:A	19	46351198	G	A	GGC>GAC	ENSG00000125755	SYMPK	0.997278	0	0.100821	missense	1	ENST00000245934.7	missense	c.488C>T	488:gCc/gTc	p.A163V	0.186	0.587234	0.519344	22.4	8.31e-06	1.2e-05	.	.	.	1	1	SYMPK	0	0	0.0001	0	8	49	8	49
SPARK	SP0184541	Male	Affected	19:48946445:G:A	19	48946445	G	A	AGG>AAG	ENSG00000105464	GRIN2D	0.998649	0	0.382157	missense	1	ENST00000263269.3	missense	c.3262G>A	3262:Gga/Aga	p.G1088R	0.027	.	0.821692	.	.	.	.	.	.	1	1	GRIN2D	0	0	0	0	2	-5	30	-5
SPARK	SP0148527	Male	Affected	19:48994467:G:A	19	48994467	G	A	AGG>AAG	ENSG00000142235	LMTK3	.	0	0.199304	missense	2	ENST00000270238.3,ENST00000600059.1	missense,missense	c.4351C>T,c.4264C>T	4351:Ctc/Ttc,4264:Ctc/Ttc	p.L1451F,p.L1422F	0.251	.	0.809277	24.1	.	.	.,.	.,.	.,.	1	1	LMTK3	0.1991	0.0024	0.0001	0	-13	35	23	6
SPARK	SP0275355	Male	Affected	19:49002845:G:GC	19	49002845	G	GC	.	ENSG00000142235	LMTK3	.	0	0.199304	frameshift	2	ENST00000270238.3,ENST00000600059.1	frameshift,frameshift	c.1567dup,c.1480dup	1567-1568:gca/gGca,1480-1481:gca/gGca	p.A523Gfs*57,p.A494Gfs*57	.	.	.	.	.	2.33e-05	HC,HC	.,.	.,.	1	1	LMTK3	.	.	.	.	.	.	.	.
SPARK	SP0167704	Male	Affected	19:49006182:A:C	19	49006182	A	C	CAT>CCT	ENSG00000142235	LMTK3	.	0	0.199304	missense	2	ENST00000270238.3,ENST00000600059.1	missense,missense	c.716T>G,c.629T>G	716:aTg/aGg,629:aTg/aGg	p.M239R,p.M210R	0.81	.	0.8228	26.6	.	.	.,.	.,.	.,.	1	1	LMTK3	0	0	0.0067	0.0752	-16	43	33	-16
SPARK	SP0106462	Male	Unaffected	19:50154674:G:T	19	50154674	G	T	CGG>CTG	ENSG00000126461	SCAF1	0.998788	0	0.190353	missense	1	ENST00000360565.3	missense	c.1028G>T	1028:cGg/cTg	p.R343L	0.032	0.787392	0.919417	.	.	.	.	.	.	1	1	SCAF1	0	0	0	0	-13	47	34	-14
SPARK	SP0247204	Female	Affected	19:50156138:T:G	19	50156138	T	G	GTG>GGG	ENSG00000126461	SCAF1	0.998788	0	0.190353	missense	1	ENST00000360565.3	missense	c.2492T>G	2492:gTg/gGg	p.V831G	0.038	0.825651	0.811943	22.8	.	.	.	.	.	1	1	SCAF1	0	0	0.0004	0	-5	-1	16	-2
SPARK	SP0355845	Male	Unaffected	19:50156733:AGAG:A	19	50156733	AGAG	A	.	ENSG00000126461	SCAF1	0.998788	0	0.190353	inframe_deletion	1	ENST00000360565.3	inframe_deletion	c.3096_3098del	3088-3090:GAG/-	p.E1039del	.	.	.	.	0.0002	7.56e-05	.	.	.	1	1	SCAF1	.	.	.	.	.	.	.	.
SPARK	SP0237280	Female	Affected	19:50156924:C:T	19	50156924	C	T	CCA>CTA	ENSG00000126461	SCAF1	0.998788	0	0.190353	missense	1	ENST00000360565.3	missense	c.3278C>T	3278:cCa/cTa	p.P1093L	0.176	1.50425	0.815026	25.7	.	.	.	.	.	1	1	SCAF1	0	0	0.003	0	25	-37	5	42
SPARK	SP0151234	Female	Affected	19:50157650:C:T	19	50157650	C	T	CCG>CTG	ENSG00000126461	SCAF1	0.998788	0	0.190353	stop_gained	1	ENST00000360565.3	stop_gained	c.3361C>T	3361:Cga/Tga	p.R1121*	.	.	.	46	8.62e-06	4.01e-06	HC	.	.	1	1	SCAF1	0	0	0	0.0019	38	-24	41	38
SPARK	SP0138869	Female	Affected	19:50762472:C:G	19	50762472	C	G	TCT>TGT	ENSG00000105357	MYH14	0.999848	1	0.0554199	missense	7	ENST00000262269.8,ENST00000376970.2,ENST00000425460.1,ENST00000440075.2,ENST00000596571.1,ENST00000598205.1,ENST00000601313.1	missense,missense,missense,missense,missense,missense,missense	c.2304C>G,c.2280C>G,c.2205C>G,c.2304C>G,c.2181C>G,c.2205C>G,c.2304C>G	2304:atC/atG,2280:atC/atG,2205:atC/atG,2304:atC/atG,2181:atC/atG,2205:atC/atG,2304:atC/atG	p.I768M,p.I760M,p.I735M,p.I768M,p.I727M,p.I735M,p.I768M	0.837	1.35417	0.853502	26.7	.	.	.,.,.,.,.,.,.	.,.,.,.,.,.,.	.,.,.,.,.,.,.	1	1	MYH14	0	0	0	0	-11	10	-1	50
SPARK	SP0144373	Male	Affected	19:54395089:G:C	19	54395089	G	C	AGT>ACT	ENSG00000126583	PRKCG	0.999824	0	0.111212	splice_region	4	ENST00000263431.3,ENST00000536044.1,ENST00000540413.1,ENST00000542049.1	splice_region,splice_region,splice_region,splice_region	c.686+5G>C,c.686+5G>C,c.686+5G>C,c.347+5G>C	.,.,.,.	.,.,.,.	.	.	.	.	.	.	OS,OS,OS,OS	.,.,.,.	.,.,.,.	1	1	PRKCG	0.0001	0	0.5579	0.9702	48	-49	-49	-5
SPARK	SP0105937	Female	Affected	19:54396304:A:G	19	54396304	A	G	AAC>AGC	ENSG00000126583	PRKCG	0.999824	0	0.111212	missense	4	ENST00000263431.3,ENST00000536044.1,ENST00000540413.1,ENST00000542049.1	missense,intron,missense,missense	c.884A>G,c.822-312A>G,c.884A>G,c.545A>G	884:aAc/aGc,.,884:aAc/aGc,545:aAc/aGc	p.N295S,.,p.N295S,p.N182S	0.149	0.378894	0.713186	.	.	.	.,.,.,.	.,.,.,.	.,.,.,.	1	0.946	PRKCG	0.0032	0	0	0.0197	1	7	1	25
SPARK	SP0252837	Male	Affected	19:54649541:C:CT	19	54649541	C	CT	.	ENSG00000088038	CNOT3	0.999967	0	0.242	frameshift	3	ENST00000221232.5,ENST00000358389.3,ENST00000406403.1	frameshift,frameshift,frameshift	c.692dup,c.149dup,c.692dup	691-692:ctc/cTtc,148-149:ctc/cTtc,691-692:ctc/cTtc	p.E232Rfs*21,p.E51Rfs*21,p.E232Rfs*21	.	.	.	.	.	.	HC,HC,HC	.,.,.	.,.,.	1	1	CNOT3	.	.	.	.	.	.	.	.
SPARK	SP0322508	Male	Affected	19:54946752:G:A	19	54946752	G	A	CGA>CAA	ENSG00000167614	TTYH1	0.99844	0	0.142074	missense	4	ENST00000301194.4,ENST00000376530.3,ENST00000376531.3,ENST00000391739.3	missense,missense,missense,missense	c.1156G>A,c.1156G>A,c.1156G>A,c.1247G>A	1156:Gaa/Aaa,1156:Gaa/Aaa,1156:Gaa/Aaa,1247:cGa/cAa	p.E386K,p.E386K,p.E386K,p.R416Q	0.244	1.19592	0.770825	27	.	4.05e-06	.,.,.,.	.,.,.,.	.,.,.,.	1	1	TTYH1	0.0024	0.0074	0	0	-17	-30	-29	-5
SPARK	SP0211896	Male	Unaffected	19:59028841:G:C	19	59028841	G	C	AGA>ACA	ENSG00000119574	ZBTB45	0.026637	6	0.229674	missense	3	ENST00000354590.3,ENST00000594051.1,ENST00000600990.1	missense,missense,missense	c.200C>G,c.200C>G,c.200C>G	200:tCt/tGt,200:tCt/tGt,200:tCt/tGt	p.S67C,p.S67C,p.S67C	0.209	1.07319	0.837958	23.3	.	.	.,.,.	.,.,.	.,.,.	1	1	ZBTB45	0	0	0.0019	0	16	-35	1	-49
SPARK	SP0094108	Male	Affected	20:2637136:G:A	20	2637136	G	A	CGC>CAC	ENSG00000101361	NOP56	0.973257	1	0.545827	missense	1	ENST00000329276.5	missense	c.1100G>A	1100:cGc/cAc	p.R367H	0.699	0.965446	0.876146	33	.	.	.	.	.	1	1	NOP56	0.0002	0	0.0001	0	2	-18	1	29
SPARK	SP0236994	Female	Affected	20:2637171:G:T	20	2637171	G	T	TGC>TTC	ENSG00000101361	NOP56	0.973257	1	0.545827	missense	1	ENST00000329276.5	missense	c.1135G>T	1135:Gcc/Tcc	p.A379S	0.601	0.825125	0.773175	26.3	.	.	.	.	.	1	1	NOP56	0.0001	0	0.0027	0.0105	-4	-6	-4	24
SPARK	SP0334528	Female	Unaffected	20:30345359:A:C	20	30345359	A	C	GAT>GCT	ENSG00000088325	TPX2	0.992124	0	0.109134	missense	2	ENST00000300403.6,ENST00000340513.4	missense,missense	c.80A>C,c.80A>C	80:gAt/gCt,80:gAt/gCt	p.D27A,p.D27A	0.327	0.252204	0.413866	20.6	.	.	.,.	.,.	.,.	1	1	TPX2	0.0009	0	0	0	-3	0	23	21
SPARK	SP0341702	Male	Unaffected	20:33067488:T:G	20	33067488	T	G	TTT>TGT	ENSG00000078747	ITCH	0.99999	0	0.263303	missense	3	ENST00000262650.6,ENST00000374864.4,ENST00000535650.1	missense,missense,missense	c.1835T>G,c.1712T>G,c.1382T>G	1835:tTt/tGt,1712:tTt/tGt,1382:tTt/tGt	p.F612C,p.F571C,p.F461C	0.821	2.55323	0.932457	27.9	.	.	.,.,.	.,.,.	.,.,.	1	1	ITCH	0.0031	0	0	0	-24	12	-1	12
SPARK	SP0239104	Male	Affected	20:33519171:C:T	20	33519171	C	T	CCG>CTG	ENSG00000100983	GSS	0.0225187	4	0.227725	missense	3	ENST00000216951.2,ENST00000451957.2,ENST00000541098.1	missense,missense,missense	c.1079G>A,c.746G>A,c.695G>A	1079:cGg/cAg,746:cGg/cAg,695:cGg/cAg	p.R360Q,p.R249Q,p.R232Q	0.151	0.242843	0.205392	.	4.13e-05	3.58e-05	.,.,.	.,.,.	.,.,.	1	1	GSS	0.0012	0	0.0001	0.0216	42	49	49	-32
SPARK	SP0157208	Male	Affected	20:34526914:G:A	20	34526914	G	A	CGA>CAA	ENSG00000025293	PHF20	0.975739	0	0.382748	missense	2	ENST00000374012.3,ENST00000439301.1	missense,3_prime_UTR	c.2596G>A,c.*1712G>A	2596:Gat/Aat,.	p.D866N,.	0.071	0.375648	0.456561	22.1	.	1.59e-05	.,.	.,.	.,.	1	0.995	PHF20	0	0	0	0	24	-36	5	18
SPARK	SP0240217	Male	Affected	20:37195738:G:A	20	37195738	G	A	AGC>AAC	ENSG00000170471	RALGAPB	1	0	0.457349	splice_acceptor	4	ENST00000262879.6,ENST00000397038.1,ENST00000397040.1,ENST00000397042.3	splice_acceptor,splice_acceptor,splice_acceptor,splice_acceptor	c.3818-1G>A,c.3155-1G>A,c.3818-1G>A,c.3809-1G>A	.,.,.,.	.,.,.,.	.	.	.	25.5	.	.	HC,HC,HC,HC	.,.,.,.	.,.,.,.	1	1	RALGAPB	0.344	0.989	0.0005	0	17	1	-38	15
SPARK	SP0229323	Female	Affected	20:44676648:C:T	20	44676648	C	T	ACG>ATG	ENSG00000124140	SLC12A5	0.999987	0	0.635475	stop_gained	2	ENST00000243964.3,ENST00000454036.2	stop_gained,stop_gained	c.1936C>T,c.2005C>T	1936:Cga/Tga,2005:Cga/Tga	p.R646*,p.R669*	.	.	.	40	.	.	HC,HC	.,.	.,.	0.978	0.899	SLC12A5	0	0.3384	0	0	14	-28	-28	3
SPARK	SP0248155	Female	Affected	20:47991452:CTG:C	20	47991452	CTG	C	.	ENSG00000158445	KCNB1	0.982588	0	0.269281	frameshift	1	ENST00000371741.4	frameshift	c.643_644del	643-644:CAg/g	p.Q215Efs*4	.	.	.	.	.	.	HC	.	.	1	1	KCNB1	.	.	.	.	.	.	.	.
SPARK	SP0197130	Male	Affected	20:49509063:G:A	20	49509063	G	A	CGT>CAT	ENSG00000101126	ADNP	0.998904	0	0.720689	stop_gained	4	ENST00000349014.3,ENST00000371602.4,ENST00000396029.3,ENST00000396032.3	stop_gained,stop_gained,stop_gained,stop_gained	c.2188C>T,c.2188C>T,c.2188C>T,c.2188C>T	2188:Cga/Tga,2188:Cga/Tga,2188:Cga/Tga,2188:Cga/Tga	p.R730*,p.R730*,p.R730*,p.R730*	.	.	.	36	.	.	HC,HC,HC,HC	.,.,.,.	.,.,.,.	1	1	ADNP	0	0	0	0	-48	-10	-4	46
SPARK	SP0133980	Male	Unaffected	20:49509249:G:A	20	49509249	G	A	AGG>AAG	ENSG00000101126	ADNP	0.998904	0	0.720689	missense	4	ENST00000349014.3,ENST00000371602.4,ENST00000396029.3,ENST00000396032.3	missense,missense,missense,missense	c.2002C>T,c.2002C>T,c.2002C>T,c.2002C>T	2002:Ctt/Ttt,2002:Ctt/Ttt,2002:Ctt/Ttt,2002:Ctt/Ttt	p.L668F,p.L668F,p.L668F,p.L668F	0.309	.	0.880054	23.7	.	.	.,.,.,.	.,.,.,.	.,.,.,.	1	1	ADNP	0	0	0	0	-17	35	12	-3
SPARK	SP0171168	Male	Affected	20:49509657:G:A	20	49509657	G	A	CGC>CAC	ENSG00000101126	ADNP	0.998904	0	0.720689	missense	4	ENST00000349014.3,ENST00000371602.4,ENST00000396029.3,ENST00000396032.3	missense,missense,missense,missense	c.1594C>T,c.1594C>T,c.1594C>T,c.1594C>T	1594:Cgg/Tgg,1594:Cgg/Tgg,1594:Cgg/Tgg,1594:Cgg/Tgg	p.R532W,p.R532W,p.R532W,p.R532W	0.385	.	0.7547	23.4	.	.	.,.,.,.	.,.,.,.	.,.,.,.	1	1	ADNP	0	0	0	0	-12	15	2	-43
SPARK	SP0196378	Male	Affected	20:49510149:G:A	20	49510149	G	A	TGC>TAC	ENSG00000101126	ADNP	0.998904	0	0.720689	stop_gained	4	ENST00000349014.3,ENST00000371602.4,ENST00000396029.3,ENST00000396032.3	stop_gained,stop_gained,stop_gained,stop_gained	c.1102C>T,c.1102C>T,c.1102C>T,c.1102C>T	1102:Cag/Tag,1102:Cag/Tag,1102:Cag/Tag,1102:Cag/Tag	p.Q368*,p.Q368*,p.Q368*,p.Q368*	.	.	.	37	.	.	HC,HC,HC,HC	.,.,.,.	.,.,.,.	1	1	ADNP	0	0	0	0	2	9	7	-25
SPARK	SP0227282	Male	Affected	20:49510536:G:C	20	49510536	G	C	TGC>TCC	ENSG00000101126	ADNP	0.998904	0	0.720689	missense	4	ENST00000349014.3,ENST00000371602.4,ENST00000396029.3,ENST00000396032.3	missense,missense,missense,missense	c.715C>G,c.715C>G,c.715C>G,c.715C>G	715:Cat/Gat,715:Cat/Gat,715:Cat/Gat,715:Cat/Gat	p.H239D,p.H239D,p.H239D,p.H239D	0.74	.	0.928669	25.4	.	.	.,.,.,.	.,.,.,.	.,.,.,.	1	1	ADNP	0	0	0.0002	0	0	-28	-35	7
SPARK	SP0275546	Male	Affected	20:60639639:G:A	20	60639639	G	A	TGG>TAG	ENSG00000130699	TAF4	0.999487	0	0.326231	stop_gained	1	ENST00000252996.4	stop_gained	c.1228C>T	1228:Cag/Tag	p.Q410*	.	.	.	35	.	.	HC	.	.	1	1	TAF4	0	0	0	0	-35	5	2	4
SPARK	SP0093721	Male	Affected	20:61834127:C:T	20	61834127	C	T	CCG>CTG	ENSG00000149658	YTHDF1	0.98371	0	0.260673	missense	3	ENST00000370333.4,ENST00000370334.4,ENST00000370339.3	missense,intron,missense	c.1015G>A,c.133-6041G>A,c.1165G>A	1015:Ggg/Agg,.,1165:Ggg/Agg	p.G339R,.,p.G389R	0.482	1.37764	0.838517	32	.	.	.,.,.	.,.,.	.,.,.	0.991	0.995	YTHDF1	0	0	0.0001	0	-2	-21	-1	23
SPARK	SP0149666	Male	Unaffected	20:61834142:A:C	20	61834142	A	C	CAC>CCC	ENSG00000149658	YTHDF1	0.98371	0	0.260673	missense	3	ENST00000370333.4,ENST00000370334.4,ENST00000370339.3	missense,intron,missense	c.1000T>G,c.133-6056T>G,c.1150T>G	1000:Tgg/Ggg,.,1150:Tgg/Ggg	p.W334G,.,p.W384G	0.322	1.55718	0.789679	23.6	.	.	.,.,.	.,.,.	.,.,.	0.991	0.995	YTHDF1	0	0	0	0	-14	33	1	-18
SPARK	SP0158222	Female	Affected	21:30325532:T:G	21	30325532	T	G	ATT>AGT	ENSG00000198862	LTN1	0.832714	1	0.589831	splice_region	2	ENST00000361371.5,ENST00000389194.2	splice_region,splice_region	c.3239+7A>C,c.3377+7A>C	.,.	.,.	.	.	.	.	.	5.06e-06	.,.	.,.	.,.	0.998	0.992	LTN1	0	0	0	0.0001	6	20	44	7
SPARK	SP0249708	Male	Affected	21:35147320:C:T	21	35147320	C	T	TCG>TTG	ENSG00000205726	ITSN1	1	0	0.466335	stop_gained	12	ENST00000379960.5,ENST00000381285.4,ENST00000381291.4,ENST00000381318.3,ENST00000399326.3,ENST00000399338.4,ENST00000399349.1,ENST00000399352.1,ENST00000399353.1,ENST00000399355.2,ENST00000399367.3,ENST00000437442.2	stop_gained,stop_gained,stop_gained,stop_gained,stop_gained,stop_gained,stop_gained,stop_gained,stop_gained,stop_gained,stop_gained,stop_gained	c.1504C>T,c.1504C>T,c.1504C>T,c.1504C>T,c.1504C>T,c.1504C>T,c.1504C>T,c.1504C>T,c.1393C>T,c.1504C>T,c.1504C>T,c.1504C>T	1504:Cga/Tga,1504:Cga/Tga,1504:Cga/Tga,1504:Cga/Tga,1504:Cga/Tga,1504:Cga/Tga,1504:Cga/Tga,1504:Cga/Tga,1393:Cga/Tga,1504:Cga/Tga,1504:Cga/Tga,1504:Cga/Tga	p.R502*,p.R502*,p.R502*,p.R502*,p.R502*,p.R502*,p.R502*,p.R502*,p.R465*,p.R502*,p.R502*,p.R502*	.	.	.	37	.	.	HC,HC,HC,HC,HC,HC,HC,HC,HC,HC,HC,HC	.,.,.,.,.,.,.,.,.,.,.,.	.,.,.,.,.,.,.,.,.,.,.,.	1	1	ITSN1	0.0181	0.0019	0	0	-36	-48	-36	16
SPARK	SP0246260	Male	Affected	21:41434795:C:A	21	41434795	C	A	ACC>AAC	ENSG00000171587	DSCAM	1	0	0.464363	splice_donor	1	ENST00000400454.1	splice_donor	c.4919+1G>T	.	.	.	.	.	28.5	.	.	HC	.	.	1	1	DSCAM	0	0	0.0004	0.7952	2	31	2	1
SPARK	SP0182024	Female	Affected	21:41561136:T:C	21	41561136	T	C	GTA>GCA	ENSG00000171587	DSCAM	1	0	0.464363	missense	1	ENST00000400454.1	missense	c.2386A>G	2386:Act/Gct	p.T796A	0.325	0.594666	0.760984	.	.	.	.	.	.	1	1	DSCAM	0.0021	0	0	0	-18	28	0	19
SPARK	SP0215910	Female	Affected	21:47421191:T:C	21	47421191	T	C	CTC>CCC	ENSG00000142156	COL6A1	0.999995	0	0.386414	missense	1	ENST00000361866.3	missense	c.1847T>C	1847:cTc/cCc	p.L616P	0.802	1.02819	0.562112	25	.	.	.	.	.	1	1	COL6A1	0.0178	0	0	0	41	19	3	19
SPARK	SP0161434	Male	Unaffected	22:18274073:G:A	22	18274073	G	A	CGA>CAA	ENSG00000243156	MICAL3	0.999998	1	0.438631	splice_region	1	ENST00000441493.2	splice_region	c.5651-6C>T	.	.	.	.	.	.	5.67e-05	6.13e-05	.	.	.	0.987	0.846	MICAL3	0.0037	0	0	0	-20	41	8	41
SPARK	SP0198178	Male	Affected	22:18301420:C:T	22	18301420	C	T	GCG>GTG	ENSG00000243156	MICAL3	0.999998	1	0.438631	missense	1	ENST00000441493.2	missense	c.4007G>A	4007:cGc/cAc	p.R1336H	0.193	0.615094	0.513135	28.6	.	.	.	.	.	0.987	0.846	MICAL3	0	0	0	0	16	-4	16	30
SPARK	SP0023927	Female	Unaffected	22:18314678:TTCCTCC:T	22	18314678	TTCCTCC	T	.	ENSG00000243156	MICAL3	0.999998	1	0.438631	inframe_deletion	3	ENST00000400561.2,ENST00000441493.2,ENST00000444520.1	downstream_gene,inframe_deletion,downstream_gene	.,c.2991_2996del,.	.,2991-2996:gaGGAGGAa/gaa,.	.,p.E999_E1000del,.	.	.	.	.	4.38e-05	1.24e-05	.,.,.	.,.,.	.,.,.	0.987	0.846	MICAL3	.	.	.	.	.	.	.	.
SPARK	SP0311576	Male	Affected	22:18347614:A:G	22	18347614	A	G	CAG>CGG	ENSG00000243156	MICAL3	0.999998	1	0.438631	missense	8	ENST00000207726.7,ENST00000383094.3,ENST00000400561.2,ENST00000414725.2,ENST00000429452.1,ENST00000441493.2,ENST00000444520.1,ENST00000585038.1	intron,intron,intron,intron,missense,intron,intron,missense	c.2689+51T>C,c.2605+51T>C,c.2605+51T>C,c.2689+51T>C,c.3028T>C,c.2605+51T>C,c.2605+51T>C,c.3028T>C	.,.,.,.,3028:Tgt/Cgt,.,.,3028:Tgt/Cgt	.,.,.,.,p.C1010R,.,.,p.C1010R	0.057	.	.	.	.	.	.,.,.,.,.,.,.,.	.,.,.,.,.,.,.,.	.,.,.,.,.,.,.,.	0.007	0.026	.	.	.	.	.	.	.	.	.
SPARK	SP0180033	Female	Unaffected	22:30415582:G:A	22	30415582	G	A	CGG>CAG	ENSG00000100330	MTMR3	0.994952	0	0.545868	missense	5	ENST00000323630.5,ENST00000333027.3,ENST00000351488.3,ENST00000401950.2,ENST00000406629.1	missense,missense,missense,missense,missense	c.1526G>A,c.1934G>A,c.1934G>A,c.1934G>A,c.1934G>A	1526:cGg/cAg,1934:cGg/cAg,1934:cGg/cAg,1934:cGg/cAg,1934:cGg/cAg	p.R509Q,p.R645Q,p.R645Q,p.R645Q,p.R645Q	0.414	0.450257	0.63781	33	2.52e-05	1.2e-05	.,.,.,.,.	.,.,.,.,.	.,.,.,.,.	1	1	MTMR3	0	0	0	0	22	-47	10	17
SPARK	SP0128192	Male	Affected	22:30421743:A:G	22	30421743	A	G	CAG>CGG	ENSG00000100330	MTMR3	0.994952	0	0.545868	missense	5	ENST00000323630.5,ENST00000333027.3,ENST00000351488.3,ENST00000401950.2,ENST00000406629.1	missense,missense,missense,missense,missense	c.3142A>G,c.3466A>G,c.3439A>G,c.3550A>G,c.3466A>G	3142:Agc/Ggc,3466:Agc/Ggc,3439:Agc/Ggc,3550:Agc/Ggc,3466:Agc/Ggc	p.S1048G,p.S1156G,p.S1147G,p.S1184G,p.S1156G	0.074	0.285385	0.485662	23.1	.	.	.,.,.,.,.	.,.,.,.,.	.,.,.,.,.	1	1	MTMR3	0	0	0	0	-46	-4	-43	-10
SPARK	SP0148653	Male	Affected	22:36723518:G:C	22	36723518	G	C	GGA>GCA	ENSG00000100345	MYH9	1	0	0.181706	missense	2	ENST00000216181.5,ENST00000401701.1	missense,missense	c.506C>G,c.506C>G	506:tCc/tGc,506:tCc/tGc	p.S169C,p.S169C	0.91	1.99756	0.873964	28.4	.	.	.,.	.,.	.,.	1	1	MYH9	0.0001	0	0	0.0005	12	15	-6	-12
SPARK	SP0246973	Male	Affected	22:36745307:G:T	22	36745307	G	T	CGG>CTG	ENSG00000100345	MYH9	1	0	0.181706	splice_region	2	ENST00000216181.5,ENST00000401701.1	splice_region,splice_region	c.-19-7C>A,c.-19-7C>A	.,.	.,.	.	.	.	.	.	.	.,.	.,.	.,.	1	1	MYH9	0.986	0.0462	0	0	-2	-7	-7	-48
SPARK	SP0046667	Male	Affected	22:38695930:G:T	22	38695930	G	T	GGC>GTC	ENSG00000213923	CSNK1E	0.967319	0	0.737752	missense	6	ENST00000359867.3,ENST00000396832.1,ENST00000400206.2,ENST00000403904.1,ENST00000405675.3,ENST00000413574.2	missense,missense,missense,missense,missense,missense	c.706C>A,c.706C>A,c.706C>A,c.706C>A,c.706C>A,c.706C>A	706:Ccc/Acc,706:Ccc/Acc,706:Ccc/Acc,706:Ccc/Acc,706:Ccc/Acc,706:Ccc/Acc	p.P236T,p.P236T,p.P236T,p.P236T,p.P236T,p.P236T	0.371	2.53312	0.894071	25.8	.	.	.,.,.,.,.,.	.,.,.,.,.,.	.,.,.,.,.,.	1	1	CSNK1E	0	0	0	0	50	-8	-30	-8
SPARK	SP0220278	Male	Unaffected	22:40658022:A:G	22	40658022	A	G	CAC>CGC	ENSG00000100354	TNRC6B	1	0	0.723583	missense	4	ENST00000301923.9,ENST00000335727.9,ENST00000402203.1,ENST00000454349.2	missense,missense,missense,missense	c.410A>G,c.302A>G,c.410A>G,c.302A>G	410:cAc/cGc,302:cAc/cGc,410:cAc/cGc,302:cAc/cGc	p.H137R,p.H101R,p.H137R,p.H101R	0.387	0.385891	0.913638	22.6	.	.	.,.,.,.	.,.,.,.	.,.,.,.	1	1	TNRC6B	0	0	0.0204	0	-4	26	17	-32
SPARK	SP0146811	Female	Affected	22:40677294:G:T	22	40677294	G	T	AGT>ATT	ENSG00000100354	TNRC6B	1	0	0.723583	splice_donor	4	ENST00000301923.9,ENST00000335727.9,ENST00000402203.1,ENST00000454349.2	intron,intron,intron,splice_donor	c.1170+1147G>T,c.3252+1147G>T,c.1170+1147G>T,c.3582+1G>T	.,.,.,.	.,.,.,.	.	.	.	24.5	.	.	.,.,.,HC	.,.,.,.	.,.,.,.	0.064	0.147	TNRC6B	0	0.0003	0	0.6565	33	-1	48	-1
SPARK	SP0187780	Female	Affected	22:40718890:A:C	22	40718890	A	C	GAG>GCG	ENSG00000100354	TNRC6B	1	0	0.723583	missense	4	ENST00000301923.9,ENST00000335727.9,ENST00000402203.1,ENST00000454349.2	missense,missense,missense,missense	c.2735A>C,c.4817A>C,c.2735A>C,c.5147A>C	2735:gAg/gCg,4817:gAg/gCg,2735:gAg/gCg,5147:gAg/gCg	p.E912A,p.E1606A,p.E912A,p.E1716A	0.702	1.08736	0.840795	25.3	.	.	.,.,.,.	.,.,.,.	.,.,.,.	1	1	TNRC6B	0	0	0.0002	0	-32	47	-33	19
SPARK	SP0223738	Male	Affected	22:41536173:C:G	22	41536173	C	G	CCT>CGT	ENSG00000100393	EP300	1	0	0.634953	missense	1	ENST00000263253.7	missense	c.1790C>G	1790:cCt/cGt	p.P597R	0.827	.	0.873998	24.7	.	.	.	.	.	1	1	EP300	0	0	0	0	-28	-45	-1	39
SPARK	SP0185104	Female	Unaffected	22:41545939:C:G	22	41545939	C	G	TCA>TGA	ENSG00000100393	EP300	1	0	0.634953	missense	1	ENST00000263253.7	missense	c.2554C>G	2554:Cag/Gag	p.Q852E	0.39	.	0.431138	.	.	.	.	.	.	1	1	EP300	0.0008	0	0	0	-5	28	-42	3
SPARK	SP0160401	Male	Affected	22:41573347:AC:A	22	41573347	AC	A	.	ENSG00000100393	EP300	1	0	0.634953	frameshift	1	ENST00000263253.7	frameshift	c.5636del	5633:aCc/ac	p.P1879Lfs*27	.	.	.	.	.	.	HC	.	.	1	1	EP300	.	.	.	.	.	.	.	.
SPARK	SP0104134	Male	Affected	22:42607434:TCA:T	22	42607434	TCA	T	.	ENSG00000100207	TCF20	0.999978	0	0.599327	frameshift	3	ENST00000335626.4,ENST00000359486.3,ENST00000404876.1	frameshift,frameshift,upstream_gene	c.3876_3877del,c.3876_3877del,.	3876-3877:gcTGat/gcat,3876-3877:gcTGat/gcat,.	p.D1293*,p.D1293*,.	.	.	.	.	.	.	HC,HC,.	.,.,.	.,.,.	0.886	0.958	TCF20	.	.	.	.	.	.	.	.
SPARK	SP0180032	Female	Affected	22:42608522:CTCTTT:C	22	42608522	CTCTTT	C	.	ENSG00000100207	TCF20	0.999978	0	0.599327	frameshift	3	ENST00000335626.4,ENST00000359486.3,ENST00000404876.1	frameshift,frameshift,upstream_gene	c.2785_2789del,c.2785_2789del,.	2785-2789:AAAGAg/g,2785-2789:AAAGAg/g,.	p.K929Gfs*4,p.K929Gfs*4,.	.	.	.	.	.	.	HC,HC,.	.,.,.	.,.,.	0.886	0.958	TCF20	.	.	.	.	.	.	.	.
SPARK	SP0346784	Male	Affected	22:42610843:T:C	22	42610843	T	C	GTG>GCG	ENSG00000100207	TCF20	0.999978	0	0.599327	missense	3	ENST00000335626.4,ENST00000359486.3,ENST00000404876.1	missense,missense,upstream_gene	c.469A>G,c.469A>G,.	469:Act/Gct,469:Act/Gct,.	p.T157A,p.T157A,.	0.052	0.110579	0.544673	.	.	.	.,.,.	.,.,.	.,.,.	0.886	0.958	TCF20	0	0	0	0	9	-19	9	27
SPARK	SP0274641	Male	Affected	22:42610948:G:A	22	42610948	G	A	TGG>TAG	ENSG00000100207	TCF20	0.999978	0	0.599327	stop_gained	3	ENST00000335626.4,ENST00000359486.3,ENST00000404876.1	stop_gained,stop_gained,upstream_gene	c.364C>T,c.364C>T,.	364:Cag/Tag,364:Cag/Tag,.	p.Q122*,p.Q122*,.	.	.	.	35	.	.	HC,HC,.	.,.,.	.,.,.	0.886	0.958	TCF20	0	0	0	0	-3	15	35	-22
SPARK	SP0237885	Male	Affected	22:50170745:G:A	22	50170745	G	A	CGG>CAG	ENSG00000100425	BRD1	0.994535	0	0.60237	missense	6	ENST00000216267.8,ENST00000342989.5,ENST00000404034.1,ENST00000404760.1,ENST00000457780.2,ENST00000542442.1	missense,missense,missense,missense,synonymous,missense	c.2665C>T,c.1843C>T,c.2665C>T,c.3058C>T,c.2976C>T,c.1729C>T	2665:Cgc/Tgc,1843:Cgc/Tgc,2665:Cgc/Tgc,3058:Cgc/Tgc,2976:acC/acT,1729:Cgc/Tgc	p.R889C,p.R615C,p.R889C,p.R1020C,p.T992=,p.R577C	0.195	1.54178	0.710956	34	1.66e-05	1.99e-05	.,.,.,.,.,.	.,.,.,.,.,.	.,.,.,.,.,.	0.893	0.915	BRD1	0.0003	0	0	0	-5	12	-5	-3
SPARK	SP0048475	Male	Affected	22:50192294:G:A	22	50192294	G	A	CGG>CAG	ENSG00000100425	BRD1	0.994535	0	0.60237	missense	6	ENST00000216267.8,ENST00000342989.5,ENST00000404034.1,ENST00000404760.1,ENST00000457780.2,ENST00000542442.1	missense,missense,missense,missense,missense,missense	c.1697C>T,c.482C>T,c.1697C>T,c.1697C>T,c.1697C>T,c.776C>T	1697:cCg/cTg,482:cCg/cTg,1697:cCg/cTg,1697:cCg/cTg,1697:cCg/cTg,776:cCg/cTg	p.P566L,p.P161L,p.P566L,p.P566L,p.P566L,p.P259L	0.415	1.38204	0.6848	27.2	.	.	.,.,.,.,.,.	.,.,.,.,.,.	.,.,.,.,.,.	1	1	BRD1	0.0077	0	0	0	34	-2	-7	26
SPARK	SP0212560	Female	Affected	22:50217127:G:T	22	50217127	G	T	GGC>GTC	ENSG00000100425	BRD1	0.994535	0	0.60237	missense	6	ENST00000216267.8,ENST00000342989.5,ENST00000404034.1,ENST00000404760.1,ENST00000457780.2,ENST00000542442.1	missense,upstream_gene,missense,missense,missense,upstream_gene	c.839C>A,.,c.839C>A,c.839C>A,c.839C>A,.	839:gCc/gAc,.,839:gCc/gAc,839:gCc/gAc,839:gCc/gAc,.	p.A280D,.,p.A280D,p.A280D,p.A280D,.	0.622	2.41493	0.818424	27.1	.	.	.,.,.,.,.,.	.,.,.,.,.,.	.,.,.,.,.,.	0.975	0.986	BRD1	0	0	0	0	7	-15	-37	-15
SPARK	SP0129695	Male	Affected	22:51123060:CCA:C	22	51123060	CCA	C	.	ENSG00000251322	SHANK3	0.99984	0	0.395887	frameshift	3	ENST00000262795.3,ENST00000414786.2,ENST00000445220.2	frameshift,frameshift,frameshift	c.1014_1015del,c.1014_1015del,c.1014_1015del	1012-1013:CAc/c,1012-1013:CAc/c,1012-1013:CAc/c	p.H338Qfs*74,p.H338Qfs*74,p.H338Qfs*74	.	.	.	.	.	.	HC,HC,HC	.,.,.	.,.,.	1	1	SHANK3	.	.	.	.	.	.	.	.
SPARK	SP0351536	Male	Affected	22:51153434:CAG:C	22	51153434	CAG	C	.	ENSG00000251322	SHANK3	0.99984	0	0.395887	frameshift	3	ENST00000262795.3,ENST00000414786.2,ENST00000445220.2	frameshift,frameshift,frameshift	c.2275_2276del,c.2185_2186del,c.2233_2234del	2273-2274:cAG/c,2183-2184:cAG/c,2231-2232:cAG/c	p.R759Afs*12,p.R729Afs*12,p.R745Afs*12	.	.	.	.	.	.	HC,HC,HC	.,.,.	.,.,.	1	1	SHANK3	.	.	.	.	.	.	.	.
SPARK	SP0192192	Male	Affected	22:51158755:TC:T	22	51158755	TC	T	.	ENSG00000251322	SHANK3	0.99984	0	0.395887	frameshift	3	ENST00000262795.3,ENST00000414786.2,ENST00000445220.2	frameshift,frameshift,frameshift	c.2543del,c.2453del,c.2501del	2543:tCg/tg,2453:tCg/tg,2501:tCg/tg	p.S848Wfs*61,p.S818Wfs*61,p.S834Wfs*61	.	.	.	.	.	.	HC,HC,HC	.,.,.	.,.,.	1	1	SHANK3	.	.	.	.	.	.	.	.
SPARK	SP0263694	Male	Affected	22:51158756:C:T	22	51158756	C	T	TCG>TTG	ENSG00000251322	SHANK3	0.99984	0	0.395887	missense	3	ENST00000262795.3,ENST00000414786.2,ENST00000445220.2	missense,missense,missense	c.2543C>T,c.2453C>T,c.2501C>T	2543:tCg/tTg,2453:tCg/tTg,2501:tCg/tTg	p.S848L,p.S818L,p.S834L	0.113	.	0.910426	26.9	.	.	.,.,.	.,.,.	.,.,.	1	1	SHANK3	0	0	0	0	-40	3	-15	-12
SPARK	SP0224524	Female	Affected	22:51159684:CCT:C	22	51159684	CCT	C	.	ENSG00000251322	SHANK3	0.99984	0	0.395887	frameshift	3	ENST00000262795.3,ENST00000414786.2,ENST00000445220.2	frameshift,frameshift,frameshift	c.3472_3473del,c.3382_3383del,c.3430_3431del	3472-3473:CTg/g,3382-3383:CTg/g,3430-3431:CTg/g	p.L1158Vfs*153,p.L1128Vfs*153,p.L1144Vfs*153	.	.	.	.	.	.	HC,HC,HC	.,.,.	.,.,.	1	1	SHANK3	.	.	.	.	.	.	.	.
SPARK	SP0348835	Male	Affected	22:51159932:T:TG	22	51159932	T	TG	.	ENSG00000251322	SHANK3	0.99984	0	0.395887	frameshift	3	ENST00000262795.3,ENST00000414786.2,ENST00000445220.2	frameshift,frameshift,frameshift	c.3727dup,c.3637dup,c.3685dup	3719-3720:ctg/ctGg,3629-3630:ctg/ctGg,3677-3678:ctg/ctGg	p.A1243Gfs*69,p.A1213Gfs*69,p.A1229Gfs*69	.	.	.	.	0.0006	9.94e-05	HC,HC,HC	.,.,.	.,.,.	1	1	SHANK3	.	.	.	.	.	.	.	.
SPARK	SP0037406	Female	Affected	22:51159932:T:TG	22	51159932	T	TG	.	ENSG00000251322	SHANK3	0.99984	0	0.395887	frameshift	3	ENST00000262795.3,ENST00000414786.2,ENST00000445220.2	frameshift,frameshift,frameshift	c.3727dup,c.3637dup,c.3685dup	3719-3720:ctg/ctGg,3629-3630:ctg/ctGg,3677-3678:ctg/ctGg	p.A1243Gfs*69,p.A1213Gfs*69,p.A1229Gfs*69	.	.	.	.	0.0006	9.94e-05	HC,HC,HC	.,.,.	.,.,.	1	1	SHANK3	.	.	.	.	.	.	.	.
SPARK	SP0149317	Female	Affected	22:51160342:GAC:G	22	51160342	GAC	G	.	ENSG00000251322	SHANK3	0.99984	0	0.395887	frameshift	3	ENST00000262795.3,ENST00000414786.2,ENST00000445220.2	frameshift,frameshift,frameshift	c.4134_4135del,c.4044_4045del,c.4092_4093del	4130-4131:gAC/g,4040-4041:gAC/g,4088-4089:gAC/g	p.R1379Qfs*31,p.R1349Qfs*31,p.R1365Qfs*31	.	.	.	.	.	.	HC,HC,HC	.,.,.	.,.,.	1	1	SHANK3	.	.	.	.	.	.	.	.
SPARK	SP0345333	Male	Affected	22:51160466:GAC:G	22	51160466	GAC	G	.	ENSG00000251322	SHANK3	0.99984	0	0.395887	frameshift	3	ENST00000262795.3,ENST00000414786.2,ENST00000445220.2	frameshift,frameshift,frameshift	c.4258_4259del,c.4168_4169del,c.4216_4217del	4254-4255:ggACac/ggac,4164-4165:ggACac/ggac,4212-4213:ggACac/ggac	p.T1420Ffs*83,p.T1390Ffs*83,p.T1406Ffs*83	.	.	.	.	.	.	HC,HC,HC	.,.,.	.,.,.	1	1	SHANK3	.	.	.	.	.	.	.	.
SPARK	SP0220974	Male	Affected	22:51169184:C:T	22	51169184	C	T	TCA>TTA	ENSG00000251322	SHANK3	0.99984	0	0.395887	missense	3	ENST00000262795.3,ENST00000414786.2,ENST00000445220.2	missense,missense,missense	c.4688C>T,c.4625C>T,c.4673C>T	4688:tCa/tTa,4625:tCa/tTa,4673:tCa/tTa	p.S1563L,p.S1542L,p.S1558L	0.132	.	0.896371	22.7	.	.	.,.,.	.,.,.	.,.,.	1	1	SHANK3	0	0.1114	0.0241	0	-19	-35	-19	46
SPARK	SP0255430	Female	Affected	22:51169383:CCT:C	22	51169383	CCT	C	.	ENSG00000251322	SHANK3	0.99984	0	0.395887	frameshift	3	ENST00000262795.3,ENST00000414786.2,ENST00000445220.2	frameshift,frameshift,frameshift	c.4891_4892del,c.4828_4829del,c.4876_4877del	4888-4889:CTc/c,4825-4826:CTc/c,4873-4874:CTc/c	p.S1631Hfs*78,p.S1610Hfs*78,p.S1626Hfs*78	.	.	.	.	.	.	HC,HC,HC	.,.,.	.,.,.	1	1	SHANK3	.	.	.	.	.	.	.	.
SPARK	SP0235593	Female	Affected	X:10181774:G:A	X	10181774	G	A	CGG>CAG	ENSG00000073464	CLCN4	0.988788	0	0.592361	missense	3	ENST00000380829.1,ENST00000380833.4,ENST00000421085.2	missense,missense,missense	c.1537G>A,c.1630G>A,c.1348G>A	1537:Ggg/Agg,1630:Ggg/Agg,1348:Ggg/Agg	p.G513R,p.G544R,p.G450R	0.884	2.56461	0.908571	31	.	.	.,.,.	.,.,.	.,.,.	1	1	CLCN4	0.018	0	0	0	2	47	3	49
SPARK	SP0235594	Female	Affected	X:10181774:G:A	X	10181774	G	A	CGG>CAG	ENSG00000073464	CLCN4	0.988788	0	0.592361	missense	3	ENST00000380829.1,ENST00000380833.4,ENST00000421085.2	missense,missense,missense	c.1537G>A,c.1630G>A,c.1348G>A	1537:Ggg/Agg,1630:Ggg/Agg,1348:Ggg/Agg	p.G513R,p.G544R,p.G450R	0.884	2.56461	0.908571	31	.	.	.,.,.	.,.,.	.,.,.	1	1	CLCN4	0.018	0	0	0	2	47	3	49
SPARK	SP0159697	Male	Affected	X:10188883:CTG:C	X	10188883	CTG	C	.	ENSG00000073464	CLCN4	0.988788	0	0.592361	frameshift	3	ENST00000380829.1,ENST00000380833.4,ENST00000421085.2	frameshift,frameshift,frameshift	c.2066_2067del,c.2159_2160del,c.1877_1878del	2066-2067:cTG/c,2159-2160:cTG/c,1877-1878:cTG/c	p.L689Rfs*40,p.L720Rfs*40,p.L626Rfs*40	.	.	.	.	.	.	HC,HC,HC	.,.,.	.,.,.	1	1	CLCN4	.	.	.	.	.	.	.	.
SPARK	SP0158945	Female	Affected	X:41202458:TTTC:T	X	41202458	TTTC	T	.	ENSG00000215301	DDX3X	0.99893	0	0.754427	splice_region	4	ENST00000399959.2,ENST00000441189.2,ENST00000457138.2,ENST00000542215.1	splice_region,intron,splice_region,splice_region	c.544-8_544-6del,c.340+658_340+660del,c.496-8_496-6del,c.676-8_676-6del	.,.,.,.	.,.,.,.	.	.	.	.	.	.	.,.,.,.	.,.,.,.	.,.,.,.	0.987	0.912	DDX3X	.	.	.	.	.	.	.	.
SPARK	SP0174084	Female	Affected	X:41202566:T:C	X	41202566	T	C	ATC>ACC	ENSG00000215301	DDX3X	0.99893	0	0.754427	missense	4	ENST00000399959.2,ENST00000441189.2,ENST00000457138.2,ENST00000542215.1	missense,intron,missense,missense	c.641T>C,c.340+763T>C,c.593T>C,c.773T>C	641:aTc/aCc,.,593:aTc/aCc,773:aTc/aCc	p.I214T,.,p.I198T,p.I258T	0.706	3.07362	0.928537	27.2	.	.	.,.,.,.	.,.,.,.	.,.,.,.	0.987	0.912	DDX3X	0.0036	0	0	0.0003	-24	6	34	38
SPARK	SP0177412	Female	Affected	X:41204436:C:A	X	41204436	C	A	ACT>AAT	ENSG00000215301	DDX3X	0.99893	0	0.754427	stop_gained	4	ENST00000399959.2,ENST00000441189.2,ENST00000457138.2,ENST00000542215.1	stop_gained,intron,stop_gained,3_prime_UTR	c.1029C>A,c.341-2457C>A,c.981C>A,c.*148C>A	1029:taC/taA,.,981:taC/taA,.	p.Y343*,.,p.Y327*,.	.	.	.	35	.	.	HC,.,HC,.	.,.,.,.	.,.,.,.	0.987	0.908	DDX3X	0.0111	0.0007	0	0	-29	-3	-4	38
SPARK	SP0147327	Female	Affected	X:41712461:G:A	X	41712461	G	A	CGT>CAT	ENSG00000147044	CASK	0.999886	0	0.858482	stop_gained	8	ENST00000318588.9,ENST00000361962.4,ENST00000378154.1,ENST00000378158.1,ENST00000378163.1,ENST00000378166.4,ENST00000421587.2,ENST00000442742.2	stop_gained,stop_gained,stop_gained,stop_gained,stop_gained,stop_gained,stop_gained,stop_gained	c.79C>T,c.79C>T,c.79C>T,c.79C>T,c.79C>T,c.79C>T,c.79C>T,c.79C>T	79:Cga/Tga,79:Cga/Tga,79:Cga/Tga,79:Cga/Tga,79:Cga/Tga,79:Cga/Tga,79:Cga/Tga,79:Cga/Tga	p.R27*,p.R27*,p.R27*,p.R27*,p.R27*,p.R27*,p.R27*,p.R27*	.	.	.	41	.	.	HC,HC,HC,HC,HC,HC,HC,HC	.,.,.,.,.,.,.,.	.,.,.,.,.,.,.,.	1	1	CASK	0.001	0.0032	0	0	-17	19	-17	7
SPARK	SP0361642	Female	Affected	X:53280119:C:T	X	53280119	C	T	GCC>GTC	ENSG00000124313	IQSEC2	0.97539	0	0.39034	missense	3	ENST00000375365.2,ENST00000375368.5,ENST00000396435.3	missense,missense,missense	c.1024G>A,c.1609G>A,c.1639G>A	1024:Gcg/Acg,1609:Gcg/Acg,1639:Gcg/Acg	p.A342T,p.A537T,p.A547T	0.031	1.21595	0.605087	23.4	.	.	.,.,.	.,.,.	.,.,.	1	1	IQSEC2	0.0005	0	0	0	-22	-34	-16	1
SPARK	SP0361642	Female	Affected	X:53280120:C:T	X	53280120	C	T	CCC>CTC	ENSG00000124313	IQSEC2	0.97539	0	0.39034	stop_gained	3	ENST00000375365.2,ENST00000375368.5,ENST00000396435.3	stop_gained,stop_gained,stop_gained	c.1023G>A,c.1608G>A,c.1638G>A	1023:tgG/tgA,1608:tgG/tgA,1638:tgG/tgA	p.W341*,p.W536*,p.W546*	.	.	.	37	.	.	HC,HC,HC	.,.,.	.,.,.	1	1	IQSEC2	0.0103	0	0.0001	0	-23	-44	-23	17
SPARK	SP0223089	Female	Unaffected	X:53283792:C:T	X	53283792	C	T	TCG>TTG	ENSG00000124313	IQSEC2	0.97539	0	0.39034	missense	3	ENST00000375365.2,ENST00000375368.5,ENST00000396435.3	missense,missense,missense	c.706G>A,c.1291G>A,c.1321G>A	706:Gat/Aat,1291:Gat/Aat,1321:Gat/Aat	p.D236N,p.D431N,p.D441N	0.149	1.44714	0.737462	23.2	.	.	.,.,.	.,.,.	.,.,.	1	1	IQSEC2	0	0	0.0001	0	-3	20	-3	12
SPARK	SP0283300	Female	Affected	X:53285045:C:G	X	53285045	C	G	TCT>TGT	ENSG00000124313	IQSEC2	0.97539	0	0.39034	missense	3	ENST00000375365.2,ENST00000375368.5,ENST00000396435.3	missense,missense,missense	c.321G>C,c.906G>C,c.936G>C	321:gaG/gaC,906:gaG/gaC,936:gaG/gaC	p.E107D,p.E302D,p.E312D	0.221	0.989712	0.775094	.	.	.	.,.,.	.,.,.	.,.,.	1	1	IQSEC2	0.0005	0	0.0001	0	38	34	-15	0
SPARK	SP0189936	Female	Affected	X:62858091:T:C	X	62858091	T	C	CTA>CCA	ENSG00000131089	ARHGEF9	0.983065	0	0.560562	splice_acceptor	6	ENST00000253401.6,ENST00000374870.4,ENST00000374872.1,ENST00000374878.1,ENST00000433323.2,ENST00000437457.2	splice_acceptor,splice_acceptor,splice_acceptor,intron,splice_acceptor,splice_acceptor	c.1370-2A>G,c.1064-2A>G,c.1307-2A>G,c.1348-2803A>G,c.551-2A>G,c.1211-2A>G	.,.,.,.,.,.	.,.,.,.,.,.	.	.	.	23.5	.	.	HC,HC,HC,.,HC,HC	.,.,.,.,.,.	.,.,.,.,.,.	0.944	0.882	ARHGEF9	0.047	0.9389	0	0	-49	-2	-49	-1
SPARK	SP0352079	Male	Affected	X:131212537:G:A	X	131212537	G	A	GGG>GAG	ENSG00000165694	FRMD7	0.91066	1	.	missense	3	ENST00000298542.4,ENST00000370879.1,ENST00000464296.1	missense,missense,missense	c.1508C>T,c.1148C>T,c.1463C>T	1508:cCc/cTc,1148:cCc/cTc,1463:cCc/cTc	p.P503L,p.P383L,p.P488L	0.288	0.247068	0.355383	.	.	.	.,.,.	.,.,.	.,.,.	1	1	FRMD7	0.0016	0	0.0002	0	25	47	47	49
SPARK	SP0350397	Female	Affected	X:153296605:G:C	X	153296605	G	C	AGG>ACG	ENSG00000169057	MECP2	0.698089	1	0.625479	missense	3	ENST00000303391.6,ENST00000407218.1,ENST00000453960.2	missense,3_prime_UTR,missense	c.674C>G,c.*46C>G,c.710C>G	674:cCt/cGt,.,710:cCt/cGt	p.P225R,.,p.P237R	0.866	.	0.761152	24.4	.	.	.,.,.	.,.,.	.,.,.	0.986	0.981	MECP2	0	0	0.0064	0	50	-18	50	-18

## Sheet: Description
Table Description:	Supplementary Data 2 - Annotated de novo coding variants identified in SPARK replication cohort
Column Description:
Cohort	Cohort of the sample
IID	Sample ID
Sex	Sex assigned at birth
Pheno	ASD affection status
DNASource	Source of DNA
VarID	Variant ID in format "Chrom Position Ref Alt" (hg19)
Chrom,Position,Ref,Alt	Genomic coordinate (in hg19) of the variant and reference/alternative alleles
Context	Tri-nucleotide sequence context(SNV only)
GeneID	Ensembl gene ID from GENCODE V19 Basic Set (Ensembl release 75). When a variant is mapped to multiple overlapping genes, gene IDs are semi-colon separated, and all other gene level annotations will appear in the same order of gene IDs and separated by semi-colon.
HGNC	Gene symbol based on HGNC 2018-07-22
ExACpLI, LOEUFbin, Arisk	Gene level metrics - ExAC pLI, gnomAD LOEUF decile, and A-risk prediction score
GeneEff	The gene level effect, defined as the most severe consequence among all protein coding transcripts. Annotations to multiple overlapping genes are semi-column separated.
TransCount	Number of transcripts that are annotated. All protein coding transcripts including up and down-stream 5000 bp regions that overlap with the variant are included in annotation.
TransIDs	Ensembl IDs of annotated transcripts (from GENCODE V19 Basic Set). Different transcripts for each gene are comma separated, all other transcript level annotations will appear in the same order of transcript IDs and separated by comma. Transcripts from different genes appear in the same order as gene IDs and are separated by semi-column.
TransEffs, cDNAChg, CodonChg, AAChg	Transcript level annotations functional consequences, cDNA, codon and amino acid changes
REVEL, MPC, PrimateAI	Missense pathogenicity prediction scores - REVEL, MPC, and PrimateAI
CADD13	PHRED-scaled CADD score v1.3 and truncated that only show values >= 20
ExAC_ALL, gnomADexome_ALL	Population allele frequencies from all samples in ExAC and gnomAD exomes. All variants regardless their filtering flags were used to query allele frequencies.
LoF,LoF_filter,LoF_flags	Loftee (v1) annotations using default parameters. This annotation is transcript specific. LoF is the final classification (HC or LC) for putative LoF variants in each transcript. For variants that are classified as LC, failed filters for each transcript will be listed in LoF_filter. Additional flags will be listed in LoF_flags. See loftee doc for details.
pExt_GTExBrain, pExt_HBDR	pExt metrics. It is operationally defined as the sum of expression levels of transcripts that have the same functional consequences as GeneEff divided by the transcription levels of all transcripts used in the annotation. For LoF variants, only transcripts affected by HC LoF (by loftee) are included in pExt calculation. Two sets of expression data are used. GTEx v6 brain subset and Human Developm…
HGNCv24, DS_AG, DS_AL, DS_DG, DS_DL, DP_AG, DP_AL, DP_DG, DP_DL	SpliceAI annotations - gene predicted to be influence by the variant (symbols from GENCODE V24) and predicted distances and probabilities of splice site gain or loss events. See SpliceAI doc for details.
