# Supplementary material for: Integrating de novo and inherited variants in 42,607 autism cases identifies mutations in new moderate-risk genes
Source: Nat Genet. 2022 Aug 18;54(9):1305–19. doi: 10.1038/s41588-022-01148-2 (PMC9470534; doi:10.1038/s41588-022-01148-2)
Supplement: Supplementary file 7 — Annotated de novo coding variants collected from other NDD studies. [file 41588_2022_1148_MOESM7_ESM.xlsx]

## Sheet: SupplementaryData3_NDD_DNVs
Cohort	IID	Sex	Pheno	VarID	Chrom	Position	Ref	Alt	Context	GeneID	HGNC	ExACpLI	LOEUFbin	Arisk	GeneEff	TransCount	TransIDs	TransEffs	cDNAChg	CodonChg	AAChg	REVEL	MPC	PrimateAI	CADD13	ExAC_ALL	gnomADexome_ALL	LoF	LoF_filter	LoF_flags	pExt_GTExBrain	pExt_HBDR	HGNCv24	DS_AG	DS_AL	DS_DG	DS_DL	DP_AG	DP_AL	DP_DG	DP_DL
GDX	GDX_100016	Male	Affected	1:154991112:C:T	1	154991112	C	T	GCG>GTG	ENSG00000163354	DCST2	1.45882e-09	4	.	missense	2	ENST00000295536.5,ENST00000368424.3	downstream_gene,missense	.,c.2230G>A	.,2230:Gcc/Acc	.,p.A744T	0.064	0.0697944	0.289124	.	.	1.203e-05	.,.	.,.	.,.	1	0.499	DCST2	0	0	0	0	-10	-25	-3	-38
GDX	GDX_100016	Male	Affected	19:40366418:C:T	19	40366418	C	T	GCG>GTG	ENSG00000090920	FCGBP	.	4	0.133069	missense	1	ENST00000221347.6	missense	c.13816G>A	13816:Gcg/Acg	p.A4606T	0.082	.	0.690272	22.8	.	.	.	.	.	1	1	FCGBP	0.0002	0	0	0	-39	5	28	5
GDX	GDX_100016	Male	Affected	17:29654736:C:T	17	29654736	C	T	CCG>CTG	ENSG00000196712	NF1	1	1	0.353264	missense	2	ENST00000356175.3,ENST00000358273.4	missense,missense	c.5425C>T,c.5488C>T	5425:Cgc/Tgc,5488:Cgc/Tgc	p.R1809C,p.R1830C	0.919	2.63769	0.939881	34	.	.	.,.	.,.	.,.	0.957	0.948	NF1	0.0004	0	0	0	-42	-4	-2	-41
GDX	GDX_100016	Male	Affected	8:141468639:G:A	8	141468639	G	A	CGG>CAG	ENSG00000167632	TRAPPC9	5.76039e-06	3	0.124872	missense	3	ENST00000389327.3,ENST00000389328.4,ENST00000438773.2	upstream_gene,missense,upstream_gene	.,c.25C>T,.	.,25:Cgc/Tgc,.	.,p.R9C,.	0.012	0.680174	0.445813	.	.	.	.,.,.	.,.,.	.,.,.	0.002	0.03	.	.	.	.	.	.	.	.	.
GDX	GDX_100027	Male	Affected	15:41794376:G:T	15	41794376	G	T	CGG>CTG	ENSG00000137825	ITPKA	0.821022	2	0.0729882	missense	1	ENST00000260386.5	missense	c.985G>T	985:Ggc/Tgc	p.G329C	0.703	2.12773	0.862842	28.2	.	.	.	.	.	1	1	ITPKA	0.0006	0	0	0.0011	15	33	15	23
GDX	GDX_100040	Female	Affected	22:41277879:C:T	22	41277879	C	T	ACA>ATA	ENSG00000196236	XPNPEP3	8.88349e-06	4	0.195947	missense	4	ENST00000357137.4,ENST00000414396.1,ENST00000541156.1,ENST00000544094.1	missense,missense,missense,missense	c.287C>T,c.287C>T,c.287C>T,c.218C>T	287:aCa/aTa,287:aCa/aTa,287:aCa/aTa,218:aCa/aTa	p.T96I,p.T96I,p.T96I,p.T73I	0.336	0.164038	0.416306	.	3.295e-05	5.965e-05	.,.,.,.	.,.,.,.	.,.,.,.	1	1	XPNPEP3	0	0	0	0	32	-34	1	24
GDX	GDX_100059	Male	Affected	7:150553615:G:A	7	150553615	G	A	CGG>CAG	ENSG00000002726	AOC1	1.24024e-08	5	.	synonymous	4	ENST00000360937.4,ENST00000416793.2,ENST00000467291.1,ENST00000493429.1	synonymous,synonymous,synonymous,synonymous	c.57G>A,c.57G>A,c.57G>A,c.57G>A	57:gcG/gcA,57:gcG/gcA,57:gcG/gcA,57:gcG/gcA	p.A19=,p.A19=,p.A19=,p.A19=	.	.	.	.	8.33e-06	2.808e-05	.,.,.,.	.,.,.,.	.,.,.,.	.	1	AOC1	0	0	0	0	2	-11	-3	36
GDX	GDX_100059	Male	Affected	9:125836564:G:T	9	125836564	G	T	GGA>GTA	ENSG00000011454	RABGAP1	1	0	0.408004	stop_gained	2	ENST00000373643.5,ENST00000373647.4	stop_gained,stop_gained	c.127G>T,c.2110G>T	127:Gaa/Taa,2110:Gaa/Taa	p.E43*,p.E704*	.	.	.	44	.	.	HC,HC	.,.	.,.	1	1	RABGAP1	0.001	0.1643	0	0	41	0	0	33
GDX	GDX_100059	Male	Affected	7:103234827:T:C	7	103234827	T	C	ATG>ACG	ENSG00000189056	RELN	1	0	0.367714	missense	3	ENST00000343529.5,ENST00000424685.2,ENST00000428762.1	missense,missense,missense	c.3652A>G,c.3652A>G,c.3652A>G	3652:Atc/Gtc,3652:Atc/Gtc,3652:Atc/Gtc	p.I1218V,p.I1218V,p.I1218V	0.118	0.59997	0.654542	21.5	.	.	.,.,.	.,.,.	.,.,.	1	1	RELN	0	0	0	0	-18	-15	-35	35
GDX	GDX_100068	Female	Affected	2:242179481:G:A	2	242179481	G	A	TGA>TAA	ENSG00000115677	HDLBP	0.999998	0	0.192496	synonymous	4	ENST00000310931.4,ENST00000391975.1,ENST00000391976.2,ENST00000427183.2	synonymous,synonymous,synonymous,synonymous	c.2226C>T,c.2226C>T,c.2226C>T,c.2127C>T	2226:ctC/ctT,2226:ctC/ctT,2226:ctC/ctT,2127:ctC/ctT	p.L742=,p.L742=,p.L742=,p.L709=	.	.	.	.	8.249e-06	3.983e-06	.,.,.,.	.,.,.,.	.,.,.,.	1	1	HDLBP	0.0072	0	0	0	-10	20	2	-30
GDX	GDX_100068	Female	Affected	21:45539368:C:T	21	45539368	C	T	ACG>ATG	ENSG00000241945	PWP2	0.875423	2	0.154504	synonymous	1	ENST00000291576.7	synonymous	c.1152C>T	1152:gaC/gaT	p.D384=	.	.	.	.	0	2.935e-05	.	.	.	1	1	PWP2;CH507-9B2.5	0	0	0	0	-24	-27	40	31
GDX	GDX_100071	Male	Affected	4:170991741:G:C	4	170991741	G	C	TGT>TCT	ENSG00000109576	AADAT	0.250802	2	0.438653	missense	4	ENST00000337664.4,ENST00000353187.2,ENST00000509167.1,ENST00000515480.1	missense,missense,missense,missense	c.717C>G,c.717C>G,c.729C>G,c.717C>G	717:aaC/aaG,717:aaC/aaG,729:aaC/aaG,717:aaC/aaG	p.N239K,p.N239K,p.N243K,p.N239K	0.216	1.02131	0.284655	.	8.279e-06	1.242e-05	.,.,.,.	.,.,.,.	.,.,.,.	1	1	AADAT	0.0013	0	0	0.0056	31	5	5	-3
GDX	GDX_100071	Male	Affected	5:155771633:A:G	5	155771633	A	G	TAC>TGC	ENSG00000170624	SGCD	0.0023391	4	0.343381	missense	4	ENST00000337851.4,ENST00000435422.3,ENST00000447401.1,ENST00000517913.1	missense,missense,missense,missense	c.138A>G,c.135A>G,c.138A>G,c.138A>G	138:atA/atG,135:atA/atG,138:atA/atG,138:atA/atG	p.I46M,p.I45M,p.I46M,p.I46M	0.417	0.510465	0.865783	.	.	.	.,.,.,.	.,.,.,.	.,.,.,.	1	1	SGCD	0.0011	0	0	0	38	2	-1	3
GDX	GDX_100078	Female	Affected	1:202864827:G:A	1	202864827	G	A	CGT>CAT	ENSG00000117153	KLHL12	0.00808699	2	0.214659	missense	3	ENST00000367259.1,ENST00000367261.3,ENST00000435533.3	missense,missense,missense	c.157C>T,c.958C>T,c.1072C>T	157:Cgt/Tgt,958:Cgt/Tgt,1072:Cgt/Tgt	p.R53C,p.R320C,p.R358C	0.497	2.0454	0.897845	32	.	.	.,.,.	.,.,.	.,.,.	1	1	KLHL12	0.0009	0	0	0	-16	16	-49	-45
GDX	GDX_100078	Female	Affected	4:128851875:C:T	4	128851875	C	T	ACG>ATG	ENSG00000164073	MFSD8	4.66813e-06	5	0.281811	missense	3	ENST00000296468.3,ENST00000513559.1,ENST00000541133.1	missense,missense,3_prime_UTR	c.961G>A,c.826G>A,c.*126G>A	961:Gtt/Att,826:Gtt/Att,.	p.V321I,p.V276I,.	0.139	0.0814115	0.342029	.	4.124e-05	3.184e-05	.,.,.	.,.,.	.,.,.	1	0.971	MFSD8	0	0	0	0	25	-16	-41	-17
GDX	GDX_10008	Female	Affected	17:57744004:A:G	17	57744004	A	G	GAG>GGG	ENSG00000141367	CLTC	1	0	0.73841	missense	3	ENST00000269122.3,ENST00000393043.1,ENST00000579456.1	missense,missense,intron	c.1946A>G,c.1946A>G,c.301-15675A>G	1946:gAg/gGg,1946:gAg/gGg,.	p.E649G,p.E649G,.	0.671	2.65155	0.809963	33	.	.	.,.,.	.,.,.	.,.,.	0.557	0.746	CLTC	0	0	0.0837	0.4353	1	-27	48	1
GDX	GDX_10008	Female	Affected	11:14491083:G:C	11	14491083	G	C	TGA>TCA	ENSG00000129083	COPB1	0.999763	0	0.491828	synonymous	2	ENST00000249923.3,ENST00000439561.2	synonymous,synonymous	c.1764C>G,c.1764C>G	1764:ctC/ctG,1764:ctC/ctG	p.L588=,p.L588=	.	.	.	.	.	.	.,.	.,.	.,.	1	1	COPB1	0	0	0.0001	0	26	-46	11	-8
GDX	GDX_10008	Female	Affected	17:27975187:CT:C	17	27975187	CT	C	.	ENSG00000141298	SSH2	0.999753	1	0.543296	frameshift	2	ENST00000269033.3,ENST00000540801.1	frameshift,frameshift	c.1320del,c.1401del	1320:gaA/ga,1401:gaA/ga	p.E441Sfs*37,p.E468Sfs*37	.	.	.	.	.	.	HC,HC	.,.	.,.	0.408	0.714	SSH2	.	.	.	.	.	.	.	.
GDX	GDX_100087	Male	Affected	11:773523:G:C	11	773523	G	C	TGC>TCC	ENSG00000177225	GATD1	0.61729	3	0.1929	missense	5	ENST00000319863.8,ENST00000397472.2,ENST00000442059.2,ENST00000524550.1,ENST00000526325.1	missense,missense,missense,intron,missense	c.354C>G,c.354C>G,c.204C>G,c.247+485C>G,c.354C>G	354:agC/agG,354:agC/agG,204:agC/agG,.,354:agC/agG	p.S118R,p.S118R,p.S68R,.,p.S118R	0.354	0.289516	0.479084	.	.	.	.,.,.,.,.	.,.,.,.,.	.,.,.,.,.	0.965	0.996	GATD1	0.0003	0	0.001	0	-5	-3	1	-5
GDX	GDX_100087	Male	Affected	14:77745166:G:A	14	77745166	G	A	AGC>AAC	ENSG00000009830	POMT2	0.000130414	4	0.402655	synonymous	1	ENST00000261534.4	synonymous	c.1938C>T	1938:ggC/ggT	p.G646=	.	.	.	.	.	.	.	.	.	1	1	POMT2	0.0056	0.0405	0.0005	0	35	46	12	-39
GDX	GDX_100087	Male	Affected	15:42457265:T:C	15	42457265	T	C	GTT>GCT	ENSG00000166887	VPS39	0.000738265	3	0.257425	missense	2	ENST00000318006.5,ENST00000348544.4	missense,missense	c.1826A>G,c.1859A>G	1826:aAc/aGc,1859:aAc/aGc	p.N609S,p.N620S	0.39	0.564095	0.519894	26.1	.	.	.,.	.,.	.,.	1	1	VPS39	0.0041	0.0735	0.0009	0	-1	46	-20	-28
GDX	GDX_100095	Male	Affected	10:50819442:C:A	10	50819442	C	A	GCC>GAC	ENSG00000187714	SLC18A3	0.161377	3	0.101727	missense	1	ENST00000374115.3	missense	c.656C>A	656:gCc/gAc	p.A219D	0.601	.	0.783001	27.1	.	.	.	.	.	1	1	SLC18A3	0	0	0	0	-23	10	10	-48
GDX	GDX_100098	Male	Affected	9:390528:A:T	9	390528	A	T	AAC>ATC	ENSG00000107099	DOCK8	0.000135434	2	0.140925	missense	5	ENST00000382329.1,ENST00000382331.1,ENST00000432829.2,ENST00000453981.1,ENST00000469391.1	missense,missense,missense,missense,missense	c.1333A>T,c.838A>T,c.2728A>T,c.2932A>T,c.2632A>T	1333:Aca/Tca,838:Aca/Tca,2728:Aca/Tca,2932:Aca/Tca,2632:Aca/Tca	p.T445S,p.T280S,p.T910S,p.T978S,p.T878S	0.033	0.0401084	0.510234	.	.	.	.,.,.,.,.	.,.,.,.,.	.,.,.,.,.	1	1	DOCK8	0	0	0	0.0752	-10	-30	-2	38
GDX	GDX_100098	Male	Affected	1:226253478:C:T	1	226253478	C	T	GCG>GTG	ENSG00000163041	H3F3A	0.692335	6	.	missense	4	ENST00000366813.1,ENST00000366814.3,ENST00000366815.3,ENST00000366816.1	missense,missense,missense,missense	c.250C>T,c.250C>T,c.250C>T,c.250C>T	250:Cgc/Tgc,250:Cgc/Tgc,250:Cgc/Tgc,250:Cgc/Tgc	p.R84C,p.R84C,p.R84C,p.R84C	0.764	2.38216	0.915258	25.5	.	.	.,.,.,.	.,.,.,.	.,.,.,.	1	1	H3F3A	0.0003	0	0.0023	0	9	-42	-37	40
GDX	GDX_100104	Male	Affected	9:131862935:TGGATG:T	9	131862935	TGGATG	T	.	ENSG00000095321	CRAT	3.45791e-07	5	0.155529	frameshift	1	ENST00000318080.2	frameshift	c.834_838del	834-838:tcCATCCag/tcag	p.I279Efs*173	.	.	.	.	.	.	HC	.	.	0.961	0.835	CRAT	.	.	.	.	.	.	.	.
GDX	GDX_100107	Male	Affected	1:22163354:A:G	1	22163354	A	G	AAC>AGC	ENSG00000142798	HSPG2	6.94654e-06	1	0.0599504	synonymous	1	ENST00000374695.3	synonymous	c.10296T>C	10296:cgT/cgC	p.R3432=	.	.	.	.	3.392e-05	1.525e-05	.	.	.	1	0.994	HSPG2	0.0037	0	0.0019	0	21	-10	-16	14
GDX	GDX_100107	Male	Affected	7:6693854:A:G	7	6693854	A	G	.	.	.	.	.	.	.	.	.	.	.	.	.	.	.	.	.	.	.	.	.	.	.	.	ZNF316	0.0001	0	0.0001	0	1	2	0	45
GDX	GDX_100123	Male	Affected	11:67056995:C:G	11	67056995	C	G	ACT>AGT	ENSG00000172932	ANKRD13D	0.984538	2	0.240051	missense	4	ENST00000308440.6,ENST00000447274.2,ENST00000511455.2,ENST00000514166.1	5_prime_UTR,5_prime_UTR,missense,5_prime_UTR	c.-335C>G,c.-198C>G,c.64C>G,c.-306C>G	.,.,64:Ctg/Gtg,.	.,.,p.L22V,.	0.054	0.412244	0.816059	23.1	.	.	.,.,.,.	.,.,.,.	.,.,.,.	0.5	0.573	ANKRD13D	0.0005	0	0	0	1	6	26	24
GDX	GDX_100123	Male	Affected	12:6143933:G:A	12	6143933	G	A	CGT>CAT	ENSG00000110799	VWF	1.52411e-11	3	0.0942639	missense	1	ENST00000261405.5	missense	c.2606C>T	2606:aCg/aTg	p.T869M	0.219	0.49781	0.283389	23.6	.	1.193e-05	.	.	.	1	0.996	VWF	0	0	0	0	-40	49	23	21
GDX	GDX_100135	Male	Affected	14:69704549:C:T	14	69704549	C	T	ACT>ATT	ENSG00000081177	EXD2	1.11026e-08	6	0.593372	missense	7	ENST00000312994.5,ENST00000409014.1,ENST00000409018.3,ENST00000409242.1,ENST00000409675.1,ENST00000409949.1,ENST00000449989.1	missense,missense,missense,missense,missense,missense,missense	c.1550C>T,c.1175C>T,c.1550C>T,c.1175C>T,c.1175C>T,c.1175C>T,c.1175C>T	1550:aCt/aTt,1175:aCt/aTt,1550:aCt/aTt,1175:aCt/aTt,1175:aCt/aTt,1175:aCt/aTt,1175:aCt/aTt	p.T517I,p.T392I,p.T517I,p.T392I,p.T392I,p.T392I,p.T392I	0.026	0.168299	0.366297	.	.	.	.,.,.,.,.,.,.	.,.,.,.,.,.,.	.,.,.,.,.,.,.	1	1	EXD2	0.0001	0	0.004	0	-29	-46	-47	0
GDX	GDX_100135	Male	Affected	14:29237089:C:T	14	29237089	C	T	GCT>GTT	ENSG00000176165	FOXG1	.	1	0.0562657	missense	2	ENST00000313071.4,ENST00000382535.3	missense,missense	c.604C>T,c.604C>T	604:Ctc/Ttc,604:Ctc/Ttc	p.L202F,p.L202F	0.877	.	0.840867	27.2	.	.	.,.	.,.	.,.	1	1	FOXG1	0.0001	0	0	0	-49	-15	-2	-28
GDX	GDX_100135	Male	Affected	4:85758113:C:T	4	85758113	C	T	ACG>ATG	ENSG00000163625	WDFY3	1	0	0.614337	missense	2	ENST00000295888.4,ENST00000322366.6	missense,missense	c.545G>A,c.545G>A	545:cGt/cAt,545:cGt/cAt	p.R182H,p.R182H	0.442	1.09584	0.8386	34	.	0	.,.	.,.	.,.	1	1	WDFY3	0	0	0.0023	0	-17	36	-40	1
GDX	GDX_100135	Male	Affected	4:107163642:T:A	4	107163642	T	A	ATA>AAA	ENSG00000145348	TBCK	3.21548e-06	4	0.31157	missense	5	ENST00000273980.5,ENST00000361687.4,ENST00000394706.3,ENST00000394708.2,ENST00000432496.2	missense,missense,missense,missense,missense	c.1155A>T,c.966A>T,c.1038A>T,c.1155A>T,c.1155A>T	1155:ttA/ttT,966:ttA/ttT,1038:ttA/ttT,1155:ttA/ttT,1155:ttA/ttT	p.L385F,p.L322F,p.L346F,p.L385F,p.L385F	0.161	0.230614	0.803249	23.8	.	4.084e-06	.,.,.,.,.	.,.,.,.,.	.,.,.,.,.	1	1	TBCK	0.0001	0	0	0	-7	-48	-15	-47
GDX	GDX_10014	Male	Affected	7:6548733:C:T	7	6548733	C	T	GCG>GTG	ENSG00000215045	GRID2IP	0.314734	1	.	synonymous	3	ENST00000435185.1,ENST00000452113.1,ENST00000457091.2	synonymous,synonymous,synonymous	c.1431G>A,c.1410G>A,c.1983G>A	1431:ccG/ccA,1410:ccG/ccA,1983:ccG/ccA	p.P477=,p.P470=,p.P661=	.	.	.	.	.	1.79e-05	.,.,.	.,.,.	.,.,.	1	1	GRID2IP	0.0972	0	0	0	-6	27	-6	-36
GDX	GDX_100142	Female	Affected	6:157431695:G:T	6	157431695	G	T	AGG>ATG	ENSG00000049618	ARID1B	0.99995	0	0.828649	missense	4	ENST00000275248.4,ENST00000346085.5,ENST00000350026.5,ENST00000367148.1	missense,missense,missense,missense	c.2158G>T,c.2371G>T,c.2332G>T,c.2332G>T	2158:Ggt/Tgt,2371:Ggt/Tgt,2332:Ggt/Tgt,2332:Ggt/Tgt	p.G720C,p.G791C,p.G778C,p.G778C	0.294	1.03625	0.727258	31	.	.	OS,OS,OS,OS	.,.,.,.	.,.,.,.	1	1	ARID1B	0	0	0.0001	0.9462	35	0	17	0
GDX	GDX_100142	Female	Affected	18:43703319:G:A	18	43703319	G	A	AGC>AAC	ENSG00000152240	HAUS1	0.000296743	7	0.128794	missense	2	ENST00000282058.6,ENST00000585518.1	missense,missense	c.655G>A,c.260G>A	655:Gca/Aca,260:aGc/aAc	p.A219T,p.S87N	0.047	0.0731466	0.383195	.	.	.	.,.	.,.	.,.	1	1	HAUS1	0	0	0	0.0007	-41	1	-4	11
GDX	GDX_100142	Female	Affected	16:23570962:G:A	16	23570962	G	A	CGA>CAA	ENSG00000103353	UBFD1	0.839698	1	0.484359	missense	4	ENST00000219638.4,ENST00000395878.3,ENST00000567212.1,ENST00000567264.1	missense,missense,missense,missense	c.1201G>A,c.529G>A,c.502G>A,c.529G>A	1201:Gaa/Aaa,529:Gaa/Aaa,502:Gaa/Aaa,529:Gaa/Aaa	p.E401K,p.E177K,p.E168K,p.E177K	0.209	0.711681	0.78985	22.9	.	.	.,.,.,.	.,.,.,.	.,.,.,.	1	1	UBFD1	0	0	0	0.0012	35	-44	-43	35
GDX	GDX_100145	Female	Affected	10:135013892:G:T	10	135013892	G	T	GGC>GTC	ENSG00000171798	KNDC1	4.44328e-05	1	0.315729	missense	3	ENST00000304613.3,ENST00000368571.2,ENST00000368572.2	missense,missense,missense	c.2917G>T,c.2722G>T,c.2923G>T	2917:Gct/Tct,2722:Gct/Tct,2923:Gct/Tct	p.A973S,p.A908S,p.A975S	0.05	0.176319	0.312801	.	.	0	.,.,.	.,.,.	.,.,.	1	1	KNDC1	0	0	0	0	-13	0	-2	-44
GDX	GDX_100145	Female	Affected	19:40486286:C:T	19	40486286	C	T	CCG>CTG	ENSG00000013275	PSMC4	0.605977	2	0.213365	missense	2	ENST00000157812.2,ENST00000455878.2	missense,missense	c.1012C>T,c.919C>T	1012:Cgc/Tgc,919:Cgc/Tgc	p.R338C,p.R307C	0.782	3.07987	0.851765	32	8.247e-06	3.978e-06	.,.	.,.	.,.	1	1	PSMC4	0.0089	0	0.0001	0	38	9	-27	36
GDX	GDX_100156	Male	Affected	8:144992459:G:A	8	144992459	G	A	CGC>CAC	ENSG00000178209	PLEC	0.0249363	1	0.216477	missense	9	ENST00000322810.4,ENST00000345136.3,ENST00000354589.3,ENST00000354958.2,ENST00000356346.3,ENST00000357649.2,ENST00000398774.2,ENST00000436759.2,ENST00000527096.1	missense,missense,missense,missense,missense,missense,missense,missense,missense	c.11941C>T,c.11530C>T,c.11530C>T,c.11464C>T,c.11488C>T,c.11542C>T,c.11434C>T,c.11611C>T,c.11599C>T	11941:Cgc/Tgc,11530:Cgc/Tgc,11530:Cgc/Tgc,11464:Cgc/Tgc,11488:Cgc/Tgc,11542:Cgc/Tgc,11434:Cgc/Tgc,11611:Cgc/Tgc,11599:Cgc/Tgc	p.R3981C,p.R3844C,p.R3844C,p.R3822C,p.R3830C,p.R3848C,p.R3812C,p.R3871C,p.R3867C	0.394	.	0.718524	29.4	2.837e-05	2.273e-05	.,.,.,.,.,.,.,.,.	.,.,.,.,.,.,.,.,.	.,.,.,.,.,.,.,.,.	1	1	PLEC	0	0	0	0	21	36	2	4
GDX	GDX_100164	Male	Affected	19:13910723:G:A	19	13910723	G	A	CGT>CAT	ENSG00000132003	ZSWIM4	0.165803	2	0.34932	missense	1	ENST00000254323.2	missense	c.343G>A	343:Gtg/Atg	p.V115M	0.299	1.433	0.885677	28.8	.	.	.	.	.	0.865	0.812	ZSWIM4	0	0	0.1107	0	8	-18	8	-1
GDX	GDX_100172	Female	Affected	2:202358439:T:G	2	202358439	T	G	CTG>CGG	ENSG00000155754	C2CD6	7.66191e-11	3	0.127641	synonymous	3	ENST00000286195.3,ENST00000439140.1,ENST00000439802.1	intron,synonymous,intron	c.1581+2179A>C,c.2625A>C,c.*49+2179A>C	.,2625:tcA/tcC,.	.,p.S875=,.	.	.	.	.	.	.	.,.,.	.,.,.	.,.,.	0.536	0.504	.	.	.	.	.	.	.	.	.
GDX	GDX_100180	Female	Affected	2:86709652:G:T	2	86709652	G	T	CGA>CTA	ENSG00000115548	KDM3A	0.981757	0	0.54076	synonymous	4	ENST00000312912.5,ENST00000409064.1,ENST00000409556.1,ENST00000542128.1	synonymous,synonymous,synonymous,synonymous	c.2757G>T,c.2757G>T,c.2757G>T,c.2601G>T	2757:acG/acT,2757:acG/acT,2757:acG/acT,2601:acG/acT	p.T919=,p.T919=,p.T919=,p.T867=	.	.	.	.	.	.	.,.,.,.	.,.,.,.	.,.,.,.	1	1	KDM3A	0.0061	0	0.0006	0	19	-2	-15	13
GDX	GDX_100180	Female	Affected	17:49124778:G:A	17	49124778	G	A	TGA>TAA	ENSG00000008294	SPAG9	0.999999	0	0.689531	missense	4	ENST00000262013.7,ENST00000357122.4,ENST00000505279.1,ENST00000510283.1	missense,missense,missense,upstream_gene	c.548C>T,c.548C>T,c.548C>T,.	548:tCa/tTa,548:tCa/tTa,548:tCa/tTa,.	p.S183L,p.S183L,p.S183L,.	0.115	0.341966	0.526703	.	.	.	.,.,.,.	.,.,.,.	.,.,.,.	0.69	0.781	SPAG9	0.0002	0	0	0.0478	4	24	-5	-42
GDX	GDX_100180	Female	Affected	18:76752368:C:G	18	76752368	C	G	CCG>CGG	ENSG00000256463	SALL3	0.0901931	2	0.0794632	missense	3	ENST00000536229.3,ENST00000537592.2,ENST00000575389.2	5_prime_UTR,missense,missense	c.-23C>G,c.377C>G,c.377C>G	.,377:cCg/cGg,377:cCg/cGg	.,p.P126R,p.P126R	0.073	0.417663	0.615213	.	.	.	.,.,.	.,.,.	.,.,.	0.97	0.915	SALL3	0	0	0.004	0	-31	11	-31	1
GDX	GDX_100180	Female	Affected	1:11115024:G:A	1	11115024	G	A	CGG>CAG	ENSG00000116649	SRM	0.869848	2	0.208888	missense	1	ENST00000376957.2	missense	c.883C>T	883:Cgc/Tgc	p.R295C	0.621	2.32213	0.566374	32	8.582e-06	4.046e-06	.	.	.	1	1	SRM	0	0	0	0	30	6	-5	0
GDX	GDX_10019	Female	Affected	14:74433709:C:A	14	74433709	C	A	TCT>TAT	ENSG00000187097	ENTPD5	0.000105198	3	0.0689841	missense	2	ENST00000334696.6,ENST00000557325.1	missense,intron	c.1209G>T,c.1200+3004G>T	1209:aaG/aaT,.	p.K403N,.	0.198	0.360194	0.704356	26.9	.	.	.,.	.,.	.,.	0.746	0.708	ENTPD5	0	0.0346	0	0	-3	8	-3	35
GDX	GDX_10019	Female	Affected	14:94914884:C:T	14	94914884	C	T	GCG>GTG	ENSG00000186910	SERPINA11	1.40537e-07	8	.	synonymous	1	ENST00000334708.3	synonymous	c.228G>A	228:tcG/tcA	p.S76=	.	.	.	.	9.061e-05	5.173e-05	.	.	.	1	1	SERPINA11	0.0014	0	0.0002	0	-5	37	-3	1
GDX	GDX_10019	Female	Affected	11:113078607:G:A	11	113078607	G	A	CGA>CAA	ENSG00000149294	NCAM1	.	0	0.440294	missense	3	ENST00000316851.7,ENST00000401611.2,ENST00000533760.1	missense,missense,missense	c.769G>A,c.796G>A,c.445G>A	769:Gac/Aac,796:Gac/Aac,445:Gac/Aac	p.D257N,p.D266N,p.D149N	0.022	.	0.432852	.	4.29e-05	1.63e-05	.,.,.	.,.,.	.,.,.	1	1	NCAM1	0.0004	0	0	0	-39	-35	-1	29
GDX	GDX_10019	Female	Affected	5:77711350:C:T	5	77711350	C	T	ACC>ATC	ENSG00000085365	SCAMP1	0.842276	1	0.833575	missense	1	ENST00000538629.1	missense	c.142C>T	142:Cca/Tca	p.P48S	.	0.716288	0.565481	.	.	8.606e-06	.	.	.	1	1	SCAMP1	0.0087	0.0001	0	0	4	-6	4	8
GDX	GDX_100193	Female	Affected	5:45303786:T:A	5	45303786	T	A	TTT>TAT	ENSG00000164588	HCN1	0.953139	0	0.131765	missense	1	ENST00000303230.4	missense	c.1533A>T	1533:aaA/aaT	p.K511N	0.667	2.95968	0.917947	32	.	.	.	.	.	1	1	HCN1	0.0001	0	0.0247	0	-48	22	8	-2
GDX	GDX_100193	Female	Affected	3:9515187:C:CA	3	9515187	C	CA	.	ENSG00000168137	SETD5	1	0	0.755828	frameshift	5	ENST00000302463.6,ENST00000402198.1,ENST00000402466.1,ENST00000406341.1,ENST00000407969.1	frameshift,frameshift,frameshift,frameshift,frameshift	c.3170dup,c.3464dup,c.3170dup,c.3464dup,c.3521dup	3169-3170:cac/cAac,3463-3464:cac/cAac,3169-3170:cac/cAac,3463-3464:cac/cAac,3520-3521:cac/cAac	p.H1057Qfs*11,p.H1155Qfs*11,p.H1057Qfs*11,p.H1155Qfs*11,p.H1174Qfs*11	.	.	.	.	.	.	HC,HC,HC,HC,HC	.,.,.,.,.	.,.,.,.,.	1	1	SETD5	.	.	.	.	.	.	.	.
GDX	GDX_100193	Female	Affected	19:49993491:C:T	19	49993491	C	T	CCG>CTG	ENSG00000142541	RPL13A	0.633828	2	0.251732	missense	1	ENST00000391857.4	missense	c.91C>T	91:Cgg/Tgg	p.R31W	0.211	0.500172	.	28.3	1.651e-05	7.957e-06	.	.	.	1	1	RPL13A	0.0012	0	0	0	-19	6	5	14
GDX	GDX_100193	Female	Affected	7:100550324:A:C	7	100550324	A	C	GAA>GCA	ENSG00000228273	MUC3A	.	8	0.0638877	missense	1	ENST00000379458.4	missense	c.905A>C	905:gAa/gCa	p.E302A	0.033	.	.	.	.	.	.	.	.	.	1	MUC3A	0.0097	0	0.0002	0	-35	-5	14	11
GDX	GDX_100193	Female	Affected	20:57245647:T:C	20	57245647	T	C	CTC>CCC	ENSG00000124222	STX16	0.235503	2	0.310322	synonymous	7	ENST00000355957.5,ENST00000358029.4,ENST00000359617.4,ENST00000361770.5,ENST00000361830.3,ENST00000371132.4,ENST00000371141.4	synonymous,synonymous,synonymous,synonymous,synonymous,synonymous,synonymous	c.585T>C,c.624T>C,c.477T>C,c.585T>C,c.636T>C,c.573T>C,c.636T>C	585:acT/acC,624:acT/acC,477:acT/acC,585:acT/acC,636:acT/acC,573:acT/acC,636:acT/acC	p.T195=,p.T208=,p.T159=,p.T195=,p.T212=,p.T191=,p.T212=	.	.	.	.	1.648e-05	7.961e-06	.,.,.,.,.,.,.	.,.,.,.,.,.,.	.,.,.,.,.,.,.	1	1	STX16	0	0	0	0	2	12	12	9
GDX	GDX_100199	Male	Affected	5:127654665:A:T	5	127654665	A	T	AAA>ATA	ENSG00000138829	FBN2	1	0	0.17036	synonymous	2	ENST00000262464.4,ENST00000508053.1	synonymous,synonymous	c.4500T>A,c.4500T>A	4500:atT/atA,4500:atT/atA	p.I1500=,p.I1500=	.	.	.	.	.	.	.,.	.,.	.,.	0.99	0.942	FBN2	0	0	0.0001	0	28	37	3	-16
GDX	GDX_100199	Male	Affected	3:21462907:C:A	3	21462907	C	A	GCT>GAT	ENSG00000151789	ZNF385D	0.724322	2	0.299724	missense	1	ENST00000281523.2	missense	c.987G>T	987:aaG/aaT	p.K329N	0.075	0.433214	0.687239	25.7	.	.	.	.	.	1	1	ZNF385D	0.0005	0	0	0	-35	22	33	-3
GDX	GDX_100199	Male	Affected	11:1862300:A:G	11	1862300	A	G	CAA>CGA	ENSG00000130598	TNNI2	0.0861527	4	.	missense	4	ENST00000252898.7,ENST00000381905.3,ENST00000381906.1,ENST00000381911.1	missense,missense,missense,missense	c.316A>G,c.316A>G,c.316A>G,c.316A>G	316:Aag/Gag,316:Aag/Gag,316:Aag/Gag,316:Aag/Gag	p.K106E,p.K106E,p.K106E,p.K106E	0.876	0.920899	0.79317	24.4	.	.	.,.,.,.	.,.,.,.	.,.,.,.	1	1	TNNI2	0.0025	0	0.0008	0	9	3	26	-3
GDX	GDX_100206	Female	Affected	X:41206602:C:T	X	41206602	C	T	CCG>CTG	ENSG00000215301	DDX3X	0.99893	0	0.754427	stop_gained	4	ENST00000399959.2,ENST00000441189.2,ENST00000457138.2,ENST00000542215.1	stop_gained,intron,stop_gained,downstream_gene	c.1807C>T,c.341-291C>T,c.1759C>T,.	1807:Cga/Tga,.,1759:Cga/Tga,.	p.R603*,.,p.R587*,.	.	.	.	51	.	.	HC,.,HC,.	.,.,.,.	.,.,.,.	0.987	0.908	DDX3X	0.0028	0	0	0	23	-34	-34	44
GDX	GDX_100216	Male	Affected	12:66773196:C:G	12	66773196	C	G	CCT>CGT	ENSG00000155974	GRIP1	0.916895	1	0.551901	missense	3	ENST00000286445.7,ENST00000359742.4,ENST00000398016.3	missense,missense,missense	c.2485G>C,c.2485G>C,c.2329G>C	2485:Gga/Cga,2485:Gga/Cga,2329:Gga/Cga	p.G829R,p.G829R,p.G777R	0.585	0.36387	0.661786	23.4	.	.	.,.,.	.,.,.	.,.,.	1	1	GRIP1	0.0013	0.0011	0	0	13	20	20	6
GDX	GDX_100234	Male	Affected	17:80086465:C:T	17	80086465	C	T	TCT>TTT	ENSG00000176155	CCDC57	2.63628e-13	5	0.180431	synonymous	3	ENST00000389641.4,ENST00000392346.2,ENST00000392347.1	synonymous,synonymous,synonymous	c.2253G>A,c.324G>A,c.2253G>A	2253:aaG/aaA,324:aaG/aaA,2253:aaG/aaA	p.K751=,p.K108=,p.K751=	.	.	.	.	.	.	.,.,.	.,.,.	.,.,.	0.99	0.957	CCDC57	0.0005	0.1269	0	0	-3	8	8	-1
GDX	GDX_100234	Male	Affected	11:64000061:G:A	11	64000061	G	A	TGA>TAA	ENSG00000110011	DNAJC4	6.43771e-06	8	0.074954	missense	3	ENST00000321460.5,ENST00000321685.3,ENST00000355040.4	missense,missense,intron	c.340G>A,c.340G>A,c.180+625G>A	340:Gac/Aac,340:Gac/Aac,.	p.D114N,p.D114N,.	0.013	0.163221	0.297426	.	.	.	.,.,.	.,.,.	.,.,.	0.901	0.854	DNAJC4	0.0011	0	0.219	0.0213	26	-35	-36	25
GDX	GDX_100239	Male	Affected	2:105708990:G:A	2	105708990	G	A	AGT>AAT	ENSG00000135972	MRPS9	3.35947e-06	5	0.158483	synonymous	1	ENST00000258455.3	synonymous	c.783G>A	783:caG/caA	p.Q261=	.	.	.	.	.	.	.	.	.	1	1	MRPS9	0	0	0.0006	0	14	-17	31	-1
GDX	GDX_100239	Male	Affected	9:127572552:G:A	9	127572552	G	A	GGC>GAC	ENSG00000185585	OLFML2A	1.74427e-05	5	0.123406	missense	2	ENST00000288815.5,ENST00000373580.3	missense,missense	c.1178G>A,c.1820G>A	1178:gGc/gAc,1820:gGc/gAc	p.G393D,p.G607D	0.157	0.637802	0.460551	23.1	.	.	.,.	.,.	.,.	1	1	OLFML2A	0.0002	0	0	0	20	12	-8	-29
GDX	GDX_10024	Male	Affected	3:138289177:C:T	3	138289177	C	T	TCC>TTC	ENSG00000114107	CEP70	5.95204e-11	5	0.244346	missense	6	ENST00000264982.3,ENST00000464035.1,ENST00000481834.1,ENST00000484888.1,ENST00000489254.1,ENST00000542237.1	missense,missense,missense,missense,intron,missense	c.448G>A,c.448G>A,c.448G>A,c.448G>A,c.9+21519G>A,c.388G>A	448:Gag/Aag,448:Gag/Aag,448:Gag/Aag,448:Gag/Aag,.,388:Gag/Aag	p.E150K,p.E150K,p.E150K,p.E150K,.,p.E130K	0.13	0.212192	0.505962	33	.	.	.,.,.,.,.,.	.,.,.,.,.,.	.,.,.,.,.,.	0.998	0.982	CEP70	0	0	0.0005	0.0036	40	0	-45	-17
GDX	GDX_10024	Male	Affected	17:54969559:G:A	17	54969559	G	A	CGG>CAG	ENSG00000121060	TRIM25	0.13529	3	0.108845	synonymous	2	ENST00000316881.4,ENST00000537230.1	synonymous,synonymous	c.1395C>T,c.1395C>T	1395:acC/acT,1395:acC/acT	p.T465=,p.T465=	.	.	.	.	8.467e-06	3.22e-05	.,.	.,.	.,.	1	1	TRIM25	0.0001	0.011	0	0	-26	31	31	19
GDX	GDX_100242	Male	Affected	2:241725908:C:T	2	241725908	C	T	ACA>ATA	ENSG00000130294	KIF1A	0.999989	0	0.841666	missense	2	ENST00000320389.7,ENST00000498729.2	missense,missense	c.452G>A,c.452G>A	452:tGt/tAt,452:tGt/tAt	p.C151Y,p.C151Y	0.843	3.14787	0.913696	29.1	.	.	.,.	.,.	.,.	1	1	KIF1A	0.0001	0	0.0002	0	-32	17	-49	1
GDX	GDX_100242	Male	Affected	19:49964913:G:A	19	49964913	G	A	CGG>CAG	ENSG00000161618	ALDH16A1	1.35195e-07	6	0.0862447	synonymous	4	ENST00000293350.4,ENST00000433981.2,ENST00000455361.2,ENST00000540132.1	synonymous,synonymous,synonymous,synonymous	c.615G>A,c.120G>A,c.615G>A,c.126G>A	615:ccG/ccA,120:ccG/ccA,615:ccG/ccA,126:ccG/ccA	p.P205=,p.P40=,p.P205=,p.P42=	.	.	.	.	3.398e-05	2.225e-05	.,.,.,.	.,.,.,.	.,.,.,.	1	1	ALDH16A1	0.0387	0.0193	0	0	2	-37	-37	0
GDX	GDX_100242	Male	Affected	7:11418747:C:G	7	11418747	C	G	ACT>AGT	ENSG00000005108	THSD7A	0.999281	0	0.668778	missense	1	ENST00000423059.4	missense	c.4751G>C	4751:aGt/aCt	p.S1584T	0.094	0.0407867	0.282475	.	.	.	.	.	.	1	1	THSD7A	0.0002	0	0.0001	0.0424	-12	-1	23	-50
GDX	GDX_100242	Male	Affected	11:77911805:G:A	11	77911805	G	A	CGG>CAG	ENSG00000118369	USP35	0.0434785	3	0.162057	missense	4	ENST00000441408.2,ENST00000526425.1,ENST00000529308.1,ENST00000530267.1	5_prime_UTR,missense,missense,intron	c.-99G>A,c.341G>A,c.1148G>A,c.-99-5083G>A	.,341:cGg/cAg,1148:cGg/cAg,.	.,p.R114Q,p.R383Q,.	0.113	0.0944596	0.387126	23.5	9.159e-05	5.216e-05	.,.,.,.	.,.,.,.	.,.,.,.	0.982	0.799	USP35	0.0012	0	0	0	2	-44	49	21
GDX	GDX_100249	Female	Affected	8:62479776:G:T	8	62479776	G	T	GGT>GTT	ENSG00000198363	ASPH	1.01766e-08	4	0.297787	missense	2	ENST00000379454.4,ENST00000541428.1	missense,missense	c.1251C>A,c.1164C>A	1251:gaC/gaA,1164:gaC/gaA	p.D417E,p.D388E	0.068	0.0374573	0.547921	.	.	.	.,.	.,.	.,.	0.119	0.309	ASPH	0.0007	0	0	0.0008	1	49	-35	-49
GDX	GDX_100267	Female	Affected	1:202709936:G:A	1	202709936	G	A	CGT>CAT	ENSG00000117139	KDM5B	5.0942e-05	2	0.813934	stop_gained	2	ENST00000367264.2,ENST00000367265.3	stop_gained,stop_gained	c.3058C>T,c.2950C>T	3058:Cga/Tga,2950:Cga/Tga	p.R1020*,p.R984*	.	.	.	45	.	8.016e-06	HC,HC	.,.	.,.	1	1	KDM5B	0.001	0.0458	0	0	-17	4	4	-29
GDX	GDX_10027	Male	Affected	14:23315191:C:T	14	23315191	C	T	GCC>GTC	ENSG00000157227	MMP14	0.987124	0	0.0646311	synonymous	1	ENST00000311852.6	synonymous	c.1692C>T	1692:cgC/cgT	p.R564=	.	.	.	.	.	.	.	.	.	1	1	MMP14	0.0004	0	0	0	15	-3	-2	-30
GDX	GDX_10027	Male	Affected	4:101950354:T:C	4	101950354	T	C	CTG>CCG	ENSG00000138814	PPP3CA	0.998149	0	0.833736	splice_acceptor	6	ENST00000323055.6,ENST00000394853.4,ENST00000394854.3,ENST00000507176.1,ENST00000512215.1,ENST00000523694.2	intron,intron,splice_acceptor,splice_acceptor,splice_acceptor,splice_acceptor	c.1213+3070A>G,c.1339+3070A>G,c.1340-2A>G,c.1046-2A>G,c.644-2A>G,c.1139-2A>G	.,.,.,.,.,.	.,.,.,.,.,.	.	.	.	23.8	.	.	.,.,HC,HC,HC,HC	.,.,.,.,.,.	.,.,.,.,.,.	0.911	0.644	PPP3CA	0.0653	0.5269	0	0	-13	-2	-13	-31
GDX	GDX_10027	Male	Affected	2:39213068:TGAG:T	2	39213068	TGAG	T	.	ENSG00000115904	SOS1	1	0	0.585856	stop_gained	3	ENST00000395038.2,ENST00000402219.2,ENST00000426016.1	stop_gained,stop_gained,stop_gained	c.3851_3853del,c.3896_3898del,c.3896_3898del	3851-3853:tCTCaa/taa,3896-3898:tCTCaa/taa,3896-3898:tCTCaa/taa	p.S1284_Q1285delins*,p.S1299_Q1300delins*,p.S1299_Q1300delins*	.	.	.	.	.	.	HC,HC,HC	.,.,.	.,.,.	1	0.997	SOS1	.	.	.	.	.	.	.	.
GDX	GDX_10027	Male	Affected	7:100218711:G:A	7	100218711	G	A	CGG>CAG	ENSG00000106327	TFR2	0.000139031	4	0.143852	synonymous	4	ENST00000223051.3,ENST00000431692.1,ENST00000462107.1,ENST00000544242.1	synonymous,3_prime_UTR,synonymous,synonymous	c.2175C>T,c.*850C>T,c.2175C>T,c.798C>T	2175:gcC/gcT,.,2175:gcC/gcT,798:gcC/gcT	p.A725=,.,p.A725=,p.A266=	.	.	.	.	0	1.924e-05	.,.,.,.	.,.,.,.	.,.,.,.	0.708	0.701	TFR2	0.0006	0	0	0	-38	14	34	16
GDX	GDX_100277	Male	Affected	22:30977346:G:A	22	30977346	G	A	CGC>CAC	ENSG00000100029	PES1	0.655113	1	0.160608	missense	5	ENST00000335214.6,ENST00000354694.7,ENST00000402281.1,ENST00000402284.3,ENST00000405677.1	missense,missense,missense,missense,missense	c.797C>T,c.797C>T,c.380C>T,c.746C>T,c.380C>T	797:gCg/gTg,797:gCg/gTg,380:gCg/gTg,746:gCg/gTg,380:gCg/gTg	p.A266V,p.A266V,p.A127V,p.A249V,p.A127V	0.197	0.884655	0.53764	22.9	3.323e-05	2.788e-05	.,.,.,.,.	.,.,.,.,.	.,.,.,.,.	1	1	PES1	0.0004	0	0.006	0.0045	37	49	16	-25
GDX	GDX_100292	Female	Affected	14:63246582:G:A	14	63246582	G	A	CGC>CAC	ENSG00000140015	KCNH5	0.769049	2	0.104214	missense	3	ENST00000322893.7,ENST00000394968.1,ENST00000420622.2	missense,missense,intron	c.1883C>T,c.1709C>T,c.1822+22465C>T	1883:gCg/gTg,1709:gCg/gTg,.	p.A628V,p.A570V,.	0.811	1.02358	0.855327	22.8	8.257e-06	3.996e-06	.,.,.	.,.,.	.,.,.	1	0.719	KCNH5	0.0001	0	0	0	-44	39	-18	4
GDX	GDX_100295	Female	Affected	4:119666216:C:CT	4	119666216	C	CT	.	ENSG00000150961	SEC24D	0.00209421	3	0.138653	splice_acceptor	5	ENST00000280551.6,ENST00000379735.5,ENST00000419654.2,ENST00000429811.2,ENST00000511481.1	splice_acceptor,splice_acceptor,splice_acceptor,splice_acceptor,splice_acceptor	c.1708-2dup,c.1711-2dup,c.376-2dup,c.376-2dup,c.601-2dup	.,.,.,.,.	.,.,.,.,.	.	.	.	.	.	.	HC,HC,HC,HC,HC	.,.,.,.,.	.,.,.,.,.	1	1	SEC24D	0.43	0.01	0	0	-5	-1	-5	-16
GDX	GDX_100295	Female	Affected	10:18266837:A:T	10	18266837	A	T	GAC>GTC	ENSG00000148482	SLC39A12	0.000292986	4	0.0740186	missense	4	ENST00000377369.2,ENST00000377371.3,ENST00000377374.4,ENST00000539911.1	missense,missense,missense,missense	c.758A>T,c.758A>T,c.758A>T,c.356A>T	758:gAc/gTc,758:gAc/gTc,758:gAc/gTc,356:gAc/gTc	p.D253V,p.D253V,p.D253V,p.D119V	0.247	0.0929132	0.382409	26.6	.	.	.,.,.,.	.,.,.,.	.,.,.,.	1	1	SLC39A12	0	0.1185	0	0	31	-6	-6	29
GDX	GDX_100295	Female	Affected	2:219614016:C:T	2	219614016	C	T	GCG>GTG	ENSG00000135912	TTLL4	2.83171e-06	3	0.157278	stop_gained	4	ENST00000258398.4,ENST00000392102.1,ENST00000442769.1,ENST00000457313.1	stop_gained,stop_gained,stop_gained,stop_gained	c.2641C>T,c.2641C>T,c.2449C>T,c.2146C>T	2641:Cga/Tga,2641:Cga/Tga,2449:Cga/Tga,2146:Cga/Tga	p.R881*,p.R881*,p.R817*,p.R716*	.	.	.	43	3.295e-05	1.989e-05	HC,HC,HC,HC	.,.,.,.	.,.,.,.	1	1	TTLL4	0.0176	0.0076	0.0035	0	-35	-40	-41	-4
GDX	GDX_100298	Male	Affected	19:19606611:C:T	19	19606611	C	T	CCG>CTG	ENSG00000167491	GATAD2A	0.995363	0	0.228044	stop_gained	6	ENST00000252577.5,ENST00000358713.3,ENST00000360315.3,ENST00000404158.1,ENST00000429563.2,ENST00000537887.1	stop_gained,stop_gained,stop_gained,stop_gained,stop_gained,intron	c.673C>T,c.673C>T,c.673C>T,c.673C>T,c.154C>T,c.-192-2641C>T	673:Cga/Tga,673:Cga/Tga,673:Cga/Tga,673:Cga/Tga,154:Cga/Tga,.	p.R225*,p.R225*,p.R225*,p.R225*,p.R52*,.	.	.	.	42	.	.	HC,HC,HC,HC,HC,.	.,.,.,.,.,.	.,.,.,.,.,.	0.996	0.993	GATAD2A	0.0004	0.1317	0	0	15	-48	3	50
GDX	GDX_100326	Male	Affected	5:41912274:T:A	5	41912274	T	A	TTA>TAA	ENSG00000205765	C5orf51	0.0038889	6	0.229083	stop_gained	1	ENST00000381647.2	stop_gained	c.590T>A	590:tTa/tAa	p.L197*	.	.	.	40	.	.	HC	.	.	1	1	C5orf51	0	0	0	0.0475	-33	-43	1	11
GDX	GDX_100326	Male	Affected	6:26157049:C:T	6	26157049	C	T	GCG>GTG	ENSG00000168298	HIST1H1E	.	8	0.0688972	missense	1	ENST00000304218.3	missense	c.431C>T	431:gCg/gTg	p.A144V	0.054	.	0.272492	.	0.0007	0.0008	.	.	.	1	1	HIST1H1E	0.0007	0	0.0011	0	14	-49	-2	40
GDX	GDX_100326	Male	Affected	2:48906541:ACT:A	2	48906541	ACT	A	.	ENSG00000068781;ENSG00000242441	STON1-GTF2A1L;GTF2A1L	1.65449700249586e-14;5.65246891903056e-07	6;7	0.0641029833223471;.	frameshift;frameshift	2;2	ENST00000309827.2,ENST00000394751.3;ENST00000403751.3,ENST00000430487.2	frameshift,frameshift;frameshift,frameshift	c.3510_3511del,c.3369_3370del;c.1398_1399del,c.1296_1297del	3510-3511:gaCTat/gaat,3369-3370:gaCTat/gaat;1398-1399:gaCTat/gaat,1296-1297:gaCTat/gaat	p.D1170Efs*9,p.D1123Efs*9;p.D466Efs*9,p.D432Efs*9	.	.	.	.	.	.	HC,HC;HC,HC	.,.;.,.	.,.;.,.	.;1.000	0.289;1.000	GTF2A1L	.	.	.	.	.	.	.	.
GDX	GDX_100341	Male	Affected	15:41859690:C:A	15	41859690	C	A	GCC>GAC	ENSG00000092445	TYRO3	0.761823	3	0.276835	missense	2	ENST00000263798.3,ENST00000559066.1	missense,missense	c.916C>A,c.781C>A	916:Ccc/Acc,781:Ccc/Acc	p.P306T,p.P261T	0.128	0.45331	0.616766	.	.	.	.,.	.,.	.,.	1	1	TYRO3	0.0013	0	0	0	-31	33	45	-25
GDX	GDX_10036	Female	Affected	3:4687362:C:T	3	4687362	C	T	CCG>CTG	ENSG00000150995	ITPR1	1	0	0.338799	missense	7	ENST00000302640.8,ENST00000354582.6,ENST00000357086.4,ENST00000423119.2,ENST00000443694.2,ENST00000456211.2,ENST00000544951.1	missense,missense,missense,missense,missense,missense,missense	c.805C>T,c.805C>T,c.805C>T,c.805C>T,c.805C>T,c.805C>T,c.805C>T	805:Cgg/Tgg,805:Cgg/Tgg,805:Cgg/Tgg,805:Cgg/Tgg,805:Cgg/Tgg,805:Cgg/Tgg,805:Cgg/Tgg	p.R269W,p.R269W,p.R269W,p.R269W,p.R269W,p.R269W,p.R269W	0.718	1.81219	0.906962	34	.	.	.,.,.,.,.,.,.	.,.,.,.,.,.,.	.,.,.,.,.,.,.	1	1	ITPR1	0	0	0.0014	0.0002	-24	-34	44	50
GDX	GDX_10036	Female	Affected	19:42600270:G:C	19	42600270	G	C	AGG>ACG	ENSG00000028277	POU2F2	0.973794	0	0.761405	synonymous	8	ENST00000342301.4,ENST00000389341.5,ENST00000526816.2,ENST00000529067.1,ENST00000529952.1,ENST00000533720.1,ENST00000560398.1,ENST00000560558.1	synonymous,synonymous,synonymous,synonymous,synonymous,synonymous,synonymous,synonymous	c.627C>G,c.579C>G,c.627C>G,c.579C>G,c.627C>G,c.579C>G,c.645C>G,c.462C>G	627:acC/acG,579:acC/acG,627:acC/acG,579:acC/acG,627:acC/acG,579:acC/acG,645:acC/acG,462:acC/acG	p.T209=,p.T193=,p.T209=,p.T193=,p.T209=,p.T193=,p.T215=,p.T154=	.	.	.	.	.	.	.,.,.,.,.,.,.,.	.,.,.,.,.,.,.,.	.,.,.,.,.,.,.,.	1	1	POU2F2	0.0006	0	0.0009	0	41	-7	5	-44
GDX	GDX_100369	Female	Affected	22:45312325:G:A	22	45312325	G	A	CGA>CAA	ENSG00000056487	PHF21B	0.914021	1	0.279753	synonymous	5	ENST00000313237.5,ENST00000396103.3,ENST00000403565.1,ENST00000404079.2,ENST00000447824.3	synonymous,synonymous,5_prime_UTR,synonymous,synonymous	c.399C>T,c.399C>T,c.-88C>T,c.363C>T,c.363C>T	399:ctC/ctT,399:ctC/ctT,.,363:ctC/ctT,363:ctC/ctT	p.L133=,p.L133=,.,p.L121=,p.L121=	.	.	.	.	8.87e-06	8.554e-06	.,.,.,.,.	.,.,.,.,.	.,.,.,.,.	1	0.956	PHF21B	0.0001	0	0	0	-36	36	42	-34
GDX	GDX_10039	Male	Affected	20:60578314:G:A	20	60578314	G	A	CGG>CAG	ENSG00000130699	TAF4	0.999487	0	0.326231	synonymous	1	ENST00000252996.4	synonymous	c.2388C>T	2388:ccC/ccT	p.P796=	.	.	.	.	7.417e-05	5.567e-05	.	.	.	1	1	TAF4	0	0	0	0	16	-2	2	9
GDX	GDX_1004	Male	Affected	19:19650577:G:T	19	19650577	G	T	GGA>GTA	ENSG00000160161	CILP2	0.000278936	3	0.0711549	missense	2	ENST00000291495.5,ENST00000586018.1	missense,missense	c.154G>T,c.154G>T	154:Gac/Tac,154:Gac/Tac	p.D52Y,p.D52Y	0.082	0.680475	0.608558	.	.	.	.,.	.,.	.,.	1	1	CILP2	0	0	0.0001	0.0001	-18	0	-38	9
GDX	GDX_100409	Male	Affected	12:117691489:C:T	12	117691489	C	T	TCG>TTG	ENSG00000089250	NOS1	0.998695	0	0.11501	missense	3	ENST00000317775.6,ENST00000338101.4,ENST00000344089.3	missense,missense,3_prime_UTR	c.2602G>A,c.2704G>A,c.*1434G>A	2602:Gac/Aac,2704:Gac/Aac,.	p.D868N,p.D902N,.	0.039	0.549191	0.38894	23.8	1.656e-05	2.004e-05	.,.,.	.,.,.	.,.,.	1	0.99	NOS1	0	0	0	0.0004	-8	11	46	-46
GDX	GDX_100409	Male	Affected	11:57578958:G:T	11	57578958	G	T	AGG>ATG	ENSG00000198561	CTNND1	0.995313	0	0.141526	missense	32	ENST00000358694.6,ENST00000360682.6,ENST00000361332.4,ENST00000361391.6,ENST00000361796.4,ENST00000399039.4,ENST00000399050.4,ENST00000415361.2,ENST00000426142.2,ENST00000428599.2,ENST00000524630.1,ENST00000525902.1,ENST00000526357.1,ENST00000526772.1,ENST00000526938.1,ENST00000527467.1,ENST00000528232.1,ENST00000528621.1,ENST00000529526.1,ENST00000529873.1,ENST00000529919.1,ENST00000529986.1,ENS…	missense,missense,missense,missense,missense,missense,missense,missense,missense,missense,missense,missense,missense,missense,missense,missense,missense,missense,missense,missense,missense,missense,missense,missense,missense,missense,missense,missense,missense,missense,missense,missense	c.2620G>T,c.2638G>T,c.2620G>T,c.2620G>T,c.2620G>T,c.2638G>T,c.2638G>T,c.2335G>T,c.2317G>T,c.2620G>T,c.2620G>T,c.1669G>T,c.2458G>T,c.1651G>T,c.2638G>T,c.1669G>T,c.2335G>T,c.2458G>T,c.2458G>T,c.2458G>T,c.2638G>T,c.2317G>T,c.2317G>T,c.2476G>T,c.1651G>T,c.2317G>T,c.2317G>T,c.2458G>T,c.2317G>T,c.2476G>T,c.1651G>T,c.2458G>T	2620:Gat/Tat,2638:Gat/Tat,2620:Gat/Tat,2620:Gat/Tat,2620:Gat/Tat,2638:Gat/Tat,2638:Gat/Tat,2335:Gat/Tat,2317:Gat/Tat,2620:Gat/Tat,2620:Gat/Tat,1669:Gat/Tat,2458:Gat/Tat,1651:Gat/Tat,2638:Gat/Tat,1669:Gat/Tat,2335:Gat/Tat,2458:Gat/Tat,2458:Gat/Tat,2458:Gat/Tat,2638:Gat/Tat,2317:Gat/Tat,2317:Gat/Tat,2476:Gat/Tat,1651:Gat/Tat,2317:Gat/Tat,2317:Gat/Tat,2458:Gat/Tat,2317:Gat/Tat,2476:Gat/Tat,1651:Gat/…	p.D874Y,p.D880Y,p.D874Y,p.D874Y,p.D874Y,p.D880Y,p.D880Y,p.D779Y,p.D773Y,p.D874Y,p.D874Y,p.D557Y,p.D820Y,p.D551Y,p.D880Y,p.D557Y,p.D779Y,p.D820Y,p.D820Y,p.D820Y,p.D880Y,p.D773Y,p.D773Y,p.D826Y,p.D551Y,p.D773Y,p.D773Y,p.D820Y,p.D773Y,p.D826Y,p.D551Y,p.D820Y	0.266	1.07786	0.645872	31	.	.	OS,OS,OS,OS,OS,OS,OS,OS,OS,OS,OS,OS,OS,OS,OS,OS,OS,OS,OS,OS,OS,OS,OS,OS,OS,OS,OS,OS,OS,OS,OS,OS	.,.,.,.,.,.,.,.,.,.,.,.,.,.,.,.,.,.,.,.,.,.,.,.,.,.,.,.,.,.,.,.	.,.,.,.,.,.,.,.,.,.,.,.,.,.,.,.,.,.,.,.,.,.,.,.,.,.,.,.,.,.,.,.	1	1	CTNND1	0	0	0.0006	0.891	36	1	5	0
GDX	GDX_100413	Female	Affected	9:139137647:C:A	9	139137647	C	A	CCA>CAA	ENSG00000165661	QSOX2	0.00783061	4	0.169943	start_lost	1	ENST00000358701.5	start_lost	c.3G>T	3:atG/atT	p.M1?	.	.	.	.	.	.	.	.	.	1	1	QSOX2	0	0	0	0	36	-30	2	36
GDX	GDX_100413	Female	Affected	12:52775183:G:A	12	52775183	G	A	CGC>CAC	ENSG00000161849	KRT84	9.43276e-07	6	.	missense	1	ENST00000257951.3	missense	c.1039C>T	1039:Cgc/Tgc	p.R347C	0.551	0.040097	0.412136	26	1.647e-05	7.954e-06	.	.	.	1	1	KRT84	0	0	0.0259	0.001	2	-38	2	-38
GDX	GDX_100413	Female	Affected	1:205238334:T:C	1	205238334	T	C	GTG>GCG	ENSG00000133069	TMCC2	0.288836	2	0.289553	missense	4	ENST00000329800.7,ENST00000330675.7,ENST00000358024.3,ENST00000545499.1	missense,missense,missense,missense	c.284T>C,c.329T>C,c.1004T>C,c.770T>C	284:gTg/gCg,329:gTg/gCg,1004:gTg/gCg,770:gTg/gCg	p.V95A,p.V110A,p.V335A,p.V257A	0.465	1.69058	0.858726	25.3	.	.	.,.,.,.	.,.,.,.	.,.,.,.	1	1	TMCC2	0.0001	0	0	0	-22	11	0	-6
GDX	GDX_100413	Female	Affected	5:147469116:A:G	5	147469116	A	G	AAA>AGA	ENSG00000133710	SPINK5	2.11659e-17	5	0.0943796	synonymous	3	ENST00000256084.7,ENST00000359874.3,ENST00000398454.1	synonymous,synonymous,synonymous	c.534A>G,c.534A>G,c.534A>G	534:gaA/gaG,534:gaA/gaG,534:gaA/gaG	p.E178=,p.E178=,p.E178=	.	.	.	.	.	.	.,.,.	.,.,.	.,.,.	1	1	SPINK5	0.0251	0	0	0	-27	31	44	16
GDX	GDX_100413	Female	Affected	8:120807859:C:G	8	120807859	C	G	CCC>CGC	ENSG00000064313	TAF2	0.566087	2	0.256538	missense	1	ENST00000378164.2	missense	c.1104G>C	1104:tgG/tgC	p.W368C	0.747	1.58851	0.910194	34	.	.	.	.	.	1	1	TAF2	0	0	0	0	12	39	4	0
GDX	GDX_100419	Male	Affected	16:3788634:G:T	16	3788634	G	T	GGA>GTA	ENSG00000005339	CREBBP	1	0	0.779114	missense	2	ENST00000262367.5,ENST00000382070.3	missense,missense	c.4320C>A,c.4206C>A	4320:ttC/ttA,4206:ttC/ttA	p.F1440L,p.F1402L	0.888	1.30764	0.85953	25.1	.	.	.,.	.,.	.,.	1	1	CREBBP	0.0052	0.1016	0	0	-23	39	39	14
GDX	GDX_100419	Male	Affected	14:102461359:C:T	14	102461359	C	T	GCA>GTA	ENSG00000197102	DYNC1H1	1	0	0.545022	missense	1	ENST00000360184.4	missense	c.3370C>T	3370:Cat/Tat	p.H1124Y	0.642	2.53671	0.903284	31	.	.	.	.	.	1	1	DYNC1H1	0.0002	0.0288	0.0007	0	30	-36	-37	8
GDX	GDX_100419	Male	Affected	20:36676850:T:C	20	36676850	T	C	GTC>GCC	ENSG00000101413	RPRD1B	0.595211	3	0.315858	missense	1	ENST00000373433.4	missense	c.382T>C	382:Tct/Cct	p.S128P	0.099	1.27438	0.703455	.	.	.	.	.	.	1	1	RPRD1B	0	0	0	0	-44	34	33	-39
GDX	GDX_10042	Male	Affected	1:249106137:C:A	1	249106137	C	A	GCT>GAT	ENSG00000175137	SH3BP5L	0.140999	3	0.145478	missense	2	ENST00000366472.5,ENST00000411742.2	missense,missense	c.1144G>T,c.1048G>T	1144:Gcc/Tcc,1048:Gcc/Tcc	p.A382S,p.A350S	0.018	0.428511	0.594203	.	.	.	.,.	.,.	.,.	1	1	SH3BP5L	0.0001	0	0	0	-9	-39	-9	-3
GDX	GDX_100422	Female	Affected	5:169291321:G:A	5	169291321	G	A	CGC>CAC	ENSG00000204767	INSYN2B	.	1	0.0680564	missense	1	ENST00000377365.3	missense	c.1564C>T	1564:Cgg/Tgg	p.R522W	0.194	.	0.628756	33	.	3.21e-05	.	.	.	1	1	INSYN2B	0	0	0	0	-48	-14	2	-14
GDX	GDX_100422	Female	Affected	10:8115926:G:A	10	8115926	G	A	CGC>CAC	ENSG00000107485	GATA3	0.882719	1	0.703144	synonymous	2	ENST00000346208.3,ENST00000379328.3	synonymous,synonymous	c.1272G>A,c.1275G>A	1272:ccG/ccA,1275:ccG/ccA	p.P424=,p.P425=	.	.	.	.	9.893e-05	7.165e-05	.,.	.,.	.,.	1	1	GATA3	0.0001	0	0	0	9	-42	-1	-42
GDX	GDX_100430	Male	Affected	1:67424662:T:TA	1	67424662	T	TA	.	ENSG00000198160	MIER1	0.966295	1	0.268446	frameshift	8	ENST00000355356.3,ENST00000355977.6,ENST00000357692.2,ENST00000371014.1,ENST00000371016.1,ENST00000371018.3,ENST00000401041.1,ENST00000401042.3	frameshift,frameshift,frameshift,frameshift,frameshift,frameshift,frameshift,frameshift	c.472dup,c.283dup,c.523dup,c.631dup,c.523dup,c.523dup,c.631dup,c.472dup	471-472:-/A,282-283:-/A,522-523:-/A,630-631:-/A,522-523:-/A,522-523:-/A,630-631:-/A,471-472:-/A	p.T158Nfs*3,p.T95Nfs*3,p.T175Nfs*3,p.T211Nfs*3,p.T175Nfs*3,p.T175Nfs*3,p.T211Nfs*3,p.T158Nfs*3	.	.	.	.	.	.	HC,HC,HC,HC,HC,HC,HC,HC	.,.,.,.,.,.,.,.	.,.,.,.,.,.,.,.	0.96	0.967	MIER1	.	.	.	.	.	.	.	.
GDX	GDX_100430	Male	Affected	12:88900900:G:T	12	88900900	G	T	GGA>GTA	ENSG00000049130	KITLG	0.50853	1	0.254024	missense	3	ENST00000228280.5,ENST00000347404.5,ENST00000357116.4	missense,missense,5_prime_UTR	c.619C>A,c.535C>A,c.-33C>A	619:Ccc/Acc,535:Ccc/Acc,.	p.P207T,p.P179T,.	0.014	0.279275	0.25202	.	.	.	.,.,.	.,.,.	.,.,.	1	0.981	KITLG	0	0	0	0	14	33	3	14
GDX	GDX_100430	Male	Affected	2:239181758:C:T	2	239181758	C	T	ACG>ATG	ENSG00000132326	PER2	0.933005	1	0.261929	missense	4	ENST00000254657.3,ENST00000254658.3,ENST00000355768.2,ENST00000440245.1	missense,missense,missense,missense	c.523G>A,c.523G>A,c.523G>A,c.523G>A	523:Gtg/Atg,523:Gtg/Atg,523:Gtg/Atg,523:Gtg/Atg	p.V175M,p.V175M,p.V175M,p.V175M	0.049	0.232828	0.237434	.	2.48e-05	1.989e-05	.,.,.,.	.,.,.,.	.,.,.,.	1	1	PER2	0	0	0	0.0008	-47	17	-8	-47
GDX	GDX_100433	Female	Affected	19:7985435:G:A	19	7985435	G	A	GGT>GAT	ENSG00000104976	SNAPC2	0.103168	4	0.141185	splice_donor	2	ENST00000221573.6,ENST00000597584.1	splice_donor,upstream_gene	c.183+1G>A,.	.,.	.,.	.	.	.	23.8	.	.	HC,.	.,.	.,.	0.612	0.371	SNAPC2	0.0001	0	0.1534	0.9629	30	-11	9	-1
GDX	GDX_100433	Female	Affected	6:33410746:TC:T	6	33410746	TC	T	.	ENSG00000197283	SYNGAP1	0.999998	0	.	frameshift	3	ENST00000293748.5,ENST00000418600.2,ENST00000428982.2	frameshift,frameshift,frameshift	c.2418del,c.2418del,c.2241del	2418:ttC/tt,2418:ttC/tt,2241:ttC/tt	p.Y807Mfs*2,p.Y807Mfs*2,p.Y748Mfs*2	.	.	.	.	.	.	HC,HC,HC	.,.,.	.,.,.	1	1	SYNGAP1	.	.	.	.	.	.	.	.
GDX	GDX_100433	Female	Affected	6:44201251:C:T	6	44201251	C	T	CCG>CTG	ENSG00000112759	SLC29A1	0.964282	1	0.252447	missense	10	ENST00000313248.7,ENST00000371708.1,ENST00000371713.1,ENST00000371724.1,ENST00000371731.1,ENST00000371740.5,ENST00000371755.3,ENST00000393841.1,ENST00000393844.1,ENST00000427851.2	missense,missense,missense,missense,missense,missense,missense,missense,missense,missense	c.1594C>T,c.1357C>T,c.1357C>T,c.1357C>T,c.1357C>T,c.1357C>T,c.1357C>T,c.1357C>T,c.1357C>T,c.1357C>T	1594:Cgg/Tgg,1357:Cgg/Tgg,1357:Cgg/Tgg,1357:Cgg/Tgg,1357:Cgg/Tgg,1357:Cgg/Tgg,1357:Cgg/Tgg,1357:Cgg/Tgg,1357:Cgg/Tgg,1357:Cgg/Tgg	p.R532W,p.R453W,p.R453W,p.R453W,p.R453W,p.R453W,p.R453W,p.R453W,p.R453W,p.R453W	0.4	0.93781	0.527503	34	1.648e-05	1.591e-05	.,.,.,.,.,.,.,.,.,.	.,.,.,.,.,.,.,.,.,.	.,.,.,.,.,.,.,.,.,.	1	1	SLC29A1	0.0009	0	0.0031	0	-36	20	-36	1
GDX	GDX_100448	Male	Affected	11:76954809:C:CA	11	76954809	C	CA	.	ENSG00000178795	GDPD4	9.33226e-09	6	.	frameshift	2	ENST00000315938.4,ENST00000376217.2	frameshift,frameshift	c.1170dup,c.1170dup	1170-1171:-/T,1170-1171:-/T	p.E391*,p.E391*	.	.	.	.	.	.	HC,HC	.,.	PHYLOCSF_WEAK,PHYLOCSF_WEAK	1	1	GDPD4	.	.	.	.	.	.	.	.
GDX	GDX_100448	Male	Affected	4:140196447:T:C	4	140196447	T	C	ATA>ACA	ENSG00000137463	MGARP	0.0238242	9	0.071009	missense	1	ENST00000398955.1	missense	c.182A>G	182:tAt/tGt	p.Y61C	0.335	0.770768	0.567593	27.6	8.288e-06	4.022e-06	.	.	.	1	1	MGARP	0.0001	0	0.0015	0.0244	24	7	17	-4
GDX	GDX_100448	Male	Affected	15:79292217:T:A	15	79292217	T	A	GTC>GAC	ENSG00000058335	RASGRF1	0.999614	0	0.112557	missense	3	ENST00000394745.3,ENST00000419573.3,ENST00000558480.2	missense,missense,missense	c.310A>T,c.2662A>T,c.2614A>T	310:Acc/Tcc,2662:Acc/Tcc,2614:Acc/Tcc	p.T104S,p.T888S,p.T872S	0.04	0.519014	0.50859	.	.	.	.,.,.	.,.,.	.,.,.	1	1	RASGRF1	0.0093	0	0	0	-32	8	38	11
GDX	GDX_100459	Male	Affected	X:20153870:T:C	X	20153870	T	C	TTT>TCT	ENSG00000173674	EIF1AX	0.881572	1	0.704088	missense	2	ENST00000379593.1,ENST00000379607.5	missense,missense	c.106A>G,c.190A>G	106:Aaa/Gaa,190:Aaa/Gaa	p.K36E,p.K64E	0.506	3.5965	0.893142	26.2	.	.	.,.	.,.	.,.	1	1	EIF1AX	0	0	0.0005	0	-1	21	-18	20
GDX	GDX_100459	Male	Affected	7:92837943:A:T	7	92837943	A	T	TAT>TTT	ENSG00000188175	HEPACAM2	8.70716e-09	7	0.0528393	missense	4	ENST00000341723.4,ENST00000394468.2,ENST00000440868.1,ENST00000453812.2	missense,missense,missense,missense	c.926T>A,c.962T>A,c.926T>A,c.1031T>A	926:aTa/aAa,962:aTa/aAa,926:aTa/aAa,1031:aTa/aAa	p.I309K,p.I321K,p.I309K,p.I344K	0.099	0.441731	0.374504	26.6	.	.	.,.,.,.	.,.,.,.	.,.,.,.	1	1	HEPACAM2	0	0	0.0058	0.0003	-33	-50	-46	-50
GDX	GDX_100479	Female	Affected	12:116420341:G:C	12	116420341	G	C	GGA>GCA	ENSG00000123066	MED13L	1	0	0.756077	missense	1	ENST00000281928.3	missense	c.5023C>G	5023:Cca/Gca	p.P1675A	0.646	1.5765	0.587064	26.1	.	.	.	.	.	1	1	MED13L	0.0048	0	0	0	-4	-46	-4	-34
GDX	GDX_100479	Female	Affected	17:59668132:A:G	17	59668132	A	G	TAG>TGG	ENSG00000253506	NACA2	0.0989263	9	0.503971	missense	1	ENST00000521764.1	missense	c.410T>C	410:cTa/cCa	p.L137P	0.203	0.463344	0.528853	23.5	.	.	.	.	.	1	1	NACA2	0.0011	0	0.0378	0	10	-3	-29	39
GDX	GDX_100486	Female	Affected	2:44047187:G:A	2	44047187	G	A	AGA>AAA	ENSG00000138075	ABCG5	1.89797e-15	7	0.059849	missense	3	ENST00000260645.1,ENST00000405322.1,ENST00000543989.1	missense,missense,missense	c.1516C>T,c.1003C>T,c.331C>T	1516:Ctc/Ttc,1003:Ctc/Ttc,331:Ctc/Ttc	p.L506F,p.L335F,p.L111F	0.352	0.261685	0.362335	23.5	.	.	.,.,.	.,.,.	.,.,.	1	1	ABCG5	0.0001	0	0.0001	0	-15	-7	31	-21
GDX	GDX_100486	Female	Affected	3:120169548:C:T	3	120169548	C	T	GCG>GTG	ENSG00000163430	FSTL1	0.959342	1	0.143532	missense	2	ENST00000295633.3,ENST00000424703.2	missense,missense	c.46G>A,c.46G>A	46:Gcc/Acc,46:Gcc/Acc	p.A16T,p.A16T	0.08	0.166543	0.743997	23.9	3.421e-05	2.751e-05	.,.	.,.	.,.	1	1	FSTL1	0.0026	0	0.0008	0.0004	45	3	-5	-17
GDX	GDX_10049	Male	Affected	11:66103520:G:A	11	66103520	G	A	CGG>CAG	ENSG00000174791	RIN1	0.000202047	5	0.0650096	missense	3	ENST00000311320.4,ENST00000424433.2,ENST00000530056.1	missense,intron,intron	c.196C>T,c.-48-173C>T,c.-48-173C>T	196:Cgg/Tgg,.,.	p.R66W,.,.	0.079	0.70478	0.851376	33	0.0002	1.126e-05	.,.,.	.,.,.	.,.,.	0.969	0.948	RIN1	0.0435	0	0	0	-18	-7	31	-1
GDX	GDX_100499	Female	Affected	19:47768195:G:A	19	47768195	G	A	CGA>CAA	ENSG00000105321	CCDC9	1.56832e-06	3	0.0556071	missense	1	ENST00000221922.6	missense	c.712G>A	712:Gag/Aag	p.E238K	0.193	0.518253	0.848452	34	.	2.901e-05	.	.	.	1	1	CCDC9	0	0	0.0003	0	-22	-3	4	-22
GDX	GDX_100499	Female	Affected	21:34915456:A:AGC	21	34915456	A	AGC	.	ENSG00000159140	SON	1	0	0.470767	frameshift	5	ENST00000290239.6,ENST00000300278.4,ENST00000356577.4,ENST00000381679.4,ENST00000381692.2	frameshift,frameshift,frameshift,frameshift,frameshift	c.58_59insGC,c.58_59insGC,c.58_59insGC,c.58_59insGC,c.58_59insGC	58-59:att/aGCtt,58-59:att/aGCtt,58-59:att/aGCtt,58-59:att/aGCtt,58-59:att/aGCtt	p.I20Sfs*15,p.I20Sfs*15,p.I20Sfs*15,p.I20Sfs*15,p.I20Sfs*15	.	.	.	.	.	.	HC,HC,HC,HC,HC	.,.,.,.,.	.,.,.,.,.	1	1	.	.	.	.	.	.	.	.	.
GDX	GDX_100502	Female	Affected	X:109943900:T:C	X	109943900	T	C	GTT>GCT	ENSG00000101938	CHRDL1	0.0536285	2	0.0704064	synonymous	7	ENST00000218054.4,ENST00000372042.1,ENST00000372045.1,ENST00000394797.4,ENST00000434224.1,ENST00000444321.2,ENST00000482160.1	synonymous,synonymous,synonymous,synonymous,synonymous,synonymous,synonymous	c.588A>G,c.591A>G,c.570A>G,c.588A>G,c.351A>G,c.588A>G,c.351A>G	588:caA/caG,591:caA/caG,570:caA/caG,588:caA/caG,351:caA/caG,588:caA/caG,351:caA/caG	p.Q196=,p.Q197=,p.Q190=,p.Q196=,p.Q117=,p.Q196=,p.Q117=	.	.	.	.	0.0003	0.0003	.,.,.,.,.,.,.	.,.,.,.,.,.,.	.,.,.,.,.,.,.	1	1	CHRDL1	0.0013	0	0.0005	0.003	46	49	-24	-18
GDX	GDX_100502	Female	Affected	3:131388527:G:A	3	131388527	G	A	CGG>CAG	ENSG00000196353	CPNE4	0.775139	2	0.133063	missense	5	ENST00000429747.1,ENST00000502818.1,ENST00000511604.1,ENST00000512055.1,ENST00000512332.1	missense,missense,missense,missense,missense	c.673C>T,c.727C>T,c.673C>T,c.673C>T,c.727C>T	673:Cgg/Tgg,727:Cgg/Tgg,673:Cgg/Tgg,673:Cgg/Tgg,727:Cgg/Tgg	p.R225W,p.R243W,p.R225W,p.R225W,p.R243W	0.254	0.475146	0.792736	27.1	3.325e-05	2.416e-05	.,.,.,.,.	.,.,.,.,.	.,.,.,.,.	1	1	CPNE4	0	0	0.0005	0.0248	-8	16	40	-8
GDX	GDX_100502	Female	Affected	1:180904675:G:A	1	180904675	G	A	CGA>CAA	ENSG00000135835	KIAA1614	2.19337e-13	5	0.106367	missense	2	ENST00000367587.1,ENST00000367588.4	missense,missense	c.493G>A,c.1630G>A	493:Gac/Aac,1630:Gac/Aac	p.D165N,p.D544N	0.007	0.204661	0.593902	.	0.0001	2.059e-05	.,.	.,.	.,.	1	1	KIAA1614	0	0	0.0017	0	21	44	-26	20
GDX	GDX_100502	Female	Affected	9:134351127:C:T	9	134351127	C	T	GCC>GTC	ENSG00000130723	PRRC2B	0.999999	0	0.514269	missense	4	ENST00000357304.4,ENST00000372249.1,ENST00000405995.1,ENST00000458550.1	missense,5_prime_UTR,intron,intron	c.3611C>T,c.-2099C>T,c.2325-2004C>T,c.2325-2004C>T	3611:gCc/gTc,.,.,.	p.A1204V,.,.,.	0.111	0.312384	0.533932	23.4	.	.	.,.,.,.	.,.,.,.	.,.,.,.	0.755	0.824	PRRC2B	0	0	0.0003	0	-6	27	27	-43
GDX	GDX_100502	Female	Affected	8:141754835:C:G	8	141754835	C	G	ACT>AGT	ENSG00000169398	PTK2	0.999993	0	0.430728	missense	10	ENST00000340930.3,ENST00000395218.2,ENST00000517887.1,ENST00000519419.1,ENST00000519465.1,ENST00000520151.1,ENST00000521059.1,ENST00000522684.1,ENST00000535192.1,ENST00000538769.1	missense,missense,missense,missense,missense,missense,missense,missense,missense,missense	c.1550G>C,c.1550G>C,c.1682G>C,c.1682G>C,c.434G>C,c.333G>C,c.1550G>C,c.1550G>C,c.1550G>C,c.554G>C	1550:aGt/aCt,1550:aGt/aCt,1682:aGt/aCt,1682:aGt/aCt,434:aGt/aCt,333:caG/caC,1550:aGt/aCt,1550:aGt/aCt,1550:aGt/aCt,554:aGt/aCt	p.S517T,p.S517T,p.S561T,p.S561T,p.S145T,p.Q111H,p.S517T,p.S517T,p.S517T,p.S185T	0.252	0.442108	0.711855	.	9.072e-05	7.238e-05	.,.,.,.,.,.,.,.,.,.	.,.,.,.,.,.,.,.,.,.	.,.,.,.,.,.,.,.,.,.	0.616	0.63	PTK2	0	0	0.0639	0	31	26	14	-24
GDX	GDX_100502	Female	Affected	1:33160694:G:A	1	33160694	G	A	GGC>GAC	ENSG00000162520	SYNC	0.0416853	4	0.121947	synonymous	2	ENST00000373484.3,ENST00000409190.3	synonymous,synonymous	c.1005C>T,c.1005C>T	1005:agC/agT,1005:agC/agT	p.S335=,p.S335=	.	.	.	.	.	.	.,.	.,.	.,.	1	1	SYNC	0	0	0	0	47	4	2	-20
GDX	GDX_100503	Male	Affected	1:26488398:G:T	1	26488398	G	T	CGG>CTG	ENSG00000197245	FAM110D	0.550404	5	0.0568539	missense	1	ENST00000374268.3	missense	c.616G>T	616:Ggg/Tgg	p.G206W	0.073	2.26551	0.890074	23.5	.	.	.	.	.	1	1	FAM110D	0	0	0	0	-27	2	17	-28
GDX	GDX_100503	Male	Affected	13:115091274:AGTGATCAAGAGCAG:A	13	115091274	AGTGATCAAGAGCAG	A	.	ENSG00000198824	CHAMP1	0.985194	1	0.45261	frameshift	1	ENST00000361283.1	frameshift	c.1960_1973del	1958-1971:aGTGATCAAGAGCAG/a	p.D654*	.	.	.	.	.	.	HC	.	.	1	1	CHAMP1	.	.	.	.	.	.	.	.
GDX	GDX_100503	Male	Affected	3:101572707:C:T	3	101572707	C	T	ACG>ATG	ENSG00000144802	NFKBIZ	0.999617	0	0.137032	missense	3	ENST00000326151.5,ENST00000326172.5,ENST00000394054.2	missense,missense,missense	c.971C>T,c.1337C>T,c.1037C>T	971:aCg/aTg,1337:aCg/aTg,1037:aCg/aTg	p.T324M,p.T446M,p.T346M	0.574	0.874575	0.732393	32	8.908e-06	1.227e-05	.,.,.	.,.,.	.,.,.	1	1	NFKBIZ	0	0	0.0003	0	0	-16	-2	33
GDX	GDX_100503	Male	Affected	14:35780017:A:G	14	35780017	A	G	GAT>GGT	ENSG00000100902	PSMA6	0.943988	0	0.549317	missense	5	ENST00000261479.4,ENST00000540871.1,ENST00000553809.1,ENST00000555764.1,ENST00000556506.1	missense,missense,missense,missense,missense	c.325A>G,c.268A>G,c.325A>G,c.88A>G,c.325A>G	325:Att/Gtt,268:Att/Gtt,325:Att/Gtt,88:Att/Gtt,325:Att/Gtt	p.I109V,p.I90V,p.I109V,p.I30V,p.I109V	0.092	0.547414	0.855025	.	.	.	.,.,.,.,.	.,.,.,.,.	.,.,.,.,.	1	1	PSMA6	0.0034	0	0.0009	0	45	26	-1	-14
GDX	GDX_100506	Male	Affected	22:21345975:C:T	22	21345975	C	T	GCG>GTG	ENSG00000099949	LZTR1	3.38323e-52	9	0.209081	missense	2	ENST00000215739.8,ENST00000389355.3	missense,missense	c.850C>T,c.793C>T	850:Cgc/Tgc,793:Cgc/Tgc	p.R284C,p.R265C	0.801	1.97721	0.910253	34	.	0	.,.	.,.	.,.	1	1	LZTR1	0.0027	0	0	0	-3	-14	-2	17
GDX	GDX_100506	Male	Affected	2:232322440:ATC:A	2	232322440	ATC	A	.	ENSG00000115053	NCL	0.999107	0	0.667631	frameshift	1	ENST00000322723.4	frameshift	c.1359_1360del	1359-1360:gaGAtc/gatc	p.E453Dfs*21	.	.	.	.	.	.	HC	.	.	1	1	NCL	.	.	.	.	.	.	.	.
GDX	GDX_100527	Female	Affected	22:51169376:C:G	22	51169376	C	G	TCG>TGG	ENSG00000251322	SHANK3	0.99984	0	0.395887	missense	3	ENST00000262795.3,ENST00000414786.2,ENST00000445220.2	missense,missense,missense	c.4880C>G,c.4817C>G,c.4865C>G	4880:tCg/tGg,4817:tCg/tGg,4865:tCg/tGg	p.S1627W,p.S1606W,p.S1622W	0.212	.	0.950285	24.5	.	.	.,.,.	.,.,.	.,.,.	1	1	SHANK3	0.0013	0	0	0	26	7	0	34
GDX	GDX_100527	Female	Affected	10:75407211:C:T	10	75407211	C	T	GCC>GTC	ENSG00000166317	SYNPO2L	0.0267398	5	0.146751	synonymous	2	ENST00000372873.4,ENST00000394810.2	synonymous,synonymous	c.1527G>A,c.2199G>A	1527:ggG/ggA,2199:ggG/ggA	p.G509=,p.G733=	.	.	.	.	.	.	.,.	.,.	.,.	1	1	SYNPO2L	0	0	0	0	38	1	-15	46
GDX	GDX_100538	Male	Affected	10:93786382:A:C	10	93786382	A	C	TAC>TCC	ENSG00000095564	BTAF1	1	0	0.489941	missense	2	ENST00000265990.6,ENST00000544642.1	missense,missense	c.5109A>C,c.1593A>C	5109:ttA/ttC,1593:ttA/ttC	p.L1703F,p.L531F	0.835	1.22897	0.898822	26.2	.	.	.,.	.,.	.,.	1	1	BTAF1	0	0	0	0	-33	41	12	-34
GDX	GDX_10055	Male	Affected	5:130970700:G:C	5	130970700	G	C	CGC>CCC	ENSG00000158987	RAPGEF6	0.998026	1	0.743887	synonymous	6	ENST00000296859.6,ENST00000307984.5,ENST00000308008.6,ENST00000507093.1,ENST00000509018.1,ENST00000510071.1	synonymous,synonymous,synonymous,synonymous,synonymous,synonymous	c.24C>G,c.24C>G,c.24C>G,c.24C>G,c.24C>G,c.24C>G	24:ggC/ggG,24:ggC/ggG,24:ggC/ggG,24:ggC/ggG,24:ggC/ggG,24:ggC/ggG	p.G8=,p.G8=,p.G8=,p.G8=,p.G8=,p.G8=	.	.	.	.	.	.	.,.,.,.,.,.	.,.,.,.,.,.	.,.,.,.,.,.	0.991	0.973	RAPGEF6	0.0001	0	0.0006	0.0046	48	-6	-50	-45
GDX	GDX_100552	Female	Affected	2:179587132:T:C	2	179587132	T	C	GTC>GCC	ENSG00000155657	TTN	1.21111e-32	1	0.161329	missense	6	ENST00000342175.6,ENST00000342992.6,ENST00000359218.5,ENST00000460472.2,ENST00000589042.1,ENST00000591111.1	intron,missense,intron,intron,missense,missense	c.13858+15677A>G,c.18650A>G,c.13657+15677A>G,c.13282+15677A>G,c.22382A>G,c.21431A>G	.,18650:gAc/gGc,.,.,22382:gAc/gGc,21431:gAc/gGc	.,p.D6217G,.,.,p.D7461G,p.D7144G	0.162	0.113024	0.491041	.	.	.	.,.,.,.,.,.	.,.,.,.,.,.	.,.,.,.,.,.	0.287	0.386	TTN	0	0	0.0005	0	1	-30	1	27
GDX	GDX_100558	Male	Affected	8:41615630:C:T	8	41615630	C	T	TCT>TTT	ENSG00000029534	ANK1	1	0	0.360544	missense	7	ENST00000265709.8,ENST00000289734.7,ENST00000347528.4,ENST00000352337.4,ENST00000379758.2,ENST00000396942.1,ENST00000396945.1	missense,missense,missense,missense,missense,missense,missense	c.152G>A,c.53G>A,c.53G>A,c.53G>A,c.53G>A,c.53G>A,c.53G>A	152:aGa/aAa,53:aGa/aAa,53:aGa/aAa,53:aGa/aAa,53:aGa/aAa,53:aGa/aAa,53:aGa/aAa	p.R51K,p.R18K,p.R18K,p.R18K,p.R18K,p.R18K,p.R18K	0.081	0.798411	0.81912	23.9	.	.	.,.,.,.,.,.,.	.,.,.,.,.,.,.	.,.,.,.,.,.,.	0.209	0.558	ANK1	0	0	0	0	25	-1	-9	-14
GDX	GDX_100558	Male	Affected	21:45053218:C:G	21	45053218	C	G	GCT>GGT	ENSG00000160207	HSF2BP	6.36504e-10	9	0.0596858	missense	2	ENST00000291560.2,ENST00000542962.1	missense,missense	c.376G>C,c.151G>C	376:Gca/Cca,151:Gca/Cca	p.A126P,p.A51P	0.239	0.43364	0.519233	25.9	.	.	.,.	.,.	.,.	1	1	HSF2BP	0	0	0.0001	0	-32	11	23	-33
GDX	GDX_100562	Female	Affected	5:38407005:C:T	5	38407005	C	T	CCC>CTC	ENSG00000164318	EGFLAM	9.38439e-10	5	0.0943796	missense	4	ENST00000322350.5,ENST00000336740.6,ENST00000354891.3,ENST00000397202.2	missense,missense,missense,intron	c.904C>T,c.202C>T,c.904C>T,c.-364+3012C>T	904:Cca/Tca,202:Cca/Tca,904:Cca/Tca,.	p.P302S,p.P68S,p.P302S,.	0.062	0.0925955	0.259961	.	.	.	.,.,.,.	.,.,.,.	.,.,.,.	0.127	0.386	EGFLAM	0.0043	0	0.0001	0	17	6	-31	-14
GDX	GDX_100562	Female	Affected	12:63042334:G:A	12	63042334	G	A	AGT>AAT	ENSG00000111110	PPM1H	0.855024	1	0.143909	synonymous	1	ENST00000228705.6	synonymous	c.1480C>T	1480:Ctg/Ttg	p.L494=	.	.	.	.	.	.	.	.	.	1	1	PPM1H	0	0	0	0	-10	-23	2	-23
GDX	GDX_100565	Female	Affected	4:185678840:G:C	4	185678840	G	C	CGA>CCA	ENSG00000151726	ACSL1	0.0918373	2	0.243277	synonymous	7	ENST00000281455.2,ENST00000437665.3,ENST00000454703.2,ENST00000504342.1,ENST00000507295.1,ENST00000513317.1,ENST00000515030.1	synonymous,synonymous,synonymous,synonymous,synonymous,synonymous,synonymous	c.1905C>G,c.1392C>G,c.1392C>G,c.1905C>G,c.1803C>G,c.1905C>G,c.1905C>G	1905:ctC/ctG,1392:ctC/ctG,1392:ctC/ctG,1905:ctC/ctG,1803:ctC/ctG,1905:ctC/ctG,1905:ctC/ctG	p.L635=,p.L464=,p.L464=,p.L635=,p.L601=,p.L635=,p.L635=	.	.	.	.	.	.	.,.,.,.,.,.,.	.,.,.,.,.,.,.	.,.,.,.,.,.,.	0.974	0.983	ACSL1	0	0	0	0	20	7	47	-9
GDX	GDX_100565	Female	Affected	3:159943742:G:C	3	159943742	G	C	CGC>CCC	ENSG00000180044	C3orf80	.	8	0.128211	missense	1	ENST00000326474.3	missense	c.320G>C	320:cGc/cCc	p.R107P	0.298	.	.	33	.	.	.	.	.	1	1	C3orf80	0.0002	0	0	0	-22	-5	0	3
GDX	GDX_100565	Female	Affected	19:39226794:A:T	19	39226794	A	T	CAG>CTG	ENSG00000182472	CAPN12	7.47957e-20	8	0.11375	synonymous	2	ENST00000328867.4,ENST00000601953.1	synonymous,synonymous	c.1539T>A,c.1092T>A	1539:gcT/gcA,1092:gcT/gcA	p.A513=,p.A364=	.	.	.	.	.	.	.,.	.,.	.,.	1	1	CAPN12	0.0014	0	0.0004	0	-2	46	3	-42
GDX	GDX_100565	Female	Affected	5:171520650:T:G	5	171520650	T	G	CTG>CGG	ENSG00000072786	STK10	1.50167e-07	4	0.0869513	synonymous	1	ENST00000176763.5	synonymous	c.1320A>C	1320:gcA/gcC	p.A440=	.	.	.	.	.	.	.	.	.	1	1	STK10	0.0004	0	0	0	-9	-2	-18	48
GDX	GDX_100565	Female	Affected	5:16465473:G:T	5	16465473	G	T	TGC>TTC	ENSG00000173545	ZNF622	0.0888039	2	0.264494	missense	1	ENST00000308683.2	missense	c.302C>A	302:gCa/gAa	p.A101E	0.225	0.883453	0.4204	25	.	.	.	.	.	1	1	ZNF622	0	0	0.0005	0	40	-3	-1	2
GDX	GDX_100568	Female	Affected	18:25565678:C:A	18	25565678	C	A	TCA>TAA	ENSG00000170558	CDH2	0.897441	1	0.580719	missense	2	ENST00000269141.3,ENST00000399380.3	missense,missense	c.1789G>T,c.1696G>T	1789:Gat/Tat,1696:Gat/Tat	p.D597Y,p.D566Y	0.667	1.10348	0.834208	31	.	.	.,.	.,.	.,.	1	1	CDH2	0.0003	0.0007	0	0	23	47	2	24
GDX	GDX_100568	Female	Affected	20:1616973:C:A	20	1616973	C	A	CCA>CAA	ENSG00000089012	SIRPG	5.20923e-08	8	.	synonymous	5	ENST00000216927.4,ENST00000303415.3,ENST00000344103.4,ENST00000381580.1,ENST00000381583.2	synonymous,synonymous,intron,synonymous,synonymous	c.609G>T,c.609G>T,c.431-6021G>T,c.510G>T,c.609G>T	609:gtG/gtT,609:gtG/gtT,.,510:gtG/gtT,609:gtG/gtT	p.V203=,p.V203=,.,p.V170=,p.V203=	.	.	.	.	.	.	.,.,.,.,.	.,.,.,.,.	.,.,.,.,.	.	0.57	SIRPG	0.0004	0	0	0	-9	10	-9	5
GDX	GDX_100571	Male	Affected	4:996912:G:A	4	996912	G	A	CGG>CAG	ENSG00000127415	IDUA	2.64182e-08	6	0.107333	synonymous	3	ENST00000247933.4,ENST00000453894.1,ENST00000514224.1	synonymous,synonymous,synonymous	c.1491G>A,c.1557G>A,c.1095G>A	1491:acG/acA,1557:acG/acA,1095:acG/acA	p.T497=,p.T519=,p.T365=	.	.	.	.	4.238e-05	7.119e-06	.,.,.	.,.,.	.,.,.	1	1	IDUA	0.0196	0	0.0048	0.0004	2	-45	37	33
GDX	GDX_100571	Male	Affected	14:24546559:G:A	14	24546559	G	A	CGA>CAA	ENSG00000100884	CPNE6	0.918264	2	.	missense	3	ENST00000216775.2,ENST00000397016.2,ENST00000537691.1	missense,missense,missense	c.1496G>A,c.1496G>A,c.1661G>A	1496:cGa/cAa,1496:cGa/cAa,1661:cGa/cAa	p.R499Q,p.R499Q,p.R554Q	0.495	1.73517	0.636994	34	.	3.98e-06	.,.,.	.,.,.	.,.,.	1	1	CPNE6	0.0004	0	0.0001	0.0006	-15	30	38	40
GDX	GDX_100576	Male	Affected	4:1806153:C:A	4	1806153	C	A	GCG>GAG	ENSG00000068078	FGFR3	0.00290912	3	0.376651	missense	6	ENST00000260795.2,ENST00000340107.4,ENST00000352904.1,ENST00000412135.2,ENST00000440486.2,ENST00000481110.2	missense,missense,intron,intron,missense,missense	c.1172C>A,c.1178C>A,c.931-398C>A,c.931-398C>A,c.1172C>A,c.1172C>A	1172:gCg/gAg,1178:gCg/gAg,.,.,1172:gCg/gAg,1172:gCg/gAg	p.A391E,p.A393E,.,.,p.A391E,p.A391E	0.716	0.902065	0.470921	27.9	.	.	.,.,.,.,.,.	.,.,.,.,.,.	.,.,.,.,.,.	0.788	0.526	FGFR3	0.0037	0	0	0	2	28	1	-32
GDX	GDX_100581	Female	Affected	10:50532305:C:T	10	50532305	C	T	CCC>CTC	ENSG00000177354	C10orf71	9.35244e-05	4	0.0536269	missense	2	ENST00000323868.4,ENST00000374144.3	missense,missense	c.1715C>T,c.1715C>T	1715:cCc/cTc,1715:cCc/cTc	p.P572L,p.P572L	0.089	0.241024	.	.	.	.	.,.	.,.	.,.	1	1	C10orf71	0	0	0	0	5	8	26	-1
GDX	GDX_100602	Male	Affected	9:139935337:G:C	9	139935337	G	C	AGG>ACG	ENSG00000107281	NPDC1	0.703402	3	0.593959	missense	2	ENST00000371600.3,ENST00000371601.4	missense,missense	c.719C>G,c.485C>G	719:cCt/cGt,485:cCt/cGt	p.P240R,p.P162R	0.033	0.10333	0.499202	.	.	0	.,.	.,.	.,.	1	1	NPDC1	0.0287	0	0.0002	0	39	-23	-16	-50
GDX	GDX_100607	Male	Affected	7:33057035:G:A	7	33057035	G	A	CGA>CAA	ENSG00000122643	NT5C3A	0.0123722	3	0.470424	missense	7	ENST00000242210.7,ENST00000381626.2,ENST00000396152.2,ENST00000405342.1,ENST00000409467.1,ENST00000409787.1,ENST00000610140.1	intron,intron,intron,intron,intron,missense,intron	c.708+16C>T,c.555+16C>T,c.591+16C>T,c.591+16C>T,c.555+16C>T,c.607C>T,c.693+16C>T	.,.,.,.,.,607:Cgt/Tgt,.	.,.,.,.,.,p.R203C,.	0.039	.	.	.	0.0001	5.631e-05	.,.,.,.,.,.,.	.,.,.,.,.,.,.	.,.,.,.,.,.,.	0.082	0.096	.	.	.	.	.	.	.	.	.
GDX	GDX_100607	Male	Affected	11:36248677:T:C	11	36248677	T	C	CTT>CCT	ENSG00000179241	LDLRAD3	0.0250893	4	0.314379	missense	3	ENST00000315571.5,ENST00000524419.1,ENST00000528989.1	missense,missense,missense	c.497T>C,c.467T>C,c.350T>C	497:cTt/cCt,467:cTt/cCt,350:cTt/cCt	p.L166P,p.L156P,p.L117P	0.841	0.322125	0.790811	22.7	.	.	.,.,.	.,.,.	.,.,.	1	1	LDLRAD3	0	0	0	0	-42	16	28	-26
GDX	GDX_100623	Male	Affected	17:66416599:G:A	17	66416599	G	A	CGC>CAC	ENSG00000141337	ARSG	1.55401e-05	6	0.0607707	missense	2	ENST00000448504.2,ENST00000452479.2	missense,missense	c.1573G>A,c.1081G>A	1573:Gca/Aca,1081:Gca/Aca	p.A525T,p.A361T	0.098	0.43364	0.2487	.	.	8.023e-06	.,.	.,.	.,.	1	1	ARSG	0	0	0	0	48	-2	-49	48
GDX	GDX_100623	Male	Affected	3:164907329:A:C	3	164907329	A	C	AAT>ACT	ENSG00000121871	SLITRK3	0.603043	1	0.274809	missense	2	ENST00000241274.3,ENST00000475390.1	missense,missense	c.1290T>G,c.1290T>G	1290:aaT/aaG,1290:aaT/aaG	p.N430K,p.N430K	0.226	0.840193	0.881679	20.3	.	.	.,.	.,.	.,.	1	1	SLITRK3	0.0001	0	0	0	-1	-25	5	-20
GDX	GDX_100629	Male	Affected	15:58974501:T:C	15	58974501	T	C	GTA>GCA	ENSG00000137845	ADAM10	0.999845	0	0.203578	synonymous	4	ENST00000260408.3,ENST00000396140.2,ENST00000402627.1,ENST00000561288.1	synonymous,intron,intron,intron	c.219A>G,c.56-41472A>G,c.56-41472A>G,c.55+67178A>G	219:ctA/ctG,.,.,.	p.L73=,.,.,.	.	.	.	.	9.909e-05	0.0004	.,.,.,.	.,.,.,.	.,.,.,.	1	0.996	ADAM10	0	0	0	0	12	41	0	-42
GDX	GDX_100629	Male	Affected	6:83868316:C:T	6	83868316	C	T	ACT>ATT	ENSG00000083097	DOP1A	0.999996	0	0.478489	missense	3	ENST00000237163.5,ENST00000349129.2,ENST00000369739.3	intron,missense,missense	c.6395-1144C>T,c.6772C>T,c.6745C>T	.,6772:Ctc/Ttc,6745:Ctc/Ttc	.,p.L2258F,p.L2249F	0.369	0.874457	0.919333	33	.	.	.,.,.	.,.,.	.,.,.	0.868	0.808	DOP1A	0.0001	0	0	0	-23	-6	22	32
GDX	GDX_100629	Male	Affected	12:69968183:G:A	12	69968183	G	A	TGA>TAA	ENSG00000166225	FRS2	0.97907	0	0.211836	synonymous	4	ENST00000299293.2,ENST00000397997.2,ENST00000549921.1,ENST00000550389.1	synonymous,synonymous,synonymous,synonymous	c.975G>A,c.975G>A,c.975G>A,c.975G>A	975:ctG/ctA,975:ctG/ctA,975:ctG/ctA,975:ctG/ctA	p.L325=,p.L325=,p.L325=,p.L325=	.	.	.	.	8.288e-06	4.008e-06	.,.,.,.	.,.,.,.	.,.,.,.	1	1	FRS2	0	0	0	0	12	-27	-8	28
GDX	GDX_100632	Female	Affected	2:166019092:T:C	2	166019092	T	C	GTT>GCT	ENSG00000153253	SCN3A	1	0	0.600425	missense	3	ENST00000283254.7,ENST00000360093.3,ENST00000409101.3	missense,missense,missense	c.941A>G,c.941A>G,c.941A>G	941:aAc/aGc,941:aAc/aGc,941:aAc/aGc	p.N314S,p.N314S,p.N314S	0.373	0.355253	0.366804	.	.	.	.,.,.	.,.,.	.,.,.	0.984	0.983	SCN3A	0	0	0	0	-1	-8	-45	-33
GDX	GDX_100632	Female	Affected	X:153668425:G:C	X	153668425	G	C	TGA>TCA	ENSG00000203879	GDI1	0.987884	0	0.561486	missense	1	ENST00000447750.2	missense	c.526G>C	526:Gat/Cat	p.D176H	0.473	2.29033	0.893298	28.2	.	.	.	.	.	1	1	GDI1	0.0008	0	0.0013	0	-33	-25	14	-5
GDX	GDX_100632	Female	Affected	1:16254872:C:T	1	16254872	C	T	CCG>CTG	ENSG00000065526	SPEN	1	0	0.745302	missense	1	ENST00000375759.3	missense	c.2137C>T	2137:Cgg/Tgg	p.R713W	0.145	0.877211	0.821522	33	5.781e-05	4.788e-05	.	.	.	1	1	SPEN	0	0	0	0	8	-49	-44	-8
GDX	GDX_100635	Female	Affected	16:58583782:C:CTTTAGCTTACCTTA	16	58583782	C	CTTTAGCTTACCTTA	.	ENSG00000125107	CNOT1	1	0	0.208713	stop_gained	4	ENST00000245138.4,ENST00000317147.5,ENST00000441024.2,ENST00000569240.1	stop_gained,stop_gained,stop_gained,stop_gained	c.32_33insTAAGGTAAGCTAAA,c.3362_3363insTAAGGTAAGCTAAA,c.3362_3363insTAAGGTAAGCTAAA,c.3347_3348insTAAGGTAAGCTAAA	32-33:acg/acTAAGGTAAGCTAAAg,3362-3363:acg/acTAAGGTAAGCTAAAg,3362-3363:acg/acTAAGGTAAGCTAAAg,3347-3348:acg/acTAAGGTAAGCTAAAg	p.V12Kfs*4,p.V1122Kfs*4,p.V1122Kfs*4,p.V1117Kfs*4	.	.	.	.	.	.	HC,HC,HC,HC	.,.,.,.	.,.,.,.	1	1	CNOT1	.	.	.	.	.	.	.	.
GDX	GDX_10064	Male	Affected	1:179526314:G:A	1	179526314	G	A	CGG>CAG	ENSG00000116218	NPHS2	0.00896414	6	.	stop_gained	2	ENST00000367615.4,ENST00000367616.4	stop_gained,intron	c.586C>T,c.534+2500C>T	586:Cga/Tga,.	p.R196*,.	.	.	.	40	.	1.194e-05	HC,.	.,.	.,.	.	0.323	NPHS2	0.2151	0	0.0001	0	-32	17	-29	-41
GDX	GDX_100646	Female	Affected	7:29923831:T:C	7	29923831	T	C	CTC>CCC	ENSG00000122574	WIPF3	0.000296999	4	0.135445	missense	3	ENST00000242140.5,ENST00000409123.1,ENST00000409290.1	missense,missense,missense	c.721T>C,c.721T>C,c.721T>C	721:Tcg/Ccg,721:Tcg/Ccg,721:Tcg/Ccg	p.S241P,p.S241P,p.S241P	0.043	0.177586	0.816819	.	0.0002	6.082e-05	.,.,.	.,.,.	.,.,.	1	1	WIPF3	0	0	0	0	2	11	2	17
GDX	GDX_100648	Female	Affected	3:105422907:G:A	3	105422907	G	A	CGG>CAG	ENSG00000114423	CBLB	0.913125	0	0.241707	synonymous	4	ENST00000264122.4,ENST00000394027.3,ENST00000403724.1,ENST00000405772.1	synonymous,synonymous,synonymous,synonymous	c.1518C>T,c.1584C>T,c.1518C>T,c.1518C>T	1518:ccC/ccT,1584:ccC/ccT,1518:ccC/ccT,1518:ccC/ccT	p.P506=,p.P528=,p.P506=,p.P506=	.	.	.	.	2.471e-05	2.388e-05	.,.,.,.	.,.,.,.	.,.,.,.	0.478	0.805	CBLB	0	0	0.0002	0	-28	23	0	-31
GDX	GDX_10066	Male	Affected	19:1081006:C:G	19	1081006	C	G	CCG>CGG	ENSG00000180448	ARHGAP45	0.453634	1	0.103299	synonymous	7	ENST00000313093.2,ENST00000536472.1,ENST00000539243.2,ENST00000543365.1,ENST00000586866.1,ENST00000590214.1,ENST00000590577.1	synonymous,synonymous,synonymous,synonymous,synonymous,synonymous,synonymous	c.2133C>G,c.1737C>G,c.2181C>G,c.1782C>G,c.2145C>G,c.2214C>G,c.1038C>G	2133:ccC/ccG,1737:ccC/ccG,2181:ccC/ccG,1782:ccC/ccG,2145:ccC/ccG,2214:ccC/ccG,1038:ccC/ccG	p.P711=,p.P579=,p.P727=,p.P594=,p.P715=,p.P738=,p.P346=	.	.	.	.	.	.	.,.,.,.,.,.,.	.,.,.,.,.,.,.	.,.,.,.,.,.,.	1	0.998	ARHGAP45	0	0	0	0	-50	40	14	-32
GDX	GDX_10066	Male	Affected	21:16337310:T:C	21	16337310	T	C	ATA>ACA	ENSG00000180530	NRIP1	0.991172	1	0.291204	synonymous	3	ENST00000318948.4,ENST00000400199.1,ENST00000400202.1	synonymous,synonymous,synonymous	c.3204A>G,c.3204A>G,c.3204A>G	3204:ctA/ctG,3204:ctA/ctG,3204:ctA/ctG	p.L1068=,p.L1068=,p.L1068=	.	.	.	.	.	.	.,.,.	.,.,.	.,.,.	1	1	NRIP1	0.0003	0	0	0	-20	-2	1	3
GDX	GDX_100662	Male	Affected	12:10774497:G:T	12	10774497	G	T	GGT>GTT	ENSG00000060140	STYK1	1.53641e-05	6	0.125479	missense	1	ENST00000075503.3	missense	c.1042C>A	1042:Ccc/Acc	p.P348T	0.792	0.714005	0.552092	25.6	.	.	.	.	.	1	1	STYK1	0	0	0	0	-5	40	-22	-26
GDX	GDX_100662	Male	Affected	19:5131947:G:A	19	5131947	G	A	CGC>CAC	ENSG00000127663	KDM4B	0.999935	0	0.480479	missense	2	ENST00000159111.4,ENST00000536461.1	missense,missense	c.1835G>A,c.1937G>A	1835:cGc/cAc,1937:cGc/cAc	p.R612H,p.R646H	0.352	1.91785	0.77757	34	.	.	.,.	.,.	.,.	0.98	0.976	KDM4B	0	0	0	0	-29	-22	-7	43
GDX	GDX_100667	Male	Affected	10:117308978:T:C	10	117308978	T	C	ATC>ACC	ENSG00000107518	ATRNL1	0.995632	0	0.213469	missense	3	ENST00000303745.7,ENST00000355044.3,ENST00000423111.2	missense,missense,missense	c.106T>C,c.3727T>C,c.880T>C	106:Tcc/Ccc,3727:Tcc/Ccc,880:Tcc/Ccc	p.S36P,p.S1243P,p.S294P	0.473	0.94504	0.842375	24.7	.	.	.,.,.	.,.,.	.,.,.	1	0.98	ATRNL1	0	0	0	0	-10	33	23	-4
GDX	GDX_100682	Female	Affected	11:64669996:C:T	11	64669996	C	T	CCG>CTG	ENSG00000110046	ATG2A	0.999923	1	0.239933	missense	2	ENST00000377264.3,ENST00000421419.2	missense,missense	c.3769G>A,c.3769G>A	3769:Ggc/Agc,3769:Ggc/Agc	p.G1257S,p.G1257S	0.148	0.156674	0.76114	23.3	.	2.114e-05	.,.	.,.	.,.	1	1	ATG2A	0	0	0	0	-2	16	-8	-14
GDX	GDX_100682	Female	Affected	16:88808481:C:T	16	88808481	C	T	GCG>GTG	ENSG00000103335	PIEZO1	0.535969	3	0.101427	synonymous	1	ENST00000301015.9	synonymous	c.306G>A	306:tcG/tcA	p.S102=	.	.	.	.	5.864e-05	2.118e-05	.	.	.	1	0.955	PIEZO1	0.0102	0	0	0.0005	18	22	-12	-20
GDX	GDX_100682	Female	Affected	1:2449627:C:T	1	2449627	C	T	CCG>CTG	ENSG00000157881	PANK4	0.945333	1	0.30319	synonymous	2	ENST00000378466.3,ENST00000435556.3	synonymous,synonymous	c.1194G>A,c.1077G>A	1194:ccG/ccA,1077:ccG/ccA	p.P398=,p.P359=	.	.	.	.	1.731e-05	1.634e-05	.,.	.,.	.,.	1	1	PANK4	0	0	0	0.0008	-2	-7	-23	-24
GDX	GDX_100682	Female	Affected	10:118383533:A:C	10	118383533	A	C	AAA>ACA	ENSG00000165862	PNLIPRP2	2.85563e-05	6	0.0608942	stop_lost	2	ENST00000433618.4,ENST00000537242.1	stop_lost,missense	c.126A>C,c.127A>C	126:taA/taC,127:Aaa/Caa	p.*42YextTer?,p.K43Q	0.243	0.0347089	0.387383	.	.	.	.,.	.,.	.,.	.	0.914	PNLIPRP2	0	0	0	0	-9	24	13	-4
GDX	GDX_100697	Female	Affected	9:131371495:G:A	9	131371495	G	A	TGA>TAA	ENSG00000197694	SPTAN1	1	0	0.432015	missense	3	ENST00000358161.5,ENST00000372731.4,ENST00000372739.3	missense,missense,missense	c.4690G>A,c.4690G>A,c.4690G>A	4690:Gag/Aag,4690:Gag/Aag,4690:Gag/Aag	p.E1564K,p.E1564K,p.E1564K	0.485	0.862275	0.896466	24.7	.	.	.,.,.	.,.,.	.,.,.	1	1	SPTAN1	0	0	0	0	3	-24	2	-24
GDX	GDX_100702	Male	Affected	11:61541575:A:AAG	11	61541575	A	AAG	.	ENSG00000124920	MYRF	0.999848	0	0.090952	frameshift	4	ENST00000265460.5,ENST00000278836.5,ENST00000327797.1,ENST00000389602.4	frameshift,frameshift,frameshift,upstream_gene	c.1227_1228dup,c.1254_1255dup,c.135_136dup,.	1225-1226:aag/aAGag,1252-1253:aag/aAGag,133-134:aag/aAGag,.	p.T410Rfs*14,p.T419Rfs*14,p.T46Rfs*14,.	.	.	.	.	.	.	HC,HC,HC,.	.,.,.,.	.,.,.,.	0.996	0.934	MYRF	.	.	.	.	.	.	.	.
GDX	GDX_100704	Female	Affected	16:30748616:C:T	16	30748616	C	T	TCA>TTA	ENSG00000080603	SRCAP	1	0	0.321421	stop_gained	3	ENST00000262518.4,ENST00000344771.4,ENST00000395059.2	stop_gained,stop_gained,stop_gained	c.7255C>T,c.6781C>T,c.7069C>T	7255:Caa/Taa,6781:Caa/Taa,7069:Caa/Taa	p.Q2419*,p.Q2261*,p.Q2357*	.	.	.	36	.	.	HC,HC,HC	.,.,.	.,.,.	1	1	SRCAP	0.0014	0	0.0001	0	11	-50	-13	44
GDX	GDX_100717	Male	Affected	10:102778975:C:T	10	102778975	C	T	ACT>ATT	ENSG00000186862	PDZD7	0.72277	6	0.211569	splice_acceptor	2	ENST00000370215.3,ENST00000470414.1	splice_acceptor,downstream_gene	c.929-1G>A,.	.,.	.,.	.	.	.	27	.	.	HC,.	.,.	.,.	0.899	0.797	PDZD7	0.0908	0.9884	0	0	-5	-1	-21	1
GDX	GDX_100723	Female	Affected	10:104165148:C:T	10	104165148	C	T	CCG>CTG	ENSG00000059915	PSD	0.987334	1	0.380394	missense	2	ENST00000020673.5,ENST00000406432.1	missense,missense	c.2281G>A,c.2281G>A	2281:Ggg/Agg,2281:Ggg/Agg	p.G761R,p.G761R	0.897	2.29859	0.818923	34	.	.	.,.	.,.	.,.	1	1	PSD	0.0008	0	0.0253	0	-2	-8	-8	-17
GDX	GDX_100723	Female	Affected	6:56484802:T:C	6	56484802	T	C	GTA>GCA	ENSG00000151914	DST	1	0	0.6903	missense	10	ENST00000244364.6,ENST00000312431.6,ENST00000361203.3,ENST00000370754.5,ENST00000370765.6,ENST00000370769.4,ENST00000370788.2,ENST00000421834.2,ENST00000446842.2,ENST00000518935.1	intron,intron,intron,intron,missense,intron,intron,intron,intron,downstream_gene	c.3318+4526A>G,c.4296+4526A>G,c.4296+4526A>G,c.4830+4526A>G,c.4030A>G,c.4296+4526A>G,c.4296+4526A>G,c.4296+4526A>G,c.3318+4526A>G,.	.,.,.,.,4030:Aca/Gca,.,.,.,.,.	.,.,.,.,p.T1344A,.,.,.,.,.	0.012	.	.	.	8.238e-06	3.981e-06	.,.,.,.,.,.,.,.,.,.	.,.,.,.,.,.,.,.,.,.	.,.,.,.,.,.,.,.,.,.	0.01	0.033	.	.	.	.	.	.	.	.	.
GDX	GDX_100723	Female	Affected	1:174983973:TTCA:T	1	174983973	TTCA	T	.	ENSG00000120333	MRPS14	0.00165874	8	0.0935834	inframe_deletion	1	ENST00000476371.1	inframe_deletion	c.216_218del	216-218:gaTGAa/gaa	p.D72del	.	.	.	.	8.238e-06	4.004e-06	.	.	.	1	1	MRPS14	.	.	.	.	.	.	.	.
GDX	GDX_100727	Male	Affected	13:96508589:T:C	13	96508589	T	C	TTA>TCA	ENSG00000102595	UGGT2	1.01866e-21	5	0.37061	synonymous	1	ENST00000376747.3	synonymous	c.3831A>G	3831:gtA/gtG	p.V1277=	.	.	.	.	.	.	.	.	.	0.837	0.833	UGGT2	0.0454	0	0.0024	0	1	-44	-20	3
GDX	GDX_100727	Male	Affected	16:88600492:G:A	16	88600492	G	A	CGC>CAC	ENSG00000179588	ZFPM1	0.0314918	2	0.0825367	missense	1	ENST00000319555.3	missense	c.2126G>A	2126:cGc/cAc	p.R709H	0.103	1.27222	0.912272	23.2	.	.	.	.	.	1	1	ZFPM1	0	0	0	0	-47	-19	-18	-29
GDX	GDX_10073	Male	Affected	20:60890170:T:C	20	60890170	T	C	CTG>CCG	ENSG00000130702	LAMA5	0.943038	1	0.395656	missense	1	ENST00000252999.3	missense	c.7961A>G	7961:cAg/cGg	p.Q2654R	0.12	.	0.345827	.	.	.	.	.	.	1	0.989	LAMA5	0.0002	0	0.0002	0	19	-2	28	-27
GDX	GDX_10073	Male	Affected	10:13214716:G:A	10	13214716	G	A	CGC>CAC	ENSG00000065328	MCM10	5.09301e-11	4	0.072672	synonymous	3	ENST00000378694.1,ENST00000378714.3,ENST00000484800.2	synonymous,synonymous,synonymous	c.543G>A,c.543G>A,c.546G>A	543:gcG/gcA,543:gcG/gcA,546:gcG/gcA	p.A181=,p.A181=,p.A182=	.	.	.	.	1.648e-05	1.591e-05	.,.,.	.,.,.	.,.,.	1	1	MCM10	0	0	0	0.027	2	-38	-9	49
GDX	GDX_10073	Male	Affected	15:34526135:G:A	15	34526135	G	A	CGC>CAC	ENSG00000140199	SLC12A6	0.97818	1	0.3005	stop_gained	10	ENST00000290209.5,ENST00000354181.3,ENST00000397702.2,ENST00000397707.2,ENST00000451844.2,ENST00000458406.2,ENST00000558589.1,ENST00000558667.1,ENST00000560164.1,ENST00000560611.1	stop_gained,stop_gained,stop_gained,stop_gained,stop_gained,stop_gained,stop_gained,stop_gained,stop_gained,stop_gained	c.3247C>T,c.3400C>T,c.3223C>T,c.3355C>T,c.2836C>T,c.3223C>T,c.3373C>T,c.3400C>T,c.2836C>T,c.3400C>T	3247:Cga/Tga,3400:Cga/Tga,3223:Cga/Tga,3355:Cga/Tga,2836:Cga/Tga,3223:Cga/Tga,3373:Cga/Tga,3400:Cga/Tga,2836:Cga/Tga,3400:Cga/Tga	p.R1083*,p.R1134*,p.R1075*,p.R1119*,p.R946*,p.R1075*,p.R1125*,p.R1134*,p.R946*,p.R1134*	.	.	.	43	8.238e-06	7.974e-06	HC,HC,HC,HC,HC,HC,HC,HC,HC,HC	.,.,.,.,.,.,.,.,.,.	.,.,.,.,.,.,.,.,.,.	1	1	SLC12A6	0.0004	0	0.0969	0	2	46	2	-32
GDX	GDX_100731	Female	Affected	19:41703746:C:T	19	41703746	C	T	GCG>GTG	ENSG00000167600	CYP2S1	0.000914984	4	0.0608503	missense	2	ENST00000310054.4,ENST00000542619.1	missense,intron	c.406C>T,c.9+3132C>T	406:Cgg/Tgg,.	p.R136W,.	0.271	1.0132	0.512622	34	1.652e-05	1.989e-05	.,.	.,.	.,.	1	0.944	CYP2S1	0.0064	0	0.0001	0	21	-39	-2	27
GDX	GDX_100735	Male	Affected	7:144098308:T:G	7	144098308	T	G	CTG>CGG	ENSG00000106410	NOBOX	3.74461e-05	4	.	synonymous	3	ENST00000223140.5,ENST00000467773.1,ENST00000483238.1	synonymous,synonymous,synonymous	c.420A>C,c.675A>C,c.675A>C	420:tcA/tcC,675:tcA/tcC,675:tcA/tcC	p.S140=,p.S225=,p.S225=	.	.	.	.	.	.	.,.,.	.,.,.	.,.,.	.	1	NOBOX	0.0021	0	0.0001	0	-23	-2	38	-2
GDX	GDX_100743	Male	Affected	17:67114069:C:T	17	67114069	C	T	CCT>CTT	ENSG00000154262	ABCA6	1.83136e-16	4	0.0612569	missense	1	ENST00000284425.2	missense	c.1465G>A	1465:Gga/Aga	p.G489R	0.228	0.0447393	0.334277	22.5	.	.	.	.	.	0.554	0.54	ABCA6	0	0.0014	0	0	-2	28	-33	-30
GDX	GDX_100743	Male	Affected	1:38003387:C:T	1	38003387	C	T	TCG>TTG	ENSG00000163877	SNIP1	0.905058	2	0.142828	missense	1	ENST00000296215.6	missense	c.1153G>A	1153:Gag/Aag	p.E385K	0.187	1.6278	0.453702	25.2	.	3.979e-06	.	.	.	1	1	SNIP1	0	0	0	0	-3	14	42	-33
GDX	GDX_100743	Male	Affected	12:104721411:T:A	12	104721411	T	A	ATT>AAT	ENSG00000198431	TXNRD1	0.00233755	3	0.373671	missense	15	ENST00000354940.6,ENST00000378070.4,ENST00000388854.3,ENST00000397736.2,ENST00000427956.1,ENST00000429002.2,ENST00000503506.2,ENST00000524698.1,ENST00000525566.1,ENST00000526390.1,ENST00000526691.1,ENST00000526950.1,ENST00000529546.1,ENST00000540716.1,ENST00000542918.1	missense,missense,missense,missense,missense,missense,missense,missense,missense,missense,missense,missense,missense,missense,missense	c.1054T>A,c.1351T>A,c.1210T>A,c.1186T>A,c.1399T>A,c.1504T>A,c.1054T>A,c.1054T>A,c.1504T>A,c.1186T>A,c.1210T>A,c.1261T>A,c.940T>A,c.940T>A,c.1204T>A	1054:Ttg/Atg,1351:Ttg/Atg,1210:Ttg/Atg,1186:Ttg/Atg,1399:Ttg/Atg,1504:Ttg/Atg,1054:Ttg/Atg,1054:Ttg/Atg,1504:Ttg/Atg,1186:Ttg/Atg,1210:Ttg/Atg,1261:Ttg/Atg,940:Ttg/Atg,940:Ttg/Atg,1204:Ttg/Atg	p.L352M,p.L451M,p.L404M,p.L396M,p.L467M,p.L502M,p.L352M,p.L352M,p.L502M,p.L396M,p.L404M,p.L421M,p.L314M,p.L314M,p.L402M	0.391	0.600742	0.675495	23.3	.	.	.,.,.,.,.,.,.,.,.,.,.,.,.,.,.	.,.,.,.,.,.,.,.,.,.,.,.,.,.,.	.,.,.,.,.,.,.,.,.,.,.,.,.,.,.	1	1	TXNRD1	0	0	0	0	-9	-42	38	24
GDX	GDX_100780	Female	Affected	5:137721830:GAAATT:G	5	137721830	GAAATT	G	.	ENSG00000120733	KDM3B	1	0	0.381434	frameshift	3	ENST00000314358.5,ENST00000394866.1,ENST00000542866.1	frameshift,upstream_gene,upstream_gene	c.904_908del,.,.	901-905:AAATTa/a,.,.	p.L302Rfs*5,.,.	.	.	.	.	.	.	HC,.,.	.,.,.	.,.,.	0.242	0.359	KDM3B	.	.	.	.	.	.	.	.
GDX	GDX_100780	Female	Affected	7:100086061:TGGGGGTGGGGGCCCGACCCCTCCAGC:T	7	100086061	TGGGGGTGGGGGCCCGACCCCTCCAGC	T	.	ENSG00000166924	NYAP1	0.990932	0	0.380886	frameshift	3	ENST00000300179.2,ENST00000423930.1,ENST00000454988.1	frameshift,frameshift,frameshift	c.721_746del,c.721_746del,c.550_575del	718-743:GGGGGTGGGGGCCCGACCCCTCCAGCg/g,718-743:GGGGGTGGGGGCCCGACCCCTCCAGCg/g,547-572:GGGGGTGGGGGCCCGACCCCTCCAGCg/g	p.G241Rfs*6,p.G241Rfs*6,p.G184Rfs*6	.	.	.	.	.	.	HC,HC,HC	.,.,.	.,.,.	1	1	NYAP1	.	.	.	.	.	.	.	.
GDX	GDX_100780	Female	Affected	1:171535478:C:T	1	171535478	C	T	TCG>TTG	ENSG00000117523	PRRC2C	1	0	0.614016	missense	4	ENST00000338920.4,ENST00000367742.3,ENST00000392078.3,ENST00000426496.2	missense,missense,missense,missense	c.6218C>T,c.6224C>T,c.6224C>T,c.6218C>T	6218:tCg/tTg,6224:tCg/tTg,6224:tCg/tTg,6218:tCg/tTg	p.S2073L,p.S2075L,p.S2075L,p.S2073L	0.099	0.629669	0.407487	22.5	4.799e-05	2.192e-05	.,.,.,.	.,.,.,.	.,.,.,.	1	1	PRRC2C	0	0	0	0	41	-39	-49	-26
GDX	GDX_100788	Female	Affected	2:175957855:C:G	2	175957855	C	G	TCC>TGC	ENSG00000115966	ATF2	0.892244	1	0.633663	missense	10	ENST00000264110.2,ENST00000345739.5,ENST00000392543.2,ENST00000392544.1,ENST00000409437.1,ENST00000409499.1,ENST00000409635.1,ENST00000426833.3,ENST00000487334.2,ENST00000538946.1	missense,missense,intron,missense,missense,intron,missense,missense,3_prime_UTR,missense	c.1119G>C,c.945G>C,c.49-12362G>C,c.1119G>C,c.771G>C,c.103-12362G>C,c.945G>C,c.1065G>C,c.*290G>C,c.1065G>C	1119:agG/agC,945:agG/agC,.,1119:agG/agC,771:agG/agC,.,945:agG/agC,1065:agG/agC,.,1065:agG/agC	p.R373S,p.R315S,.,p.R373S,p.R257S,.,p.R315S,p.R355S,.,p.R355S	0.494	1.44553	0.883603	27.6	.	.	.,.,.,.,.,.,.,.,.,.	.,.,.,.,.,.,.,.,.,.	.,.,.,.,.,.,.,.,.,.	1	0.994	ATF2	0	0	0	0	-16	40	-43	1
GDX	GDX_100788	Female	Affected	X:53280081:TG:T	X	53280081	TG	T	.	ENSG00000124313	IQSEC2	0.97539	0	0.39034	frameshift	3	ENST00000375365.2,ENST00000375368.5,ENST00000396435.3	frameshift,frameshift,frameshift	c.1061del,c.1646del,c.1676del	1061:cCa/ca,1646:cCa/ca,1676:cCa/ca	p.P354Hfs*48,p.P549Hfs*48,p.P559Hfs*48	.	.	.	.	.	.	HC,HC,HC	.,.,.	.,.,.	1	1	IQSEC2	.	.	.	.	.	.	.	.
GDX	GDX_100788	Female	Affected	9:117188546:C:T	9	117188546	C	T	TCG>TTG	ENSG00000095397	WHRN	0.0110885	3	0.0928442	missense	3	ENST00000265134.6,ENST00000362057.3,ENST00000374059.3	5_prime_UTR,missense,upstream_gene	c.-39G>A,c.1111G>A,.	.,1111:Gag/Aag,.	.,p.E371K,.	0.14	0.143972	0.500761	23.2	1.649e-05	3.981e-06	.,.,.	.,.,.	.,.,.	0.084	0.109	WHRN	0	0	0.0004	0	-20	44	-7	-50
GDX	GDX_10079	Female	Affected	6:44240931:G:T	6	44240931	G	T	CGC>CTC	ENSG00000178233	TMEM151B	.	3	0.263532	synonymous	2	ENST00000438774.2,ENST00000451188.2	synonymous,synonymous	c.264G>T,c.264G>T	264:acG/acT,264:acG/acT	p.T88=,p.T88=	.	.	.	.	.	.	.,.	.,.	.,.	1	1	TMEM151B	0.0938	0	0	0	15	-28	-6	41
GDX	GDX_100792	Female	Affected	16:88601117:C:T	16	88601117	C	T	CCC>CTC	ENSG00000179588	ZFPM1	0.0314918	2	0.0825367	synonymous	1	ENST00000319555.3	synonymous	c.2751C>T	2751:ccC/ccT	p.P917=	.	.	.	.	.	.	.	.	.	1	1	ZFPM1	0.0002	0	0	0	-17	28	50	40
GDX	GDX_100804	Female	Affected	1:182499419:C:T	1	182499419	C	T	TCG>TTG	ENSG00000121446	RGSL1	.	3	.	synonymous	2	ENST00000294854.8,ENST00000542961.1	synonymous,synonymous	c.2166C>T,c.2271C>T	2166:atC/atT,2271:atC/atT	p.I722=,p.I757=	.	.	.	.	.	6.305e-06	.,.	.,.	.,.	.	1	RGSL1	0	0	0	0	46	-37	-40	-26
GDX	GDX_100809	Male	Affected	15:74002031:G:C	15	74002031	G	C	GGT>GCT	ENSG00000103855	CD276	2.02203e-05	6	0.245182	splice_donor	5	ENST00000318424.5,ENST00000318443.5,ENST00000537340.2,ENST00000561213.1,ENST00000564751.1	splice_donor,splice_donor,splice_donor,splice_donor,splice_donor	c.892+1G>C,c.1546+1G>C,c.1108+1G>C,c.1546+1G>C,c.892+1G>C	.,.,.,.,.	.,.,.,.,.	.	.	.	24.4	.	.	HC,HC,HC,HC,HC	.,.,.,.,.	.,.,.,.,.	1	1	CD276	0	0	0.0001	0.9756	3	-42	3	-1
GDX	GDX_100809	Male	Affected	2:166245462:T:C	2	166245462	T	C	CTG>CCG	ENSG00000136531	SCN2A	1	0	0.869398	missense	4	ENST00000283256.6,ENST00000357398.3,ENST00000375427.2,ENST00000375437.2	missense,missense,missense,missense	c.5146T>C,c.5146T>C,c.5146T>C,c.5146T>C	5146:Tgg/Cgg,5146:Tgg/Cgg,5146:Tgg/Cgg,5146:Tgg/Cgg	p.W1716R,p.W1716R,p.W1716R,p.W1716R	0.963	2.64226	0.93303	25.3	.	.	.,.,.,.	.,.,.,.	.,.,.,.	1	1	SCN2A	0	0	0	0	16	-2	-37	32
GDX	GDX_100812	Female	Affected	16:49313431:C:T	16	49313431	C	T	CCG>CTG	ENSG00000102924	CBLN1	0.814123	5	0.299595	missense	2	ENST00000219197.6,ENST00000536749.1	missense,missense	c.466G>A,c.466G>A	466:Gga/Aga,466:Gga/Aga	p.G156R,p.G156R	0.721	2.3378	0.906386	34	.	.	.,.	.,.	.,.	1	1	CBLN1	0.0001	0	0	0	-2	44	-24	-19
GDX	GDX_100812	Female	Affected	2:166243515:T:C	2	166243515	T	C	CTC>CCC	ENSG00000136531	SCN2A	1	0	0.869398	missense	4	ENST00000283256.6,ENST00000357398.3,ENST00000375427.2,ENST00000375437.2	missense,missense,missense,missense	c.4811T>C,c.4811T>C,c.4811T>C,c.4811T>C	4811:cTc/cCc,4811:cTc/cCc,4811:cTc/cCc,4811:cTc/cCc	p.L1604P,p.L1604P,p.L1604P,p.L1604P	0.979	2.54581	0.941541	27.9	.	.	.,.,.,.	.,.,.,.	.,.,.,.	1	1	SCN2A	0	0	0.0001	0	-38	12	21	7
GDX	GDX_100815	Male	Affected	2:179596810:C:T	2	179596810	C	T	GCT>GTT	ENSG00000155657	TTN	1.21111e-32	1	0.161329	missense	6	ENST00000342175.6,ENST00000342992.6,ENST00000359218.5,ENST00000460472.2,ENST00000589042.1,ENST00000591111.1	intron,missense,intron,intron,missense,missense	c.13858+5999G>A,c.13154G>A,c.13657+5999G>A,c.13282+5999G>A,c.16886G>A,c.15935G>A	.,13154:aGc/aAc,.,.,16886:aGc/aAc,15935:aGc/aAc	.,p.S4385N,.,.,p.S5629N,p.S5312N	0.177	0.103397	0.42826	.	8.588e-06	4.062e-06	.,.,.,.,.,.	.,.,.,.,.,.	.,.,.,.,.,.	0.287	0.386	TTN	0	0	0.0236	0	34	-1	-4	40
GDX	GDX_100815	Male	Affected	16:75200748:A:G	16	75200748	A	G	TAT>TGT	ENSG00000184517	ZFP1	0.00925162	3	0.369425	synonymous	6	ENST00000332307.4,ENST00000393430.2,ENST00000464850.1,ENST00000567481.1,ENST00000568079.1,ENST00000570010.1	5_prime_UTR,synonymous,synonymous,synonymous,intron,synonymous	c.-4A>G,c.96A>G,c.96A>G,c.96A>G,c.16-2403A>G,c.96A>G	.,96:ctA/ctG,96:ctA/ctG,96:ctA/ctG,.,96:ctA/ctG	.,p.L32=,p.L32=,p.L32=,.,p.L32=	.	.	.	.	8.28e-06	3.999e-06	.,.,.,.,.,.	.,.,.,.,.,.	.,.,.,.,.,.	0.999	0.972	ZFP1	0.0208	0	0	0	-38	42	46	-8
GDX	GDX_100822	Female	Affected	20:6025261:A:G	20	6025261	A	G	AAA>AGA	ENSG00000125872	LRRN4	1.45171e-08	7	.	missense	1	ENST00000378858.4	missense	c.926T>C	926:tTt/tCt	p.F309S	0.203	1.6214	0.484137	23.2	.	.	.	.	.	1	1	LRRN4	0.0006	0	0	0	19	-22	-20	20
GDX	GDX_100826	Female	Affected	2:42990796:T:C	2	42990796	T	C	GTT>GCT	ENSG00000162881	OXER1	4.76881e-07	9	0.0629546	missense	1	ENST00000378661.2	missense	c.524A>G	524:aAc/aGc	p.N175S	0.214	0.25971	0.335368	.	.	.	.	.	.	1	1	OXER1	0.0476	0	0	0	-1	-13	-1	-7
GDX	GDX_100829	Female	Affected	4:57843019:C:G	4	57843019	C	G	ACG>AGG	ENSG00000084092	NOA1	0.000579557	3	0.119127	missense	1	ENST00000264230.4	missense	c.733G>C	733:Gtg/Ctg	p.V245L	0.086	1.16239	0.748535	24.4	.	.	.	.	.	1	1	NOA1	0	0	0	0	-16	-33	-14	22
GDX	GDX_100834	Male	Affected	16:1004644:G:GA	16	1004644	G	GA	.	ENSG00000103227	LMF1	1.14509e-14	7	.	frameshift	5	ENST00000262301.11,ENST00000399843.2,ENST00000539379.1,ENST00000543238.1,ENST00000568897.1	frameshift,frameshift,frameshift,intron,5_prime_UTR	c.215dup,c.215dup,c.194dup,c.-49+16143dup,c.-430dup	215-216:ttc/ttTc,215-216:ttc/ttTc,194-195:ttc/ttTc,.,.	p.H73Pfs*9,p.H73Pfs*9,p.H66Pfs*9,.,.	.	.	.	.	.	.	HC,HC,HC,.,.	.,.,.,.,.	.,.,.,.,.	0.881	0.963	LMF1	.	.	.	.	.	.	.	.
GDX	GDX_100834	Male	Affected	2:216298065:T:A	2	216298065	T	A	ATT>AAT	ENSG00000115414	FN1	0.0644415	1	0.165125	missense	14	ENST00000323926.6,ENST00000336916.4,ENST00000345488.5,ENST00000346544.3,ENST00000354785.4,ENST00000356005.4,ENST00000357009.2,ENST00000357867.4,ENST00000359671.1,ENST00000421182.1,ENST00000426059.1,ENST00000432072.2,ENST00000443816.1,ENST00000446046.1	missense,missense,missense,missense,missense,missense,missense,missense,missense,missense,missense,missense,missense,missense	c.397A>T,c.397A>T,c.397A>T,c.397A>T,c.397A>T,c.397A>T,c.397A>T,c.397A>T,c.397A>T,c.397A>T,c.397A>T,c.397A>T,c.397A>T,c.397A>T	397:Ata/Tta,397:Ata/Tta,397:Ata/Tta,397:Ata/Tta,397:Ata/Tta,397:Ata/Tta,397:Ata/Tta,397:Ata/Tta,397:Ata/Tta,397:Ata/Tta,397:Ata/Tta,397:Ata/Tta,397:Ata/Tta,397:Ata/Tta	p.I133L,p.I133L,p.I133L,p.I133L,p.I133L,p.I133L,p.I133L,p.I133L,p.I133L,p.I133L,p.I133L,p.I133L,p.I133L,p.I133L	0.19	0.902065	0.840467	31	.	.	.,.,.,.,.,.,.,.,.,.,.,.,.,.	.,.,.,.,.,.,.,.,.,.,.,.,.,.	.,.,.,.,.,.,.,.,.,.,.,.,.,.	1	1	FN1	0	0	0.0006	0.0011	-18	-22	-34	-18
GDX	GDX_100837	Male	Affected	1:223943227:A:C	1	223943227	A	C	GAG>GCG	ENSG00000162909	CAPN2	1.61618e-11	5	0.296016	missense	2	ENST00000295006.5,ENST00000433674.2	missense,missense	c.1181A>C,c.947A>C	1181:gAg/gCg,947:gAg/gCg	p.E394A,p.E316A	0.3	0.144716	0.633612	.	.	.	.,.	.,.	.,.	1	1	CAPN2	0	0	0	0	-45	-1	-2	43
GDX	GDX_100837	Male	Affected	15:64443984:G:T	15	64443984	G	T	AGT>ATT	ENSG00000157734	SNX22	0.00792255	6	0.167686	missense	1	ENST00000325881.4	missense	c.10G>T	10:Gtt/Ttt	p.V4F	0.733	0.287796	0.89892	24.7	.	.	.	.	.	1	1	SNX22	0	0	0.0001	0	27	41	14	-1
GDX	GDX_100843	Female	Affected	15:77324645:G:A	15	77324645	G	A	CGA>CAA	ENSG00000140368	PSTPIP1	0.00072615	4	.	missense	4	ENST00000267939.5,ENST00000379595.3,ENST00000558012.1,ENST00000559295.1	missense,missense,missense,missense	c.745G>A,c.748G>A,c.748G>A,c.748G>A	745:Gag/Aag,748:Gag/Aag,748:Gag/Aag,748:Gag/Aag	p.E249K,p.E250K,p.E250K,p.E250K	0.479	0.686234	0.656846	32	.	.	.,.,.,.	.,.,.,.	.,.,.,.	1	1	PSTPIP1	0.0118	0	0	0	3	7	3	5
GDX	GDX_100844	Female	Affected	7:150764058:G:A	7	150764058	G	A	CGG>CAG	ENSG00000164889	SLC4A2	0.99996	1	0.13969	missense	5	ENST00000310317.5,ENST00000392826.2,ENST00000413384.2,ENST00000461735.1,ENST00000485713.1	missense,missense,missense,missense,missense	c.698G>A,c.917G>A,c.944G>A,c.902G>A,c.944G>A	698:cGg/cAg,917:cGg/cAg,944:cGg/cAg,902:cGg/cAg,944:cGg/cAg	p.R233Q,p.R306Q,p.R315Q,p.R301Q,p.R315Q	0.214	0.734741	0.680548	23.8	2.623e-05	1.671e-05	.,.,.,.,.	.,.,.,.,.	.,.,.,.,.	1	1	SLC4A2	0.0001	0	0.0006	0.0006	2	14	19	22
GDX	GDX_100844	Female	Affected	17:71375403:G:A	17	71375403	G	A	CGA>CAA	ENSG00000069188	SDK2	0.0290344	1	0.180101	synonymous	2	ENST00000388726.3,ENST00000392650.3	synonymous,synonymous	c.4836C>T,c.4893C>T	4836:gtC/gtT,4893:gtC/gtT	p.V1612=,p.V1631=	.	.	.	.	4.155e-05	1.821e-05	.,.	.,.	.,.	1	1	SDK2	0.0121	0.0023	0	0	-25	28	6	11
GDX	GDX_100853	Male	Affected	12:12630252:G:A	12	12630252	G	A	CGA>CAA	ENSG00000111266	DUSP16	0.112698	2	0.167189	stop_gained	2	ENST00000228862.2,ENST00000298573.4	stop_gained,3_prime_UTR	c.1513C>T,c.*917C>T	1513:Cga/Tga,.	p.R505*,.	.	.	.	36	.	.	HC,.	.,.	.,.	0.955	0.964	DUSP16	0	0	0	0	49	40	23	-3
GDX	GDX_100861	Female	Affected	X:16855807:A:T	X	16855807	A	T	AAG>ATG	ENSG00000086712	TXLNG	0.99221	0	0.230528	missense	2	ENST00000380122.5,ENST00000398155.4	missense,missense	c.1151A>T,c.755A>T	1151:aAg/aTg,755:aAg/aTg	p.K384M,p.K252M	0.576	4.31666	0.804077	29.2	.	.	.,.	.,.	.,.	1	1	TXLNG	0	0	0.0002	0.0415	1	-14	-2	1
GDX	GDX_100863	Male	Affected	19:52023456:A:G	19	52023456	A	G	CAG>CGG	ENSG00000105492	SIGLEC6	0.0247245	3	.	synonymous	6	ENST00000343300.4,ENST00000346477.3,ENST00000359982.4,ENST00000391797.3,ENST00000425629.3,ENST00000436458.1	3_prime_UTR,synonymous,3_prime_UTR,3_prime_UTR,synonymous,synonymous	c.*4T>C,c.1194T>C,c.*23T>C,c.*4T>C,c.1242T>C,c.1086T>C	.,1194:gcT/gcC,.,.,1242:gcT/gcC,1086:gcT/gcC	.,p.A398=,.,.,p.A414=,p.A362=	.	.	.	.	.	.	.,.,.,.,.,.	.,.,.,.,.,.	.,.,.,.,.,.	.	0.953	SIGLEC6	0	0	0	0	38	44	-20	44
GDX	GDX_100867	Female	Affected	17:36667024:C:T	17	36667024	C	T	CCG>CTG	ENSG00000225485	ARHGAP23	.	0	0.554362	missense	3	ENST00000431231.2,ENST00000437668.3,ENST00000443378.1	missense,downstream_gene,missense	c.4292C>T,.,c.4010C>T	4292:cCg/cTg,.,4010:cCg/cTg	p.P1431L,.,p.P1337L	0.011	.	0.819132	.	.	0	.,.,.	.,.,.	.,.,.	0.868	0.904	ARHGAP23	0	0	0	0	38	-28	-11	13
GDX	GDX_100867	Female	Affected	22:30980617:C:T	22	30980617	C	T	ACT>ATT	ENSG00000100029	PES1	0.655113	1	0.160608	synonymous	5	ENST00000335214.6,ENST00000354694.7,ENST00000402281.1,ENST00000402284.3,ENST00000405677.1	synonymous,synonymous,synonymous,synonymous,synonymous	c.456G>A,c.456G>A,c.39G>A,c.456G>A,c.39G>A	456:aaG/aaA,456:aaG/aaA,39:aaG/aaA,456:aaG/aaA,39:aaG/aaA	p.K152=,p.K152=,p.K13=,p.K152=,p.K13=	.	.	.	.	.	.	.,.,.,.,.	.,.,.,.,.	.,.,.,.,.	1	1	PES1	0.0978	0	0	0	-13	-1	-13	5
GDX	GDX_100867	Female	Affected	9:15211304:C:T	9	15211304	C	T	CCG>CTG	ENSG00000155158	TTC39B	1.06814e-11	5	0.0633154	missense	7	ENST00000297615.5,ENST00000355694.2,ENST00000380850.4,ENST00000507285.1,ENST00000507993.1,ENST00000512701.2,ENST00000541445.1	missense,missense,missense,missense,missense,missense,missense	c.367G>A,c.376G>A,c.574G>A,c.79G>A,c.79G>A,c.574G>A,c.376G>A	367:Ggc/Agc,376:Ggc/Agc,574:Ggc/Agc,79:Ggc/Agc,79:Ggc/Agc,574:Ggc/Agc,376:Ggc/Agc	p.G123S,p.G126S,p.G192S,p.G27S,p.G27S,p.G192S,p.G126S	0.1	0.303625	0.587441	29.3	1.7e-05	1.325e-05	.,.,.,.,.,.,.	.,.,.,.,.,.,.	.,.,.,.,.,.,.	1	1	TTC39B	0	0	0.0001	0.0038	-2	36	36	-40
GDX	GDX_100870	Female	Affected	18:42530569:C:T	18	42530569	C	T	ACA>ATA	ENSG00000152217	SETBP1	0.999003	0	0.612715	stop_gained	1	ENST00000282030.5	stop_gained	c.1264C>T	1264:Cag/Tag	p.Q422*	.	.	.	38	.	.	HC	.	.	0.906	0.956	SETBP1	0	0	0	0	13	-42	-43	14
GDX	GDX_100870	Female	Affected	X:67652857:A:AC	X	67652857	A	AC	.	ENSG00000079482	OPHN1	0.999448	0	0.147149	frameshift	2	ENST00000355520.5,ENST00000540071.1	frameshift,frameshift	c.5dup,c.5dup	5-6:ggt/ggGt,5-6:ggt/ggGt	p.H3Sfs*24,p.H3Sfs*24	.	.	.	.	.	.	HC,HC	.,.	.,.	1	1	OPHN1	.	.	.	.	.	.	.	.
GDX	GDX_100906	Female	Affected	X:62926208:C:T	X	62926208	C	T	CCG>CTG	ENSG00000131089	ARHGEF9	0.983065	0	0.560562	missense	5	ENST00000253401.6,ENST00000374870.4,ENST00000374872.1,ENST00000374878.1,ENST00000437457.2	missense,missense,missense,missense,missense	c.311G>A,c.5G>A,c.248G>A,c.305G>A,c.152G>A	311:cGg/cAg,5:cGg/cAg,248:cGg/cAg,305:cGg/cAg,152:cGg/cAg	p.R104Q,p.R2Q,p.R83Q,p.R102Q,p.R51Q	0.799	2.31234	0.833321	34	.	.	.,.,.,.,.	.,.,.,.,.	.,.,.,.,.	0.998	0.982	ARHGEF9	0	0	0.0001	0	-2	16	-1	-19
GDX	GDX_100906	Female	Affected	15:43668412:T:C	15	43668412	T	C	ATG>ACG	ENSG00000137822	TUBGCP4	0.00528348	3	0.278547	synonymous	3	ENST00000260383.7,ENST00000399460.3,ENST00000564079.1	synonymous,upstream_gene,synonymous	c.195T>C,.,c.195T>C	195:caT/caC,.,195:caT/caC	p.H65=,.,p.H65=	.	.	.	.	.	.	.,.,.	.,.,.	.,.,.	0.979	0.984	TUBGCP4	0	0	0	0	-43	12	12	-13
GDX	GDX_100906	Female	Affected	7:28996691:CAGGTGGCCGA:C	7	28996691	CAGGTGGCCGA	C	.	.	.	.	.	.	.	.	.	.	.	.	.	.	.	.	.	.	1.12e-05	.	.	.	.	.	TRIL	.	.	.	.	.	.	.	.
GDX	GDX_100907	Male	Affected	7:89936386:C:A	7	89936386	C	A	GCA>GAA	ENSG00000105792	CFAP69	0.000134084	3	0.281791	missense	3	ENST00000316089.8,ENST00000389297.4,ENST00000497910.1	missense,missense,missense	c.2299C>A,c.2437C>A,c.2383C>A	2299:Caa/Aaa,2437:Caa/Aaa,2383:Caa/Aaa	p.Q767K,p.Q813K,p.Q795K	0.057	0.104102	.	.	.	.	.,.,.	.,.,.	.,.,.	1	1	CFAP69	0	0	0	0	14	26	26	14
GDX	GDX_100907	Male	Affected	8:61757623:G:A	8	61757623	G	A	GGT>GAT	ENSG00000171316	CHD7	1	0	0.398002	splice_donor	2	ENST00000423902.2,ENST00000524602.1	splice_donor,intron	c.5050+1G>A,c.1717-17165G>A	.,.	.,.	.	.	.	25.4	.	.	HC,.	.,.	.,.	0.737	0.785	CHD7	0.0003	0	0.0179	0.9866	31	-36	3	-1
GDX	GDX_100913	Female	Affected	1:160326850:T:G	1	160326850	T	G	GTC>GGC	ENSG00000162736	NCSTN	0.999982	0	0.15514	missense	5	ENST00000294785.5,ENST00000368063.1,ENST00000368065.4,ENST00000392212.4,ENST00000535857.1	missense,missense,missense,missense,missense	c.1814T>G,c.1754T>G,c.1040T>G,c.1754T>G,c.1400T>G	1814:gTc/gGc,1754:gTc/gGc,1040:gTc/gGc,1754:gTc/gGc,1400:gTc/gGc	p.V605G,p.V585G,p.V347G,p.V585G,p.V467G	0.499	1.14238	0.496711	28	.	.	.,.,.,.,.	.,.,.,.,.	.,.,.,.,.	1	1	NCSTN	0	0	0.0002	0	-19	5	-18	-19
GDX	GDX_100913	Female	Affected	20:47991435:C:CA	20	47991435	C	CA	.	ENSG00000158445	KCNB1	0.982588	0	0.269281	frameshift	1	ENST00000371741.4	frameshift	c.661_662insT	661-662:ggc/gTgc	p.G221Vfs*46	.	.	.	.	.	.	HC	.	.	1	1	KCNB1	.	.	.	.	.	.	.	.
GDX	GDX_10096	Male	Affected	16:85838570:C:T	16	85838570	C	T	TCG>TTG	ENSG00000131143	COX4I1	0.722238	3	0.368894	missense	5	ENST00000253452.2,ENST00000561569.1,ENST00000562336.1,ENST00000564903.1,ENST00000568794.1	missense,missense,missense,missense,missense	c.101C>T,c.101C>T,c.101C>T,c.101C>T,c.101C>T	101:tCg/tTg,101:tCg/tTg,101:tCg/tTg,101:tCg/tTg,101:tCg/tTg	p.S34L,p.S34L,p.S34L,p.S34L,p.S34L	0.174	0.0728802	0.287174	20.8	8.29e-06	1.631e-05	.,.,.,.,.	.,.,.,.,.	.,.,.,.,.	1	1	COX4I1	0.0137	0	0	0	9	-23	9	43
GDX	GDX_100967	Female	Affected	15:67473701:A:T	15	67473701	A	T	CAC>CTC	ENSG00000166949	SMAD3	0.868268	1	0.163447	missense	4	ENST00000327367.4,ENST00000439724.3,ENST00000537194.2,ENST00000540846.2	missense,missense,missense,missense	c.781A>T,c.649A>T,c.196A>T,c.466A>T	781:Acc/Tcc,649:Acc/Tcc,196:Acc/Tcc,466:Acc/Tcc	p.T261S,p.T217S,p.T66S,p.T156S	0.974	1.30827	0.872937	23.3	.	.	.,.,.,.	.,.,.,.	.,.,.,.	1	0.994	SMAD3	0	0	0	0	-24	34	-13	34
GDX	GDX_100975	Male	Affected	13:112722573:G:A	13	112722573	G	A	GGC>GAC	ENSG00000182968	SOX1	.	5	0.340448	missense	1	ENST00000330949.1	missense	c.601G>A	601:Gcg/Acg	p.A201T	0.597	.	0.925427	23.4	.	.	.	.	.	1	1	SOX1	0.0002	0	0	0	21	0	11	-16
GDX	GDX_100985	Male	Affected	1:232568177:T:C	1	232568177	T	C	TTT>TCT	ENSG00000116991	SIPA1L2	0.99922	1	0.505895	missense	3	ENST00000262861.4,ENST00000308942.4,ENST00000366630.1	missense,missense,missense	c.4072A>G,c.1294A>G,c.4072A>G	4072:Aaa/Gaa,1294:Aaa/Gaa,4072:Aaa/Gaa	p.K1358E,p.K432E,p.K1358E	0.169	0.632378	0.485858	23.6	.	.	.,.,.	.,.,.	.,.,.	1	1	SIPA1L2	0	0	0	0	40	-50	11	40
GDX	GDX_10099	Male	Affected	15:31664338:C:T	15	31664338	C	T	GCG>GTG	ENSG00000169926	KLF13	0.629114	5	0.156403	missense	2	ENST00000307145.3,ENST00000560473.1	missense,missense	c.703C>T,c.139C>T	703:Cgc/Tgc,139:Cgc/Tgc	p.R235C,p.R47C	0.279	2.69861	0.930844	28.8	.	8.108e-06	.,.	.,.	.,.	1	1	KLF13	0	0	0.0001	0	14	30	-2	28
GDX	GDX_10099	Male	Affected	2:166848623:G:T	2	166848623	G	T	TGT>TTT	ENSG00000144285	SCN1A	1	0	0.714616	missense	4	ENST00000303395.4,ENST00000375405.3,ENST00000409050.1,ENST00000423058.2	missense,missense,missense,missense	c.5162C>A,c.5129C>A,c.5078C>A,c.5162C>A	5162:aCa/aAa,5129:aCa/aAa,5078:aCa/aAa,5162:aCa/aAa	p.T1721K,p.T1710K,p.T1693K,p.T1721K	0.963	1.95399	0.929419	29.1	.	.	.,.,.,.	.,.,.,.	.,.,.,.	1	1	SCN1A	0	0	0	0	37	23	-47	-44
GDX	GDX_10099	Male	Affected	19:55543604:C:T	19	55543604	C	T	CCG>CTG	ENSG00000088053	GP6	1.19709e-14	8	0.105658	synonymous	3	ENST00000310373.3,ENST00000333884.2,ENST00000417454.1	synonymous,synonymous,synonymous	c.228G>A,c.228G>A,c.228G>A	228:ccG/ccA,228:ccG/ccA,228:ccG/ccA	p.P76=,p.P76=,p.P76=	.	.	.	.	2.489e-05	8.016e-06	.,.,.	.,.,.	.,.,.	1	1	GP6	0.0103	0	0.0227	0	-2	30	31	35
GDX	GDX_101013	Female	Affected	19:50435819:A:G	19	50435819	A	G	GAA>GGA	ENSG00000169136	ATF5	0.0226678	4	0.273448	missense	3	ENST00000423777.2,ENST00000595125.1,ENST00000600336.1	missense,missense,downstream_gene	c.319A>G,c.319A>G,.	319:Aag/Gag,319:Aag/Gag,.	p.K107E,p.K107E,.	0.149	0.16287	0.786714	21.3	1.926e-05	8.282e-06	.,.,.	.,.,.	.,.,.	0.976	0.979	ATF5	0.0047	0	0	0	0	3	-1	-14
GDX	GDX_101013	Female	Affected	12:120784005:G:A	12	120784005	G	A	CGA>CAA	ENSG00000135097	MSI1	0.997146	0	0.254139	missense	1	ENST00000257552.2	missense	c.980C>T	980:tCg/tTg	p.S327L	0.294	0.8167	0.80349	25.9	.	.	.	.	.	1	1	MSI1	0	0	0.0002	0	-13	4	-4	4
GDX	GDX_101013	Female	Affected	1:182873390:T:C	1	182873390	T	C	ATT>ACT	ENSG00000157060	SHCBP1L	7.0941e-10	7	.	synonymous	2	ENST00000367547.3,ENST00000423786.1	synonymous,synonymous	c.1512A>G,c.1155A>G	1512:aaA/aaG,1155:aaA/aaG	p.K504=,p.K385=	.	.	.	.	.	.	.,.	.,.	.,.	.	1	SHCBP1L	0.0005	0	0.0001	0	-1	-32	1	-1
GDX	GDX_101018	Female	Affected	22:30204144:G:A	22	30204144	G	A	CGG>CAG	ENSG00000100325	ASCC2	0.178385	2	0.186119	synonymous	3	ENST00000307790.3,ENST00000397771.2,ENST00000542393.1	synonymous,synonymous,synonymous	c.864C>T,c.864C>T,c.636C>T	864:ccC/ccT,864:ccC/ccT,636:ccC/ccT	p.P288=,p.P288=,p.P212=	.	.	.	.	3.305e-05	1.989e-05	.,.,.	.,.,.	.,.,.	1	1	ASCC2	0	0	0.0138	0	30	25	-40	-44
GDX	GDX_101018	Female	Affected	2:178077570:G:GGCCGTC	2	178077570	G	GGCCGTC	.	ENSG00000170144	HNRNPA3	0.992645	0	0.567786	inframe_insertion	3	ENST00000392524.2,ENST00000411529.2,ENST00000435711.1	inframe_insertion,intron,inframe_insertion	c.54_59dup,c.6+48_6+53dup,c.54_59dup	43-44:ggc/gGCCGTCgc,.,43-44:ggc/gGCCGTCgc	p.R20_R21dup,.,p.R20_R21dup	.	.	.	.	.	.	.,.,.	.,.,.	.,.,.	0.464	0.681	HNRNPA3	.	.	.	.	.	.	.	.
GDX	GDX_101018	Female	Affected	19:49422329:C:T	19	49422329	C	T	GCG>GTG	ENSG00000104805	NUCB1	4.16611e-05	4	0.119616	missense	3	ENST00000263273.5,ENST00000405315.4,ENST00000407032.1	missense,missense,missense	c.859C>T,c.859C>T,c.859C>T	859:Cgg/Tgg,859:Cgg/Tgg,859:Cgg/Tgg	p.R287W,p.R287W,p.R287W	0.41	0.937946	0.605555	34	.	.	.,.,.	.,.,.	.,.,.	1	1	NUCB1	0.0001	0.0016	0.0019	0	-32	-42	-32	38
GDX	GDX_101018	Female	Affected	20:37128181:T:G	20	37128181	T	G	CTT>CGT	ENSG00000170471	RALGAPB	1	0	0.457349	synonymous	5	ENST00000262879.6,ENST00000397038.1,ENST00000397040.1,ENST00000397042.3,ENST00000537204.1	synonymous,5_prime_UTR,synonymous,synonymous,synonymous	c.645T>G,c.-22T>G,c.645T>G,c.645T>G,c.645T>G	645:ccT/ccG,.,645:ccT/ccG,645:ccT/ccG,645:ccT/ccG	p.P215=,.,p.P215=,p.P215=,p.P215=	.	.	.	.	.	.	.,.,.,.,.	.,.,.,.,.	.,.,.,.,.	0.941	0.924	RALGAPB	0.0942	0	0	0	-41	14	-41	-42
GDX	GDX_101029	Female	Affected	16:75665145:C:T	16	75665145	C	T	GCG>GTG	ENSG00000065427	KARS	0.0859078	4	0.388482	missense	3	ENST00000302445.3,ENST00000319410.5,ENST00000568378.1	missense,missense,intron	c.1259G>A,c.1343G>A,c.147-3258G>A	1259:cGc/cAc,1343:cGc/cAc,.	p.R420H,p.R448H,.	0.402	0.139429	0.579703	24.4	4.28e-05	3.593e-05	.,.,.	.,.,.	.,.,.	1	0.996	KARS	0.0051	0.0067	0	0	-33	6	-20	-14
GDX	GDX_10103	Female	Affected	17:41245785:CT:C	17	41245785	CT	C	.	ENSG00000012048	BRCA1	3.28742e-20	5	0.137106	frameshift	13	ENST00000309486.4,ENST00000346315.3,ENST00000351666.3,ENST00000352993.3,ENST00000354071.3,ENST00000357654.3,ENST00000468300.1,ENST00000471181.2,ENST00000491747.2,ENST00000493795.1,ENST00000586385.1,ENST00000591534.1,ENST00000591849.1	frameshift,frameshift,intron,intron,frameshift,frameshift,intron,frameshift,intron,frameshift,intron,intron,intron	c.874del,c.1762del,c.548-2737del,c.670+2077del,c.1762del,c.1762del,c.787+975del,c.1762del,c.787+975del,c.1621del,c.5-29818del,c.-43-19248del,c.-99+31502del	874:Agc/gc,1762:Agc/gc,.,.,1762:Agc/gc,1762:Agc/gc,.,1762:Agc/gc,.,1621:Agc/gc,.,.,.	p.S292Afs*4,p.S588Afs*4,.,.,p.S588Afs*4,p.S588Afs*4,.,p.S588Afs*4,.,p.S541Afs*4,.,.,.	.	.	.	.	.	.	HC,HC,.,.,HC,HC,.,HC,.,HC,.,.,.	.,.,.,.,.,.,.,.,.,.,.,.,.	PHYLOCSF_WEAK,PHYLOCSF_WEAK,.,.,PHYLOCSF_WEAK,PHYLOCSF_WEAK,.,PHYLOCSF_WEAK,.,PHYLOCSF_WEAK,.,.,.	0.06	0.469	BRCA1	.	.	.	.	.	.	.	.
GDX	GDX_10103	Female	Affected	4:108999432:C:T	4	108999432	C	T	ACG>ATG	ENSG00000138795	LEF1	0.970135	0	0.074107	missense	5	ENST00000265165.1,ENST00000379951.2,ENST00000438313.2,ENST00000510624.1,ENST00000512172.1	missense,missense,missense,missense,downstream_gene	c.952G>A,c.868G>A,c.868G>A,c.664G>A,.	952:Gtt/Att,868:Gtt/Att,868:Gtt/Att,664:Gtt/Att,.	p.V318I,p.V290I,p.V290I,p.V222I,.	0.518	2.07611	0.78941	25.9	1.647e-05	1.591e-05	.,.,.,.,.	.,.,.,.,.	.,.,.,.,.	0.93	0.973	LEF1	0	0	0	0	-22	17	17	-20
GDX	GDX_101032	Male	Affected	X:24228845:C:G	X	24228845	C	G	ACT>AGT	ENSG00000005889	ZFX	0.986133	0	0.100515	missense	6	ENST00000304543.5,ENST00000338565.3,ENST00000379177.1,ENST00000379188.3,ENST00000539115.1,ENST00000540034.1	missense,missense,missense,missense,missense,missense	c.1770C>G,c.1620C>G,c.1770C>G,c.1770C>G,c.1083C>G,c.1887C>G	1770:aaC/aaG,1620:aaC/aaG,1770:aaC/aaG,1770:aaC/aaG,1083:aaC/aaG,1887:aaC/aaG	p.N590K,p.N540K,p.N590K,p.N590K,p.N361K,p.N629K	0.176	2.36484	0.920905	24	.	.	.,.,.,.,.,.	.,.,.,.,.,.	.,.,.,.,.,.	1	1	ZFX	0	0	0	0	1	25	-1	-19
GDX	GDX_101041	Female	Affected	6:118024828:T:G	6	118024828	T	G	TTA>TGA	ENSG00000153989	NUS1	0.869943	0	0.330464	stop_gained	1	ENST00000368494.3	stop_gained	c.752T>G	752:tTa/tGa	p.L251*	.	.	.	39	.	.	HC	.	.	1	1	NUS1	0.0042	0	0.001	0.0421	-30	3	37	39
GDX	GDX_101041	Female	Affected	11:55110748:A:G	11	55110748	A	G	CAT>CGT	ENSG00000181961	OR4A16	2.6134e-05	9	.	synonymous	1	ENST00000314721.2	synonymous	c.72A>G	72:acA/acG	p.T24=	.	.	.	.	.	.	.	.	.	.	1	OR4A16	0.0002	0	0.0137	0	-46	30	39	-12
GDX	GDX_101047	Male	Affected	16:89350548:TTTTC:T	16	89350548	TTTTC	T	.	ENSG00000167522	ANKRD11	1	0	0.697625	frameshift	2	ENST00000301030.4,ENST00000378330.2	frameshift,frameshift	c.2398_2401del,c.2398_2401del	2398-2401:GAAAaa/aa,2398-2401:GAAAaa/aa	p.E800Nfs*62,p.E800Nfs*62	.	.	.	.	.	.	HC,HC	.,.	.,.	1	0.999	ANKRD11	.	.	.	.	.	.	.	.
GDX	GDX_101047	Male	Affected	1:40124833:C:T	1	40124833	C	T	CCG>CTG	ENSG00000116981	NT5C1A	8.15239e-05	5	.	missense	1	ENST00000235628.1	missense	c.1067G>A	1067:cGg/cAg	p.R356Q	0.047	0.444418	0.225587	22.8	7.554e-05	8.017e-05	.	.	.	1	1	NT5C1A	0	0	0	0	-2	7	-18	-36
GDX	GDX_101047	Male	Affected	6:2892224:T:C	6	2892224	T	C	CTG>CCG	ENSG00000170542	SERPINB9	0.00489853	4	0.126183	splice_acceptor	1	ENST00000380698.4	splice_acceptor	c.568-2A>G	.	.	.	.	.	23	.	.	HC	.	NAGNAG_SITE	1	1	SERPINB9	0.0139	0.9976	0	0	-5	-2	-12	-7
GDX	GDX_101050	Female	Affected	2:190557010:C:A	2	190557010	C	A	GCC>GAC	ENSG00000151687	ANKAR	6.61242e-24	5	0.154166	missense	5	ENST00000281412.6,ENST00000313581.4,ENST00000431575.2,ENST00000438402.2,ENST00000520309.1	missense,missense,missense,missense,missense	c.361C>A,c.1069C>A,c.856C>A,c.1069C>A,c.1069C>A	361:Cct/Act,1069:Cct/Act,856:Cct/Act,1069:Cct/Act,1069:Cct/Act	p.P121T,p.P357T,p.P286T,p.P357T,p.P357T	0.304	0.533491	0.680304	27.4	.	.	.,.,.,.,.	.,.,.,.,.	.,.,.,.,.	.	1	ANKAR	0	0	0	0	-29	-27	30	12
GDX	GDX_101050	Female	Affected	5:5436552:G:A	5	5436552	G	A	AGC>AAC	ENSG00000164151	ICE1	0.999998	0	0.390314	missense	1	ENST00000296564.7	missense	c.106G>A	106:Gca/Aca	p.A36T	0.164	0.467581	0.786868	31	4.661e-05	5.215e-05	.	.	.	1	1	ICE1	0.0001	0.0043	0.0001	0	37	-21	41	37
GDX	GDX_101050	Female	Affected	1:173735346:A:C	1	173735346	A	C	AAG>ACG	ENSG00000076321	KLHL20	0.0616771	2	0.326594	missense	2	ENST00000209884.4,ENST00000546011.1	missense,missense	c.1213A>C,c.646A>C	1213:Agt/Cgt,646:Agt/Cgt	p.S405R,p.S216R	0.705	2.05659	0.892518	25.5	.	.	.,.	.,.	.,.	1	1	KLHL20	0	0	0.0006	0	-4	-39	38	2
GDX	GDX_101050	Female	Affected	17:7160328:C:T	17	7160328	C	T	TCG>TTG	ENSG00000170291	ELP5	6.47714e-06	8	0.23245	missense	7	ENST00000354429.2,ENST00000356683.2,ENST00000396627.2,ENST00000396628.2,ENST00000573657.1,ENST00000574255.1,ENST00000574993.1	missense,missense,missense,missense,downstream_gene,downstream_gene,missense	c.610C>T,c.610C>T,c.610C>T,c.610C>T,.,.,c.610C>T	610:Cgg/Tgg,610:Cgg/Tgg,610:Cgg/Tgg,610:Cgg/Tgg,.,.,610:Cgg/Tgg	p.R204W,p.R204W,p.R204W,p.R204W,.,.,p.R204W	0.252	0.617888	0.392029	35	1.778e-05	4.139e-06	.,.,.,.,.,.,.	.,.,.,.,.,.,.	.,.,.,.,.,.,.	0.978	0.894	ELP5	0	0	0.0393	0.0043	5	15	-49	29
GDX	GDX_101050	Female	Affected	1:38265826:G:A	1	38265826	G	A	CGC>CAC	ENSG00000185090	MANEAL	0.00438904	4	0.294079	missense	4	ENST00000329006.5,ENST00000373045.6,ENST00000397631.3,ENST00000525897.1	missense,missense,3_prime_UTR,missense	c.659G>A,c.1325G>A,c.*295G>A,c.743G>A	659:cGc/cAc,1325:cGc/cAc,.,743:cGc/cAc	p.R220H,p.R442H,.,p.R248H	0.265	0.1992	0.578863	24.7	.	.	.,.,.,.	.,.,.,.	.,.,.,.	0.777	0.801	MANEAL	0	0	0	0	45	-25	-18	45
GDX	GDX_101059	Male	Affected	19:42474557:C:T	19	42474557	C	T	TCG>TTG	ENSG00000105409	ATP1A3	0.999994	0	0.321162	missense	4	ENST00000302102.5,ENST00000543770.1,ENST00000545399.1,ENST00000602133.1	missense,missense,missense,missense	c.2401G>A,c.2434G>A,c.2440G>A,c.2311G>A	2401:Gat/Aat,2434:Gat/Aat,2440:Gat/Aat,2311:Gat/Aat	p.D801N,p.D812N,p.D814N,p.D771N	0.905	1.87106	0.910182	27.4	.	.	.,.,.,.	.,.,.,.	.,.,.,.	1	1	ATP1A3	0	0	0	0.0004	39	-1	-7	-17
GDX	GDX_101059	Male	Affected	15:50494806:G:T	15	50494806	G	T	TGC>TTC	ENSG00000140284	SLC27A2	2.58258e-05	5	0.0561561	missense	3	ENST00000267842.5,ENST00000380902.4,ENST00000544960.1	missense,intron,missense	c.811G>T,c.689-2630G>T,c.106G>T	811:Gca/Tca,.,106:Gca/Tca	p.A271S,.,p.A36S	0.261	0.268376	0.399993	28.8	.	.	.,.,.	.,.,.	.,.,.	1	0.962	SLC27A2	0	0	0.0001	0.0153	36	-4	24	36
GDX	GDX_10106	Male	Affected	1:79383723:T:C	1	79383723	T	C	ATT>ACT	ENSG00000162618	ADGRL4	5.25882e-07	5	.	missense	1	ENST00000370742.3	missense	c.1474A>G	1474:Atc/Gtc	p.I492V	0.039	0.0348848	0.397419	.	.	.	.	.	.	1	1	ADGRL4	0.0034	0	0	0	-1	-34	-1	-14
GDX	GDX_10106	Male	Affected	16:3842003:TGGCA:T	16	3842003	TGGCA	T	.	ENSG00000005339	CREBBP	1	0	0.779114	frameshift	2	ENST00000262367.5,ENST00000382070.3	frameshift,intron	c.1305_1308del,c.1216+1380_1216+1383del	1305-1308:aaTGCC/aa,.	p.N435Kfs*35,.	.	.	.	.	.	.	HC,.	.,.	.,.	0.998	0.991	CREBBP	.	.	.	.	.	.	.	.
GDX	GDX_10106	Male	Affected	2:43969961:C:A	2	43969961	C	A	CCT>CAT	ENSG00000152527	PLEKHH2	1.78874e-26	5	0.103457	synonymous	1	ENST00000282406.4	synonymous	c.3303C>A	3303:ccC/ccA	p.P1101=	.	.	.	.	.	.	.	.	.	1	1	PLEKHH2	0.0003	0	0	0	-47	-12	-5	-20
GDX	GDX_10107	Male	Affected	15:75015178:G:A	15	75015178	G	A	CGC>CAC	ENSG00000140465	CYP1A1	1.97289e-07	9	.	synonymous	5	ENST00000379727.3,ENST00000395048.2,ENST00000395049.4,ENST00000564596.1,ENST00000567032.1	synonymous,synonymous,synonymous,intron,synonymous	c.261C>T,c.261C>T,c.261C>T,c.-220-303C>T,c.261C>T	261:agC/agT,261:agC/agT,261:agC/agT,.,261:agC/agT	p.S87=,p.S87=,p.S87=,.,p.S87=	.	.	.	.	1.654e-05	1.194e-05	.,.,.,.,.	.,.,.,.,.	.,.,.,.,.	1	0.953	CYP1A1	0.0011	0	0	0	-22	35	-17	-27
GDX	GDX_10107	Male	Affected	8:134060095:C:G	8	134060095	C	G	TCT>TGT	ENSG00000155926	SLA	0.722953	2	0.0864936	missense	5	ENST00000338087.5,ENST00000395352.3,ENST00000427060.2,ENST00000517648.1,ENST00000524345.1	missense,missense,missense,missense,missense	c.332G>C,c.383G>C,c.452G>C,c.383G>C,c.8G>C	332:aGa/aCa,383:aGa/aCa,452:aGa/aCa,383:aGa/aCa,8:aGa/aCa	p.R111T,p.R128T,p.R151T,p.R128T,p.R3T	0.965	1.02247	0.690918	29.6	.	.	.,.,.,.,.	.,.,.,.,.	.,.,.,.,.	1	1	SLA	0.0002	0	0	0	-3	-1	-20	-24
GDX	GDX_10107	Male	Affected	9:131140289:T:C	9	131140289	T	C	GTC>GCC	ENSG00000167118	URM1	0.498053	7	0.170895	synonymous	4	ENST00000372847.1,ENST00000372850.1,ENST00000372853.4,ENST00000452446.1	synonymous,intron,intron,intron	c.51T>C,c.36-26T>C,c.36-26T>C,c.36-26T>C	51:tgT/tgC,.,.,.	p.C17=,.,.,.	.	.	.	.	.	.	.,.,.,.	.,.,.,.	.,.,.,.	0.004	0.036	.	.	.	.	.	.	.	.	.
GDX	GDX_101070	Female	Affected	9:130286119:G:A	9	130286119	G	A	CGT>CAT	ENSG00000136830	FAM129B	0.0967032	2	0.0860555	missense	2	ENST00000373312.3,ENST00000373314.3	missense,missense	c.428C>T,c.389C>T	428:aCg/aTg,389:aCg/aTg	p.T143M,p.T130M	0.083	0.823623	0.349548	23.5	9.913e-05	9.569e-05	.,.	.,.	.,.	1	1	FAM129B	0.0008	0.0027	0	0	-44	6	22	2
GDX	GDX_101074	Male	Affected	5:55407020:A:G	5	55407020	A	G	AAT>AGT	ENSG00000164512	ANKRD55	2.43501e-07	4	0.0996423	synonymous	3	ENST00000341048.4,ENST00000434982.2,ENST00000504958.2	synonymous,synonymous,synonymous	c.1555T>C,c.691T>C,c.1426T>C	1555:Ttg/Ctg,691:Ttg/Ctg,1426:Ttg/Ctg	p.L519=,p.L231=,p.L476=	.	.	.	.	.	.	.,.,.	.,.,.	.,.,.	1	0.9	ANKRD55	0.0089	0	0	0	38	12	-1	12
GDX	GDX_101074	Male	Affected	10:101487245:T:C	10	101487245	T	C	ATT>ACT	ENSG00000014919	COX15	2.16295e-09	7	0.299491	synonymous	2	ENST00000016171.5,ENST00000370483.5	synonymous,synonymous	c.348A>G,c.348A>G	348:gaA/gaG,348:gaA/gaG	p.E116=,p.E116=	.	.	.	.	.	.	.,.	.,.	.,.	1	1	COX15	0.0001	0	0	0.0002	46	29	-45	-47
GDX	GDX_101085	Male	Affected	14:39502508:C:T	14	39502508	C	T	TCT>TTT	ENSG00000100934	SEC23A	0.000127976	3	0.297009	missense	4	ENST00000307712.6,ENST00000536508.1,ENST00000537403.1,ENST00000545328.2	missense,missense,missense,missense	c.2233G>A,c.1927G>A,c.1627G>A,c.2146G>A	2233:Gat/Aat,1927:Gat/Aat,1627:Gat/Aat,2146:Gat/Aat	p.D745N,p.D643N,p.D543N,p.D716N	0.803	1.12928	0.89154	32	.	.	.,.,.,.	.,.,.,.	.,.,.,.	0.996	0.987	SEC23A	0.0001	0	0	0	23	21	-5	0
GDX	GDX_101109	Female	Affected	17:42809600:C:T	17	42809600	C	T	CCG>CTG	ENSG00000161692	DBF4B	4.43214e-08	6	0.133418	missense	3	ENST00000315005.3,ENST00000393547.2,ENST00000398338.3	missense,missense,intron	c.523C>T,c.523C>T,c.468+1217C>T	523:Cgc/Tgc,523:Cgc/Tgc,.	p.R175C,p.R175C,.	0.153	0.563328	0.394896	34	.	1.593e-05	.,.,.	.,.,.	.,.,.	0.736	0.346	DBF4B	0	0	0	0	-46	-43	33	22
GDX	GDX_101109	Female	Affected	2:149686907:A:G	2	149686907	A	G	AAA>AGA	ENSG00000168280	KIF5C	0.999516	0	0.62847	missense	1	ENST00000435030.1	missense	c.275A>G	275:aAa/aGa	p.K92R	0.937	1.72979	0.858635	32	.	.	.	.	.	0.268	0.164	KIF5C	0.0001	0	0	0	-45	8	16	-45
GDX	GDX_101109	Female	Affected	9:123952916:G:A	9	123952916	G	A	CGT>CAT	ENSG00000119396	RAB14	0.973483	0	0.701436	missense	1	ENST00000373840.4	missense	c.200C>T	200:aCg/aTg	p.T67M	0.918	3.21115	0.859371	32	.	.	.	.	.	1	1	RAB14	0.001	0	0.0002	0	-6	10	38	20
GDX	GDX_101109	Female	Affected	2:203922123:A:G	2	203922123	A	G	CAT>CGT	ENSG00000144426	NBEAL1	1.09294e-10	3	0.344618	synonymous	1	ENST00000449802.1	synonymous	c.462A>G	462:gcA/gcG	p.A154=	.	.	.	.	.	0	.	.	.	1	1	NBEAL1	0	0	0	0	-4	12	-1	-32
GDX	GDX_101115	Female	Affected	8:93023291:T:C	8	93023291	T	C	ATG>ACG	ENSG00000079102	RUNX1T1	0.999122	1	0.766617	missense	9	ENST00000265814.3,ENST00000360348.2,ENST00000396218.1,ENST00000422361.2,ENST00000436581.2,ENST00000518844.1,ENST00000520724.1,ENST00000521553.1,ENST00000523629.1	missense,missense,missense,missense,missense,missense,missense,missense,missense	c.497A>G,c.386A>G,c.416A>G,c.386A>G,c.530A>G,c.416A>G,c.386A>G,c.386A>G,c.497A>G	497:cAt/cGt,386:cAt/cGt,416:cAt/cGt,386:cAt/cGt,530:cAt/cGt,416:cAt/cGt,386:cAt/cGt,386:cAt/cGt,497:cAt/cGt	p.H166R,p.H129R,p.H139R,p.H129R,p.H177R,p.H139R,p.H129R,p.H129R,p.H166R	0.395	0.99274	0.888177	.	.	.	.,.,.,.,.,.,.,.,.	.,.,.,.,.,.,.,.,.	.,.,.,.,.,.,.,.,.	1	1	RUNX1T1	0	0	0	0	28	44	6	28
GDX	GDX_10112	Male	Affected	15:78882176:C:T	15	78882176	C	T	ACG>ATG	ENSG00000169684	CHRNA5	2.40947e-06	6	0.134045	missense	2	ENST00000299565.5,ENST00000559554.1	missense,missense	c.443C>T,c.443C>T	443:aCg/aTg,443:aCg/aTg	p.T148M,p.T148M	0.784	0.828429	0.515663	29.6	8.669e-06	1.235e-05	.,.	.,.	.,.	1	1	CHRNA5	0.0001	0.004	0	0	9	-29	-24	15
GDX	GDX_10112	Male	Affected	16:17228485:G:A	16	17228485	G	A	GGG>GAG	ENSG00000103489	XYLT1	0.98516	1	0.333342	synonymous	1	ENST00000261381.6	synonymous	c.1872C>T	1872:acC/acT	p.T624=	.	.	.	.	.	.	.	.	.	1	1	XYLT1	0.0205	0	0.0178	0	4	0	5	25
GDX	GDX_101121	Male	Affected	12:124957555:G:A	12	124957555	G	A	CGC>CAC	ENSG00000196498	NCOR2	1	0	0.197428	synonymous	6	ENST00000356219.3,ENST00000397355.1,ENST00000404121.2,ENST00000404621.1,ENST00000405201.1,ENST00000429285.2	synonymous,synonymous,5_prime_UTR,synonymous,synonymous,synonymous	c.534C>T,c.534C>T,c.-757C>T,c.534C>T,c.534C>T,c.534C>T	534:cgC/cgT,534:cgC/cgT,.,534:cgC/cgT,534:cgC/cgT,534:cgC/cgT	p.R178=,p.R178=,.,p.R178=,p.R178=,p.R178=	.	.	.	.	3.313e-05	3.606e-05	.,.,.,.,.,.	.,.,.,.,.,.	.,.,.,.,.,.	0.998	0.743	NCOR2	0	0	0	0	26	-26	2	-21
GDX	GDX_101144	Female	Affected	1:224621480:GT:G	1	224621480	GT	G	.	ENSG00000162923	WDR26	0.999677	0	0.456635	frameshift	3	ENST00000295024.6,ENST00000366852.2,ENST00000414423.2	5_prime_UTR,frameshift,frameshift	c.-115del,c.327del,c.327del	.,327:gaA/ga,327:gaA/ga	.,p.E109Dfs*22,p.E109Dfs*22	.	.	.	.	.	.	.,HC,HC	.,.,.	.,.,.	0.985	0.431	WDR26	.	.	.	.	.	.	.	.
GDX	GDX_101144	Female	Affected	4:108566062:G:A	4	108566062	G	A	CGC>CAC	ENSG00000138801	PAPSS1	2.62384e-06	4	0.592305	missense	1	ENST00000265174.4	missense	c.1402C>T	1402:Cgt/Tgt	p.R468C	0.549	1.24672	0.875606	35	8.245e-06	3.987e-06	.	.	.	1	1	PAPSS1	0.0002	0	0.0007	0	-12	24	0	-29
GDX	GDX_101147	Male	Affected	19:6743755:G:A	19	6743755	G	A	CGA>CAA	ENSG00000125733	TRIP10	0.354472	3	0.10831	missense	4	ENST00000313244.9,ENST00000313285.8,ENST00000596758.1,ENST00000600428.1	missense,missense,missense,missense	c.550G>A,c.550G>A,c.550G>A,c.226G>A	550:Gaa/Aaa,550:Gaa/Aaa,550:Gaa/Aaa,226:Gaa/Aaa	p.E184K,p.E184K,p.E184K,p.E76K	0.337	0.686107	0.763483	32	.	3.977e-06	.,.,.,.	.,.,.,.	.,.,.,.	1	1	TRIP10	0.0006	0	0	0	36	-27	2	16
GDX	GDX_101157	Male	Affected	6:30156959:A:T	6	30156959	A	T	AAG>ATG	ENSG00000234127	TRIM26	0.829654	2	.	missense	3	ENST00000437089.1,ENST00000453195.1,ENST00000454678.2	missense,missense,missense	c.922T>A,c.922T>A,c.922T>A	922:Ttg/Atg,922:Ttg/Atg,922:Ttg/Atg	p.L308M,p.L308M,p.L308M	0.096	1.90462	0.515965	25.4	.	.	.,.,.	.,.,.	.,.,.	1	1	TRIM26	0.0122	0	0	0	12	43	-15	18
GDX	GDX_101166	Male	Affected	2:70508809:C:T	2	70508809	C	T	TCG>TTG	ENSG00000143977	SNRPG	0.866844	2	0.38975	missense	6	ENST00000272348.2,ENST00000413456.2,ENST00000438261.1,ENST00000449935.2,ENST00000454893.1,ENST00000482975.2	missense,missense,missense,missense,3_prime_UTR,missense	c.188G>A,c.164G>A,c.152G>A,c.152G>A,c.*4G>A,c.152G>A	188:cGa/cAa,164:cGa/cAa,152:cGa/cAa,152:cGa/cAa,.,152:cGa/cAa	p.R63Q,p.R55Q,p.R51Q,p.R51Q,.,p.R51Q	0.482	2.06746	0.82604	35	.	0	.,.,.,.,.,.	.,.,.,.,.,.	.,.,.,.,.,.	1	0.998	SNRPG	0.0012	0.0079	0	0	-3	7	7	8
GDX	GDX_101169	Male	Affected	19:34884646:C:T	19	34884646	C	T	TCG>TTG	ENSG00000105220	GPI	0.00158145	3	0.772681	synonymous	3	ENST00000356487.5,ENST00000415930.3,ENST00000586425.1	synonymous,synonymous,synonymous	c.879C>T,c.912C>T,c.879C>T	879:ttC/ttT,912:ttC/ttT,879:ttC/ttT	p.F293=,p.F304=,p.F293=	.	.	.	.	6.59e-05	3.981e-05	.,.,.	.,.,.	.,.,.	1	1	GPI	0	0.0275	0.001	0	30	-13	-14	30
GDX	GDX_101169	Male	Affected	7:107423474:G:C	7	107423474	G	C	AGT>ACT	ENSG00000091138	SLC26A3	3.07621e-10	5	.	missense	2	ENST00000340010.5,ENST00000422236.2	missense,missense	c.1184C>G,c.1079C>G	1184:aCt/aGt,1079:aCt/aGt	p.T395S,p.T360S	0.652	0.668497	0.48053	24.9	3.295e-05	1.992e-05	.,.	.,.	.,.	1	1	SLC26A3	0.0005	0	0	0.0518	-1	33	43	-49
GDX	GDX_10117	Female	Affected	14:21827744:G:A	14	21827744	G	A	CGC>CAC	ENSG00000092201	SUPT16H	1	0	0.644254	missense	1	ENST00000216297.2	missense	c.2200C>T	2200:Cgg/Tgg	p.R734W	0.413	2.72839	0.873229	34	.	.	.	.	.	0.974	0.985	SUPT16H	0	0	0	0	26	24	2	3
GDX	GDX_101171	Male	Affected	20:61987741:C:T	20	61987741	C	T	TCG>TTG	ENSG00000101204	CHRNA4	0.0208679	4	0.376179	synonymous	1	ENST00000370263.4	synonymous	c.255G>A	255:acG/acA	p.T85=	.	.	.	.	3.82e-05	3.5e-05	.	.	.	1	1	CHRNA4	0.0002	0	0.0035	0.0011	11	26	-3	-18
GDX	GDX_101171	Male	Affected	14:36003780:C:G	14	36003780	C	G	CCC>CGC	ENSG00000168348	INSM2	.	1	0.0533411	missense	1	ENST00000307169.3	missense	c.322C>G	322:Ccc/Gcc	p.P108A	0.105	.	0.882158	.	.	.	.	.	.	1	1	INSM2	0.0008	0	0	0	34	5	27	-21
GDX	GDX_101171	Male	Affected	3:194790704:G:A	3	194790704	G	A	CGG>CAG	ENSG00000173950	XXYLT1	0.0516035	6	0.383376	missense	5	ENST00000310380.6,ENST00000355729.4,ENST00000356740.5,ENST00000429994.1,ENST00000437101.1	missense,missense,missense,missense,missense	c.922C>T,c.313C>T,c.304C>T,c.484C>T,c.313C>T	922:Cgc/Tgc,313:Cgc/Tgc,304:Cgc/Tgc,484:Cgc/Tgc,313:Cgc/Tgc	p.R308C,p.R105C,p.R102C,p.R162C,p.R105C	0.117	1.23334	0.275955	32	.	8.134e-06	.,.,.,.,.	.,.,.,.,.	.,.,.,.,.	1	1	XXYLT1	0.0002	0	0	0	1	-30	49	-20
GDX	GDX_10119	Male	Affected	3:98300298:T:C	3	98300298	T	C	CTG>CCG	ENSG00000080819	CPOX	0.0232273	2	0.391888	synonymous	1	ENST00000264193.2	synonymous	c.1230A>G	1230:ccA/ccG	p.P410=	.	.	.	.	.	.	.	.	.	1	1	CPOX	0.0055	0	0	0	49	-2	-47	-16
GDX	GDX_101222	Female	Affected	6:36298174:C:T	6	36298174	C	T	ACC>ATC	ENSG00000189325	C6orf222	1.39401e-13	7	0.0533411	synonymous	1	ENST00000437635.2	synonymous	c.294G>A	294:ggG/ggA	p.G98=	.	.	.	.	4.132e-05	4.376e-05	.	.	.	1	1	C6orf222	0.0011	0	0.0033	0	33	-46	-27	1
GDX	GDX_101225	Female	Affected	16:87349423:G:A	16	87349423	G	A	TGC>TAC	ENSG00000260456	C16orf95	.	9	0.103882	synonymous	2	ENST00000253461.4,ENST00000567970.1	synonymous,synonymous	c.159C>T,c.159C>T	159:agC/agT,159:agC/agT	p.S53=,p.S53=	.	.	.	.	.	.	.,.	.,.	.,.	1	1	C16orf95	0	0.0075	0	0	-19	6	2	-45
GDX	GDX_101225	Female	Affected	5:137727944:CT:C	5	137727944	CT	C	.	ENSG00000120733	KDM3B	1	0	0.381434	frameshift	3	ENST00000314358.5,ENST00000394866.1,ENST00000542866.1	frameshift,frameshift,intron	c.2624del,c.1592del,c.-275-915del	2624:cTg/cg,1592:cTg/cg,.	p.L875Rfs*8,p.L531Rfs*8,.	.	.	.	.	.	.	HC,HC,.	.,.,.	.,.,.	1	0.991	KDM3B	.	.	.	.	.	.	.	.
GDX	GDX_10123	Female	Affected	20:60704874:G:A	20	60704874	G	A	AGC>AAC	ENSG00000149657	LSM14B	0.967227	0	0.667423	missense	3	ENST00000253001.4,ENST00000279068.6,ENST00000370915.1	intron,missense,downstream_gene	c.661-466G>A,c.461G>A,.	.,461:aGc/aAc,.	.,p.S154N,.	0.13	0.494887	0.519005	24.2	.	.	.,.,.	.,.,.	.,.,.	0.93	0.901	LSM14B	0.0061	0	0.0001	0	-9	-32	-7	-33
GDX	GDX_101255	Female	Affected	X:70356239:C:CGGCG	X	70356239	C	CGGCG	.	ENSG00000184634	MED12	1	0	0.180533	frameshift	3	ENST00000333646.6,ENST00000374080.3,ENST00000374102.1	frameshift,frameshift,frameshift	c.5135_5138dup,c.5135_5138dup,c.5135_5138dup	5134-5135:cgg/cGGCGgg,5134-5135:cgg/cGGCGgg,5134-5135:cgg/cGGCGgg	p.V1714Afs*37,p.V1714Afs*37,p.V1714Afs*37	.	.	.	.	.	.	HC,HC,HC	.,.,.	.,.,.	1	1	MED12	.	.	.	.	.	.	.	.
GDX	GDX_101255	Female	Affected	12:57589889:G:A	12	57589889	G	A	CGT>CAT	ENSG00000123384	LRP1	1	0	0.677775	synonymous	1	ENST00000243077.3	synonymous	c.8721G>A	8721:tcG/tcA	p.S2907=	.	.	.	.	7.509e-05	4.416e-05	.	.	.	0.99	0.978	LRP1	0.4312	0.0015	0	0	18	-19	21	-13
GDX	GDX_10126	Female	Affected	14:102446288:C:T	14	102446288	C	T	CCG>CTG	ENSG00000197102	DYNC1H1	1	0	0.545022	missense	1	ENST00000360184.4	missense	c.751C>T	751:Cgc/Tgc	p.R251C	0.552	2.65155	0.897199	35	.	.	.	.	.	1	1	DYNC1H1	0	0	0.0022	0.0008	-46	-18	-46	23
GDX	GDX_10126	Female	Affected	4:106156557:C:T	4	106156557	C	T	ACA>ATA	ENSG00000168769	TET2	7.05368e-26	7	0.795744	synonymous	7	ENST00000305737.2,ENST00000380013.4,ENST00000394764.1,ENST00000413648.2,ENST00000513237.1,ENST00000540549.1,ENST00000545826.1	synonymous,synonymous,synonymous,synonymous,synonymous,synonymous,synonymous	c.1458C>T,c.1458C>T,c.1458C>T,c.1458C>T,c.1521C>T,c.1458C>T,c.1458C>T	1458:aaC/aaT,1458:aaC/aaT,1458:aaC/aaT,1458:aaC/aaT,1521:aaC/aaT,1458:aaC/aaT,1458:aaC/aaT	p.N486=,p.N486=,p.N486=,p.N486=,p.N507=,p.N486=,p.N486=	.	.	.	.	.	.	.,.,.,.,.,.,.	.,.,.,.,.,.,.	.,.,.,.,.,.,.	1	1	TET2	0	0	0	0	3	-21	-6	-21
GDX	GDX_101273	Female	Affected	16:57687959:T:C	16	57687959	T	C	CTT>CCT	ENSG00000205336	ADGRG1	1.43216e-05	4	.	missense	13	ENST00000379694.4,ENST00000379696.3,ENST00000388812.4,ENST00000388813.5,ENST00000456916.1,ENST00000538815.1,ENST00000540164.2,ENST00000544297.1,ENST00000562558.1,ENST00000562631.1,ENST00000567835.1,ENST00000568908.1,ENST00000568909.1	missense,missense,missense,missense,missense,missense,missense,missense,missense,missense,missense,missense,missense	c.172T>C,c.682T>C,c.682T>C,c.682T>C,c.682T>C,c.682T>C,c.682T>C,c.157T>C,c.682T>C,c.682T>C,c.682T>C,c.682T>C,c.682T>C	172:Ttc/Ctc,682:Ttc/Ctc,682:Ttc/Ctc,682:Ttc/Ctc,682:Ttc/Ctc,682:Ttc/Ctc,682:Ttc/Ctc,157:Ttc/Ctc,682:Ttc/Ctc,682:Ttc/Ctc,682:Ttc/Ctc,682:Ttc/Ctc,682:Ttc/Ctc	p.F58L,p.F228L,p.F228L,p.F228L,p.F228L,p.F228L,p.F228L,p.F53L,p.F228L,p.F228L,p.F228L,p.F228L,p.F228L	0.12	0.231782	0.603211	.	.	.	.,.,.,.,.,.,.,.,.,.,.,.,.	.,.,.,.,.,.,.,.,.,.,.,.,.	.,.,.,.,.,.,.,.,.,.,.,.,.	1	1	ADGRG1	0	0	0	0	4	9	-28	26
GDX	GDX_101273	Female	Affected	14:23237271:C:T	14	23237271	C	T	GCT>GTT	ENSG00000155463	OXA1L	5.96039e-09	5	0.157449	synonymous	4	ENST00000285848.5,ENST00000358043.5,ENST00000412791.1,ENST00000604262.1	synonymous,synonymous,synonymous,synonymous	c.510C>T,c.282C>T,c.330C>T,c.330C>T	510:agC/agT,282:agC/agT,330:agC/agT,330:agC/agT	p.S170=,p.S94=,p.S110=,p.S110=	.	.	.	.	.	.	.,.,.,.	.,.,.,.	.,.,.,.	1	1	OXA1L	0	0	0.0028	0	-2	35	-2	20
GDX	GDX_101273	Female	Affected	1:223286215:C:A	1	223286215	C	A	TCA>TAA	ENSG00000187554	TLR5	5.68655e-09	7	0.0877403	synonymous	2	ENST00000342210.6,ENST00000540964.1	synonymous,synonymous	c.159G>T,c.159G>T	159:ctG/ctT,159:ctG/ctT	p.L53=,p.L53=	.	.	.	.	.	.	.,.	.,.	.,.	1	1	TLR5	0	0	0.0011	0	-3	38	30	-17
GDX	GDX_101276	Male	Affected	11:116732977:G:T	11	116732977	G	T	TGC>TTC	ENSG00000160584	SIK3	0.999883	0	0.409685	missense	6	ENST00000292055.4,ENST00000375288.1,ENST00000375300.1,ENST00000434315.2,ENST00000446921.2,ENST00000542607.1	missense,missense,missense,missense,missense,missense	c.1852C>A,c.147C>A,c.2026C>A,c.1549C>A,c.2026C>A,c.1852C>A	1852:Cag/Aag,147:agC/agA,2026:Cag/Aag,1549:Cag/Aag,2026:Cag/Aag,1852:Cag/Aag	p.Q618K,p.S49R,p.Q676K,p.Q517K,p.Q676K,p.Q618K	0.33	0.952487	0.742068	28.7	.	.	.,.,.,.,.,.	.,.,.,.,.,.	.,.,.,.,.,.	1	1	SIK3	0	0	0	0	45	-21	-10	-13
GDX	GDX_101279	Female	Affected	1:205042817:G:A	1	205042817	G	A	CGC>CAC	ENSG00000184144	CNTN2	0.129621	2	0.301122	missense	1	ENST00000331830.4	missense	c.3047G>A	3047:cGc/cAc	p.R1016H	0.037	0.525674	0.193425	.	2.485e-05	2.788e-05	.	.	.	1	1	CNTN2	0	0.0377	0	0	-26	-33	-33	-20
GDX	GDX_101279	Female	Affected	1:883899:T:C	1	883899	T	C	TTG>TCG	ENSG00000188976	NOC2L	1.33038e-19	7	0.239372	missense	1	ENST00000327044.6	missense	c.1528A>G	1528:Aat/Gat	p.N510D	0.18	.	0.287858	.	.	.	.	.	.	1	1	NOC2L	0.0007	0	0.0017	0	6	-15	-22	-2
GDX	GDX_10129	Male	Affected	3:99514782:C:T	3	99514782	C	T	TCA>TTA	ENSG00000144810	COL8A1	0.0381674	2	0.0898099	synonymous	2	ENST00000261037.3,ENST00000273342.4	synonymous,synonymous	c.2037C>T,c.2037C>T	2037:ttC/ttT,2037:ttC/ttT	p.F679=,p.F679=	.	.	.	.	.	.	.,.	.,.	.,.	1	1	COL8A1	0.0076	0	0	0	4	-26	-16	26
GDX	GDX_10129	Male	Affected	19:8491522:A:G	19	8491522	A	G	GAG>GGG	ENSG00000099785	2022-03-02	0.246993	4	0.119094	missense	5	ENST00000215555.2,ENST00000381035.4,ENST00000393944.1,ENST00000601283.1,ENST00000602117.1	missense,missense,missense,intron,missense	c.206A>G,c.206A>G,c.206A>G,c.111+4687A>G,c.206A>G	206:gAg/gGg,206:gAg/gGg,206:gAg/gGg,.,206:gAg/gGg	p.E69G,p.E69G,p.E69G,.,p.E69G	0.54	0.496313	0.683159	24.5	.	.	.,.,.,.,.	.,.,.,.,.	.,.,.,.,.	1	0.997	2022-03-02	0.0004	0.0084	0	0	-41	-29	-29	2
GDX	GDX_101294	Male	Affected	5:112170681:T:C	5	112170681	T	C	ATG>ACG	ENSG00000134982	APC	1	0	0.846141	missense	3	ENST00000257430.4,ENST00000457016.1,ENST00000508376.2	missense,missense,missense	c.1777T>C,c.1777T>C,c.1777T>C	1777:Tgg/Cgg,1777:Tgg/Cgg,1777:Tgg/Cgg	p.W593R,p.W593R,p.W593R	0.657	0.619084	0.949186	27.9	.	.	.,.,.	.,.,.	.,.,.	1	1	APC	0	0	0	0	-33	13	38	-9
GDX	GDX_101294	Male	Affected	5:154396013:G:A	5	154396013	G	A	TGT>TAT	ENSG00000226650	KIF4B	3.11373e-19	7	0.0614302	missense	1	ENST00000435029.4	missense	c.2594G>A	2594:tGt/tAt	p.C865Y	0.206	0.602102	0.422865	24.1	.	.	.	.	.	1	1	KIF4B	0	0	0.001	0	-3	47	-3	46
GDX	GDX_101297	Female	Affected	16:3817732:G:A	16	3817732	G	A	CGG>CAG	ENSG00000005339	CREBBP	1	0	0.779114	missense	2	ENST00000262367.5,ENST00000382070.3	missense,missense	c.3239C>T,c.3125C>T	3239:cCg/cTg,3125:cCg/cTg	p.P1080L,p.P1042L	0.201	0.0541992	0.686844	22	4.942e-05	4.374e-05	.,.	.,.	.,.	1	1	CREBBP	0	0	0	0	1	48	-11	-13
GDX	GDX_1013	Male	Affected	4:128627838:C:T	4	128627838	C	T	ACT>ATT	ENSG00000164066	INTU	3.66143e-07	3	0.370637	missense	1	ENST00000335251.6	missense	c.1985C>T	1985:aCt/aTt	p.T662I	0.069	0.147289	0.341589	23.8	.	.	.	.	.	1	0.999	INTU	0.0003	0	0.0002	0	21	-33	-28	47
GDX	GDX_10131	Male	Affected	8:22059397:G:A	8	22059397	G	A	CGC>CAC	ENSG00000168487	BMP1	0.868761	2	0.23958	missense	4	ENST00000306349.8,ENST00000306385.5,ENST00000354870.5,ENST00000397816.3	downstream_gene,missense,3_prime_UTR,downstream_gene	.,c.2189G>A,c.*1446G>A,.	.,2189:cGc/cAc,.,.	.,p.R730H,.,.	0.604	0.786527	0.779774	23.6	5.156e-05	2.404e-05	.,.,.,.	.,.,.,.	.,.,.,.	0.027	0.187	BMP1	0	0	0	0.0013	29	-40	-27	44
GDX	GDX_101316	Male	Affected	2:96962398:C:G	2	96962398	C	G	GCA>GGA	ENSG00000144028	SNRNP200	1	0	0.394671	missense	2	ENST00000323853.5,ENST00000349783.5	missense,missense	c.1547G>C,c.1547G>C	1547:tGc/tCc,1547:tGc/tCc	p.C516S,p.C516S	0.137	1.158	0.836616	.	2.472e-05	1.193e-05	.,.	.,.	.,.	1	1	SNRNP200	0.0003	0.0001	0	0	-14	31	-14	3
GDX	GDX_101316	Male	Affected	8:113323389:T:G	8	113323389	T	G	GTA>GGA	ENSG00000164796	CSMD3	1	1	0.591132	missense	4	ENST00000297405.5,ENST00000343508.3,ENST00000352409.3,ENST00000455883.2	missense,missense,missense,missense	c.7703A>C,c.7583A>C,c.7493A>C,c.7391A>C	7703:tAc/tCc,7583:tAc/tCc,7493:tAc/tCc,7391:tAc/tCc	p.Y2568S,p.Y2528S,p.Y2498S,p.Y2464S	0.522	0.715308	0.82695	25.5	.	.	.,.,.,.	.,.,.,.	.,.,.,.	1	1	CSMD3	0	0	0.0013	0	6	-43	-50	6
GDX	GDX_101316	Male	Affected	5:118814544:A:T	5	118814544	A	T	CAT>CTT	ENSG00000133835	HSD17B4	1.82463e-05	3	0.268178	synonymous	7	ENST00000256216.6,ENST00000414835.2,ENST00000504811.1,ENST00000509514.1,ENST00000510025.1,ENST00000513628.1,ENST00000515320.1	synonymous,synonymous,synonymous,5_prime_UTR,synonymous,synonymous,synonymous	c.450A>T,c.30A>T,c.525A>T,c.-435A>T,c.378A>T,c.39A>T,c.396A>T	450:tcA/tcT,30:tcA/tcT,525:tcA/tcT,.,378:tcA/tcT,39:tcA/tcT,396:tcA/tcT	p.S150=,p.S10=,p.S175=,.,p.S126=,p.S13=,p.S132=	.	.	.	.	.	.	.,.,.,.,.,.,.	.,.,.,.,.,.,.	.,.,.,.,.,.,.	0.982	0.997	HSD17B4	0.0486	0.0005	0	0	5	-15	5	-5
GDX	GDX_101319	Male	Affected	19:1235996:G:A	19	1235996	G	A	CGT>CAT	ENSG00000099625	CBARP	0.00372343	3	0.0618391	missense	3	ENST00000215376.6,ENST00000382477.2,ENST00000590083.1	missense,missense,missense	c.86C>T,c.86C>T,c.104C>T	86:aCg/aTg,86:aCg/aTg,104:aCg/aTg	p.T29M,p.T29M,p.T35M	0.123	0.501084	.	27.4	.	9.497e-06	.,.,.	.,.,.	.,.,.	1	1	CBARP	0	0	0.0008	0.0013	-44	39	2	-1
GDX	GDX_101319	Male	Affected	9:138660711:G:A	9	138660711	G	A	GGA>GAA	ENSG00000107147	KCNT1	0.00534874	2	0.163276	missense	8	ENST00000263604.3,ENST00000298480.5,ENST00000371757.2,ENST00000486577.2,ENST00000487664.1,ENST00000488444.2,ENST00000490355.2,ENST00000491806.2	missense,missense,missense,missense,missense,missense,missense,missense	c.1381G>A,c.1438G>A,c.1438G>A,c.1321G>A,c.1303G>A,c.1381G>A,c.1381G>A,c.1339G>A	1381:Gac/Aac,1438:Gac/Aac,1438:Gac/Aac,1321:Gac/Aac,1303:Gac/Aac,1381:Gac/Aac,1381:Gac/Aac,1339:Gac/Aac	p.D461N,p.D480N,p.D480N,p.D441N,p.D435N,p.D461N,p.D461N,p.D447N	0.492	1.60191	0.862103	25.7	.	.	.,.,.,.,.,.,.,.	.,.,.,.,.,.,.,.	.,.,.,.,.,.,.,.	1	1	KCNT1	0.006	0	0	0	-27	0	32	-1
GDX	GDX_101319	Male	Affected	14:104407858:C:T	14	104407858	C	T	ACA>ATA	ENSG00000227729	RD3L	.	6	0.0536269	missense	2	ENST00000455348.2,ENST00000557640.1	missense,missense	c.175G>A,c.175G>A	175:Gtg/Atg,175:Gtg/Atg	p.V59M,p.V59M	.	.	0.324997	.	.	7.808e-06	.,.	.,.	.,.	.	1	RD3L	0.0085	0	0.2252	0	2	-20	3	1
GDX	GDX_101324	Male	Affected	9:140058246:G:A	9	140058246	G	A	CGG>CAG	ENSG00000176884	GRIN1	0.972709	1	0.234464	missense	9	ENST00000315048.3,ENST00000350902.5,ENST00000371546.4,ENST00000371550.4,ENST00000371553.3,ENST00000371555.4,ENST00000371559.4,ENST00000371560.3,ENST00000371561.3	missense,missense,missense,missense,missense,missense,missense,missense,missense	c.2479G>A,c.2479G>A,c.2542G>A,c.2479G>A,c.2542G>A,c.2542G>A,c.2479G>A,c.2542G>A,c.2479G>A	2479:Ggg/Agg,2479:Ggg/Agg,2542:Ggg/Agg,2479:Ggg/Agg,2542:Ggg/Agg,2542:Ggg/Agg,2479:Ggg/Agg,2542:Ggg/Agg,2479:Ggg/Agg	p.G827R,p.G827R,p.G848R,p.G827R,p.G848R,p.G848R,p.G827R,p.G848R,p.G827R	0.791	3.68827	0.89735	29	.	3.988e-06	.,.,.,.,.,.,.,.,.	.,.,.,.,.,.,.,.,.	.,.,.,.,.,.,.,.,.	1	1	GRIN1	0.0663	0	0	0	2	-17	2	-22
GDX	GDX_101329	Male	Affected	19:42482915:G:A	19	42482915	G	A	GGT>GAT	ENSG00000105409	ATP1A3	0.999994	0	0.321162	synonymous	4	ENST00000302102.5,ENST00000543770.1,ENST00000545399.1,ENST00000602133.1	synonymous,synonymous,synonymous,synonymous	c.1473C>T,c.1506C>T,c.1512C>T,c.1383C>T	1473:aaC/aaT,1506:aaC/aaT,1512:aaC/aaT,1383:aaC/aaT	p.N491=,p.N502=,p.N504=,p.N461=	.	.	.	.	.	.	.,.,.,.	.,.,.,.	.,.,.,.	1	1	ATP1A3	0	0	0	0	-3	-22	3	-12
GDX	GDX_101329	Male	Affected	7:101194404:C:T	7	101194404	C	T	GCG>GTG	ENSG00000160963	COL26A1	0.000191086	4	0.390171	stop_gained	3	ENST00000313669.7,ENST00000397927.3,ENST00000528707.1	stop_gained,stop_gained,stop_gained	c.1009C>T,c.1009C>T,c.1003C>T	1009:Cga/Tga,1009:Cga/Tga,1003:Cga/Tga	p.R337*,p.R337*,p.R335*	.	.	.	37	.	6.028e-06	HC,.,.	.,.,.	.,.,.	0	0.058	COL26A1	0	0.1582	0.0027	0	-2	-15	-2	20
GDX	GDX_101340	Female	Affected	12:91449344:C:A	12	91449344	C	A	ACT>AAT	ENSG00000139330	KERA	0.00041437	8	.	missense	1	ENST00000266719.3	missense	c.715G>T	715:Gtg/Ttg	p.V239L	0.09	0.0152686	0.777095	.	.	.	.	.	.	.	1	KERA	0	0	0	0	-14	-1	-15	-1
GDX	GDX_101340	Female	Affected	12:112856920:C:T	12	112856920	C	T	ACA>ATA	ENSG00000179295	PTPN11	0.999877	0	0.620025	missense	2	ENST00000351677.2,ENST00000392597.1	missense,missense	c.5C>T,c.5C>T	5:aCa/aTa,5:aCa/aTa	p.T2I,p.T2I	0.213	1.20473	0.86549	23.7	.	.	.,.	.,.	.,.	1	1	PTPN11	0	0	0.0103	0.0005	-36	-41	-36	9
GDX	GDX_101343	Male	Affected	11:4144435:C:T	11	4144435	C	T	CCG>CTG	ENSG00000167325	RRM1	0.999995	0	0.231924	missense	4	ENST00000300738.5,ENST00000423050.2,ENST00000534285.1,ENST00000537197.1	missense,missense,missense,missense	c.1141C>T,c.850C>T,c.475C>T,c.127C>T	1141:Cgc/Tgc,850:Cgc/Tgc,475:Cgc/Tgc,127:Cgc/Tgc	p.R381C,p.R284C,p.R159C,p.R43C	0.273	1.68168	0.683423	34	5.77e-05	0.0001	.,.,.,.	.,.,.,.	.,.,.,.	1	1	RRM1	0	0	0	0	45	-8	-22	28
GDX	GDX_10135	Male	Affected	1:245020092:G:A	1	245020092	G	A	TGG>TAG	ENSG00000153187	HNRNPU	0.999903	0	0.476674	stop_gained	2	ENST00000283179.9,ENST00000444376.2	stop_gained,stop_gained	c.1681C>T,c.1624C>T	1681:Cag/Tag,1624:Cag/Tag	p.Q561*,p.Q542*	.	.	.	40	.	.	HC,HC	.,.	.,.	1	1	HNRNPU	0.0001	0	0	0	38	9	-45	39
GDX	GDX_10135	Male	Affected	4:85657384:A:T	4	85657384	A	T	TAA>TTA	ENSG00000163625	WDFY3	1	0	0.614337	stop_gained	2	ENST00000295888.4,ENST00000322366.6	stop_gained,stop_gained	c.6854T>A,c.6854T>A	6854:tTa/tAa,6854:tTa/tAa	p.L2285*,p.L2285*	.	.	.	46	.	.	HC,HC	.,.	.,.	1	1	WDFY3	0.0001	0	0.0008	0	20	-6	3	29
GDX	GDX_101355	Female	Affected	3:4687357:C:T	3	4687357	C	T	ACG>ATG	ENSG00000150995	ITPR1	1	0	0.338799	missense	7	ENST00000302640.8,ENST00000354582.6,ENST00000357086.4,ENST00000423119.2,ENST00000443694.2,ENST00000456211.2,ENST00000544951.1	missense,missense,missense,missense,missense,missense,missense	c.800C>T,c.800C>T,c.800C>T,c.800C>T,c.800C>T,c.800C>T,c.800C>T	800:aCg/aTg,800:aCg/aTg,800:aCg/aTg,800:aCg/aTg,800:aCg/aTg,800:aCg/aTg,800:aCg/aTg	p.T267M,p.T267M,p.T267M,p.T267M,p.T267M,p.T267M,p.T267M	0.75	1.81287	0.878846	32	.	.	.,.,.,.,.,.,.	.,.,.,.,.,.,.	.,.,.,.,.,.,.	1	1	ITPR1	0	0	0.0004	0	31	-29	49	42
GDX	GDX_101355	Female	Affected	19:3496742:C:T	19	3496742	C	T	GCG>GTG	ENSG00000129932	DOHH	0.020102	6	0.125427	missense	2	ENST00000250937.3,ENST00000427575.1	missense,missense	c.71G>A,c.71G>A	71:cGc/cAc,71:cGc/cAc	p.R24H,p.R24H	0.935	1.21509	0.649557	33	.	.	.,.	.,.	.,.	1	1	DOHH	0	0	0	0	-2	13	-23	5
GDX	GDX_101355	Female	Affected	2:42275615:G:C	2	42275615	G	C	CGG>CCG	ENSG00000162878	PKDCC	5.41258e-05	5	0.219142	synonymous	1	ENST00000294964.5	synonymous	c.276G>C	276:ccG/ccC	p.P92=	.	.	.	.	.	.	.	.	.	1	1	PKDCC	0	0	0	0	11	1	10	-1
GDX	GDX_101358	Male	Affected	9:130098500:C:T	9	130098500	C	T	CCG>CTG	ENSG00000136895	GARNL3	0.0210868	2	0.302956	missense	3	ENST00000314904.5,ENST00000373387.4,ENST00000435213.2	missense,missense,missense	c.967C>T,c.967C>T,c.901C>T	967:Cgc/Tgc,967:Cgc/Tgc,901:Cgc/Tgc	p.R323C,p.R323C,p.R301C	0.877	1.46755	0.831157	34	1.662e-05	7.965e-06	.,.,.	.,.,.	.,.,.	1	1	GARNL3	0	0	0	0.0702	44	-41	9	15
GDX	GDX_101358	Male	Affected	4:140280906:AAT:A	4	140280906	AAT	A	.	ENSG00000164134	NAA15	0.998577	1	0.586542	frameshift	2	ENST00000296543.5,ENST00000398947.1	frameshift,frameshift	c.1270_1271del,c.1270_1271del	1268-1269:aAT/a,1268-1269:aAT/a	p.I424*,p.I424*	.	.	.	.	.	.	HC,HC	.,.	.,.	0.975	0.982	NAA15	.	.	.	.	.	.	.	.
GDX	GDX_101376	Male	Affected	8:6366553:G:A	8	6366553	G	A	CGG>CAG	ENSG00000091879	ANGPT2	0.454891	1	0.118317	synonymous	4	ENST00000325203.5,ENST00000338312.6,ENST00000415216.1,ENST00000523120.1	synonymous,synonymous,synonymous,synonymous	c.1230C>T,c.1074C>T,c.1227C>T,c.1227C>T	1230:gcC/gcT,1074:gcC/gcT,1227:gcC/gcT,1227:gcC/gcT	p.A410=,p.A358=,p.A409=,p.A409=	.	.	.	.	1.648e-05	1.591e-05	.,.,.,.	.,.,.,.	.,.,.,.	1	1	ANGPT2	0	0.0277	0	0	38	30	-15	7
GDX	GDX_101376	Male	Affected	4:175184155:C:T	4	175184155	C	T	GCT>GTT	ENSG00000164117	FBXO8	0.836834	2	0.244255	missense	2	ENST00000393674.2,ENST00000503293.1	missense,missense	c.89G>A,c.89G>A	89:aGc/aAc,89:aGc/aAc	p.S30N,p.S30N	0.065	0.553777	0.399989	.	.	.	.,.	.,.	.,.	1	1	FBXO8	0	0	0	0	-4	8	2	31
GDX	GDX_101376	Male	Affected	2:39347560:G:T	2	39347560	G	T	TGC>TTC	ENSG00000115904	SOS1	1	0	0.585856	missense	4	ENST00000395038.2,ENST00000402219.2,ENST00000426016.1,ENST00000428721.2	missense,missense,missense,intron	c.4C>A,c.4C>A,c.4C>A,c.-85+3740C>A	4:Cag/Aag,4:Cag/Aag,4:Cag/Aag,.	p.Q2K,p.Q2K,p.Q2K,.	0.309	1.25071	0.887182	25.4	.	.	.,.,.,.	.,.,.,.	.,.,.,.	1	0.997	SOS1	0.0051	0	0	0	21	-3	20	-3
GDX	GDX_101379	Female	Affected	10:54053650:T:A	10	54053650	T	A	ATA>AAA	ENSG00000185532	PRKG1	0.999744	0	0.296254	missense	4	ENST00000373975.2,ENST00000373980.4,ENST00000373985.1,ENST00000401604.2	missense,missense,missense,missense	c.1160T>A,c.2051T>A,c.1970T>A,c.2006T>A	1160:aTa/aAa,2051:aTa/aAa,1970:aTa/aAa,2006:aTa/aAa	p.I387K,p.I684K,p.I657K,p.I669K	0.235	1.09892	0.543714	.	.	.	.,.,.,.	.,.,.,.	.,.,.,.	1	1	PRKG1	0.0028	0	0.0002	0	49	3	11	-2
GDX	GDX_101379	Female	Affected	2:38977237:G:C	2	38977237	G	C	CGC>CCC	ENSG00000115875	SRSF7	0.997842	1	0.421259	missense	3	ENST00000313117.6,ENST00000409276.1,ENST00000446327.2	missense,missense,missense	c.128C>G,c.128C>G,c.128C>G	128:gCg/gGg,128:gCg/gGg,128:gCg/gGg	p.A43G,p.A43G,p.A43G	0.53	3.17053	0.848862	27.9	.	.	.,.,.	.,.,.	.,.,.	1	1	SRSF7	0.0002	0	0	0	-39	-15	11	-15
GDX	GDX_101382	Male	Affected	13:25480645:C:T	13	25480645	C	T	TCG>TTG	ENSG00000151849	CENPJ	3.02634e-21	5	0.288115	missense	2	ENST00000381884.4,ENST00000545981.1	missense,missense	c.1531G>A,c.1531G>A	1531:Gat/Aat,1531:Gat/Aat	p.D511N,p.D511N	0.088	0.118253	0.31728	.	8.275e-06	3.981e-06	.,.	.,.	.,.	1	1	CENPJ	0	0	0.0001	0	-44	-33	25	-33
GDX	GDX_101411	Male	Affected	1:15701095:G:A	1	15701095	G	A	CGA>CAA	ENSG00000142621	FHAD1	.	7	0.0859878	missense	5	ENST00000314740.8,ENST00000358897.4,ENST00000375998.4,ENST00000375999.3,ENST00000417793.1	missense,missense,missense,missense,missense	c.1238G>A,c.3479G>A,c.3479G>A,c.3479G>A,c.3371G>A	1238:cGa/cAa,3479:cGa/cAa,3479:cGa/cAa,3479:cGa/cAa,3371:cGa/cAa	p.R413Q,p.R1160Q,p.R1160Q,p.R1160Q,p.R1124Q	0.201	.	0.314421	.	9.325e-05	0.0001	.,.,.,.,.	.,.,.,.,.	.,.,.,.,.	1	0.811	FHAD1	0	0	0	0.0017	2	-3	-44	32
GDX	GDX_101411	Male	Affected	8:145651088:T:C	8	145651088	T	C	TTG>TCG	ENSG00000160948	VPS28	0.115975	3	0.409257	missense	4	ENST00000292510.4,ENST00000377348.2,ENST00000526054.1,ENST00000529182.1	missense,missense,missense,missense	c.172A>G,c.172A>G,c.172A>G,c.172A>G	172:Aag/Gag,172:Aag/Gag,172:Aag/Gag,172:Aag/Gag	p.K58E,p.K58E,p.K58E,p.K58E	0.885	0.77049	0.727842	28	.	.	.,.,.,.	.,.,.,.	.,.,.,.	1	1	VPS28	0	0	0.0006	0	-4	50	-44	-18
GDX	GDX_101411	Male	Affected	13:46619139:C:T	13	46619139	C	T	ACG>ATG	ENSG00000123200	ZC3H13	1	0	0.785262	missense	2	ENST00000242848.4,ENST00000282007.3	missense,missense	c.178G>A,c.178G>A	178:Gta/Ata,178:Gta/Ata	p.V60I,p.V60I	0.021	0.281262	.	.	1.648e-05	1.99e-05	.,.	.,.	.,.	0.548	0.821	ZC3H13	0	0	0.0001	0	-28	4	9	-21
GDX	GDX_101417	Male	Affected	12:113266178:C:T	12	113266178	C	T	CCG>CTG	ENSG00000089169	RPH3A	0.738603	2	0.156805	missense	7	ENST00000389385.4,ENST00000415485.3,ENST00000420983.2,ENST00000447659.2,ENST00000543106.2,ENST00000548866.1,ENST00000551052.1	missense,missense,missense,missense,missense,missense,missense	c.55C>T,c.55C>T,c.55C>T,c.55C>T,c.55C>T,c.55C>T,c.55C>T	55:Cgg/Tgg,55:Cgg/Tgg,55:Cgg/Tgg,55:Cgg/Tgg,55:Cgg/Tgg,55:Cgg/Tgg,55:Cgg/Tgg	p.R19W,p.R19W,p.R19W,p.R19W,p.R19W,p.R19W,p.R19W	0.652	0.861132	0.522165	28.5	2.472e-05	2.483e-05	.,.,.,.,.,.,.	.,.,.,.,.,.,.	.,.,.,.,.,.,.	1	1	RPH3A	0	0	0	0.1047	16	-4	-6	16
GDX	GDX_101417	Male	Affected	7:20198038:A:G	7	20198038	A	G	GAT>GGT	ENSG00000183742	MACC1	7.56012e-17	7	0.109537	missense	3	ENST00000332878.4,ENST00000400331.5,ENST00000589011.1	missense,missense,missense	c.1946T>C,c.1946T>C,c.1946T>C	1946:aTc/aCc,1946:aTc/aCc,1946:aTc/aCc	p.I649T,p.I649T,p.I649T	0.236	0.0392994	0.48015	24.6	.	.	.,.,.	.,.,.	.,.,.	1	1	MACC1	0	0	0	0	47	31	-36	4
GDX	GDX_101420	Male	Affected	8:126088641:G:T	8	126088641	G	T	GGG>GTG	ENSG00000164961	WASHC5	4.81025e-13	3	0.22279	synonymous	2	ENST00000318410.7,ENST00000517845.1	synonymous,synonymous	c.813C>A,c.369C>A	813:acC/acA,369:acC/acA	p.T271=,p.T123=	.	.	.	.	.	.	.,.	.,.	.,.	1	1	WASHC5	0	0	0.0117	0	40	17	40	-24
GDX	GDX_101429	Male	Affected	16:86600959:C:T	16	86600959	C	T	CCG>CTG	ENSG00000176692	FOXC2	.	4	0.0536269	synonymous	1	ENST00000320354.4	synonymous	c.18C>T	18:tcC/tcT	p.S6=	.	.	.	22.9	.	4.013e-06	.	.	.	1	1	FOXC2	0	0	0.0001	0	49	-11	-12	2
GDX	GDX_101429	Male	Affected	1:200523605:C:T	1	200523605	C	T	GCA>GTA	ENSG00000118193	KIF14	6.02749e-05	2	0.131921	missense	1	ENST00000367350.4	missense	c.4558G>A	4558:Gca/Aca	p.A1520T	0.087	0.0810769	0.291974	.	.	.	.	.	.	1	1	KIF14	0	0	0	0	-2	-1	-9	44
GDX	GDX_101429	Male	Affected	22:30856050:G:A	22	30856050	G	A	CGT>CAT	ENSG00000100012	SEC14L3	4.21058e-18	8	.	synonymous	7	ENST00000215812.4,ENST00000401751.1,ENST00000402286.1,ENST00000403066.1,ENST00000415957.2,ENST00000539629.1,ENST00000540910.1	synonymous,synonymous,synonymous,intron,intron,synonymous,synonymous	c.1161C>T,c.984C>T,c.930C>T,c.904+1247C>T,c.904+1247C>T,c.984C>T,c.930C>T	1161:gaC/gaT,984:gaC/gaT,930:gaC/gaT,.,.,984:gaC/gaT,930:gaC/gaT	p.D387=,p.D328=,p.D310=,.,.,p.D328=,p.D310=	.	.	.	.	2.474e-05	3.181e-05	.,.,.,.,.,.,.	.,.,.,.,.,.,.	.,.,.,.,.,.,.	.	0.318	SEC14L3	0.0002	0	0.0007	0	33	-42	33	-6
GDX	GDX_101434	Female	Affected	11:3059361:G:A	11	3059361	G	A	CGT>CAT	ENSG00000110619	CARS	2.96289e-06	2	0.28864	synonymous	5	ENST00000278224.9,ENST00000380525.4,ENST00000397111.5,ENST00000397114.3,ENST00000401769.3	synonymous,synonymous,synonymous,synonymous,synonymous	c.471C>T,c.720C>T,c.471C>T,c.441C>T,c.510C>T	471:caC/caT,720:caC/caT,471:caC/caT,441:caC/caT,510:caC/caT	p.H157=,p.H240=,p.H157=,p.H147=,p.H170=	.	.	.	.	6.59e-05	3.976e-05	.,.,.,.,.	.,.,.,.,.	.,.,.,.,.	1	1	CARS	0	0	0	0	2	20	2	-3
GDX	GDX_101434	Female	Affected	1:109811341:C:T	1	109811341	C	T	GCG>GTG	ENSG00000143126	CELSR2	0.999999	0	0.645187	missense	1	ENST00000271332.3	missense	c.6457C>T	6457:Cgg/Tgg	p.R2153W	0.595	1.20599	0.711941	35	2.495e-05	2.397e-05	.	.	.	1	1	CELSR2	0	0	0	0	-3	-39	42	50
GDX	GDX_101434	Female	Affected	17:80400388:G:C	17	80400388	G	C	AGT>ACT	ENSG00000169660	HEXDC	1.58768e-06	6	0.312626	missense	3	ENST00000327949.9,ENST00000337014.6,ENST00000577944.1	3_prime_UTR,missense,missense	c.*128G>C,c.1678G>C,c.1596G>C	.,1678:Gtt/Ctt,1596:caG/caC	.,p.V560L,p.Q532H	0.033	0.183563	0.296705	.	.	.	.,.,.	.,.,.	.,.,.	0.212	0.313	HEXDC	0.0021	0	0	0	9	1	9	1
GDX	GDX_101434	Female	Affected	2:65248236:G:A	2	65248236	G	A	CGT>CAT	ENSG00000115902	SLC1A4	0.242898	3	0.503984	missense	2	ENST00000234256.3,ENST00000531327.1	missense,missense	c.1555G>A,c.661G>A	1555:Gtg/Atg,661:Gtg/Atg	p.V519M,p.V221M	0.068	0.34606	0.344666	.	3.305e-05	1.993e-05	.,.	.,.	.,.	1	1	SLC1A4	0	0	0	0	2	-15	-28	35
GDX	GDX_10145	Female	Affected	9:132382384:T:C	9	132382384	T	C	CTG>CCG	ENSG00000179058	C9orf50	7.27866e-10	7	0.0532176	missense	1	ENST00000372478.4	missense	c.470A>G	470:cAg/cGg	p.Q157R	0.029	1.49091	.	.	.	.	.	.	.	1	1	C9orf50	0.0009	0	0.0082	0	23	20	21	-12
GDX	GDX_10145	Female	Affected	9:139413251:G:A	9	139413251	G	A	CGT>CAT	ENSG00000148400	NOTCH1	1	0	0.170976	synonymous	1	ENST00000277541.6	synonymous	c.891C>T	891:gaC/gaT	p.D297=	.	.	.	.	4.192e-05	2.42e-05	.	.	.	1	1	NOTCH1	0.0165	0	0.0002	0	20	8	26	20
GDX	GDX_10145	Female	Affected	9:131394539:G:GGGACCAGCT	9	131394539	G	GGGACCAGCT	.	ENSG00000197694	SPTAN1	1	0	0.432015	inframe_insertion	3	ENST00000358161.5,ENST00000372731.4,ENST00000372739.3	inframe_insertion,inframe_insertion,inframe_insertion	c.6908_6916dup,c.6893_6901dup,c.6908_6916dup	6896-6897:tgg/tgGGACCAGCTg,6881-6882:tgg/tgGGACCAGCTg,6896-6897:tgg/tgGGACCAGCTg	p.D2303_L2305dup,p.D2298_L2300dup,p.D2303_L2305dup	.	.	.	.	.	.	.,.,.	.,.,.	.,.,.	1	1	SPTAN1	.	.	.	.	.	.	.	.
GDX	GDX_101489	Female	Affected	2:105665802:T:C	2	105665802	T	C	ATA>ACA	ENSG00000135972	MRPS9	3.35947e-06	5	0.158483	synonymous	1	ENST00000258455.3	synonymous	c.309T>C	309:gaT/gaC	p.D103=	.	.	.	.	.	.	.	.	.	1	1	MRPS9	0	0	0.0009	0	10	-4	10	-2
GDX	GDX_101489	Female	Affected	3:135870285:G:A	3	135870285	G	A	CGT>CAT	ENSG00000174579	MSL2	0.889664	2	0.207389	missense	2	ENST00000309993.2,ENST00000434835.2	missense,missense	c.1438C>T,c.1216C>T	1438:Cgc/Tgc,1216:Cgc/Tgc	p.R480C,p.R406C	0.567	1.36837	0.900984	28.2	.	.	.,.	.,.	.,.	1	1	MSL2	0	0	0	0	-12	5	48	-39
GDX	GDX_101489	Female	Affected	11:77064597:CA:C	11	77064597	CA	C	.	ENSG00000149269	PAK1	0.67097	2	0.266805	frameshift	4	ENST00000278568.4,ENST00000356341.3,ENST00000528203.1,ENST00000530617.1	frameshift,frameshift,frameshift,frameshift	c.819del,c.819del,c.525del,c.819del	819:ttT/tt,819:ttT/tt,525:ttT/tt,819:ttT/tt	p.F273Lfs*29,p.F273Lfs*29,p.F175Lfs*29,p.F273Lfs*29	.	.	.	.	.	.	HC,HC,HC,HC	.,.,.,.	.,.,.,.	1	1	PAK1	.	.	.	.	.	.	.	.
GDX	GDX_101498	Male	Affected	22:29629449:G:C	22	29629449	G	C	GGG>GCG	ENSG00000186998	EMID1	0.0397077	5	0.0851959	missense	3	ENST00000334018.6,ENST00000404755.3,ENST00000404820.3	missense,missense,missense	c.905G>C,c.905G>C,c.905G>C	905:gGg/gCg,905:gGg/gCg,905:gGg/gCg	p.G302A,p.G302A,p.G302A	0.799	0.597745	0.67735	23.8	.	.	.,.,.	.,.,.	.,.,.	1	1	EMID1	0	0	0	0	-9	-28	8	0
GDX	GDX_101499	Male	Affected	18:52921760:C:T	18	52921760	C	T	CCG>CTG	ENSG00000196628	TCF4	0.999867	0	0.690404	missense	22	ENST00000354452.3,ENST00000356073.4,ENST00000398339.1,ENST00000457482.3,ENST00000537578.1,ENST00000537856.3,ENST00000540999.1,ENST00000543082.1,ENST00000544241.2,ENST00000561831.3,ENST00000561992.1,ENST00000564228.1,ENST00000564403.2,ENST00000564999.1,ENST00000565018.2,ENST00000566279.1,ENST00000566286.1,ENST00000567880.1,ENST00000568673.1,ENST00000568740.1,ENST00000570177.2,ENST00000570287.2	missense,missense,missense,missense,missense,missense,missense,missense,missense,missense,missense,missense,missense,missense,missense,missense,missense,missense,missense,missense,missense,missense	c.1318G>A,c.1318G>A,c.1624G>A,c.838G>A,c.1246G>A,c.928G>A,c.1246G>A,c.1192G>A,c.1105G>A,c.838G>A,c.928G>A,c.1105G>A,c.1336G>A,c.1318G>A,c.1318G>A,c.1138G>A,c.1309G>A,c.1138G>A,c.1246G>A,c.1243G>A,c.928G>A,c.838G>A	1318:Ggc/Agc,1318:Ggc/Agc,1624:Ggc/Agc,838:Ggc/Agc,1246:Ggc/Agc,928:Ggc/Agc,1246:Ggc/Agc,1192:Ggc/Agc,1105:Ggc/Agc,838:Ggc/Agc,928:Ggc/Agc,1105:Ggc/Agc,1336:Ggc/Agc,1318:Ggc/Agc,1318:Ggc/Agc,1138:Ggc/Agc,1309:Ggc/Agc,1138:Ggc/Agc,1246:Ggc/Agc,1243:Ggc/Agc,928:Ggc/Agc,838:Ggc/Agc	p.G440S,p.G440S,p.G542S,p.G280S,p.G416S,p.G310S,p.G416S,p.G398S,p.G369S,p.G280S,p.G310S,p.G369S,p.G446S,p.G440S,p.G440S,p.G380S,p.G437S,p.G380S,p.G416S,p.G415S,p.G310S,p.G280S	0.15	1.31009	0.64625	23.1	4.974e-05	4.783e-05	.,.,.,.,.,.,.,.,.,.,.,.,.,.,.,.,.,.,.,.,.,.	.,.,.,.,.,.,.,.,.,.,.,.,.,.,.,.,.,.,.,.,.,.	.,.,.,.,.,.,.,.,.,.,.,.,.,.,.,.,.,.,.,.,.,.	1	1	TCF4	0	0	0.0016	0.0002	-2	-13	11	-32
GDX	GDX_10151	Male	Affected	17:61885213:G:T	17	61885213	G	T	TGG>TTG	ENSG00000198231	DDX42	0.999996	0	0.405712	stop_gained	5	ENST00000359353.5,ENST00000389924.2,ENST00000457800.2,ENST00000578681.1,ENST00000583590.1	stop_gained,stop_gained,stop_gained,stop_gained,stop_gained	c.619G>T,c.976G>T,c.976G>T,c.976G>T,c.976G>T	619:Gga/Tga,976:Gga/Tga,976:Gga/Tga,976:Gga/Tga,976:Gga/Tga	p.G207*,p.G326*,p.G326*,p.G326*,p.G326*	.	.	.	42	.	.	HC,HC,HC,HC,HC	.,.,.,.,.	.,.,.,.,.	1	1	DDX42	0.0013	0	0.3708	0.0278	32	-21	-6	47
GDX	GDX_10151	Male	Affected	10:94353188:T:A	10	94353188	T	A	ATC>AAC	ENSG00000138160	KIF11	0.999996	0	0.140841	missense	1	ENST00000260731.3	missense	c.56T>A	56:aTc/aAc	p.I19N	0.822	2.85054	0.807454	32	.	.	.	.	.	1	1	KIF11	0	0	0.0194	0.0004	10	5	4	21
GDX	GDX_10154	Male	Affected	3:119530424:T:A	3	119530424	T	A	CTT>CAT	ENSG00000144852	NR1I2	0.000129417	6	0.0618391	missense	3	ENST00000337940.4,ENST00000393716.2,ENST00000466380.1	missense,missense,missense	c.487T>A,c.370T>A,c.370T>A	487:Ttg/Atg,370:Ttg/Atg,370:Ttg/Atg	p.L163M,p.L124M,p.L124M	0.292	0.419214	0.42358	22.6	.	.	.,.,.	.,.,.	.,.,.	.	1	NR1I2	0	0	0	0	-38	9	18	43
GDX	GDX_10154	Male	Affected	21:38862763:GGTAA:G	21	38862763	GGTAA	G	.	ENSG00000157540	DYRK1A	0.999585	0	0.734817	splice_donor	7	ENST00000321219.8,ENST00000338785.3,ENST00000339659.4,ENST00000398956.2,ENST00000398960.2,ENST00000451934.1,ENST00000455387.2	splice_donor,splice_donor,splice_donor,splice_donor,splice_donor,splice_donor,splice_donor	c.951+4_951+7del,c.951+4_951+7del,c.924+4_924+7del,c.951+4_951+7del,c.951+4_951+7del,c.951+4_951+7del,c.267+4_267+7del	.,.,.,.,.,.,.	.,.,.,.,.,.,.	.	.	.	.	.	.	HC,HC,HC,HC,HC,HC,HC	.,.,.,.,.,.,.	.,.,.,.,.,.,.	1	1	DYRK1A	0	0.01	0	0.98	0	-48	-17	0
GDX	GDX_101540	Female	Affected	12:57039747:T:G	12	57039747	T	G	ATG>AGG	ENSG00000110955	ATP5F1B	0.991635	1	0.479465	start_lost	2	ENST00000262030.3,ENST00000552919.1	start_lost,start_lost	c.1A>C,c.1A>C	1:Atg/Ctg,1:Atg/Ctg	p.M1?,p.M1?	.	.	.	23.9	.	.	.,.	.,.	.,.	1	1	ATP5F1B	0	0	0	0	3	45	8	-7
GDX	GDX_101540	Female	Affected	11:1471906:G:C	11	1471906	G	C	CGC>CCC	ENSG00000174672	BRSK2	0.77957	1	0.51213	synonymous	8	ENST00000308219.9,ENST00000308230.5,ENST00000382179.1,ENST00000526678.1,ENST00000528710.1,ENST00000528841.1,ENST00000531197.1,ENST00000544817.1	synonymous,synonymous,synonymous,synonymous,synonymous,synonymous,synonymous,synonymous	c.1377G>C,c.1443G>C,c.1515G>C,c.1443G>C,c.1197G>C,c.1377G>C,c.1377G>C,c.462G>C	1377:acG/acC,1443:acG/acC,1515:acG/acC,1443:acG/acC,1197:acG/acC,1377:acG/acC,1377:acG/acC,462:acG/acC	p.T459=,p.T481=,p.T505=,p.T481=,p.T399=,p.T459=,p.T459=,p.T154=	.	.	.	.	.	.	.,.,.,.,.,.,.,.	.,.,.,.,.,.,.,.	.,.,.,.,.,.,.,.	1	1	BRSK2	0.0891	0	0	0	24	-41	24	-5
GDX	GDX_101540	Female	Affected	10:93608173:A:G	10	93608173	A	G	CAT>CGT	ENSG00000107854	TNKS2	0.73376	2	0.580444	missense	1	ENST00000371627.4	missense	c.2392A>G	2392:Atg/Gtg	p.M798V	0.312	0.630943	0.709247	21	.	.	.	.	.	1	1	TNKS2	0	0	0.0038	0	-33	33	48	33
GDX	GDX_101540	Female	Affected	8:146032713:C:T	8	146032713	C	T	GCA>GTA	ENSG00000197363	ZNF517	2.00972e-05	7	0.0536269	missense	3	ENST00000359971.3,ENST00000525105.1,ENST00000531720.1	missense,intron,missense	c.412C>T,c.275-2778C>T,c.412C>T	412:Cat/Tat,.,412:Cat/Tat	p.H138Y,.,p.H138Y	0.019	0.31189	0.406915	.	.	.	.,.,.	.,.,.	.,.,.	0.695	0.74	ZNF517	0	0	0.0001	0	25	19	-2	19
GDX	GDX_101540	Female	Affected	14:101349710:G:T	14	101349710	G	T	AGA>ATA	ENSG00000254656	RTL1	0.00816648	2	0.0536269	synonymous	1	ENST00000534062.1	synonymous	c.1416C>A	1416:gtC/gtA	p.V472=	.	.	.	.	.	.	.	.	.	1	1	RTL1	0	0	0.0004	0	3	-37	3	-21
GDX	GDX_101568	Female	Affected	17:18168047:G:C	17	18168047	G	C	AGT>ACT	ENSG00000177427	MIEF2	0.0770145	4	0.165475	missense	6	ENST00000323019.4,ENST00000395703.4,ENST00000395704.4,ENST00000395706.2,ENST00000578174.1,ENST00000578621.1	missense,downstream_gene,3_prime_UTR,missense,downstream_gene,downstream_gene	c.1334G>C,.,c.*642G>C,c.1367G>C,.,.	1334:aGt/aCt,.,.,1367:aGt/aCt,.,.	p.S445T,.,.,p.S456T,.,.	0.036	0.390474	0.260319	.	.	.	.,.,.,.,.,.	.,.,.,.,.,.	.,.,.,.,.,.	0.959	0.737	MIEF2	0	0	0	0	11	-47	-40	31
GDX	GDX_101574	Female	Affected	15:90137786:G:A	15	90137786	G	A	CGT>CAT	ENSG00000140534	TICRR	9.15261e-12	3	0.0726304	splice_donor	2	ENST00000268138.7,ENST00000560985.1	splice_donor,splice_donor	c.1681+1G>A,c.1678+1G>A	.,.	.,.	.	.	.	27	.	4.245e-06	HC,HC	.,.	.,.	1	1	TICRR	0	0	0.4521	0.9889	28	-18	3	-1
GDX	GDX_101578	Male	Affected	5:11346613:G:C	5	11346613	G	C	CGC>CCC	ENSG00000169862	CTNND2	1	0	0.837993	missense	5	ENST00000304623.8,ENST00000359640.2,ENST00000458100.2,ENST00000503622.1,ENST00000511377.1	missense,missense,missense,missense,missense	c.1499C>G,c.1499C>G,c.200C>G,c.488C>G,c.1226C>G	1499:gCg/gGg,1499:gCg/gGg,200:gCg/gGg,488:gCg/gGg,1226:gCg/gGg	p.A500G,p.A500G,p.A67G,p.A163G,p.A409G	0.413	0.567119	0.670482	24.4	.	.	.,.,.,.,.	.,.,.,.,.	.,.,.,.,.	1	1	CTNND2	0.0002	0	0	0	-41	-17	-24	-21
GDX	GDX_101578	Male	Affected	8:17513551:T:C	8	17513551	T	C	TTC>TCC	ENSG00000129422	MTUS1	1.14383e-05	3	0.549608	missense	7	ENST00000262102.6,ENST00000297488.6,ENST00000381861.3,ENST00000381869.3,ENST00000400046.1,ENST00000519263.1,ENST00000544260.1	missense,missense,missense,missense,missense,missense,missense	c.2929A>G,c.427A>G,c.670A>G,c.2767A>G,c.145A>G,c.2767A>G,c.364A>G	2929:Aaa/Gaa,427:Aaa/Gaa,670:Aaa/Gaa,2767:Aaa/Gaa,145:Aaa/Gaa,2767:Aaa/Gaa,364:Aaa/Gaa	p.K977E,p.K143E,p.K224E,p.K923E,p.K49E,p.K923E,p.K122E	0.144	.	0.519532	27.3	.	.	.,.,.,.,.,.,.	.,.,.,.,.,.,.	.,.,.,.,.,.,.	0.995	0.998	MTUS1	0	0	0.0002	0	23	-7	-34	6
GDX	GDX_101578	Male	Affected	10:81070942:G:A	10	81070942	G	A	TGT>TAT	ENSG00000108175	ZMIZ1	0.999744	0	0.673762	splice_donor	2	ENST00000334512.5,ENST00000446377.2	splice_donor,intron	c.3096+1G>A,c.295-1457G>A	.,.	.,.	.	.	.	24.9	.	.	HC,.	.,.	.,.	0.859	0.969	ZMIZ1	0	0	0.007	0.9581	38	-45	3	-1
GDX	GDX_101594	Male	Affected	4:77661469:C:A	4	77661469	C	A	CCA>CAA	ENSG00000138771	SHROOM3	0.732359	1	0.142174	missense	1	ENST00000296043.6	missense	c.2143C>A	2143:Cat/Aat	p.H715N	0.061	0.368469	0.325471	.	.	.	.	.	.	1	1	SHROOM3	0	0	0	0	36	15	-43	14
GDX	GDX_101594	Male	Affected	12:68715205:T:C	12	68715205	T	C	CTC>CCC	ENSG00000111554	MDM1	5.78288e-08	4	0.237721	synonymous	5	ENST00000303145.7,ENST00000393543.3,ENST00000411698.2,ENST00000430606.2,ENST00000540418.1	synonymous,downstream_gene,synonymous,downstream_gene,synonymous	c.927A>G,.,c.792A>G,.,c.87A>G	927:agA/agG,.,792:agA/agG,.,87:agA/agG	p.R309=,.,p.R264=,.,p.R29=	.	.	.	.	.	.	.,.,.,.,.	.,.,.,.,.	.,.,.,.,.	0.798	0.785	MDM1	0.0003	0.1034	0	0	0	21	21	17
GDX	GDX_101594	Male	Affected	19:57061469:T:G	19	57061469	T	G	CTT>CGT	ENSG00000196867	ZFP28	2.48873e-06	2	0.28248	missense	2	ENST00000301318.3,ENST00000591844.1	missense,missense	c.721T>G,c.721T>G	721:Ttc/Gtc,721:Ttc/Gtc	p.F241V,p.F241V	0.044	0.234173	0.298609	.	.	.	.,.	.,.	.,.	1	1	ZFP28	0	0	0.0008	0	-33	9	36	12
GDX	GDX_101594	Male	Affected	8:52320731:T:C	8	52320731	T	C	GTG>GCG	ENSG00000147485	PXDNL	1.93677e-27	6	0.0638877	synonymous	2	ENST00000356297.4,ENST00000543296.1	synonymous,synonymous	c.3453A>G,c.3453A>G	3453:ccA/ccG,3453:ccA/ccG	p.P1151=,p.P1151=	.	.	.	.	.	.	.,.	.,.	.,.	1	1	PXDNL	0	0	0.0002	0	-1	-41	-25	20
GDX	GDX_101599	Female	Affected	6:33235074:C:T	6	33235074	C	T	GCG>GTG	ENSG00000223501	VPS52	0.0159633	2	.	missense	3	ENST00000436044.2,ENST00000445902.2,ENST00000482399.1	missense,missense,3_prime_UTR	c.641G>A,c.1016G>A,c.*1145G>A	641:cGc/cAc,1016:cGc/cAc,.	p.R214H,p.R339H,.	0.145	1.6742	0.571074	34	8.658e-06	8.415e-06	.,.,.	.,.,.	.,.,.	0.98	0.962	VPS52	0.0803	0	0.0001	0	-27	10	-27	10
GDX	GDX_101602	Female	Affected	19:48183361:GC:G	19	48183361	GC	G	.	ENSG00000063169	BICRA	0.997123	1	0.28927	frameshift	1	ENST00000396720.3	frameshift	c.936del	935:gCc/gc	p.A313Pfs*30	.	.	.	.	.	.	HC	.	.	1	1	BICRA	.	.	.	.	.	.	.	.
GDX	GDX_101602	Female	Affected	10:122664181:G:C	10	122664181	G	C	TGT>TCT	ENSG00000120008	WDR11	0.0703281	2	0.255992	synonymous	1	ENST00000263461.6	synonymous	c.3051G>C	3051:ctG/ctC	p.L1017=	.	.	.	.	.	.	.	.	.	1	1	WDR11	0.0031	0	0	0	-15	-19	-15	34
GDX	GDX_101619	Female	Affected	16:9923359:G:C	16	9923359	G	C	AGC>ACC	ENSG00000183454	GRIN2A	0.998045	0	0.190045	missense	6	ENST00000330684.3,ENST00000396573.2,ENST00000396575.2,ENST00000404927.2,ENST00000535259.1,ENST00000562109.1	missense,missense,missense,missense,missense,missense	c.1928C>G,c.1928C>G,c.1928C>G,c.1928C>G,c.1457C>G,c.1928C>G	1928:gCt/gGt,1928:gCt/gGt,1928:gCt/gGt,1928:gCt/gGt,1457:gCt/gGt,1928:gCt/gGt	p.A643G,p.A643G,p.A643G,p.A643G,p.A486G,p.A643G	0.596	2.60909	0.837589	27.7	.	.	.,.,.,.,.,.	.,.,.,.,.,.	.,.,.,.,.,.	1	1	GRIN2A	0	0	0.0003	0	-12	-4	38	2
GDX	GDX_101631	Male	Affected	2:232143120:AG:A	2	232143120	AG	A	.	ENSG00000135931	ARMC9	1.03024e-08	5	0.327781	frameshift	1	ENST00000349938.4	frameshift	c.1502del	1501:Ggc/gc	p.G501Afs*22	.	.	.	.	.	.	HC	.	.	1	1	ARMC9	.	.	.	.	.	.	.	.
GDX	GDX_101631	Male	Affected	20:40050580:G:A	20	40050580	G	A	TGC>TAC	ENSG00000124177	CHD6	1	0	0.609766	synonymous	1	ENST00000373233.3	synonymous	c.4695C>T	4695:tgC/tgT	p.C1565=	.	.	.	.	.	.	.	.	.	0.967	0.97	CHD6	0	0	0.0105	0	2	5	2	-26
GDX	GDX_101631	Male	Affected	1:205119867:G:T	1	205119867	G	T	GGC>GTC	ENSG00000133059	DSTYK	0.147286	1	0.482782	missense	3	ENST00000367160.4,ENST00000367161.3,ENST00000367162.3	missense,missense,missense	c.1385C>A,c.2408C>A,c.2408C>A	1385:gCc/gAc,2408:gCc/gAc,2408:gCc/gAc	p.A462D,p.A803D,p.A803D	0.526	1.34492	0.863036	32	.	.	.,.,.	.,.,.	.,.,.	1	1	DSTYK	0.0006	0	0	0	43	3	-6	40
GDX	GDX_101631	Male	Affected	16:2086988:A:C	16	2086988	A	C	CAG>CCG	ENSG00000065054	SLC9A3R2	0.0227038	3	0.33591	missense	4	ENST00000424542.2,ENST00000432365.2,ENST00000563587.1,ENST00000566198.1	missense,missense,missense,missense	c.781A>C,c.781A>C,c.463A>C,c.448A>C	781:Agc/Cgc,781:Agc/Cgc,463:Agc/Cgc,448:Agc/Cgc	p.S261R,p.S261R,p.S155R,p.S150R	0.039	0.29508	0.52001	.	.	.	.,.,.,.	.,.,.,.	.,.,.,.	1	1	SLC9A3R2	0.0007	0	0	0.001	12	2	12	11
GDX	GDX_101631	Male	Affected	X:153629120:C:T	X	153629120	C	T	TCA>TTA	ENSG00000147403	RPL10	0.901193	1	0.418069	synonymous	3	ENST00000369817.2,ENST00000406022.2,ENST00000424325.2	synonymous,synonymous,synonymous	c.570C>T,c.417C>T,c.570C>T	570:ctC/ctT,417:ctC/ctT,570:ctC/ctT	p.L190=,p.L139=,p.L190=	.	.	.	.	.	.	.,.,.	.,.,.	.,.,.	1	1	RPL10	0.0004	0	0	0	8	-22	-18	23
GDX	GDX_101646	Male	Affected	1:228111919:C:T	1	228111919	C	T	ACG>ATG	ENSG00000143816	WNT9A	0.680384	1	.	missense	1	ENST00000272164.5	missense	c.535G>A	535:Gtc/Atc	p.V179I	0.29	0.371181	0.766709	23.1	8.267e-06	7.958e-06	.	.	.	1	1	WNT9A	0.0016	0	0.0001	0	-20	7	-45	5
GDX	GDX_101646	Male	Affected	12:6937694:C:T	12	6937694	C	T	CCG>CTG	ENSG00000110811	P3H3	3.1976e-08	5	.	missense	3	ENST00000251761.8,ENST00000396725.2,ENST00000606935.1	5_prime_UTR,missense,missense	c.-466C>T,c.89C>T,c.89C>T	.,89:cCg/cTg,89:cCg/cTg	.,p.P30L,p.P30L	0.069	0.199333	.	25.6	.	.	.,.,.	.,.,.	.,.,.	0.337	0.477	P3H3	0	0	0	0	8	17	-36	16
GDX	GDX_101653	Female	Affected	X:153761893:G:A	X	153761893	G	A	CGG>CAG	ENSG00000160211	G6PD	0.966391	1	0.126868	synonymous	3	ENST00000369620.2,ENST00000393562.2,ENST00000393564.2	synonymous,intron,intron	c.900C>T,c.861-9C>T,c.771-9C>T	900:tcC/tcT,.,.	p.S300=,.,.	.	.	.	.	.	5.493e-06	.,.,.	.,.,.	.,.,.	0.003	0.011	.	.	.	.	.	.	.	.	.
GDX	GDX_101656	Male	Affected	15:42439886:C:T	15	42439886	C	T	ACC>ATC	ENSG00000168907	PLA2G4F	1.39975e-09	6	0.0536269	synonymous	2	ENST00000382396.4,ENST00000397272.3	synonymous,synonymous	c.1134G>A,c.1140G>A	1134:ggG/ggA,1140:ggG/ggA	p.G378=,p.G380=	.	.	.	.	.	.	.,.	.,.	.,.	.	1	PLA2G4F	0.1248	0	0.0003	0	9	4	-27	1
GDX	GDX_101676	Female	Affected	X:215874:G:C	X	215874	G	C	CGC>CCC	ENSG00000182378	PLCXD1	1.56642e-12	8	.	missense	3	ENST00000381657.2,ENST00000381663.3,ENST00000399012.1	missense,missense,missense	c.844G>C,c.844G>C,c.844G>C	844:Gcg/Ccg,844:Gcg/Ccg,844:Gcg/Ccg	p.A282P,p.A282P,p.A282P	0.03	0.178462	0.354519	.	8.247e-06	3.984e-06	.,.,.	.,.,.	.,.,.	1	0.996	PLCXD1	0	0	0.0024	0	44	18	1	37
GDX	GDX_101676	Female	Affected	1:205633750:C:T	1	205633750	C	T	CCG>CTG	ENSG00000158715	SLC45A3	0.0368495	4	0.125312	missense	1	ENST00000367145.3	missense	c.35G>A	35:cGg/cAg	p.R12Q	0.071	0.407949	0.453902	23.3	1.653e-05	1.591e-05	.	.	.	1	1	SLC45A3	0.0005	0	0	0	25	-12	-25	17
GDX	GDX_101676	Female	Affected	2:179441756:G:A	2	179441756	G	A	TGG>TAG	ENSG00000155657	TTN	1.21111e-32	1	0.161329	synonymous	6	ENST00000342175.6,ENST00000342992.6,ENST00000359218.5,ENST00000460472.2,ENST00000589042.1,ENST00000591111.1	synonymous,synonymous,synonymous,synonymous,synonymous,synonymous	c.42687C>T,c.61602C>T,c.42486C>T,c.42111C>T,c.69306C>T,c.64383C>T	42687:acC/acT,61602:acC/acT,42486:acC/acT,42111:acC/acT,69306:acC/acT,64383:acC/acT	p.T14229=,p.T20534=,p.T14162=,p.T14037=,p.T23102=,p.T21461=	.	.	.	.	.	.	.,.,.,.,.,.	.,.,.,.,.,.	.,.,.,.,.,.	0.625	0.745	TTN	0.0001	0	0.0035	0	-14	20	13	-20
GDX	GDX_101686	Male	Affected	14:45605438:G:T	14	45605438	G	T	TGT>TTT	ENSG00000187790	FANCM	6.24486e-12	3	0.103009	missense	3	ENST00000267430.5,ENST00000542564.2,ENST00000556036.1	missense,missense,missense	c.204G>T,c.204G>T,c.204G>T	204:ttG/ttT,204:ttG/ttT,204:ttG/ttT	p.L68F,p.L68F,p.L68F	0.115	0.117614	0.446835	.	.	.	.,.,.	.,.,.	.,.,.	1	1	FANCM	0	0	0.0001	0	8	-14	13	-22
GDX	GDX_101686	Male	Affected	19:47249615:C:T	19	47249615	C	T	CCC>CTC	ENSG00000090372	STRN4	0.999575	1	0.256518	missense	3	ENST00000263280.6,ENST00000391910.3,ENST00000539396.1	missense,missense,intron	c.73G>A,c.73G>A,c.-138-147G>A	73:Ggc/Agc,73:Ggc/Agc,.	p.G25S,p.G25S,.	0.123	1.18113	0.880475	23.9	.	.	.,.,.	.,.,.	.,.,.	1	0.938	STRN4	0	0	0	0	5	-22	6	21
GDX	GDX_101686	Male	Affected	6:33411228:C:T	6	33411228	C	T	CCG>CTG	ENSG00000197283	SYNGAP1	0.999998	0	.	stop_gained	3	ENST00000293748.5,ENST00000418600.2,ENST00000428982.2	stop_gained,stop_gained,stop_gained	c.2899C>T,c.2899C>T,c.2722C>T	2899:Cga/Tga,2899:Cga/Tga,2722:Cga/Tga	p.R967*,p.R967*,p.R908*	.	.	.	38	.	.	HC,HC,HC	.,.,.	.,.,.	1	1	SYNGAP1	0	0	0.0025	0	0	4	3	50
GDX	GDX_101697	Female	Affected	17:34266334:C:T	17	34266334	C	T	CCA>CTA	ENSG00000161572	LYZL6	7.44688e-05	8	.	synonymous	3	ENST00000293274.4,ENST00000394523.3,ENST00000585556.1	synonymous,synonymous,synonymous	c.27G>A,c.27G>A,c.27G>A	27:ttG/ttA,27:ttG/ttA,27:ttG/ttA	p.L9=,p.L9=,p.L9=	.	.	.	.	.	.	.,.,.	.,.,.	.,.,.	.	1	LYZL6	0.0862	0	0.0002	0	-28	-9	18	0
GDX	GDX_101700	Male	Affected	1:9783320:T:G	1	9783320	T	G	CTG>CGG	ENSG00000171608	PIK3CD	0.999984	0	0.38458	missense	4	ENST00000361110.2,ENST00000377346.4,ENST00000536656.1,ENST00000543390.1	missense,missense,missense,downstream_gene	c.2636T>G,c.2564T>G,c.2636T>G,.	2636:cTg/cGg,2564:cTg/cGg,2636:cTg/cGg,.	p.L879R,p.L855R,p.L879R,.	0.908	1.64549	0.875356	24.2	.	.	.,.,.,.	.,.,.,.	.,.,.,.	0.946	0.956	PIK3CD	0	0	0.0005	0	-27	-38	49	15
GDX	GDX_101700	Male	Affected	8:110457750:T:C	8	110457750	T	C	CTC>CCC	ENSG00000205038	PKHD1L1	9.12623e-65	5	0.0568551	synonymous	1	ENST00000378402.5	synonymous	c.5652T>C	5652:acT/acC	p.T1884=	.	.	.	.	.	.	.	.	.	1	1	PKHD1L1	0	0	0	0	48	-13	16	21
GDX	GDX_10174	Female	Affected	17:16327026:G:T	17	16327026	G	T	CGC>CTC	ENSG00000187688	TRPV2	0.00562916	4	0.0860832	missense	2	ENST00000338560.7,ENST00000577397.1	missense,intron	c.869G>T,c.-52+819G>T	869:cGc/cTc,.	p.R290L,.	0.073	0.313482	0.255439	.	.	.	.,.	.,.	.,.	0.979	0.92	TRPV2	0.0536	0	0	0	11	-13	11	-13
GDX	GDX_101746	Male	Affected	16:72137593:A:G	16	72137593	A	G	TAT>TGT	ENSG00000140829	DHX38	1.03801e-06	3	0.268805	missense	2	ENST00000268482.3,ENST00000536867.1	missense,intron	c.1730A>G,c.298-1637A>G	1730:tAt/tGt,.	p.Y577C,.	0.274	1.70124	0.881658	24.4	.	.	.,.	.,.	.,.	0.733	0.915	DHX38	0	0	0.0001	0	-15	23	-30	42
GDX	GDX_101746	Male	Affected	7:2752217:C:T	7	2752217	C	T	GCG>GTG	ENSG00000174945	AMZ1	5.11963e-18	9	0.0954992	missense	2	ENST00000312371.4,ENST00000407112.1	missense,3_prime_UTR	c.1202C>T,c.*138C>T	1202:gCg/gTg,.	p.A401V,.	0.077	.	0.460958	.	3.588e-05	4.074e-05	.,.	.,.	.,.	0.615	0.954	AMZ1	0.0013	0	0	0	47	-27	-2	24
GDX	GDX_101746	Male	Affected	7:100087041:G:C	7	100087041	G	C	AGC>ACC	ENSG00000166924	NYAP1	0.990932	0	0.380886	missense	3	ENST00000300179.2,ENST00000423930.1,ENST00000454988.1	missense,missense,missense	c.1697G>C,c.1697G>C,c.1526G>C	1697:aGc/aCc,1697:aGc/aCc,1526:aGc/aCc	p.S566T,p.S566T,p.S509T	0.084	0.41485	0.688637	23.7	.	.	.,.,.	.,.,.	.,.,.	1	1	NYAP1	0	0	0	0	8	29	-9	16
GDX	GDX_101765	Male	Affected	6:43096872:C:T	6	43096872	C	T	TCG>TTG	ENSG00000112655	PTK7	0.975879	1	0.359958	synonymous	7	ENST00000230419.4,ENST00000345201.2,ENST00000349241.2,ENST00000352931.2,ENST00000471863.1,ENST00000476760.1,ENST00000481273.1	synonymous,synonymous,synonymous,synonymous,synonymous,synonymous,synonymous	c.237C>T,c.237C>T,c.237C>T,c.237C>T,c.237C>T,c.237C>T,c.261C>T	237:ttC/ttT,237:ttC/ttT,237:ttC/ttT,237:ttC/ttT,237:ttC/ttT,237:ttC/ttT,261:ttC/ttT	p.F79=,p.F79=,p.F79=,p.F79=,p.F79=,p.F79=,p.F87=	.	.	.	.	2.483e-05	2.389e-05	.,.,.,.,.,.,.	.,.,.,.,.,.,.	.,.,.,.,.,.,.	1	1	PTK7	0.0008	0	0	0	7	-17	7	-5
GDX	GDX_10177	Female	Affected	8:121228698:A:G	8	121228698	A	G	TAT>TGT	ENSG00000187955	COL14A1	0.00136792	2	0.0702609	missense	4	ENST00000247781.3,ENST00000297848.3,ENST00000309791.4,ENST00000537875.1	missense,missense,missense,3_prime_UTR	c.1421A>G,c.1706A>G,c.1706A>G,c.*228A>G	1421:tAt/tGt,1706:tAt/tGt,1706:tAt/tGt,.	p.Y474C,p.Y569C,p.Y569C,.	0.648	0.853329	0.740006	22.3	1.648e-05	8.002e-06	.,.,.,.	.,.,.,.	.,.,.,.	1	0.994	COL14A1	0.0001	0	0.0011	0.0066	12	-33	-5	31
GDX	GDX_10177	Female	Affected	3:52876855:G:A	3	52876855	G	A	GGC>GAC	ENSG00000213533	STIMATE	0.901349	3	0.271039	missense	1	ENST00000355083.5	missense	c.740C>T	740:gCc/gTc	p.A247V	0.091	0.839975	0.712377	26	.	.	.	.	.	1	1	STIMATE	0	0	0.0027	0	17	-11	17	-21
GDX	GDX_10177	Female	Affected	4:6279274:C:G	4	6279274	C	G	GCC>GGC	ENSG00000109501	WFS1	.	9	0.101143	missense	2	ENST00000226760.1,ENST00000503569.1	missense,missense	c.92C>G,c.92C>G	92:gCc/gGc,92:gCc/gGc	p.A31G,p.A31G	0.284	.	0.697768	.	0.0001	7.241e-05	.,.	.,.	.,.	1	1	WFS1	0.0029	0	0.0001	0	0	-49	-1	-26
GDX	GDX_10177	Female	Affected	11:76873195:A:G	11	76873195	A	G	AAT>AGT	ENSG00000137474	MYO7A	5.37674e-25	4	0.0536269	missense	4	ENST00000409619.2,ENST00000409709.3,ENST00000409893.1,ENST00000458637.2	missense,missense,missense,missense	c.1340A>G,c.1373A>G,c.1373A>G,c.1373A>G	1340:aAt/aGt,1373:aAt/aGt,1373:aAt/aGt,1373:aAt/aGt	p.N447S,p.N458S,p.N458S,p.N458S	0.867	0.121933	0.657026	23	.	1.281e-05	.,.,.,.	.,.,.,.	.,.,.,.	1	1	MYO7A	0.0142	0	0.0009	0	1	14	-1	22
GDX	GDX_101779	Female	Affected	3:140281670:C:T	3	140281670	C	T	CCG>CTG	ENSG00000158258	CLSTN2	4.5393e-05	3	0.220182	missense	1	ENST00000458420.3	missense	c.2230C>T	2230:Cgc/Tgc	p.R744C	0.078	0.305599	0.402228	24.8	9.095e-05	5.58e-05	.	.	.	1	1	CLSTN2	0.0458	0.0009	0	0	-36	-17	-37	11
GDX	GDX_101794	Male	Affected	6:27215828:G:A	6	27215828	G	A	GGT>GAT	ENSG00000112812	PRSS16	2.23792e-06	4	.	splice_donor	2	ENST00000230582.3,ENST00000421826.2	splice_donor,splice_donor	c.237+1G>A,c.237+1G>A	.,.	.,.	.	.	.	22.7	.	0	HC,HC	.,.	.,.	.	1	PRSS16	0.0004	0	0.0038	0.9737	0	-16	4	-1
GDX	GDX_10180	Male	Affected	16:81062173:G:C	16	81062173	G	C	AGG>ACG	ENSG00000166451	CENPN	3.16047e-05	3	0.0869196	splice_acceptor	4	ENST00000305850.5,ENST00000393335.3,ENST00000428963.2,ENST00000439957.3	splice_acceptor,intron,splice_acceptor,splice_acceptor	c.938-1G>C,c.937+271G>C,c.836-1G>C,c.878-1G>C	.,.,.,.	.,.,.,.	.	.	.	22.4	.	4.192e-06	HC,.,HC,HC	.,.,.,.	.,.,.,.	0.633	0.61	CENPN	0.5526	0.9348	0	0	10	1	10	0
GDX	GDX_10180	Male	Affected	12:117672445:C:T	12	117672445	C	T	TCG>TTG	ENSG00000089250	NOS1	0.998695	0	0.11501	missense	3	ENST00000317775.6,ENST00000338101.4,ENST00000344089.3	missense,missense,3_prime_UTR	c.3160G>A,c.3262G>A,c.*1992G>A	3160:Gag/Aag,3262:Gag/Aag,.	p.E1054K,p.E1088K,.	0.11	0.644033	0.568483	23.1	.	.	.,.,.	.,.,.	.,.,.	1	0.99	NOS1	0.0002	0	0	0	-3	21	-3	-35
GDX	GDX_10180	Male	Affected	1:118583437:G:T	1	118583437	G	T	GGT>GTT	ENSG00000155761	SPAG17	9.34771e-16	3	0.142383	missense	1	ENST00000336338.5	missense	c.3082C>A	3082:Ccc/Acc	p.P1028T	0.16	0.33943	0.470951	21.7	.	.	.	.	.	1	1	SPAG17	0	0	0.0002	0	27	-16	-31	6
GDX	GDX_101803	Male	Affected	12:7048161:G:C	12	7048161	G	C	CGG>CCG	ENSG00000111676	ATN1	0.998533	0	0.463135	missense	2	ENST00000356654.4,ENST00000396684.2	missense,missense	c.3035G>C,c.3035G>C	3035:cGg/cCg,3035:cGg/cCg	p.R1012P,p.R1012P	0.378	2.42876	0.690054	25.7	.	.	.,.	.,.	.,.	1	1	ATN1	0.0068	0	0	0	33	-37	7	9
GDX	GDX_101810	Female	Affected	X:153296071:GGGGGGCTGGTGGGGTCCTCGGAGCTCTCGGGCTCAGGTGGAGGT:G	X	153296071	GGGGGGCTGGTGGGGTCCTCGGAGCTCTCGGGCTCAGGTGGAGGT	G	.	ENSG00000169057	MECP2	0.698089	1	0.625479	frameshift	3	ENST00000303391.6,ENST00000407218.1,ENST00000453960.2	frameshift,downstream_gene,frameshift	c.1164_1207del,.,c.1200_1243del	1164-1207:ccACCTCCACCTGAGCCCGAGAGCTCCGAGGACCCCACCAGCCCCCct/ccct,.,1200-1243:ccACCTCCACCTGAGCCCGAGAGCTCCGAGGACCCCACCAGCCCCCct/ccct	p.P389*,.,p.P401*	.	.	.	.	.	.	HC,.,HC	.,.,.	.,.,.	0.986	0.981	MECP2	.	.	.	.	.	.	.	.
GDX	GDX_101818	Male	Affected	8:54742042:C:T	8	54742042	C	T	ACG>ATG	ENSG00000047249	ATP6V1H	3.85909e-05	3	0.273553	missense	4	ENST00000355221.3,ENST00000359530.2,ENST00000396774.2,ENST00000520188.1	missense,missense,missense,missense	c.268G>A,c.268G>A,c.268G>A,c.148G>A	268:Gtt/Att,268:Gtt/Att,268:Gtt/Att,148:Gtt/Att	p.V90I,p.V90I,p.V90I,p.V50I	0.123	0.773961	0.735936	25.8	8.252e-06	8.193e-06	.,.,.,.	.,.,.,.	.,.,.,.	1	1	ATP6V1H	0	0	0	0	3	8	-4	-42
GDX	GDX_101825	Female	Affected	3:196281662:A:G	3	196281662	A	G	AAG>AGG	ENSG00000185798	WDR53	0.000341189	5	0.0939157	missense	3	ENST00000332629.5,ENST00000429115.1,ENST00000433160.1	missense,missense,missense	c.497T>C,c.14T>C,c.20T>C	497:cTt/cCt,14:cTt/cCt,20:cTt/cCt	p.L166P,p.L5P,p.L7P	0.503	0.92186	0.775287	31	.	.	.,.,.	.,.,.	.,.,.	1	1	WDR53	0.0048	0.0488	0	0	-38	16	16	2
GDX	GDX_101825	Female	Affected	11:68363623:C:T	11	68363623	C	T	GCA>GTA	ENSG00000110075	PPP6R3	0.995715	1	0.331671	stop_gained	10	ENST00000265636.5,ENST00000265637.4,ENST00000393799.2,ENST00000393800.2,ENST00000393801.3,ENST00000524845.1,ENST00000524904.1,ENST00000527403.2,ENST00000529710.1,ENST00000534534.1	stop_gained,stop_gained,stop_gained,stop_gained,stop_gained,stop_gained,stop_gained,stop_gained,stop_gained,stop_gained	c.1735C>T,c.1837C>T,c.1975C>T,c.1975C>T,c.1975C>T,c.1888C>T,c.1957C>T,c.1870C>T,c.1735C>T,c.1279C>T	1735:Caa/Taa,1837:Caa/Taa,1975:Caa/Taa,1975:Caa/Taa,1975:Caa/Taa,1888:Caa/Taa,1957:Caa/Taa,1870:Caa/Taa,1735:Caa/Taa,1279:Caa/Taa	p.Q579*,p.Q613*,p.Q659*,p.Q659*,p.Q659*,p.Q630*,p.Q653*,p.Q624*,p.Q579*,p.Q427*	.	.	.	42	.	.	HC,HC,HC,HC,HC,HC,HC,HC,HC,HC	.,.,.,.,.,.,.,.,.,.	.,.,.,.,.,.,.,.,.,.	1	1	PPP6R3	0.0023	0	0.0749	0	23	-44	-2	47
GDX	GDX_101825	Female	Affected	20:62679550:G:T	20	62679550	G	T	CGC>CTC	ENSG00000203883	SOX18	.	5	0.0852076	missense	1	ENST00000340356.7	missense	c.1124C>A	1124:gCg/gAg	p.A375E	0.737	.	0.924833	32	.	.	.	.	.	1	1	SOX18	0.0001	0	0.01	0	-1	-13	-1	-49
GDX	GDX_101828	Male	Affected	6:33173230:T:G	6	33173230	T	G	CTT>CGT	ENSG00000204228	HSD17B8	0.744498	6	.	missense	1	ENST00000374662.3	missense	c.394T>G	394:Ttc/Gtc	p.F132V	0.543	1.20616	0.597227	27.9	.	.	.	.	.	1	1	HSD17B8	0	0	0.0002	0.0001	-6	7	42	-6
GDX	GDX_10183	Male	Affected	17:29195382:T:A	17	29195382	T	A	ATT>AAT	ENSG00000176208	ATAD5	1	0	0.267602	missense	1	ENST00000321990.4	missense	c.3265T>A	3265:Ttg/Atg	p.L1089M	0.065	1.24239	0.422365	23.1	.	.	.	.	.	1	1	ATAD5	0	0	0.0003	0	-31	-34	48	-2
GDX	GDX_10183	Male	Affected	14:36986934:T:TA	14	36986934	T	TA	.	ENSG00000136352	NKX2-1	0.0819265	3	0.078285	frameshift	4	ENST00000354822.5,ENST00000498187.2,ENST00000518149.1,ENST00000522719.2	frameshift,frameshift,frameshift,frameshift	c.754_755insT,c.664_665insT,c.664_665insT,c.664_665insT	754-755:gac/gTac,664-665:gac/gTac,664-665:gac/gTac,664-665:gac/gTac	p.D252Vfs*187,p.D222Vfs*187,p.D222Vfs*187,p.D222Vfs*?	.	.	.	.	.	.	HC,HC,HC,HC	.,.,.,.	.,.,.,.	1	1	NKX2-1	.	.	.	.	.	.	.	.
GDX	GDX_101831	Male	Affected	3:196089282:C:T	3	196089282	C	T	ACT>ATT	ENSG00000163960	UBXN7	0.990657	0	0.581893	missense	3	ENST00000296328.4,ENST00000428095.1,ENST00000535858.1	missense,missense,missense	c.1111G>A,c.625G>A,c.667G>A	1111:Gtc/Atc,625:Gtc/Atc,667:Gtc/Atc	p.V371I,p.V209I,p.V223I	0.058	0.0526949	0.261383	.	.	.	.,.,.	.,.,.	.,.,.	1	1	UBXN7	0.0002	0	0	0	-22	-1	2	1
GDX	GDX_101831	Male	Affected	19:4325430:A:T	19	4325430	A	T	CAA>CTA	ENSG00000178078	STAP2	1.62685e-13	7	0.102368	synonymous	2	ENST00000594605.1,ENST00000600324.1	synonymous,synonymous	c.942T>A,c.942T>A	942:atT/atA,942:atT/atA	p.I314=,p.I314=	.	.	.	.	.	.	.,.	.,.	.,.	1	1	STAP2	0.0009	0	0.0002	0.0141	-2	23	-20	-37
GDX	GDX_101834	Male	Affected	18:25589829:G:C	18	25589829	G	C	AGA>ACA	ENSG00000170558	CDH2	0.897441	1	0.580719	missense	2	ENST00000269141.3,ENST00000399380.3	missense,missense	c.554C>G,c.461C>G	554:tCt/tGt,461:tCt/tGt	p.S185C,p.S154C	0.564	0.995737	0.834535	28.6	.	.	.,.	.,.	.,.	1	1	CDH2	0.0338	0	0.0001	0	2	-34	3	-34
GDX	GDX_10186	Female	Affected	X:41202523:T:TA	X	41202523	T	TA	.	ENSG00000215301	DDX3X	0.99893	0	0.754427	stop_gained	4	ENST00000399959.2,ENST00000441189.2,ENST00000457138.2,ENST00000542215.1	stop_gained,intron,stop_gained,stop_gained	c.599dup,c.340+721dup,c.551dup,c.731dup	598-599:tat/tAat,.,550-551:tat/tAat,730-731:tat/tAat	p.Y200*,.,p.Y184*,p.Y244*	.	.	.	.	.	.	HC,.,HC,HC	.,.,.,.	.,.,.,.	0.987	0.912	DDX3X	.	.	.	.	.	.	.	.
GDX	GDX_101864	Male	Affected	6:32159230:C:T	6	32159230	C	T	GCC>GTC	ENSG00000213654	GPSM3	0.609592	4	.	synonymous	3	ENST00000375040.3,ENST00000375043.3,ENST00000487761.1	synonymous,synonymous,synonymous	c.396G>A,c.396G>A,c.387G>A	396:ggG/ggA,396:ggG/ggA,387:ggG/ggA	p.G132=,p.G132=,p.G129=	.	.	.	.	.	.	.,.,.	.,.,.	.,.,.	1	1	GPSM3	0	0	0.0001	0	50	28	-34	28
GDX	GDX_101864	Male	Affected	5:45695872:T:C	5	45695872	T	C	ATT>ACT	ENSG00000164588	HCN1	0.953139	0	0.131765	synonymous	1	ENST00000303230.4	synonymous	c.324A>G	324:aaA/aaG	p.K108=	.	.	.	.	.	.	.	.	.	1	1	HCN1	0.0001	0	0	0	14	-28	1	9
GDX	GDX_101881	Male	Affected	8:6669262:C:T	8	6669262	C	T	.	.	.	.	.	.	.	.	.	.	.	.	.	.	.	.	.	5.062e-05	2.751e-05	.	.	.	.	.	XKR5	0	0	0	0	-22	42	-20	42
GDX	GDX_101881	Male	Affected	17:4837686:TCTTC:T	17	4837686	TCTTC	T	.	ENSG00000185245	GP1BA	0.0131577	8	0.0956375	frameshift	1	ENST00000329125.5	frameshift	c.1792_1795del	1788-1791:ctCTTC/ct	p.L598Efs*24	.	.	.	.	.	.	HC	.	.	1	1	GP1BA	.	.	.	.	.	.	.	.
GDX	GDX_101888	Male	Affected	7:4825257:C:T	7	4825257	C	T	GCG>GTG	ENSG00000242802	AP5Z1	.	7	0.206723	synonymous	2	ENST00000348624.4,ENST00000401897.1	synonymous,synonymous	c.1074C>T,c.1074C>T	1074:cgC/cgT,1074:cgC/cgT	p.R358=,p.R358=	.	.	.	.	.	2.207e-05	.,.	.,.	.,.	1	1	AP5Z1	0.0005	0	0.1947	0	-6	-20	-6	21
GDX	GDX_10189	Female	Affected	11:100141881:G:T	11	100141881	G	T	TGG>TTG	ENSG00000149972	CNTN5	0.00135406	2	0.115039	missense	5	ENST00000279463.3,ENST00000418526.2,ENST00000524871.1,ENST00000527185.1,ENST00000528682.1	missense,missense,missense,missense,missense	c.2222G>T,c.2000G>T,c.2222G>T,c.2222G>T,c.2222G>T	2222:tGg/tTg,2000:tGg/tTg,2222:tGg/tTg,2222:tGg/tTg,2222:tGg/tTg	p.W741L,p.W667L,p.W741L,p.W741L,p.W741L	0.741	0.324396	0.817515	32	.	.	.,.,.,.,.	.,.,.,.,.	.,.,.,.,.	1	1	CNTN5	0	0	0	0	21	48	22	1
GDX	GDX_101912	Female	Affected	3:113507669:G:A	3	113507669	G	A	AGG>AAG	ENSG00000114573	ATP6V1A	0.986544	1	0.661245	missense	2	ENST00000273398.3,ENST00000538620.1	missense,missense	c.826G>A,c.727G>A	826:Gga/Aga,727:Gga/Aga	p.G276R,p.G243R	0.94	1.95778	0.930801	33	.	.	.,.	.,.	.,.	1	1	ATP6V1A	0.0018	0	0.0072	0	2	1	-4	1
GDX	GDX_101912	Female	Affected	X:144906090:A:G	X	144906090	A	G	CAA>CGA	ENSG00000185985	SLITRK2	0.240675	3	0.218473	missense	5	ENST00000370490.1,ENST00000413937.2,ENST00000428560.2,ENST00000434188.2,ENST00000447897.2	missense,missense,missense,missense,missense	c.2147A>G,c.2147A>G,c.2147A>G,c.2147A>G,c.2147A>G	2147:cAa/cGa,2147:cAa/cGa,2147:cAa/cGa,2147:cAa/cGa,2147:cAa/cGa	p.Q716R,p.Q716R,p.Q716R,p.Q716R,p.Q716R	0.053	0.577149	0.561118	.	.	.	.,.,.,.,.	.,.,.,.,.	.,.,.,.,.	1	1	SLITRK2	0.0001	0	0	0	-37	3	4	-3
GDX	GDX_101949	Male	Affected	1:169292447:T:C	1	169292447	T	C	CTA>CCA	ENSG00000143156	NME7	0.00352848	4	0.396119	missense	2	ENST00000367811.3,ENST00000472647.1	missense,missense	c.186A>G,c.78A>G	186:atA/atG,78:atA/atG	p.I62M,p.I26M	0.275	0.234011	0.37318	24	.	.	.,.	.,.	.,.	1	1	NME7	0.0026	0	0.0007	0	41	10	-33	-1
GDX	GDX_101963	Female	Affected	3:48605066:C:A	3	48605066	C	A	TCC>TAC	ENSG00000114270	COL7A1	2.10611e-18	3	0.145164	stop_gained	2	ENST00000328333.8,ENST00000454817.1	stop_gained,stop_gained	c.7987G>T,c.7891G>T	7987:Gag/Tag,7891:Gag/Tag	p.E2663*,p.E2631*	.	.	.	48	8.278e-06	7.974e-06	HC,HC	.,.	.,.	1	1	COL7A1	0.1395	0.0706	0	0	-3	3	2	-6
GDX	GDX_101976	Female	Affected	20:44983876:G:A	20	44983876	G	A	CGC>CAC	ENSG00000080189	SLC35C2	0.047149	4	0.122352	missense	6	ENST00000243896.2,ENST00000317734.8,ENST00000372227.1,ENST00000372229.1,ENST00000372230.5,ENST00000543605.1	missense,intron,missense,missense,missense,missense	c.413C>T,c.409-59C>T,c.413C>T,c.14C>T,c.413C>T,c.500C>T	413:gCg/gTg,.,413:gCg/gTg,14:gCg/gTg,413:gCg/gTg,500:gCg/gTg	p.A138V,.,p.A138V,p.A5V,p.A138V,p.A167V	0.247	0.321521	0.525984	.	1.983e-05	2.441e-05	.,.,.,.,.,.	.,.,.,.,.,.	.,.,.,.,.,.	0.875	0.523	SLC35C2	0.0182	0.0571	0	0	42	4	35	4
GDX	GDX_101979	Female	Affected	1:6195315:G:A	1	6195315	G	A	CGG>CAG	ENSG00000116254	CHD5	1	0	0.589035	missense	2	ENST00000262450.3,ENST00000378021.1	missense,5_prime_UTR	c.2845C>T,c.-585C>T	2845:Cgg/Tgg,.	p.R949W,.	0.654	2.47624	0.935699	34	.	.	.,.	.,.	.,.	0.488	0.789	CHD5	0	0	0	0.0001	-9	45	-29	-25
GDX	GDX_101982	Male	Affected	1:155006119:G:A	1	155006119	G	A	CGC>CAC	ENSG00000163354	DCST2	1.45882e-09	4	.	missense	2	ENST00000295536.5,ENST00000368424.3	missense,missense	c.59C>T,c.59C>T	59:gCg/gTg,59:gCg/gTg	p.A20V,p.A20V	0.023	0.0740213	0.3712	.	4.96e-05	4.777e-05	.,.	.,.	.,.	1	1	DCST2	0	0	0.9073	0	2	48	2	-10
GDX	GDX_101982	Male	Affected	5:35871281:C:A	5	35871281	C	A	GCT>GAT	ENSG00000168685	IL7R	3.72072e-06	5	0.0536269	missense	4	ENST00000303115.3,ENST00000343305.4,ENST00000506850.1,ENST00000511982.1	missense,missense,missense,downstream_gene	c.503C>A,c.503C>A,c.503C>A,.	503:gCt/gAt,503:gCt/gAt,503:gCt/gAt,.	p.A168D,p.A168D,p.A168D,.	0.619	0.0962337	0.557016	28.3	.	.	.,.,.,.	.,.,.,.	.,.,.,.	1	0.923	IL7R	0	0	0	0	0	-30	34	-30
GDX	GDX_101992	Female	Affected	3:50685394:A:G	3	50685394	A	G	GAC>GGC	ENSG00000114738	MAPKAPK3	2.71041e-06	6	0.0917506	missense	2	ENST00000357955.2,ENST00000446044.1	missense,missense	c.1066A>G,c.1066A>G	1066:Acc/Gcc,1066:Acc/Gcc	p.T356A,p.T356A	0.059	0.440112	0.626448	.	.	.	.,.	.,.	.,.	1	1	MAPKAPK3	0.0001	0	0	0	-22	-32	-22	41
GDX	GDX_101992	Female	Affected	2:145156455:TA:T	2	145156455	TA	T	.	ENSG00000169554	ZEB2	0.999834	0	0.329402	frameshift	4	ENST00000303660.4,ENST00000409487.3,ENST00000539609.3,ENST00000558170.2	frameshift,frameshift,frameshift,frameshift	c.2298del,c.2298del,c.2226del,c.2298del	2298:ttT/tt,2298:ttT/tt,2226:ttT/tt,2298:ttT/tt	p.F766Lfs*21,p.F766Lfs*21,p.F742Lfs*21,p.F766Lfs*21	.	.	.	.	.	.	HC,HC,HC,HC	.,.,.,.	.,.,.,.	0.901	0.917	ZEB2	.	.	.	.	.	.	.	.
GDX	GDX_102033	Female	Affected	10:120934046:G:A	10	120934046	G	A	CGG>CAG	ENSG00000165672	PRDX3	0.221689	4	0.277254	synonymous	2	ENST00000298510.2,ENST00000356951.3	synonymous,synonymous	c.228C>T,c.174C>T	228:gcC/gcT,174:gcC/gcT	p.A76=,p.A58=	.	.	.	.	3.305e-05	2.409e-05	.,.	.,.	.,.	1	1	PRDX3	0.0003	0	0	0	1	8	-46	8
GDX	GDX_102043	Male	Affected	16:81953124:G:A	16	81953124	G	A	CGG>CAG	ENSG00000197943	PLCG2	0.999993	1	0.0746104	missense	1	ENST00000359376.3	missense	c.2090G>A	2090:cGg/cAg	p.R697Q	0.183	0.315156	0.300972	.	1.657e-05	3.608e-05	.	.	.	1	1	PLCG2	0.0371	0	0	0	2	-29	2	-23
GDX	GDX_102043	Male	Affected	10:5437297:C:T	10	5437297	C	T	CCG>CTG	ENSG00000178462	TUBAL3	0.000170843	7	.	missense	2	ENST00000380419.3,ENST00000479328.1	missense,missense	c.389G>A,c.269G>A	389:cGg/cAg,269:cGg/cAg	p.R130Q,p.R90Q	0.677	0.0767748	0.391481	25	3.565e-05	2.777e-05	.,.	.,.	.,.	1	1	TUBAL3	0	0	0	0	-2	-7	-7	-11
GDX	GDX_102043	Male	Affected	1:153752395:G:A	1	153752395	G	A	CGT>CAT	ENSG00000143554	SLC27A3	7.80148e-11	7	0.25529	missense	2	ENST00000271857.2,ENST00000368661.3	missense,missense	c.2353G>A,c.2110G>A	2353:Gtt/Att,2110:Gtt/Att	p.V785I,p.V704I	0.057	0.104375	0.310952	.	7.448e-05	4.376e-05	.,.	.,.	.,.	1	1	SLC27A3	0.0185	0	0.0005	0	19	-5	14	-5
GDX	GDX_102046	Female	Affected	3:45267377:G:A	3	45267377	G	A	CGG>CAG	ENSG00000249992	TMEM158	0.382809	8	.	missense	1	ENST00000503771.1	missense	c.143C>T	143:cCg/cTg	p.P48L	0.065	2.6683	0.891317	.	.	.	.	.	.	1	1	TMEM158	0.0009	0	0	0	33	-33	2	12
GDX	GDX_10205	Female	Affected	16:3779681:G:C	16	3779681	G	C	AGT>ACT	ENSG00000005339	CREBBP	1	0	0.779114	missense	2	ENST00000262367.5,ENST00000382070.3	missense,missense	c.5367C>G,c.5253C>G	5367:aaC/aaG,5253:aaC/aaG	p.N1789K,p.N1751K	0.502	1.51082	0.877813	23.2	.	.	.,.	.,.	.,.	1	1	CREBBP	0	0	0	0	14	-22	1	-33
GDX	GDX_102058	Male	Affected	13:84455440:T:C	13	84455440	T	C	ATT>ACT	ENSG00000178235	SLITRK1	0.98843	1	0.546093	missense	1	ENST00000377084.2	missense	c.203A>G	203:aAt/aGt	p.N68S	0.687	1.12964	0.812545	23.9	.	.	.	.	.	1	1	SLITRK1	0.0007	0	0	0	-1	49	-27	-49
GDX	GDX_102061	Male	Affected	18:55319910:G:C	18	55319910	G	C	TGT>TCT	ENSG00000081923	ATP8B1	3.66504e-07	2	0.0865484	missense	2	ENST00000283684.4,ENST00000536015.1	missense,missense	c.3067C>G,c.3067C>G	3067:Caa/Gaa,3067:Caa/Gaa	p.Q1023E,p.Q1023E	0.429	1.35076	0.545961	25.4	.	.	.,.	.,.	.,.	1	1	ATP8B1	0.0004	0	0.0005	0	-41	5	-35	-21
GDX	GDX_102061	Male	Affected	15:41862250:C:T	15	41862250	C	T	GCA>GTA	ENSG00000092445	TYRO3	0.761823	3	0.276835	synonymous	2	ENST00000263798.3,ENST00000559066.1	synonymous,synonymous	c.1278C>T,c.1143C>T	1278:cgC/cgT,1143:cgC/cgT	p.R426=,p.R381=	.	.	.	.	.	.	.,.	.,.	.,.	1	1	TYRO3	0.0109	0	0.0001	0	-17	-22	9	-25
GDX	GDX_102086	Male	Affected	X:47101692:G:A	X	47101692	G	A	CGC>CAC	ENSG00000102226	USP11	0.998323	0	0.760549	missense	2	ENST00000218348.3,ENST00000377107.2	missense,missense	c.1520G>A,c.1391G>A	1520:cGc/cAc,1391:cGc/cAc	p.R507H,p.R464H	0.074	2.55137	0.374224	26.3	0	5.526e-06	.,.	.,.	.,.	1	1	USP11	0	0	0.0234	0	-29	-47	-29	15
GDX	GDX_102094	Male	Affected	2:168115484:G:A	2	168115484	G	A	GGG>GAG	ENSG00000163092	XIRP2	2.85559e-37	5	0.0992348	missense	8	ENST00000295237.9,ENST00000409043.1,ENST00000409195.1,ENST00000409273.1,ENST00000409605.1,ENST00000409728.1,ENST00000409756.2,ENST00000420519.1	3_prime_UTR,missense,3_prime_UTR,3_prime_UTR,missense,missense,missense,missense	c.*1157G>A,c.2428G>A,c.*1157G>A,c.*1157G>A,c.1762G>A,c.2527G>A,c.2428G>A,c.2527G>A	.,2428:Gga/Aga,.,.,1762:Gga/Aga,2527:Gga/Aga,2428:Gga/Aga,2527:Gga/Aga	.,p.G810R,.,.,p.G588R,p.G843R,p.G810R,p.G843R	0.123	.	.	.	.	.	.,.,.,.,.,.,.,.	.,.,.,.,.,.,.,.	.,.,.,.,.,.,.,.	0.74	0.963	.	.	.	.	.	.	.	.	.
GDX	GDX_1021	Male	Affected	11:72423600:G:C	11	72423600	G	C	CGG>CCG	ENSG00000186635	ARAP1	1.50378e-05	1	0.181959	missense	7	ENST00000334211.8,ENST00000359373.5,ENST00000393605.3,ENST00000393609.3,ENST00000426523.1,ENST00000429686.1,ENST00000455638.2	missense,missense,missense,missense,missense,missense,missense	c.26C>G,c.761C>G,c.41C>G,c.761C>G,c.26C>G,c.26C>G,c.761C>G	26:cCg/cGg,761:cCg/cGg,41:cCg/cGg,761:cCg/cGg,26:cCg/cGg,26:cCg/cGg,761:cCg/cGg	p.P9R,p.P254R,p.P14R,p.P254R,p.P9R,p.P9R,p.P254R	0.019	0.458953	0.356751	.	.	4.019e-06	.,.,.,.,.,.,.	.,.,.,.,.,.,.	.,.,.,.,.,.,.	1	1	ARAP1	0.0351	0	0	0	10	-34	-19	-15
GDX	GDX_1021	Male	Affected	X:48925146:A:G	X	48925146	A	G	GAG>GGG	ENSG00000147144	CCDC120	0.691311	2	0.222407	missense	6	ENST00000376396.3,ENST00000422185.2,ENST00000496529.2,ENST00000536628.2,ENST00000597275.1,ENST00000603986.1	missense,missense,missense,missense,missense,missense	c.1391A>G,c.1391A>G,c.1391A>G,c.1355A>G,c.1391A>G,c.1496A>G	1391:gAg/gGg,1391:gAg/gGg,1391:gAg/gGg,1355:gAg/gGg,1391:gAg/gGg,1496:gAg/gGg	p.E464G,p.E464G,p.E464G,p.E452G,p.E464G,p.E499G	0.054	0.175189	0.666271	.	.	.	.,.,.,.,.,.	.,.,.,.,.,.	.,.,.,.,.,.	1	1	CCDC120	0.0001	0	0	0	15	-23	-19	19
GDX	GDX_1021	Male	Affected	17:56405034:C:A	17	56405034	C	A	ACA>AAA	ENSG00000005379	TSPOAP1	0.0566264	1	0.483669	missense	3	ENST00000268893.6,ENST00000343736.4,ENST00000355701.3	missense,missense,missense	c.248G>T,c.248G>T,c.248G>T	248:tGt/tTt,248:tGt/tTt,248:tGt/tTt	p.C83F,p.C83F,p.C83F	0.05	0.335183	0.254414	.	0.0007	6.008e-05	.,.,.	.,.,.	.,.,.	1	1	TSPOAP1	0.0002	0	0	0	-10	-50	-10	5
GDX	GDX_1021	Male	Affected	3:71026829:T:C	3	71026829	T	C	CTA>CCA	ENSG00000114861	FOXP1	0.999751	0	0.577027	missense	7	ENST00000318789.4,ENST00000468577.1,ENST00000475937.1,ENST00000484350.1,ENST00000491238.1,ENST00000493089.1,ENST00000498215.1	missense,missense,missense,missense,missense,missense,missense	c.1393A>G,c.1393A>G,c.1393A>G,c.1165A>G,c.1399A>G,c.1390A>G,c.1393A>G	1393:Aga/Gga,1393:Aga/Gga,1393:Aga/Gga,1165:Aga/Gga,1399:Aga/Gga,1390:Aga/Gga,1393:Aga/Gga	p.R465G,p.R465G,p.R465G,p.R389G,p.R467G,p.R464G,p.R465G	0.891	1.96064	0.888357	26	.	.	.,.,.,.,.,.,.	.,.,.,.,.,.,.	.,.,.,.,.,.,.	1	0.997	FOXP1	0.0708	0	0	0	44	-2	-35	4
GDX	GDX_1021	Male	Affected	17:40318360:C:A	17	40318360	C	A	CCG>CAG	ENSG00000089558	KCNH4	0.999979	0	0.0689585	missense	2	ENST00000264661.3,ENST00000607371.1	missense,missense	c.1795G>T,c.1795G>T	1795:Ggc/Tgc,1795:Ggc/Tgc	p.G599C,p.G599C	0.957	1.95446	0.822923	35	.	.	.,.	.,.	.,.	1	1	KCNH4	0.0076	0	0.0001	0.0014	-12	21	-29	-45
GDX	GDX_1021	Male	Affected	17:37357491:G:C	17	37357491	G	C	CGC>CCC	ENSG00000108298	RPL19	0.974448	0	0.270468	missense	4	ENST00000225430.4,ENST00000579260.1,ENST00000579374.1,ENST00000582193.1	missense,missense,missense,missense	c.31G>C,c.25G>C,c.22G>C,c.25G>C	31:Gcc/Ccc,25:Gcc/Ccc,22:Gcc/Ccc,25:Gcc/Ccc	p.A11P,p.A9P,p.A8P,p.A9P	0.928	2.40021	0.823495	29.2	6.673e-05	3.215e-05	.,.,.,.	.,.,.,.	.,.,.,.	1	1	RPL19	0.0008	0	0	0	8	-16	8	32
GDX	GDX_102107	Female	Affected	16:31131564:A:G	16	31131564	A	G	TAT>TGT	ENSG00000103510	KAT8	0.912576	2	0.449766	missense	3	ENST00000219797.4,ENST00000448516.2,ENST00000543774.2	missense,missense,missense	c.269A>G,c.269A>G,c.269A>G	269:tAt/tGt,269:tAt/tGt,269:tAt/tGt	p.Y90C,p.Y90C,p.Y90C	0.796	2.45933	0.795942	28.3	.	.	.,.,.	.,.,.	.,.,.	1	1	KAT8	0	0	0	0	-45	-37	17	1
GDX	GDX_102109	Female	Affected	12:95602973:T:C	12	95602973	T	C	ATA>ACA	ENSG00000180263	FGD6	0.995228	2	0.225425	missense	3	ENST00000343958.4,ENST00000546711.1,ENST00000549499.1	missense,missense,missense	c.2087A>G,c.2087A>G,c.2087A>G	2087:tAt/tGt,2087:tAt/tGt,2087:tAt/tGt	p.Y696C,p.Y696C,p.Y696C	0.055	0.148887	0.280274	.	.	3.978e-06	.,.,.	.,.,.	.,.,.	1	1	FGD6	0	0	0	0	6	-20	1	3
GDX	GDX_10212	Female	Affected	9:8338997:G:C	9	8338997	G	C	AGT>ACT	ENSG00000153707	PTPRD	1	0	0.786144	stop_gained	11	ENST00000355233.5,ENST00000356435.5,ENST00000358503.5,ENST00000360074.4,ENST00000381196.4,ENST00000397606.3,ENST00000397611.3,ENST00000397617.3,ENST00000486161.1,ENST00000537002.1,ENST00000540109.1	stop_gained,stop_gained,stop_gained,stop_gained,stop_gained,stop_gained,stop_gained,stop_gained,stop_gained,stop_gained,stop_gained	c.4086C>G,c.5304C>G,c.5238C>G,c.5265C>G,c.5304C>G,c.4083C>G,c.4074C>G,c.4083C>G,c.4083C>G,c.4074C>G,c.5304C>G	4086:taC/taG,5304:taC/taG,5238:taC/taG,5265:taC/taG,5304:taC/taG,4083:taC/taG,4074:taC/taG,4083:taC/taG,4083:taC/taG,4074:taC/taG,5304:taC/taG	p.Y1362*,p.Y1768*,p.Y1746*,p.Y1755*,p.Y1768*,p.Y1361*,p.Y1358*,p.Y1361*,p.Y1361*,p.Y1358*,p.Y1768*	.	.	.	39	.	.	HC,HC,HC,HC,HC,HC,HC,HC,HC,HC,HC	.,.,.,.,.,.,.,.,.,.,.	.,.,.,.,.,.,.,.,.,.,.	0.983	0.97	PTPRD	0	0	0	0	-1	47	1	-38
GDX	GDX_102134	Female	Affected	15:51780828:A:C	15	51780828	A	C	AAG>ACG	ENSG00000104093	DMXL2	1	0	0.6329	synonymous	3	ENST00000251076.5,ENST00000449909.3,ENST00000543779.2	synonymous,synonymous,synonymous	c.4968T>G,c.3060T>G,c.4968T>G	4968:tcT/tcG,3060:tcT/tcG,4968:tcT/tcG	p.S1656=,p.S1020=,p.S1656=	.	.	.	.	.	.	.,.,.	.,.,.	.,.,.	1	1	DMXL2	0	0	0	0	14	-9	5	4
GDX	GDX_102139	Female	Affected	4:1817427:G:C	4	1817427	G	C	TGT>TCT	ENSG00000168924	LETM1	0.0810547	3	0.286439	missense	1	ENST00000302787.2	missense	c.2034C>G	2034:aaC/aaG	p.N678K	0.147	1.23262	0.616895	24.3	.	3.979e-06	.	.	.	1	1	LETM1	0	0	0	0	13	-4	-36	-12
GDX	GDX_102141	Female	Affected	8:144941819:T:C	8	144941819	T	C	CTT>CCT	ENSG00000227184	EPPK1	4.95287e-21	6	0.105402	missense	1	ENST00000525985.1	missense	c.5603A>G	5603:aAg/aGg	p.K1868R	0.056	0.0481485	0.328868	.	.	.	.	.	.	1	1	EPPK1	0	0	0.0001	0	-1	14	44	-9
GDX	GDX_102141	Female	Affected	2:27456376:C:G	2	27456376	C	G	CCT>CGT	ENSG00000084774	CAD	1	0	0.0928929	missense	2	ENST00000264705.4,ENST00000403525.1	missense,missense	c.3188C>G,c.2999C>G	3188:cCt/cGt,2999:cCt/cGt	p.P1063R,p.P1000R	0.918	2.0626	0.807781	29.7	.	.	.,.	.,.	.,.	1	1	CAD	0.0012	0	0.1446	0	-1	28	-1	-13
GDX	GDX_102141	Female	Affected	17:47284162:T:C	17	47284162	T	C	GTC>GCC	ENSG00000167083	GNGT2	0.173048	8	0.0536269	missense	6	ENST00000300406.2,ENST00000503070.1,ENST00000507680.1,ENST00000511277.1,ENST00000511673.1,ENST00000515635.1	missense,missense,missense,missense,missense,missense	c.167A>G,c.167A>G,c.167A>G,c.167A>G,c.167A>G,c.167A>G	167:gAc/gGc,167:gAc/gGc,167:gAc/gGc,167:gAc/gGc,167:gAc/gGc,167:gAc/gGc	p.D56G,p.D56G,p.D56G,p.D56G,p.D56G,p.D56G	0.2	0.840048	0.466694	27.4	.	.	.,.,.,.,.,.	.,.,.,.,.,.	.,.,.,.,.,.	1	1	GNGT2	0	0	0	0	1	12	1	-23
GDX	GDX_102141	Female	Affected	20:44589518:C:G	20	44589518	C	G	TCT>TGT	ENSG00000198026	ZNF335	0.006503	2	0.173652	missense	2	ENST00000322927.2,ENST00000426788.1	missense,missense	c.1650G>C,c.1185G>C	1650:aaG/aaC,1185:aaG/aaC	p.K550N,p.K395N	0.065	0.27453	0.743895	24.5	.	.	.,.	.,.	.,.	1	1	ZNF335	0.0001	0	0.001	0	-4	-1	-10	-15
GDX	GDX_102145	Female	Affected	7:32612848:T:G	7	32612848	T	G	CTC>CGC	ENSG00000105778	AVL9	0.000325495	2	0.169356	missense	3	ENST00000318709.4,ENST00000404479.1,ENST00000409301.1	missense,intron,missense	c.1388T>G,c.1215+13772T>G,c.1388T>G	1388:cTc/cGc,.,1388:cTc/cGc	p.L463R,.,p.L463R	0.773	0.88034	0.755252	31	.	.	.,.,.	.,.,.	.,.,.	1	0.999	AVL9	0.0104	0	0.0038	0	-33	30	36	-38
GDX	GDX_102145	Female	Affected	16:70508452:G:T	16	70508452	G	T	CGG>CTG	ENSG00000157353	FUK	8.47563e-16	6	0.35532	synonymous	3	ENST00000288078.6,ENST00000378912.2,ENST00000571514.1	synonymous,synonymous,synonymous	c.2010G>T,c.2106G>T,c.483G>T	2010:gcG/gcT,2106:gcG/gcT,483:gcG/gcT	p.A670=,p.A702=,p.A161=	.	.	.	.	.	.	.,.,.	.,.,.	.,.,.	1	0.948	FUK	0.0001	0	0	0	28	-16	-9	22
GDX	GDX_10215	Female	Affected	22:41572254:T:G	22	41572254	T	G	CTT>CGT	ENSG00000100393	EP300	1	0	0.634953	missense	1	ENST00000263253.7	missense	c.4783T>G	4783:Ttc/Gtc	p.F1595V	0.953	.	0.853736	26.1	.	.	.	.	.	1	1	EP300	0	0	0	0	-3	-21	50	-4
GDX	GDX_102157	Male	Affected	19:1507280:C:G	19	1507280	C	G	GCA>GGA	ENSG00000185761	ADAMTSL5	3.22271e-10	6	0.0533411	missense	3	ENST00000330475.4,ENST00000395467.2,ENST00000413997.2	missense,missense,missense	c.813G>C,c.120G>C,c.843G>C	813:ttG/ttC,120:ttG/ttC,843:ttG/ttC	p.L271F,p.L40F,p.L281F	0.154	0.139927	0.537898	.	.	.	.,.,.	.,.,.	.,.,.	1	1	ADAMTSL5	0.0008	0	0	0.0023	-8	-5	-33	-39
GDX	GDX_102157	Male	Affected	17:7750220:G:A	17	7750220	G	A	TGC>TAC	ENSG00000132510	KDM6B	0.999994	0	0.359957	synonymous	2	ENST00000254846.5,ENST00000448097.2	synonymous,synonymous	c.795G>A,c.795G>A	795:ctG/ctA,795:ctG/ctA	p.L265=,p.L265=	.	.	.	.	0.0005	0.0004	.,.	.,.	.,.	1	1	KDM6B	0.0052	0	0	0	18	31	-13	-46
GDX	GDX_102160	Male	Affected	19:1036460:G:A	19	1036460	G	A	CGG>CAG	ENSG00000064666	CNN2	0.212309	4	0.161151	missense	4	ENST00000263097.4,ENST00000348419.3,ENST00000562958.2,ENST00000565096.2	missense,missense,missense,missense	c.553G>A,c.436G>A,c.616G>A,c.520G>A	553:Ggc/Agc,436:Ggc/Agc,616:Ggc/Agc,520:Ggc/Agc	p.G185S,p.G146S,p.G206S,p.G174S	0.813	0.360698	0.766523	24	3.299e-05	3.183e-05	.,.,.,.	.,.,.,.	.,.,.,.	1	1	CNN2	0.0042	0.0002	0.0002	0	2	-45	10	33
GDX	GDX_102166	Female	Affected	11:102953549:G:A	11	102953549	G	A	CGC>CAC	ENSG00000137692	DCUN1D5	0.971995	0	0.345074	missense	2	ENST00000260247.5,ENST00000531543.1	missense,intron	c.269C>T,c.86+8967C>T	269:gCg/gTg,.	p.A90V,.	0.616	1.76582	0.833652	33	.	.	.,.	.,.	.,.	1	0.992	DCUN1D5	0.0001	0.0257	0	0	0	19	19	-48
GDX	GDX_102166	Female	Affected	13:78334969:C:G	13	78334969	C	G	TCA>TGA	ENSG00000139737	SLAIN1	0.959444	1	0.323742	stop_gained	7	ENST00000267219.8,ENST00000314070.5,ENST00000351546.3,ENST00000358679.3,ENST00000418532.1,ENST00000466548.1,ENST00000488699.1	stop_gained,stop_gained,stop_gained,stop_gained,stop_gained,stop_gained,stop_gained	c.698C>G,c.224C>G,c.566C>G,c.566C>G,c.698C>G,c.1355C>G,c.929C>G	698:tCa/tGa,224:tCa/tGa,566:tCa/tGa,566:tCa/tGa,698:tCa/tGa,1355:tCa/tGa,929:tCa/tGa	p.S233*,p.S75*,p.S189*,p.S189*,p.S233*,p.S452*,p.S310*	.	.	.	43	.	.	HC,HC,HC,HC,HC,HC,HC	.,.,.,.,.,.,.	.,.,.,.,.,.,.	1	1	SLAIN1	0	0.0033	0	0	22	-6	22	11
GDX	GDX_102169	Female	Affected	22:42273402:G:T	22	42273402	G	T	CGC>CTC	ENSG00000198911	SREBF2	0.996272	1	0.557133	missense	1	ENST00000361204.4	missense	c.1556G>T	1556:cGc/cTc	p.R519L	0.768	0.785535	0.499943	34	.	.	.	.	.	1	1	SREBF2	0	0	0	0.0933	23	-49	-2	23
GDX	GDX_102169	Female	Affected	19:18971136:G:A	19	18971136	G	A	CGT>CAT	ENSG00000005007	UPF1	0.999926	0	0.306914	missense	2	ENST00000262803.5,ENST00000599848.1	missense,missense	c.2189G>A,c.2222G>A	2189:cGt/cAt,2222:cGt/cAt	p.R730H,p.R741H	0.884	2.60485	0.899958	35	8.239e-06	3.978e-06	.,.	.,.	.,.	1	1	UPF1	0.0024	0	0	0	26	-3	1	-6
GDX	GDX_102172	Female	Affected	15:92397158:G:A	15	92397158	G	A	GGC>GAC	ENSG00000176463	SLCO3A1	0.732172	2	0.226848	missense	2	ENST00000318445.6,ENST00000424469.2	missense,missense	c.20G>A,c.20G>A	20:gGc/gAc,20:gGc/gAc	p.G7D,p.G7D	0.065	1.67272	0.90797	.	.	.	.,.	.,.	.,.	1	1	SLCO3A1	0	0	0.002	0	-20	38	2	-1
GDX	GDX_102178	Female	Affected	19:7527041:G:A	19	7527041	G	A	CGG>CAG	ENSG00000104880	ARHGEF18	0.908368	2	0.244898	missense	2	ENST00000319670.9,ENST00000359920.6	missense,missense	c.1418G>A,c.1892G>A	1418:cGg/cAg,1892:cGg/cAg	p.R473Q,p.R631Q	0.047	0.448341	0.411546	.	4.966e-05	5.175e-05	.,.	.,.	.,.	1	1	ARHGEF18	0.6235	0	0	0	2	-48	2	7
GDX	GDX_102178	Female	Affected	9:140127455:G:C	9	140127455	G	C	AGT>ACT	ENSG00000198569	SLC34A3	2.02896e-11	7	.	splice_acceptor	2	ENST00000361134.2,ENST00000538474.1	splice_acceptor,splice_acceptor	c.449-1G>C,c.449-1G>C	.,.	.,.	.	.	.	23.3	.	.	HC,HC	.,.	NAGNAG_SITE,NAGNAG_SITE	1	1	SLC34A3	0.0509	0.96	0	0	49	1	-36	44
GDX	GDX_102178	Female	Affected	7:92731533:C:T	7	92731533	C	T	CCG>CTG	ENSG00000205413	SAMD9	1.28543e-23	6	0.115206	missense	1	ENST00000379958.2	missense	c.3878G>A	3878:cGg/cAg	p.R1293Q	0.055	0.251409	0.317786	.	.	.	.	.	.	1	1	SAMD9	0	0	0	0	12	35	-7	-31
GDX	GDX_102191	Male	Affected	9:8319854:G:A	9	8319854	G	A	CGT>CAT	ENSG00000153707	PTPRD	1	0	0.786144	stop_gained	11	ENST00000355233.5,ENST00000356435.5,ENST00000358503.5,ENST00000360074.4,ENST00000381196.4,ENST00000397606.3,ENST00000397611.3,ENST00000397617.3,ENST00000486161.1,ENST00000537002.1,ENST00000540109.1	stop_gained,stop_gained,stop_gained,stop_gained,stop_gained,stop_gained,stop_gained,stop_gained,stop_gained,stop_gained,stop_gained	c.4429C>T,c.5647C>T,c.5581C>T,c.5608C>T,c.5647C>T,c.4426C>T,c.4417C>T,c.4426C>T,c.4426C>T,c.4417C>T,c.5647C>T	4429:Cga/Tga,5647:Cga/Tga,5581:Cga/Tga,5608:Cga/Tga,5647:Cga/Tga,4426:Cga/Tga,4417:Cga/Tga,4426:Cga/Tga,4426:Cga/Tga,4417:Cga/Tga,5647:Cga/Tga	p.R1477*,p.R1883*,p.R1861*,p.R1870*,p.R1883*,p.R1476*,p.R1473*,p.R1476*,p.R1476*,p.R1473*,p.R1883*	.	.	.	51	.	.	HC,HC,HC,HC,HC,HC,HC,HC,HC,HC,HC	.,.,.,.,.,.,.,.,.,.,.	.,.,.,.,.,.,.,.,.,.,.	0.983	0.97	PTPRD	0	0	0	0.4559	-23	24	40	-23
GDX	GDX_102194	Male	Affected	9:138011806:G:A	9	138011806	G	A	CGT>CAT	ENSG00000130558	OLFM1	0.935994	0	0.721595	missense	3	ENST00000252854.4,ENST00000371793.3,ENST00000371796.3	missense,missense,missense	c.1186G>A,c.1240G>A,c.1159G>A	1186:Gtc/Atc,1240:Gtc/Atc,1159:Gtc/Atc	p.V396I,p.V414I,p.V387I	0.614	1.75318	0.847651	23.4	4.958e-05	4.38e-05	.,.,.	.,.,.	.,.,.	0.318	0.673	OLFM1	0	0	0.0002	0	-37	-5	29	-5
GDX	GDX_10220	Female	Affected	17:40376799:T:G	17	40376799	T	G	TTG>TGG	ENSG00000173757	STAT5B	0.999953	0	0.243469	missense	1	ENST00000293328.3	missense	c.373A>C	373:Aat/Cat	p.N125H	0.156	0.967676	0.546224	.	.	.	.	.	.	1	1	STAT5B	0	0	0.0232	0.0029	-2	30	20	-2
GDX	GDX_102200	Male	Affected	21:46330246:G:A	21	46330246	G	A	CGG>CAG	ENSG00000160255	ITGB2	3.87638e-05	5	0.0793828	missense	7	ENST00000302347.5,ENST00000355153.4,ENST00000397846.3,ENST00000397850.2,ENST00000397852.1,ENST00000397854.3,ENST00000397857.1	missense,missense,missense,missense,missense,missense,missense	c.100C>T,c.100C>T,c.100C>T,c.100C>T,c.100C>T,c.100C>T,c.100C>T	100:Cgg/Tgg,100:Cgg/Tgg,100:Cgg/Tgg,100:Cgg/Tgg,100:Cgg/Tgg,100:Cgg/Tgg,100:Cgg/Tgg	p.R34W,p.R34W,p.R34W,p.R34W,p.R34W,p.R34W,p.R34W	0.504	1.04026	0.316173	28.4	1.662e-05	1.99e-05	.,.,.,.,.,.,.	.,.,.,.,.,.,.	.,.,.,.,.,.,.	1	1	ITGB2	0.0073	0.0069	0.0011	0	30	41	13	-47
GDX	GDX_102200	Male	Affected	19:40320990:C:A	19	40320990	C	A	TCA>TAA	ENSG00000105204	DYRK1B	0.915927	1	0.188366	missense	6	ENST00000323039.5,ENST00000348817.3,ENST00000430012.2,ENST00000593685.1,ENST00000597639.1,ENST00000601972.1	intron,intron,intron,intron,intron,missense	c.372+25G>T,c.372+25G>T,c.372+25G>T,c.372+25G>T,c.372+25G>T,c.397G>T	.,.,.,.,.,397:Gat/Tat	.,.,.,.,.,p.D133Y	.	.	.	.	.	.	.,.,.,.,.,.	.,.,.,.,.,.	.,.,.,.,.,.	0.019	0.067	.	.	.	.	.	.	.	.	.
GDX	GDX_102206	Male	Affected	8:101251563:C:T	8	101251563	C	T	TCC>TTC	ENSG00000104450	SPAG1	2.32517e-07	4	0.0721049	synonymous	2	ENST00000251809.3,ENST00000388798.2	synonymous,synonymous	c.2211C>T,c.2211C>T	2211:ctC/ctT,2211:ctC/ctT	p.L737=,p.L737=	.	.	.	.	8.427e-06	1.255e-05	.,.	.,.	.,.	0.97	0.89	SPAG1	0.0234	0	0.1104	0	13	-49	-12	-49
GDX	GDX_102209	Male	Affected	12:133384856:C:T	12	133384856	C	T	TCG>TTG	ENSG00000090615	GOLGA3	0.991564	1	0.599432	missense	5	ENST00000204726.3,ENST00000450791.2,ENST00000456883.2,ENST00000537452.1,ENST00000545875.1	missense,missense,missense,missense,missense	c.799G>A,c.799G>A,c.799G>A,c.799G>A,c.799G>A	799:Gat/Aat,799:Gat/Aat,799:Gat/Aat,799:Gat/Aat,799:Gat/Aat	p.D267N,p.D267N,p.D267N,p.D267N,p.D267N	0.07	0.114385	0.314317	.	.	7.953e-06	.,.,.,.,.	.,.,.,.,.	.,.,.,.,.	1	1	GOLGA3	0.0004	0	0	0	-27	49	-24	-12
GDX	GDX_102209	Male	Affected	1:178425950:G:T	1	178425950	G	T	CGC>CTC	ENSG00000075391	RASAL2	0.22645	1	0.812376	missense	3	ENST00000367649.3,ENST00000448150.3,ENST00000462775.1	missense,missense,missense	c.2306G>T,c.2273G>T,c.1883G>T	2306:cGc/cTc,2273:cGc/cTc,1883:cGc/cTc	p.R769L,p.R758L,p.R628L	0.224	0.718255	0.673466	24.9	.	.	.,.,.	.,.,.	.,.,.	1	1	RASAL2	0.0004	0	0	0	22	-10	22	28
GDX	GDX_10221	Male	Affected	19:7934683:G:A	19	7934683	G	A	GGG>GAG	ENSG00000183248	PRR36	.	2	0.201373	synonymous	1	ENST00000539422.1	synonymous	c.3447C>T	3447:ccC/ccT	p.P1149=	.	.	.	.	.	.	.	.	.	1	1	PRR36	0.007	0	0	0	-11	23	-11	20
GDX	GDX_10221	Male	Affected	11:113860354:C:T	11	113860354	C	T	CCG>CTG	ENSG00000166736	HTR3A	1.02839e-09	6	0.0908836	stop_gained	6	ENST00000299961.5,ENST00000355556.2,ENST00000375498.2,ENST00000504030.2,ENST00000506841.2,ENST00000535865.1	stop_gained,stop_gained,stop_gained,stop_gained,stop_gained,stop_gained	c.1261C>T,c.1420C>T,c.1324C>T,c.1306C>T,c.1402C>T,c.538C>T	1261:Cga/Tga,1420:Cga/Tga,1324:Cga/Tga,1306:Cga/Tga,1402:Cga/Tga,538:Cga/Tga	p.R421*,p.R474*,p.R442*,p.R436*,p.R468*,p.R180*	.	.	.	46	2.476e-05	3.581e-05	HC,HC,HC,HC,HC,HC	.,.,.,.,.,.	.,.,.,.,.,.	1	1	HTR3A	0	0	0.0002	0	-26	-45	5	47
GDX	GDX_102215	Male	Affected	7:150325659:G:T	7	150325659	G	T	TGT>TTT	.	.	.	.	.	.	.	.	.	.	.	.	.	.	.	.	.	.	.	.	.	.	.	.	.	.	.	.	.	.	.	.
GDX	GDX_102215	Male	Affected	19:48830151:T:C	19	48830151	T	C	ATA>ACA	ENSG00000142227	EMP3	0.000573648	8	0.099709	missense	3	ENST00000270221.6,ENST00000596315.1,ENST00000597279.1	missense,intron,missense	c.50T>C,c.-129-627T>C,c.50T>C	50:aTa/aCa,.,50:aTa/aCa	p.I17T,.,p.I17T	0.26	0.584188	0.785164	.	8.237e-06	3.976e-06	.,.,.	.,.,.	.,.,.	0.999	0.981	EMP3	0.0001	0	0	0	1	29	28	-2
GDX	GDX_102253	Female	Affected	1:165652306:A:G	1	165652306	A	G	CAT>CGT	ENSG00000143149	ALDH9A1	1.29139e-05	6	0.133653	synonymous	2	ENST00000354775.4,ENST00000538148.1	synonymous,synonymous	c.369T>C,c.87T>C	369:aaT/aaC,87:aaT/aaC	p.N123=,p.N29=	.	.	.	.	.	.	.,.	.,.	.,.	1	1	ALDH9A1	0	0	0	0	41	-49	-18	-1
GDX	GDX_102253	Female	Affected	2:166848245:AGTTT:A	2	166848245	AGTTT	A	.	ENSG00000144285	SCN1A	1	0	0.714616	frameshift	4	ENST00000303395.4,ENST00000375405.3,ENST00000409050.1,ENST00000423058.2	frameshift,frameshift,frameshift,frameshift	c.5536_5539del,c.5503_5506del,c.5452_5455del,c.5536_5539del	5536-5539:AAACtc/tc,5503-5506:AAACtc/tc,5452-5455:AAACtc/tc,5536-5539:AAACtc/tc	p.K1846Sfs*11,p.K1835Sfs*11,p.K1818Sfs*11,p.K1846Sfs*11	.	.	.	.	.	.	HC,HC,HC,HC	.,.,.,.	.,.,.,.	1	1	SCN1A	.	.	.	.	.	.	.	.
GDX	GDX_102253	Female	Affected	8:17611548:A:C	8	17611548	A	C	AAC>ACC	ENSG00000129422	MTUS1	1.14383e-05	3	0.549608	missense	4	ENST00000262102.6,ENST00000381862.3,ENST00000381869.3,ENST00000519263.1	missense,missense,missense,missense	c.1769T>G,c.1769T>G,c.1769T>G,c.1769T>G	1769:gTt/gGt,1769:gTt/gGt,1769:gTt/gGt,1769:gTt/gGt	p.V590G,p.V590G,p.V590G,p.V590G	0.203	.	0.373267	26.2	.	.	.,.,.,.	.,.,.,.	.,.,.,.	0.038	0.014	.	.	.	.	.	.	.	.	.
GDX	GDX_102266	Female	Affected	4:147561366:G:C	4	147561366	G	C	TGG>TCG	ENSG00000151615	POU4F2	0.180133	5	0.0618391	synonymous	1	ENST00000281321.3	synonymous	c.636G>C	636:gtG/gtC	p.V212=	.	.	.	.	.	.	.	.	.	1	1	POU4F2	0	0	0	0	28	1	32	0
GDX	GDX_10228	Male	Affected	6:7568788:T:G	6	7568788	T	G	ATT>AGT	ENSG00000096696	DSP	0.999902	0	0.0800316	missense	2	ENST00000379802.3,ENST00000418664.2	missense,missense	c.1385T>G,c.1385T>G	1385:aTt/aGt,1385:aTt/aGt	p.I462S,p.I462S	0.357	0.974239	0.768897	26.1	.	.	.,.	.,.	.,.	1	1	DSP	0	0	0.0003	0.0001	1	7	36	34
GDX	GDX_102298	Male	Affected	4:46305580:C:T	4	46305580	C	T	ACC>ATC	ENSG00000151834	GABRA2	0.976964	0	0.390522	synonymous	7	ENST00000356504.1,ENST00000381620.4,ENST00000507069.1,ENST00000510861.1,ENST00000514090.1,ENST00000515082.1,ENST00000540012.1	synonymous,synonymous,synonymous,synonymous,synonymous,synonymous,synonymous	c.753G>A,c.753G>A,c.753G>A,c.753G>A,c.753G>A,c.753G>A,c.588G>A	753:ggG/ggA,753:ggG/ggA,753:ggG/ggA,753:ggG/ggA,753:ggG/ggA,753:ggG/ggA,588:ggG/ggA	p.G251=,p.G251=,p.G251=,p.G251=,p.G251=,p.G251=,p.G196=	.	.	.	.	.	3.98e-06	.,.,.,.,.,.,.	.,.,.,.,.,.,.	.,.,.,.,.,.,.	0.746	0.726	GABRA2	0	0	0	0	49	1	-6	1
GDX	GDX_102305	Male	Affected	5:176710784:CTAGGACCGAA:C	5	176710784	CTAGGACCGAA	C	.	ENSG00000165671	NSD1	1	0	0.557785	splice_acceptor	4	ENST00000347982.4,ENST00000354179.4,ENST00000361032.4,ENST00000439151.2	splice_acceptor,splice_acceptor,splice_acceptor,splice_acceptor	c.5203-2_5210del,c.5203-2_5210del,c.5701-2_5708del,c.6010-2_6017del	.,.,.,.	.,.,.,.	.	.	.	.	.	.	HC,HC,HC,HC	.,.,.,.	.,.,.,.	0.89	0.926	NSD1	0.35	1	0	0	32	4	32	44
GDX	GDX_102310	Male	Affected	3:97311562:G:GC	3	97311562	G	GC	.	ENSG00000080224	EPHA6	0.954513	1	.	frameshift	4	ENST00000389672.5,ENST00000442602.2,ENST00000502694.1,ENST00000514100.1	frameshift,frameshift,frameshift,frameshift	c.2499dup,c.597dup,c.675dup,c.675dup	2493-2494:-/C,591-592:-/C,669-670:-/C,669-670:-/C	p.R834Qfs*28,p.R200Qfs*29,p.R226Qfs*28,p.R226Qfs*28	.	.	.	.	.	.	HC,HC,HC,HC	.,.,.,.	.,.,.,.	0.63	0.554	EPHA6	.	.	.	.	.	.	.	.
GDX	GDX_102310	Male	Affected	7:42063112:C:T	7	42063112	C	T	CCC>CTC	ENSG00000106571	GLI3	0.999995	0	0.101544	stop_gained	1	ENST00000395925.3	stop_gained	c.1452G>A	1452:tgG/tgA	p.W484*	.	.	.	42	.	.	HC	.	.	1	0.991	GLI3	0	0	0.0001	0.0101	49	-5	-41	-45
GDX	GDX_102316	Male	Affected	12:53877215:G:A	12	53877215	G	A	CGG>CAG	ENSG00000139625	MAP3K12	0.999982	0	0.408526	missense	3	ENST00000267079.2,ENST00000547035.1,ENST00000547488.1	missense,missense,missense	c.1432C>T,c.1531C>T,c.1531C>T	1432:Cgg/Tgg,1531:Cgg/Tgg,1531:Cgg/Tgg	p.R478W,p.R511W,p.R511W	0.266	0.678323	0.677618	34	8.239e-06	1.193e-05	.,.,.	.,.,.	.,.,.	1	1	MAP3K12	0	0	0	0	23	38	-33	32
GDX	GDX_102320	Male	Affected	1:26786568:C:G	1	26786568	C	G	CCA>CGA	ENSG00000117682	DHDDS	0.704701	2	0.274858	missense	4	ENST00000236342.7,ENST00000360009.2,ENST00000525682.2,ENST00000526219.1	missense,missense,missense,missense	c.698C>G,c.698C>G,c.596C>G,c.581C>G	698:cCa/cGa,698:cCa/cGa,596:cCa/cGa,581:cCa/cGa	p.P233R,p.P233R,p.P199R,p.P194R	0.87	1.44189	0.71224	28	.	.	.,.,.,.	.,.,.,.	.,.,.,.	0.905	0.655	DHDDS	0	0	0	0	-40	3	-1	3
GDX	GDX_102323	Male	Affected	1:236212177:G:A	1	236212177	G	A	CGT>CAT	ENSG00000116962	NID1	0.000366476	3	0.113372	missense	2	ENST00000264187.6,ENST00000366595.3	missense,missense	c.338C>T,c.338C>T	338:aCg/aTg,338:aCg/aTg	p.T113M,p.T113M	0.337	0.781178	0.551978	26.8	8.243e-06	7.967e-06	.,.	.,.	.,.	1	1	NID1	0.0002	0	0.0003	0	27	-1	34	-19
GDX	GDX_10234	Female	Affected	2:27559242:G:A	2	27559242	G	A	CGT>CAT	ENSG00000115207	GTF3C2	0.999786	1	0.292119	missense	2	ENST00000264720.3,ENST00000359541.2	missense,missense	c.1178C>T,c.1178C>T	1178:aCg/aTg,1178:aCg/aTg	p.T393M,p.T393M	0.281	1.89547	0.568437	27.9	.	3.992e-06	.,.	.,.	.,.	1	1	GTF3C2	0	0.0074	0	0	24	50	18	-27
GDX	GDX_102347	Male	Affected	14:102493959:C:T	14	102493959	C	T	GCC>GTC	ENSG00000197102	DYNC1H1	1	0	0.545022	missense	1	ENST00000360184.4	missense	c.9052C>T	9052:Cct/Tct	p.P3018S	0.495	2.7312	0.866358	28.9	.	.	.	.	.	1	1	DYNC1H1	0.2893	0	0.0001	0	16	-29	-31	-4
GDX	GDX_102367	Female	Affected	1:22816630:A:G	1	22816630	A	G	CAT>CGT	ENSG00000184677	ZBTB40	1.21208e-05	3	0.386042	synonymous	3	ENST00000374651.4,ENST00000375647.4,ENST00000404138.1	synonymous,synonymous,synonymous	c.189A>G,c.189A>G,c.189A>G	189:gcA/gcG,189:gcA/gcG,189:gcA/gcG	p.A63=,p.A63=,p.A63=	.	.	.	.	.	.	.,.,.	.,.,.	.,.,.	1	1	ZBTB40	0	0	0.0003	0	-19	2	3	6
GDX	GDX_10237	Female	Affected	3:113503167:A:G	3	113503167	A	G	CAA>CGA	ENSG00000114573	ATP6V1A	0.986544	1	0.661245	missense	2	ENST00000273398.3,ENST00000538620.1	missense,missense	c.308A>G,c.209A>G	308:cAa/cGa,209:cAa/cGa	p.Q103R,p.Q70R	0.705	1.85426	0.789273	27.2	.	.	.,.	.,.	.,.	1	1	ATP6V1A	0.279	0	0	0	-42	22	23	-42
GDX	GDX_10237	Female	Affected	16:11056446:G:GT	16	11056446	G	GT	.	ENSG00000038532	CLEC16A	0.010139	1	0.335624	splice_donor	2	ENST00000409552.3,ENST00000409790.1	splice_donor,splice_donor	c.343+2dup,c.343+2dup	.,.	.,.	.	.	.	.	.	.	HC,HC	.,.	.,.	0.415	0.567	CLEC16A	0	0	0.56	0.95	15	-23	15	-1
GDX	GDX_10237	Female	Affected	11:70222641:C:T	11	70222641	C	T	TCG>TTG	ENSG00000131626	PPFIA1	1	0	0.265463	missense	2	ENST00000253925.7,ENST00000389547.3	missense,missense	c.3319C>T,c.3319C>T	3319:Cgt/Tgt,3319:Cgt/Tgt	p.R1107C,p.R1107C	0.878	0.933206	0.678992	35	2.471e-05	3.978e-05	.,.	.,.	.,.	1	1	PPFIA1	0.0001	0	0	0	-32	-3	-3	7
GDX	GDX_102372	Female	Affected	15:84473445:C:T	15	84473445	C	T	TCA>TTA	ENSG00000156218	ADAMTSL3	9.55133e-09	3	0.13176	missense	2	ENST00000286744.5,ENST00000567476.1	missense,missense	c.361C>T,c.361C>T	361:Cat/Tat,361:Cat/Tat	p.H121Y,p.H121Y	0.064	0.227128	0.491543	.	.	.	.,.	.,.	.,.	1	1	ADAMTSL3	0	0	0.0003	0.006	-32	-43	-20	2
GDX	GDX_102375	Female	Affected	3:132172918:G:A	3	132172918	G	A	CGT>CAT	ENSG00000138246	DNAJC13	1	0	0.35741	synonymous	1	ENST00000260818.6	synonymous	c.849G>A	849:gcG/gcA	p.A283=	.	.	.	.	0.0003	0.0003	.	.	.	1	1	DNAJC13	0	0.002	0	0	2	-8	-9	0
GDX	GDX_102375	Female	Affected	X:153296516:G:A	X	153296516	G	A	CGC>CAC	ENSG00000169057	MECP2	0.698089	1	0.625479	stop_gained	3	ENST00000303391.6,ENST00000407218.1,ENST00000453960.2	stop_gained,3_prime_UTR,stop_gained	c.763C>T,c.*135C>T,c.799C>T	763:Cga/Tga,.,799:Cga/Tga	p.R255*,.,p.R267*	.	.	.	37	.	.	HC,.,HC	.,.,.	.,.,.	0.986	0.981	MECP2	0.0027	0	0	0	4	0	2	4
GDX	GDX_102383	Female	Affected	1:220341013:G:A	1	220341013	G	A	TGC>TAC	ENSG00000118873	RAB3GAP2	0.998736	1	0.377889	synonymous	1	ENST00000358951.2	synonymous	c.2811C>T	2811:ggC/ggT	p.G937=	.	.	.	.	.	.	.	.	.	1	1	RAB3GAP2	0.0022	0.012	0	0	-37	4	2	0
GDX	GDX_102383	Female	Affected	19:50158100:C:T	19	50158100	C	T	GCT>GTT	ENSG00000126461	SCAF1	0.998788	0	0.190353	synonymous	1	ENST00000360565.3	synonymous	c.3591C>T	3591:agC/agT	p.S1197=	.	.	.	.	.	.	.	.	.	1	1	SCAF1	0	0	0	0.0087	27	23	-2	27
GDX	GDX_102386	Male	Affected	22:38696937:G:C	22	38696937	G	C	GGA>GCA	ENSG00000213923	CSNK1E	0.967319	0	0.737752	missense	6	ENST00000359867.3,ENST00000396832.1,ENST00000400206.2,ENST00000403904.1,ENST00000405675.3,ENST00000413574.2	missense,missense,missense,missense,missense,missense	c.357C>G,c.357C>G,c.357C>G,c.357C>G,c.357C>G,c.357C>G	357:atC/atG,357:atC/atG,357:atC/atG,357:atC/atG,357:atC/atG,357:atC/atG	p.I119M,p.I119M,p.I119M,p.I119M,p.I119M,p.I119M	0.314	2.55323	0.912109	.	.	.	.,.,.,.,.,.	.,.,.,.,.,.	.,.,.,.,.,.	1	1	CSNK1E	0.0051	0	0	0	15	-10	-23	5
GDX	GDX_102386	Male	Affected	4:154649387:G:A	4	154649387	G	A	CGG>CAG	ENSG00000145428	RNF175	6.78626e-10	7	0.173177	stop_gained	2	ENST00000274068.4,ENST00000347063.4	intron,stop_gained	c.18-4777C>T,c.373C>T	.,373:Cga/Tga	.,p.R125*	.	.	.	35	8.293e-06	2.813e-05	.,HC	.,.	.,.	0.993	0.961	RNF175	0.0012	0	0	0	7	22	-28	-32
GDX	GDX_102393	Female	Affected	2:145157438:A:C	2	145157438	A	C	TAA>TCA	ENSG00000169554	ZEB2	0.999834	0	0.329402	stop_gained	4	ENST00000303660.4,ENST00000409487.3,ENST00000539609.3,ENST00000558170.2	stop_gained,stop_gained,stop_gained,stop_gained	c.1316T>G,c.1316T>G,c.1244T>G,c.1316T>G	1316:tTa/tGa,1316:tTa/tGa,1244:tTa/tGa,1316:tTa/tGa	p.L439*,p.L439*,p.L415*,p.L439*	.	.	.	37	.	.	HC,HC,HC,HC	.,.,.,.	.,.,.,.	0.901	0.917	ZEB2	0	0	0.0001	0	16	4	-2	36
GDX	GDX_102399	Male	Affected	1:985842:G:A	1	985842	G	A	CGA>CAA	ENSG00000188157	AGRN	0.173352	2	0.663483	missense	1	ENST00000379370.2	missense	c.5012G>A	5012:cGa/cAa	p.R1671Q	0.237	0.224863	0.489114	.	1.699e-05	2.822e-05	.	.	.	1	1	AGRN	0.0137	0	0	0	35	10	2	-5
GDX	GDX_102399	Male	Affected	1:1271878:AC:A	1	1271878	AC	A	.	ENSG00000107404	DVL1	0.157165	3	0.205487	frameshift	2	ENST00000378888.5,ENST00000378891.5	frameshift,frameshift	c.1731del,c.1656del	1731:ggG/gg,1656:ggG/gg	p.S578Pfs*96,p.S553Pfs*96	.	.	.	.	.	.	HC,HC	.,.	.,.	1	1	DVL1	.	.	.	.	.	.	.	.
GDX	GDX_102399	Male	Affected	20:62378462:C:T	20	62378462	C	T	TCG>TTG	ENSG00000130584	ZBTB46	0.814437	1	0.329812	missense	3	ENST00000245663.4,ENST00000302995.2,ENST00000395104.1	missense,missense,missense	c.1591G>A,c.1591G>A,c.1591G>A	1591:Gac/Aac,1591:Gac/Aac,1591:Gac/Aac	p.D531N,p.D531N,p.D531N	0.185	0.261638	0.709904	24.8	9.037e-06	1.247e-05	.,.,.	.,.,.	.,.,.	1	1	ZBTB46	0.0001	0	0.0001	0	-18	2	3	-21
GDX	GDX_102409	Female	Affected	3:36899325:C:A	3	36899325	C	A	TCT>TAT	ENSG00000168016	TRANK1	2.79379e-10	3	0.295437	missense	3	ENST00000301807.6,ENST00000428977.2,ENST00000429976.2	missense,missense,missense	c.106G>T,c.106G>T,c.1756G>T	106:Gat/Tat,106:Gat/Tat,1756:Gat/Tat	p.D36Y,p.D36Y,p.D586Y	0.198	0.767107	0.446318	33	.	.	.,.,.	.,.,.	.,.,.	1	1	TRANK1	0	0	0.0001	0	-24	15	46	-2
GDX	GDX_102414	Female	Affected	12:46205330:GT:G	12	46205330	GT	G	.	ENSG00000189079	ARID2	0.999999	0	0.309733	frameshift	2	ENST00000334344.6,ENST00000422737.1	frameshift,5_prime_UTR	c.415del,c.-33del	415:Tcg/cg,.	p.S139Rfs*76,.	.	.	.	.	.	.	HC,.	.,.	.,.	0.225	0.399	ARID2	.	.	.	.	.	.	.	.
GDX	GDX_102414	Female	Affected	22:24447310:C:T	22	24447310	C	T	TCG>TTG	ENSG00000099991	CABIN1	8.54366e-08	3	0.235603	missense	3	ENST00000263119.5,ENST00000398319.2,ENST00000405822.2	missense,missense,intron	c.680C>T,c.680C>T,c.656+1628C>T	680:tCg/tTg,680:tCg/tTg,.	p.S227L,p.S227L,.	0.03	0.694474	0.417173	21.5	4.118e-05	1.989e-05	.,.,.	.,.,.	.,.,.	0.219	0.455	CABIN1	0.0573	0.0388	0	0	12	-23	-2	1
GDX	GDX_102423	Male	Affected	16:55601251:C:T	16	55601251	C	T	CCG>CTG	ENSG00000256812	CAPNS2	0.131737	7	.	missense	1	ENST00000457326.2	missense	c.583C>T	583:Cgc/Tgc	p.R195C	0.561	0.519533	0.388035	31	8.381e-06	4.075e-06	.	.	.	1	1	CAPNS2	0.0259	0	0.0046	0	50	-45	-10	24
GDX	GDX_102423	Male	Affected	22:50942815:G:A	22	50942815	G	A	CGG>CAG	ENSG00000100258	LMF2	.	9	0.112896	stop_gained	3	ENST00000216080.5,ENST00000380796.3,ENST00000474879.2	stop_gained,stop_gained,stop_gained	c.1597C>T,c.1333C>T,c.1672C>T	1597:Cga/Tga,1333:Cga/Tga,1672:Cga/Tga	p.R533*,p.R445*,p.R558*	.	.	.	36	8.484e-05	4.818e-05	HC,HC,HC	.,.,.	.,.,.	1	1	LMF2	0.0145	0	0.0147	0	34	15	35	-16
GDX	GDX_10243	Female	Affected	22:20093729:G:A	22	20093729	G	A	CGC>CAC	ENSG00000128191	DGCR8	0.999896	0	0.227768	synonymous	3	ENST00000351989.3,ENST00000383024.2,ENST00000407755.1	synonymous,synonymous,synonymous	c.1818G>A,c.1719G>A,c.1719G>A	1818:tcG/tcA,1719:tcG/tcA,1719:tcG/tcA	p.S606=,p.S573=,p.S573=	.	.	.	.	8.264e-06	7.956e-06	.,.,.	.,.,.	.,.,.	1	1	DGCR8	0.0002	0.0008	0	0	-48	-29	3	-1
GDX	GDX_10243	Female	Affected	17:80919049:C:T	17	80919049	C	T	CCG>CTG	ENSG00000175711	B3GNTL1	2.14222e-11	9	0.0682708	synonymous	2	ENST00000320865.3,ENST00000576599.1	synonymous,synonymous	c.609G>A,c.276G>A	609:ccG/ccA,276:ccG/ccA	p.P203=,p.P92=	.	.	.	.	6.352e-05	3.007e-05	.,.	.,.	.,.	1	1	B3GNTL1	0.0013	0	0	0	-2	36	-2	-17
GDX	GDX_10243	Female	Affected	9:8389292:C:A	9	8389292	C	A	TCA>TAA	ENSG00000153707	PTPRD	1	0	0.786144	missense	11	ENST00000355233.5,ENST00000356435.5,ENST00000358503.5,ENST00000360074.4,ENST00000381196.4,ENST00000397606.3,ENST00000397611.3,ENST00000397617.3,ENST00000486161.1,ENST00000537002.1,ENST00000540109.1	missense,missense,missense,missense,missense,missense,missense,missense,missense,missense,missense	c.3108G>T,c.4326G>T,c.4260G>T,c.4287G>T,c.4326G>T,c.3105G>T,c.3096G>T,c.3105G>T,c.3105G>T,c.3096G>T,c.4326G>T	3108:atG/atT,4326:atG/atT,4260:atG/atT,4287:atG/atT,4326:atG/atT,3105:atG/atT,3096:atG/atT,3105:atG/atT,3105:atG/atT,3096:atG/atT,4326:atG/atT	p.M1036I,p.M1442I,p.M1420I,p.M1429I,p.M1442I,p.M1035I,p.M1032I,p.M1035I,p.M1035I,p.M1032I,p.M1442I	0.892	.	0.785255	34	.	3.994e-06	.,.,.,.,.,.,.,.,.,.,.	.,.,.,.,.,.,.,.,.,.,.	.,.,.,.,.,.,.,.,.,.,.	0.983	0.97	PTPRD	0	0	0	0	-15	38	6	0
GDX	GDX_10243	Female	Affected	15:23890893:T:TG	15	23890893	T	TG	.	ENSG00000254585	MAGEL2	0.922411	1	0.424012	frameshift	1	ENST00000532292.1	frameshift	c.187dup	187-188:cag/cCag	p.Q63Pfs*47	.	.	.	.	0.0001	2.082e-05	HC	.	SINGLE_EXON	1	1	MAGEL2	.	.	.	.	.	.	.	.
GDX	GDX_102430	Male	Affected	5:126206461:C:T	5	126206461	C	T	TCG>TTG	ENSG00000173926	2022-03-03	0.636728	3	0.194302	missense	1	ENST00000308660.5	missense	c.626G>A	626:cGa/cAa	p.R209Q	0.122	0.356882	0.458956	.	1.65e-05	1.2e-05	.	.	.	0.939	0.758	2022-03-03	0	0.0347	0	0	42	22	12	-34
GDX	GDX_102430	Male	Affected	3:4774809:A:G	3	4774809	A	G	TAT>TGT	ENSG00000150995	ITPR1	1	0	0.338799	missense	7	ENST00000302640.8,ENST00000354582.6,ENST00000357086.4,ENST00000423119.2,ENST00000443694.2,ENST00000456211.2,ENST00000544951.1	missense,missense,missense,missense,missense,missense,intron	c.5213A>G,c.5213A>G,c.5114A>G,c.5114A>G,c.5213A>G,c.5069A>G,c.997-72978A>G	5213:tAt/tGt,5213:tAt/tGt,5114:tAt/tGt,5114:tAt/tGt,5213:tAt/tGt,5069:tAt/tGt,.	p.Y1738C,p.Y1738C,p.Y1705C,p.Y1705C,p.Y1738C,p.Y1690C,.	0.865	0.692174	0.842346	28.2	0	8.045e-06	.,.,.,.,.,.,.	.,.,.,.,.,.,.	.,.,.,.,.,.,.	1	1	ITPR1	0	0.0372	0	0	-41	-37	-37	-24
GDX	GDX_102439	Female	Affected	14:95572437:G:A	14	95572437	G	A	TGT>TAT	ENSG00000100697	DICER1	0.999995	0	0.831081	synonymous	6	ENST00000343455.3,ENST00000393063.1,ENST00000526495.1,ENST00000527414.1,ENST00000541352.1,ENST00000556045.1	synonymous,synonymous,synonymous,synonymous,synonymous,upstream_gene	c.2928C>T,c.2928C>T,c.2928C>T,c.2928C>T,c.2928C>T,.	2928:taC/taT,2928:taC/taT,2928:taC/taT,2928:taC/taT,2928:taC/taT,.	p.Y976=,p.Y976=,p.Y976=,p.Y976=,p.Y976=,.	.	.	.	.	.	.	.,.,.,.,.,.	.,.,.,.,.,.	.,.,.,.,.,.	1	0.998	DICER1	0.0011	0	0.0006	0	-28	19	37	-3
GDX	GDX_102439	Female	Affected	12:112888198:G:A	12	112888198	G	A	TGC>TAC	ENSG00000179295	PTPN11	0.999877	0	0.620025	missense	2	ENST00000351677.2,ENST00000392597.1	missense,missense	c.214G>A,c.214G>A	214:Gcc/Acc,214:Gcc/Acc	p.A72T,p.A72T	0.752	1.87615	0.870379	29.4	.	.	.,.	.,.	.,.	1	1	PTPN11	0	0	0.0002	0	24	-48	-36	17
GDX	GDX_102442	Male	Affected	15:56032788:G:A	15	56032788	G	A	CGT>CAT	ENSG00000166450	PRTG	0.0195291	2	0.182363	synonymous	2	ENST00000389286.4,ENST00000561292.1	synonymous,synonymous	c.189C>T,c.189C>T	189:caC/caT,189:caC/caT	p.H63=,p.H63=	.	.	.	.	1.656e-05	8.014e-06	.,.	.,.	.,.	1	1	PRTG	0	0	0	0	33	13	6	-18
GDX	GDX_102442	Male	Affected	1:180158700:G:A	1	180158700	G	A	CGG>CAG	ENSG00000116260	QSOX1	6.78457e-05	3	0.136615	missense	2	ENST00000367600.5,ENST00000367602.3	missense,missense	c.1031G>A,c.1031G>A	1031:cGg/cAg,1031:cGg/cAg	p.R344Q,p.R344Q	0.091	0.139588	0.207856	.	8.267e-06	7.966e-06	.,.	.,.	.,.	1	1	QSOX1	0.0395	0	0	0	2	9	-36	9
GDX	GDX_102454	Female	Affected	8:145697773:G:T	8	145697773	G	T	CGC>CTC	ENSG00000167702	KIFC2	0.00134058	4	0.557907	missense	2	ENST00000301331.5,ENST00000301332.2	intron,missense	c.803+179G>T,c.1637G>T	.,1637:cGc/cTc	.,p.R546L	0.298	.	0.685027	24.5	.	.	.,.	.,.	.,.	0.417	0.439	KIFC2	0.0074	0.0021	0	0	-49	-29	-4	43
GDX	GDX_102464	Female	Affected	6:43418303:CAG:C	6	43418303	CAG	C	.	ENSG00000171462	DLK2	0.685774	2	0.084567	frameshift	4	ENST00000357338.3,ENST00000372485.1,ENST00000372488.3,ENST00000414245.1	frameshift,frameshift,frameshift,frameshift	c.1124_1125del,c.1106_1107del,c.1124_1125del,c.1106_1107del	1124-1125:cCT/c,1106-1107:cCT/c,1124-1125:cCT/c,1106-1107:cCT/c	p.P375Rfs*55,p.P369Rfs*55,p.P375Rfs*55,p.P369Rfs*55	.	.	.	.	.	.	LC,LC,LC,LC	END_TRUNC,END_TRUNC,END_TRUNC,END_TRUNC	.,.,.,.	.	.	DLK2	.	.	.	.	.	.	.	.
GDX	GDX_102464	Female	Affected	12:65456274:C:T	12	65456274	C	T	GCT>GTT	ENSG00000156076	WIF1	2.41723e-05	6	0.072233	synonymous	1	ENST00000286574.4	synonymous	c.813G>A	813:gaG/gaA	p.E271=	.	.	.	.	1.216e-05	4.159e-06	.	.	.	1	1	WIF1	0.0003	0	0	0	13	-13	-13	-16
GDX	GDX_102466	Male	Affected	19:4548094:G:A	19	4548094	G	A	CGG>CAG	ENSG00000167680	SEMA6B	0.742579	2	0.153321	missense	3	ENST00000301293.3,ENST00000586582.1,ENST00000586965.1	missense,missense,missense	c.1546C>T,c.1546C>T,c.1546C>T	1546:Cgc/Tgc,1546:Cgc/Tgc,1546:Cgc/Tgc	p.R516C,p.R516C,p.R516C	0.148	1.26138	0.526828	34	1.196e-05	8.927e-06	.,.,.	.,.,.	.,.,.	1	1	SEMA6B	0	0	0.0005	0	46	-39	-48	-46
GDX	GDX_102466	Male	Affected	12:72017213:T:A	12	72017213	T	A	ATT>AAT	ENSG00000133858	ZFC3H1	1	0	0.481207	missense	1	ENST00000378743.3	missense	c.4671A>T	4671:gaA/gaT	p.E1557D	0.156	0.701686	0.514116	23.8	.	.	.	.	.	0.995	0.974	ZFC3H1	0.0027	0	0	0	-23	15	29	-6
GDX	GDX_10248	Female	Affected	20:472926:T:C	20	472926	T	C	TTT>TCT	ENSG00000101266	CSNK2A1	0.999647	1	0.451478	missense	4	ENST00000217244.3,ENST00000349736.5,ENST00000400217.2,ENST00000400227.3	missense,missense,missense,missense	c.593A>G,c.593A>G,c.185A>G,c.593A>G	593:aAa/aGa,593:aAa/aGa,185:aAa/aGa,593:aAa/aGa	p.K198R,p.K198R,p.K62R,p.K198R	0.387	2.25691	0.83717	26.9	.	3.978e-06	.,.,.,.	.,.,.,.	.,.,.,.	1	1	CSNK2A1	0.0004	0	0	0	-1	-3	-42	-2
GDX	GDX_10248	Female	Affected	1:214209146:C:T	1	214209146	C	T	CCG>CTG	ENSG00000117707	PROX1	0.993427	0	0.397055	missense	4	ENST00000261454.4,ENST00000366958.4,ENST00000435016.1,ENST00000498508.2	missense,missense,missense,missense	c.2183C>T,c.2183C>T,c.2183C>T,c.2183C>T	2183:cCg/cTg,2183:cCg/cTg,2183:cCg/cTg,2183:cCg/cTg	p.P728L,p.P728L,p.P728L,p.P728L	0.525	2.3378	0.89403	32	.	3.985e-06	.,.,.,.	.,.,.,.	.,.,.,.	1	1	PROX1	0	0	0.0001	0	15	-47	-47	-28
GDX	GDX_102481	Male	Affected	3:113514730:C:T	3	113514730	C	T	TCC>TTC	ENSG00000114573	ATP6V1A	0.986544	1	0.661245	missense	2	ENST00000273398.3,ENST00000538620.1	missense,missense	c.1234C>T,c.1135C>T	1234:Cca/Tca,1135:Cca/Tca	p.P412S,p.P379S	0.808	1.80178	0.899431	32	.	.	.,.	.,.	.,.	1	1	ATP6V1A	0.0029	0	0.0006	0	28	45	45	3
GDX	GDX_102481	Male	Affected	2:165365013:T:C	2	165365013	T	C	CTT>CCT	ENSG00000115290	GRB14	0.0966012	2	0.150326	synonymous	2	ENST00000263915.3,ENST00000543549.1	synonymous,synonymous	c.975A>G,c.714A>G	975:gaA/gaG,714:gaA/gaG	p.E325=,p.E238=	.	.	.	.	.	.	.,.	.,.	.,.	1	1	GRB14	0	0.1316	0	0	-48	47	-1	-48
GDX	GDX_102481	Male	Affected	17:62081188:A:C	17	62081188	A	C	GAG>GCG	ENSG00000108622	ICAM2	0.0232669	7	0.0751487	synonymous	7	ENST00000412356.1,ENST00000418105.1,ENST00000449662.2,ENST00000578379.1,ENST00000578892.1,ENST00000579687.1,ENST00000579788.1	synonymous,synonymous,synonymous,synonymous,synonymous,synonymous,synonymous	c.465T>G,c.465T>G,c.465T>G,c.162T>G,c.393T>G,c.465T>G,c.465T>G	465:acT/acG,465:acT/acG,465:acT/acG,162:acT/acG,393:acT/acG,465:acT/acG,465:acT/acG	p.T155=,p.T155=,p.T155=,p.T54=,p.T131=,p.T155=,p.T155=	.	.	.	.	.	.	.,.,.,.,.,.,.	.,.,.,.,.,.,.	.,.,.,.,.,.,.	1	1	ICAM2	0.0006	0	0	0	2	-29	-7	2
GDX	GDX_102481	Male	Affected	X:151092825:G:A	X	151092825	G	A	GGG>GAG	ENSG00000147381	MAGEA4	0.744659	.	.	missense	7	ENST00000276344.2,ENST00000360243.2,ENST00000370335.1,ENST00000370337.4,ENST00000370340.3,ENST00000393920.1,ENST00000393921.1	missense,missense,missense,missense,missense,missense,missense	c.689G>A,c.689G>A,c.689G>A,c.689G>A,c.689G>A,c.689G>A,c.689G>A	689:gGg/gAg,689:gGg/gAg,689:gGg/gAg,689:gGg/gAg,689:gGg/gAg,689:gGg/gAg,689:gGg/gAg	p.G230E,p.G230E,p.G230E,p.G230E,p.G230E,p.G230E,p.G230E	0.139	0.00295835	0.297273	.	2.323e-05	3.308e-05	.,.,.,.,.,.,.	.,.,.,.,.,.,.	.,.,.,.,.,.,.	.	1	MAGEA4	0	0	0.0001	0	-49	-10	1	-10
GDX	GDX_102481	Male	Affected	19:36157778:G:C	19	36157778	G	C	TGT>TCT	ENSG00000105668	UPK1A	3.36197e-05	8	.	missense	2	ENST00000222275.2,ENST00000379013.2	missense,missense	c.64G>C,c.64G>C	64:Gtg/Ctg,64:Gtg/Ctg	p.V22L,p.V22L	0.231	0.398357	0.44268	.	.	.	.,.	.,.	.,.	1	1	UPK1A	0	0	0	0	-16	-44	20	-1
GDX	GDX_102491	Male	Affected	15:64455071:CCTT:C	15	64455071	CCTT	C	.	ENSG00000166794	PPIB	0.0106515	8	0.426712	inframe_deletion	1	ENST00000300026.3	inframe_deletion	c.112_114del	112-114:AAG/-	p.K38del	.	.	.	.	3.22e-05	2.056e-05	.	.	.	1	1	PPIB	.	.	.	.	.	.	.	.
GDX	GDX_102523	Male	Affected	1:152648745:G:A	1	152648745	G	A	CGG>CAG	ENSG00000187180	LCE2C	0.0226062	9	.	missense	1	ENST00000368783.1	missense	c.254G>A	254:cGg/cAg	p.R85Q	0.068	0.00300053	.	.	4.207e-05	3.61e-05	.	.	.	.	1	LCE2C	0.0465	0	0	0	2	8	2	20
GDX	GDX_102539	Male	Affected	15:51748355:A:G	15	51748355	A	G	AAC>AGC	ENSG00000104093	DMXL2	1	0	0.6329	missense	3	ENST00000251076.5,ENST00000449909.3,ENST00000543779.2	missense,missense,missense	c.8368T>C,c.6460T>C,c.8371T>C	8368:Ttt/Ctt,6460:Ttt/Ctt,8371:Ttt/Ctt	p.F2790L,p.F2154L,p.F2791L	0.56	0.850759	0.895479	33	.	.	.,.,.	.,.,.	.,.,.	1	1	DMXL2	0	0	0.0006	0	35	26	10	27
GDX	GDX_102539	Male	Affected	12:7077640:G:A	12	7077640	G	A	TGA>TAA	ENSG00000215021	PHB2	0.0758354	3	0.276597	synonymous	5	ENST00000399433.2,ENST00000440277.1,ENST00000535923.1,ENST00000542912.1,ENST00000546111.1	synonymous,synonymous,synonymous,synonymous,intron	c.411C>T,c.411C>T,c.411C>T,c.411C>T,c.212+1719C>T	411:gtC/gtT,411:gtC/gtT,411:gtC/gtT,411:gtC/gtT,.	p.V137=,p.V137=,p.V137=,p.V137=,.	.	.	.	.	.	.	.,.,.,.,.	.,.,.,.,.	.,.,.,.,.	1	0.997	PHB2	0.0001	0	0.0507	0	-7	44	-6	-29
GDX	GDX_102542	Male	Affected	7:99565862:G:A	7	99565862	G	A	CGC>CAC	ENSG00000160862	AZGP1	0.0175976	7	0.093248	missense	2	ENST00000292401.4,ENST00000411734.1	missense,missense	c.529C>T,c.520C>T	529:Cgg/Tgg,520:Cgg/Tgg	p.R177W,p.R174W	0.358	0.383352	0.419351	24.9	8.236e-06	1.591e-05	.,.	.,.	.,.	1	1	AZGP1	0	0	0	0	0	47	29	11
GDX	GDX_102542	Male	Affected	10:8115748:A:T	10	8115748	A	T	AAC>ATC	ENSG00000107485	GATA3	0.882719	1	0.703144	missense	2	ENST00000346208.3,ENST00000379328.3	missense,missense	c.1094A>T,c.1097A>T	1094:aAc/aTc,1097:aAc/aTc	p.N365I,p.N366I	0.86	1.94606	0.849074	25.9	.	.	.,.	.,.	.,.	1	1	GATA3	0	0	0	0	16	-38	-2	-46
GDX	GDX_102542	Male	Affected	5:176310785:A:G	5	176310785	A	G	TAT>TGT	ENSG00000160883	HK3	1.15548e-14	6	.	missense	1	ENST00000292432.5	missense	c.2039T>C	2039:aTa/aCa	p.I680T	0.895	0.318905	0.376562	27.3	.	.	.	.	.	1	1	HK3	0	0	0	0	23	16	-14	47
GDX	GDX_102542	Male	Affected	21:45518381:T:C	21	45518381	T	C	CTG>CCG	ENSG00000160218	TRAPPC10	0.999999	0	0.316248	synonymous	1	ENST00000291574.4	synonymous	c.3312T>C	3312:tcT/tcC	p.S1104=	.	.	.	.	.	.	.	.	.	0.963	0.942	TRAPPC10;CH507-9B2.9	0.0001;0.0000	0	0	0	-40;7	34;22	34	-30
GDX	GDX_102542	Male	Affected	19:4054240:CCGCCCGGCCCA:C	19	4054240	CCGCCCGGCCCA	C	.	ENSG00000178951	ZBTB7A	.	1	0.30487	frameshift	2	ENST00000322357.4,ENST00000601588.1	frameshift,frameshift	c.980_990del,c.980_990del	980-990:gTGGGCCGGGCG/g,980-990:gTGGGCCGGGCG/g	p.V327Gfs*209,p.V327Gfs*209	.	.	.	.	.	.	HC,HC	.,.	.,.	1	1	ZBTB7A	.	.	.	.	.	.	.	.
GDX	GDX_102545	Female	Affected	11:61183979:C:T	11	61183979	C	T	CCG>CTG	ENSG00000149532	CPSF7	0.99133	0	0.400819	missense	5	ENST00000340437.4,ENST00000394888.4,ENST00000439958.3,ENST00000448745.1,ENST00000541963.1	missense,missense,missense,missense,downstream_gene	c.692G>A,c.563G>A,c.536G>A,c.536G>A,.	692:cGg/cAg,563:cGg/cAg,536:cGg/cAg,536:cGg/cAg,.	p.R231Q,p.R188Q,p.R179Q,p.R179Q,.	0.314	1.93917	0.624926	26.6	1.663e-05	5.178e-05	.,.,.,.,.	.,.,.,.,.	.,.,.,.,.	1	0.987	CPSF7	0.0165	0.0056	0.0004	0	-2	12	-2	-15
GDX	GDX_102551	Female	Affected	8:61714117:G:GA	8	61714117	G	GA	.	ENSG00000171316	CHD7	1	0	0.398002	frameshift	3	ENST00000423902.2,ENST00000524602.1,ENST00000525508.1	frameshift,intron,frameshift	c.2413dup,c.1716+20514dup,c.2413dup	2407-2408:gaa/gAaa,.,2407-2408:gaa/gAaa	p.I805Nfs*20,.,p.I805Nfs*20	.	.	.	.	.	.	HC,.,HC	.,.,.	.,.,.	0.739	0.791	CHD7	.	.	.	.	.	.	.	.
GDX	GDX_102551	Female	Affected	6:30457322:C:T	6	30457322	C	T	ACC>ATC	ENSG00000204592	HLA-E	0.347084	3	.	missense	1	ENST00000376630.4	missense	c.14C>T	14:aCc/aTc	p.T5I	0.033	0.00571407	0.409625	.	9.042e-06	5.514e-06	.	.	.	1	1	HLA-E	0	0	0	0	23	50	50	-11
GDX	GDX_10256	Male	Affected	16:67325602:G:A	16	67325602	G	A	CGT>CAT	ENSG00000168676	KCTD19	3.33892e-08	4	0.0545719	missense	1	ENST00000304372.5	missense	c.2357C>T	2357:aCg/aTg	p.T786M	0.153	0.899897	0.539168	26.9	3.316e-05	3.206e-05	.	.	.	1	1	KCTD19	0	0	0	0	-5	44	2	-18
GDX	GDX_102561	Female	Affected	5:14374344:A:C	5	14374344	A	C	CAC>CCC	ENSG00000038382	TRIO	1	0	0.4388	missense	3	ENST00000344204.4,ENST00000509967.2,ENST00000537187.1	missense,missense,missense	c.3223A>C,c.3076A>C,c.3223A>C	3223:Acc/Ccc,3076:Acc/Ccc,3223:Acc/Ccc	p.T1075P,p.T1026P,p.T1075P	0.586	2.20355	0.852578	26	.	.	.,.,.	.,.,.	.,.,.	0.051	0.059	TRIO	0.0002	0	0	0	47	-6	-6	2
GDX	GDX_10257	Female	Affected	10:134622094:G:A	10	134622094	G	A	GGC>GAC	ENSG00000171811	CFAP46	4.17912e-25	3	0.148344	missense	2	ENST00000263170.5,ENST00000368586.5	missense,missense	c.2462C>T,c.7979C>T	2462:gCc/gTc,7979:gCc/gTc	p.A821V,p.A2660V	0.008	0.107737	0.293649	.	.	.	.,.	.,.	.,.	0.906	0.197	CFAP46	0.0004	0	0	0	18	0	2	49
GDX	GDX_10257	Female	Affected	19:56028752:ACGTCCGAGG:A	19	56028752	ACGTCCGAGG	A	.	ENSG00000179954	SSC5D	0.346969	6	0.0815706	inframe_deletion	1	ENST00000389623.6	inframe_deletion	c.3112_3120del	3110-3118:aCGTCCGAGGcg/acg	p.S1038_A1040del	.	.	.	.	.	.	.	.	.	1	0.921	SSC5D	.	.	.	.	.	.	.	.
GDX	GDX_102572	Male	Affected	1:209791873:C:T	1	209791873	C	T	ACG>ATG	ENSG00000196878	LAMB3	1.36402e-09	3	0.163425	missense	3	ENST00000356082.4,ENST00000367030.3,ENST00000391911.1	missense,missense,missense	c.2833G>A,c.2833G>A,c.2833G>A	2833:Gtg/Atg,2833:Gtg/Atg,2833:Gtg/Atg	p.V945M,p.V945M,p.V945M	0.226	0.513547	0.636029	27	2.474e-05	2.387e-05	.,.,.	.,.,.	.,.,.	1	1	LAMB3	0.0005	0	0	0	-21	42	-8	1
GDX	GDX_102575	Male	Affected	X:53227020:TCA:T	X	53227020	TCA	T	.	ENSG00000126012	KDM5C	0.997843	0	0.606722	frameshift	5	ENST00000375379.3,ENST00000375383.3,ENST00000375401.3,ENST00000404049.3,ENST00000452825.3	frameshift,frameshift,frameshift,frameshift,frameshift	c.2553_2554del,c.2430_2431del,c.2553_2554del,c.2550_2551del,c.2352_2353del	2553-2554:acTGag/acag,2430-2431:acTGag/acag,2553-2554:acTGag/acag,2550-2551:acTGag/acag,2352-2353:acTGag/acag	p.E852Afs*34,p.E811Afs*34,p.E852Afs*34,p.E851Afs*34,p.E785Afs*34	.	.	.	.	.	.	HC,HC,HC,HC,HC	.,.,.,.,.	.,.,.,.,.	1	1	KDM5C	.	.	.	.	.	.	.	.
GDX	GDX_102575	Male	Affected	10:88220182:C:T	10	88220182	C	T	TCT>TTT	ENSG00000062650	WAPL	0.999998	0	0.477322	missense	3	ENST00000263070.7,ENST00000298767.5,ENST00000372075.1	missense,missense,missense	c.355G>A,c.2554G>A,c.355G>A	355:Gag/Aag,2554:Gag/Aag,355:Gag/Aag	p.E119K,p.E852K,p.E119K	0.484	1.54342	0.815668	35	.	.	.,.,.	.,.,.	.,.,.	1	1	WAPL	0	0	0.0002	0	-3	-1	-24	-30
GDX	GDX_102578	Male	Affected	12:124414006:A:G	12	124414006	A	G	TAT>TGT	ENSG00000197653	DNAH10	4.14032e-37	3	0.116421	missense	1	ENST00000409039.3	missense	c.12137A>G	12137:tAt/tGt	p.Y4046C	0.52	0.715689	0.838515	27.7	9.272e-06	1.21e-05	.	.	.	1	1	DNAH10	0.0004	0	0.0007	0.0011	-40	33	-6	25
GDX	GDX_102578	Male	Affected	2:33614319:G:A	2	33614319	G	A	GGT>GAT	ENSG00000049323	LTBP1	0.526235	2	0.0901175	missense	8	ENST00000272273.5,ENST00000354476.3,ENST00000390003.4,ENST00000402934.1,ENST00000404525.1,ENST00000404816.2,ENST00000407925.1,ENST00000418533.2	missense,missense,missense,missense,missense,missense,missense,missense	c.1474G>A,c.4783G>A,c.3805G>A,c.3637G>A,c.3643G>A,c.4780G>A,c.3802G>A,c.3676G>A	1474:Gtt/Att,4783:Gtt/Att,3805:Gtt/Att,3637:Gtt/Att,3643:Gtt/Att,4780:Gtt/Att,3802:Gtt/Att,3676:Gtt/Att	p.V492I,p.V1595I,p.V1269I,p.V1213I,p.V1215I,p.V1594I,p.V1268I,p.V1226I	0.174	0.162786	0.510674	.	.	.	.,.,.,.,.,.,.,.	.,.,.,.,.,.,.,.	.,.,.,.,.,.,.,.	1	1	LTBP1	0.0001	0	0	0	11	-21	16	-1
GDX	GDX_102589	Female	Affected	22:42610615:G:A	22	42610615	G	A	TGG>TAG	ENSG00000100207	TCF20	0.999978	0	0.599327	stop_gained	3	ENST00000335626.4,ENST00000359486.3,ENST00000404876.1	stop_gained,stop_gained,upstream_gene	c.697C>T,c.697C>T,.	697:Caa/Taa,697:Caa/Taa,.	p.Q233*,p.Q233*,.	.	.	.	35	.	.	HC,HC,.	.,.,.	.,.,.	0.886	0.958	TCF20	0.0001	0	0.0374	0	16	21	23	30
GDX	GDX_102598	Female	Affected	19:56127279:A:AG	19	56127279	A	AG	.	ENSG00000261221	ZNF865	.	0	0.341769	frameshift	1	ENST00000568956.1	frameshift	c.2299dup	2295-2296:-/G	p.V767Gfs*5	.	.	.	.	.	.	HC	.	.	1	1	ZNF865	.	.	.	.	.	.	.	.
GDX	GDX_102605	Male	Affected	8:30546776:C:T	8	30546776	C	T	CCG>CTG	ENSG00000104687	GSR	0.0124812	4	0.244349	missense	5	ENST00000221130.5,ENST00000414019.1,ENST00000537535.1,ENST00000541648.1,ENST00000546342.1	missense,missense,intron,intron,missense	c.943G>A,c.814G>A,c.796-5060G>A,c.882+3710G>A,c.856G>A	943:Ggt/Agt,814:Ggt/Agt,.,.,856:Ggt/Agt	p.G315S,p.G272S,.,.,p.G286S	0.109	0.329454	0.373207	.	0.0006	0.0005	.,.,.,.,.	.,.,.,.,.	.,.,.,.,.	0.999	0.994	GSR	0.0001	0	0	0	-2	5	-5	0
GDX	GDX_10262	Female	Affected	X:10181808:C:T	X	10181808	C	T	GCG>GTG	ENSG00000073464	CLCN4	0.988788	0	0.592361	missense	3	ENST00000380829.1,ENST00000380833.4,ENST00000421085.2	missense,missense,missense	c.1571C>T,c.1664C>T,c.1382C>T	1571:gCg/gTg,1664:gCg/gTg,1382:gCg/gTg	p.A524V,p.A555V,p.A461V	0.734	2.07799	0.772362	23.8	.	.	.,.,.	.,.,.	.,.,.	1	1	CLCN4	0.0002	0	0	0	13	15	-2	15
GDX	GDX_102620	Male	Affected	11:118890872:C:T	11	118890872	C	T	TCG>TTG	ENSG00000196655	TRAPPC4	0.0013237	7	0.344158	synonymous	6	ENST00000359005.4,ENST00000434101.2,ENST00000525303.1,ENST00000528230.1,ENST00000533058.1,ENST00000533632.1	synonymous,intron,intron,synonymous,synonymous,synonymous	c.363C>T,c.244-43C>T,c.175+1192C>T,c.234C>T,c.363C>T,c.363C>T	363:atC/atT,.,.,234:atC/atT,363:atC/atT,363:atC/atT	p.I121=,.,.,p.I78=,p.I121=,p.I121=	.	.	.	.	.	.	.,.,.,.,.,.	.,.,.,.,.,.	.,.,.,.,.,.	0.771	0.663	TRAPPC4	0.0132	0.0717	0	0	10	-12	-12	16
GDX	GDX_102624	Female	Affected	21:46387080:C:T	21	46387080	C	T	CCG>CTG	ENSG00000160256	FAM207A	0.0395818	5	0.124201	missense	2	ENST00000291634.6,ENST00000397826.3	missense,missense	c.484C>T,c.439C>T	484:Cgg/Tgg,439:Cgg/Tgg	p.R162W,p.R147W	0.051	0.630607	0.47853	26.4	9.487e-06	9.069e-06	.,.	.,.	.,.	1	1	FAM207A	0	0	0	0.002	17	-9	-1	16
GDX	GDX_102629	Male	Affected	9:80040567:G:A	9	80040567	G	A	CGA>CAA	ENSG00000156049	GNA14	6.82393e-10	8	0.0934807	missense	1	ENST00000341700.6	missense	c.788C>T	788:tCg/tTg	p.S263L	0.813	0.215835	0.792189	27.2	8.258e-06	7.965e-06	.	.	.	1	1	GNA14	0.0387	0	0	0	-26	1	-29	4
GDX	GDX_102629	Male	Affected	16:67644881:A:AG	16	67644881	A	AG	.	ENSG00000102974	CTCF	0.997925	0	0.480351	frameshift	2	ENST00000264010.4,ENST00000401394.1	frameshift,intron	c.148dup,c.-32-5765dup	146-147:gag/gaGg,.	p.V50Gfs*27,.	.	.	.	.	.	.	HC,.	.,.	.,.	0.636	0.876	CTCF	.	.	.	.	.	.	.	.
GDX	GDX_102629	Male	Affected	3:42916269:G:A	3	42916269	G	A	CGT>CAT	ENSG00000180432	CYP8B1	0.000512932	6	0.0997638	missense	2	ENST00000316161.4,ENST00000437102.1	missense,missense	c.1040C>T,c.1040C>T	1040:aCg/aTg,1040:aCg/aTg	p.T347M,p.T347M	0.545	0.542821	0.337971	23.7	8.279e-06	1.593e-05	.,.	.,.	.,.	1	1	CYP8B1	0.0008	0	0.0007	0	-34	24	-33	-34
GDX	GDX_102629	Male	Affected	16:67401321:C:T	16	67401321	C	T	CCC>CTC	ENSG00000159708	LRRC36	3.63106e-10	5	0.0858781	missense	5	ENST00000290940.7,ENST00000329956.6,ENST00000435835.3,ENST00000541146.1,ENST00000563189.1	missense,missense,missense,intron,missense	c.352C>T,c.1156C>T,c.793C>T,c.-232-3526C>T,c.793C>T	352:Cct/Tct,1156:Cct/Tct,793:Cct/Tct,.,793:Cct/Tct	p.P118S,p.P386S,p.P265S,.,p.P265S	0.01	0.221929	0.344874	.	8.285e-06	3.985e-06	.,.,.,.,.	.,.,.,.,.	.,.,.,.,.	0.128	0.523	LRRC36	0.0001	0	0	0.0235	11	-23	-30	39
GDX	GDX_102640	Female	Affected	16:67645047:G:GGA	16	67645047	G	GGA	.	ENSG00000102974	CTCF	0.997925	0	0.480351	frameshift	2	ENST00000264010.4,ENST00000401394.1	frameshift,intron	c.313_314dup,c.-32-5600_-32-5599dup	312-313:-/GA,.	p.Q106Nfs*4,.	.	.	.	.	.	.	HC,.	.,.	.,.	0.636	0.876	CTCF	.	.	.	.	.	.	.	.
GDX	GDX_102640	Female	Affected	7:98554099:C:T	7	98554099	C	T	CCG>CTG	ENSG00000196367	TRRAP	1	0	0.265096	synonymous	3	ENST00000355540.3,ENST00000359863.4,ENST00000446306.3	synonymous,synonymous,synonymous	c.6099C>T,c.6153C>T,c.6096C>T	6099:tcC/tcT,6153:tcC/tcT,6096:tcC/tcT	p.S2033=,p.S2051=,p.S2032=	.	.	.	.	1.648e-05	1.591e-05	.,.,.	.,.,.	.,.,.	1	1	TRRAP	0.0032	0	0	0	16	-11	16	-4
GDX	GDX_102644	Female	Affected	8:133192501:C:T	8	133192501	C	T	TCG>TTG	ENSG00000184156	KCNQ3	0.985604	1	0.31732	missense	3	ENST00000388996.4,ENST00000519445.1,ENST00000521134.1	missense,missense,missense	c.680G>A,c.680G>A,c.320G>A	680:cGa/cAa,680:cGa/cAa,320:cGa/cAa	p.R227Q,p.R227Q,p.R107Q	0.912	2.17521	0.829903	35	.	.	.,.,.	.,.,.	.,.,.	1	1	KCNQ3	0.0271	0	0	0	-20	45	25	-50
GDX	GDX_102644	Female	Affected	22:44280192:C:T	22	44280192	C	T	CCG>CTG	ENSG00000100341	PNPLA5	9.38341e-07	5	0.0536269	missense	4	ENST00000216177.4,ENST00000381198.2,ENST00000593866.1,ENST00000597664.1	missense,missense,missense,missense	c.983G>A,c.641G>A,c.641G>A,c.983G>A	983:cGg/cAg,641:cGg/cAg,641:cGg/cAg,983:cGg/cAg	p.R328Q,p.R214Q,p.R214Q,p.R328Q	0.035	0.131701	0.271394	.	5.985e-05	4.259e-05	.,.,.,.	.,.,.,.	.,.,.,.	1	1	PNPLA5	0.0009	0.0029	0	0	2	33	-34	0
GDX	GDX_102653	Female	Affected	1:32674944:C:T	1	32674944	C	T	ACG>ATG	ENSG00000222046	DCDC2B	8.88085e-08	6	.	stop_gained	1	ENST00000409358.1	stop_gained	c.250C>T	250:Cga/Tga	p.R84*	.	.	.	36	9.127e-05	8.036e-05	HC	.	.	.	1	DCDC2B	0.0001	0	0.0543	0.0448	-41	10	-23	16
GDX	GDX_102653	Female	Affected	8:144658300:A:G	8	144658300	A	G	GAT>GGT	ENSG00000147813	NAPRT	9.84204e-13	7	0.101638	missense	4	ENST00000276844.7,ENST00000426292.3,ENST00000435154.3,ENST00000449291.2	missense,missense,missense,missense	c.1055T>C,c.1055T>C,c.1055T>C,c.1055T>C	1055:aTc/aCc,1055:aTc/aCc,1055:aTc/aCc,1055:aTc/aCc	p.I352T,p.I352T,p.I352T,p.I352T	0.453	0.417279	0.636158	23.8	.	.	.,.,.,.	.,.,.,.	.,.,.,.	1	1	NAPRT	0.001	0.0103	0.0001	0	6	32	-28	-49
GDX	GDX_102657	Male	Affected	15:72862579:G:A	15	72862579	G	A	CGT>CAT	ENSG00000166233	ARIH1	0.999665	0	0.395382	missense	1	ENST00000379887.4	missense	c.1088G>A	1088:cGt/cAt	p.R363H	0.769	3.28525	0.947397	34	.	.	.	.	.	1	1	ARIH1	0.0013	0	0.0002	0	8	-28	-8	31
GDX	GDX_102657	Male	Affected	15:48719836:A:G	15	48719836	A	G	CAG>CGG	ENSG00000166147	FBN1	1	0	0.134177	missense	1	ENST00000316623.5	missense	c.7132T>C	7132:Tgc/Cgc	p.C2378R	0.984	1.90885	0.873526	31	.	.	.	.	.	0.798	0.852	FBN1	0	0	0	0	0	-12	6	9
GDX	GDX_102657	Male	Affected	17:78265587:C:T	17	78265587	C	T	CCG>CTG	ENSG00000173821	RNF213	1.67778e-29	3	0.250909	missense	4	ENST00000319921.4,ENST00000456466.1,ENST00000508628.2,ENST00000582970.1	missense,missense,missense,missense	c.1432C>T,c.1432C>T,c.1579C>T,c.1432C>T	1432:Cgc/Tgc,1432:Cgc/Tgc,1579:Cgc/Tgc,1432:Cgc/Tgc	p.R478C,p.R478C,p.R527C,p.R478C	0.359	1.15261	0.52755	32	.	3.977e-06	.,.,.,.	.,.,.,.	.,.,.,.	0.635	0.706	RNF213	0.0001	0	0.0043	0.0103	37	-30	-11	39
GDX	GDX_102665	Male	Affected	3:9781301:C:G	3	9781301	C	G	ACA>AGA	ENSG00000156983	BRPF1	0.999626	0	0.17227	stop_gained	5	ENST00000302054.3,ENST00000383829.2,ENST00000424362.1,ENST00000433861.2,ENST00000457855.1	stop_gained,stop_gained,stop_gained,stop_gained,stop_gained	c.1218C>G,c.1218C>G,c.1218C>G,c.1218C>G,c.1218C>G	1218:taC/taG,1218:taC/taG,1218:taC/taG,1218:taC/taG,1218:taC/taG	p.Y406*,p.Y406*,p.Y406*,p.Y406*,p.Y406*	.	.	.	35	.	.	HC,HC,HC,HC,HC	.,.,.,.,.	.,.,.,.,.	1	1	BRPF1	0	0	0	0	1	31	-5	31
GDX	GDX_102668	Female	Affected	22:31583218:C:G	22	31583218	C	G	CCA>CGA	ENSG00000138942	RNF185	0.679395	3	0.147232	missense	3	ENST00000266252.7,ENST00000326132.6,ENST00000426256.2	synonymous,synonymous,missense	c.138C>G,c.138C>G,c.65C>G	138:gcC/gcG,138:gcC/gcG,65:cCa/cGa	p.A46=,p.A46=,p.P22R	0.082	.	.	.	.	.	.,.,.	.,.,.	.,.,.	0.015	0.09	RNF185	0	0	0	0.001	4	-1	42	38
GDX	GDX_102691	Female	Affected	1:36563272:G:A	1	36563272	G	A	CGT>CAT	ENSG00000171812	COL8A2	0.699343	3	0.0486292	synonymous	3	ENST00000303143.4,ENST00000397799.1,ENST00000481785.1	synonymous,synonymous,synonymous	c.2010C>T,c.2010C>T,c.1815C>T	2010:aaC/aaT,2010:aaC/aaT,1815:aaC/aaT	p.N670=,p.N670=,p.N605=	.	.	.	.	6.631e-05	6.372e-05	.,.,.	.,.,.	.,.,.	1	1	COL8A2	0	0	0.0001	0	-19	11	-6	-12
GDX	GDX_102691	Female	Affected	7:101266301:A:C	7	101266301	A	C	AAG>ACG	ENSG00000106436	MYL10	0.00804655	5	.	missense	1	ENST00000223167.4	missense	c.325T>G	325:Ttg/Gtg	p.L109V	0.678	0.297525	0.742062	22.9	.	.	.	.	.	.	1	MYL10	0.0006	0	0.5648	0.0007	30	-28	1	-24
GDX	GDX_102691	Female	Affected	18:72775791:C:A	18	72775791	C	A	CCG>CAG	ENSG00000215421	ZNF407	0.999996	0	0.207533	synonymous	1	ENST00000299687.5	synonymous	c.6114C>A	6114:ccC/ccA	p.P2038=	.	.	.	.	.	.	.	.	.	0.991	0.749	ZNF407	0.0001	0	0	0	2	10	22	48
GDX	GDX_1027	Male	Affected	19:33703256:C:T	19	33703256	C	T	GCG>GTG	ENSG00000130876	SLC7A10	0.00157745	4	0.061011	missense	1	ENST00000253188.4	missense	c.730G>A	730:Gcc/Acc	p.A244T	0.891	1.13275	0.835143	34	8.791e-06	2.397e-05	.	.	.	1	1	SLC7A10	0.0059	0	0	0	-8	9	-8	0
GDX	GDX_1027	Male	Affected	1:99161109:G:T	1	99161109	G	T	TGC>TTC	ENSG00000162627	SNX7	0.0288389	5	0.219935	missense	3	ENST00000306121.3,ENST00000370189.5,ENST00000529992.1	missense,missense,missense	c.675G>T,c.483G>T,c.510G>T	675:ttG/ttT,483:ttG/ttT,510:ttG/ttT	p.L225F,p.L161F,p.L170F	0.064	0.11352	0.533566	.	.	3.979e-06	.,.,.	.,.,.	.,.,.	1	1	SNX7	0.001	0.0087	0.0004	0	9	-35	-11	4
GDX	GDX_10274	Female	Affected	2:172305279:C:T	2	172305279	C	T	ACG>ATG	ENSG00000115827	DCAF17	0.000284985	4	0.276598	missense	2	ENST00000375255.3,ENST00000539783.1	missense,missense	c.410C>T,c.410C>T	410:aCg/aTg,410:aCg/aTg	p.T137M,p.T137M	0.126	0.937856	0.51221	29.4	8.291e-06	4.009e-06	.,.	.,.	.,.	1	1	DCAF17	0	0	0	0.0098	48	-6	5	48
GDX	GDX_10274	Female	Affected	2:15770232:G:A	2	15770232	G	A	GGT>GAT	ENSG00000079785	DDX1	0.998607	1	0.710126	missense	2	ENST00000233084.3,ENST00000381341.2	missense,missense	c.2090G>A,c.2090G>A	2090:gGt/gAt,2090:gGt/gAt	p.G697D,p.G697D	0.265	0.36737	0.660273	22.8	.	.	.,.	.,.	.,.	1	1	DDX1	0	0	0	0	-8	-48	2	-1
GDX	GDX_10274	Female	Affected	13:38229380:C:A	13	38229380	C	A	CCA>CAA	ENSG00000133107	TRPC4	0.967651	1	0.0605	missense	9	ENST00000338947.5,ENST00000355779.2,ENST00000358477.2,ENST00000379673.2,ENST00000379679.1,ENST00000379681.3,ENST00000379705.3,ENST00000426868.2,ENST00000447043.1	missense,missense,missense,missense,missense,missense,missense,3_prime_UTR,missense	c.1210G>T,c.1729G>T,c.1729G>T,c.1729G>T,c.1210G>T,c.1729G>T,c.1729G>T,c.*32G>T,c.1729G>T	1210:Ggg/Tgg,1729:Ggg/Tgg,1729:Ggg/Tgg,1729:Ggg/Tgg,1210:Ggg/Tgg,1729:Ggg/Tgg,1729:Ggg/Tgg,.,1729:Ggg/Tgg	p.G404W,p.G577W,p.G577W,p.G577W,p.G404W,p.G577W,p.G577W,.,p.G577W	0.974	1.88169	0.922084	34	.	.	.,.,.,.,.,.,.,.,.	.,.,.,.,.,.,.,.,.	.,.,.,.,.,.,.,.,.	0.996	0.945	TRPC4	0	0.0121	0	0	-39	40	11	-2
GDX	GDX_102745	Female	Affected	11:33677602:G:A	11	33677602	G	A	CGC>CAC	ENSG00000110427	KIAA1549L	0.00370823	2	0.45539	synonymous	2	ENST00000321505.4,ENST00000389726.3	synonymous,synonymous	c.4914G>A,c.4932G>A	4914:ccG/ccA,4932:ccG/ccA	p.P1638=,p.P1644=	.	.	.	.	1.695e-05	1.204e-05	.,.	.,.	.,.	0.998	0.997	KIAA1549L	0.0003	0.0167	0.0002	0	-36	-44	-37	50
GDX	GDX_102745	Female	Affected	3:154022718:C:T	3	154022718	C	T	TCA>TTA	ENSG00000174953	DHX36	0.990556	1	0.746108	missense	4	ENST00000308361.6,ENST00000329463.5,ENST00000496811.1,ENST00000544526.1	missense,missense,missense,missense	c.1012G>A,c.1012G>A,c.1012G>A,c.1012G>A	1012:Gaa/Aaa,1012:Gaa/Aaa,1012:Gaa/Aaa,1012:Gaa/Aaa	p.E338K,p.E338K,p.E338K,p.E338K	0.674	1.05588	0.7545	34	.	.	.,.,.,.	.,.,.,.	.,.,.,.	1	1	DHX36	0.0009	0.0014	0	0	-43	43	44	31
GDX	GDX_102748	Female	Affected	22:46098727:C:T	22	46098727	C	T	CCG>CTG	ENSG00000130638	ATXN10	0.745163	3	0.564298	missense	2	ENST00000252934.5,ENST00000381061.4	missense,missense	c.647C>T,c.455C>T	647:cCg/cTg,455:cCg/cTg	p.P216L,p.P152L	0.062	0.033672	0.413548	23.6	0.0001	0.0002	.,.	.,.	.,.	0.906	0.94	ATXN10	0	0	0.0001	0	0	-33	-2	4
GDX	GDX_102748	Female	Affected	2:55155552:G:A	2	55155552	G	A	CGA>CAA	ENSG00000214595	EML6	0.443032	2	0.175723	missense	1	ENST00000356458.6	missense	c.3778G>A	3778:Gac/Aac	p.D1260N	0.489	0.686718	0.862126	27	.	2.56e-05	.	.	.	1	1	EML6	0.0005	0	0	0	26	-43	-49	-13
GDX	GDX_102754	Female	Affected	6:47646865:T:G	6	47646865	T	G	CTT>CGT	ENSG00000164393	ADGRF2	2.1438e-11	9	.	missense	3	ENST00000296862.1,ENST00000398742.2,ENST00000507065.1	missense,missense,missense	c.466T>G,c.262T>G,c.262T>G	466:Ttt/Gtt,262:Ttt/Gtt,262:Ttt/Gtt	p.F156V,p.F88V,p.F88V	0.116	0.0617094	0.492575	25.6	.	.	.,.,.	.,.,.	.,.,.	1	1	ADGRF2	0	0	0	0	-21	32	5	8
GDX	GDX_102754	Female	Affected	3:71021817:C:T	3	71021817	C	T	ACG>ATG	ENSG00000114861	FOXP1	0.999751	0	0.577027	missense	7	ENST00000318789.4,ENST00000468577.1,ENST00000475937.1,ENST00000484350.1,ENST00000491238.1,ENST00000493089.1,ENST00000498215.1	missense,intron,missense,missense,missense,missense,missense	c.1541G>A,c.1530+4275G>A,c.1541G>A,c.1313G>A,c.1547G>A,c.1538G>A,c.1541G>A	1541:cGt/cAt,.,1541:cGt/cAt,1313:cGt/cAt,1547:cGt/cAt,1538:cGt/cAt,1541:cGt/cAt	p.R514H,.,p.R514H,p.R438H,p.R516H,p.R513H,p.R514H	0.943	3.5965	0.917427	34	.	.	.,.,.,.,.,.,.	.,.,.,.,.,.,.	.,.,.,.,.,.,.	1	0.996	FOXP1	0.0004	0.0072	0	0	-13	10	42	5
GDX	GDX_10276	Male	Affected	21:38858867:ACTT:A	21	38858867	ACTT	A	.	ENSG00000157540	DYRK1A	0.999585	0	0.734817	inframe_deletion	7	ENST00000321219.8,ENST00000338785.3,ENST00000339659.4,ENST00000398956.2,ENST00000398960.2,ENST00000451934.1,ENST00000455387.2	inframe_deletion,inframe_deletion,inframe_deletion,inframe_deletion,inframe_deletion,inframe_deletion,upstream_gene	c.619_621del,c.619_621del,c.592_594del,c.619_621del,c.619_621del,c.619_621del,.	616-618:CTT/-,616-618:CTT/-,589-591:CTT/-,616-618:CTT/-,616-618:CTT/-,616-618:CTT/-,.	p.L207del,p.L207del,p.L198del,p.L207del,p.L207del,p.L207del,.	.	.	.	.	.	.	.,.,.,.,.,.,.	.,.,.,.,.,.,.	.,.,.,.,.,.,.	0.913	0.949	DYRK1A	.	.	.	.	.	.	.	.
GDX	GDX_102763	Male	Affected	6:26216513:G:A	6	26216513	G	A	GGT>GAT	ENSG00000187990	HIST1H2BG	2.94452e-06	9	0.110454	missense	1	ENST00000244601.3	missense	c.359C>T	359:aCc/aTc	p.T120I	0.374	.	0.881657	22.7	.	.	.	.	.	1	1	HIST1H2BG	0.0025	0	0.0064	0	16	24	16	0
GDX	GDX_102763	Male	Affected	2:31560669:C:G	2	31560669	C	G	GCG>GGG	ENSG00000158125	XDH	1.5576e-13	4	0.0608942	synonymous	1	ENST00000379416.3	synonymous	c.3789G>C	3789:ccG/ccC	p.P1263=	.	.	.	.	.	.	.	.	.	1	1	XDH	0.0711	0.015	0	0	-41	14	14	-40
GDX	GDX_102763	Male	Affected	6:89814876:T:C	6	89814876	T	C	ATG>ACG	ENSG00000154548	SRSF12	0.0162312	3	0.477826	synonymous	1	ENST00000452027.2	synonymous	c.378A>G	378:tcA/tcG	p.S126=	.	.	.	.	.	8.101e-06	.	.	.	1	1	SRSF12	0.0003	0	0	0	48	-15	-38	-42
GDX	GDX_102772	Male	Affected	16:88874635:C:T	16	88874635	C	T	CCC>CTC	ENSG00000167513	CDT1	7.76436e-09	6	0.0986793	synonymous	1	ENST00000301019.4	synonymous	c.1590C>T	1590:gcC/gcT	p.A530=	.	.	.	.	.	.	.	.	.	1	1	CDT1	0	0	0	0	28	3	47	-21
GDX	GDX_102772	Male	Affected	12:104126913:G:A	12	104126913	G	A	GGA>GAA	ENSG00000136011	STAB2	4.17568e-28	4	0.0533411	missense	1	ENST00000388887.2	missense	c.5413G>A	5413:Gac/Aac	p.D1805N	0.434	0.0825247	0.407852	22.6	2.472e-05	1.194e-05	.	.	.	1	1	STAB2	0.0006	0	0	0.0053	-27	0	32	47
GDX	GDX_102775	Female	Affected	9:86354627:G:A	9	86354627	G	A	CGG>CAG	ENSG00000165113	GKAP1	0.122828	2	0.408136	synonymous	2	ENST00000376365.3,ENST00000376371.2	synonymous,synonymous	c.933C>T,c.1086C>T	933:tcC/tcT,1086:tcC/tcT	p.S311=,p.S362=	.	.	.	.	4.169e-05	2.423e-05	.,.	.,.	.,.	1	1	GKAP1	0.0015	0.0169	0.0004	0	24	32	-7	-11
GDX	GDX_102775	Female	Affected	20:8698392:A:T	20	8698392	A	T	CAC>CTC	ENSG00000182621	PLCB1	0.979045	1	0.251221	synonymous	3	ENST00000338037.6,ENST00000378637.2,ENST00000378641.3	synonymous,synonymous,synonymous	c.1410A>T,c.1410A>T,c.1410A>T	1410:tcA/tcT,1410:tcA/tcT,1410:tcA/tcT	p.S470=,p.S470=,p.S470=	.	.	.	.	.	.	.,.,.	.,.,.	.,.,.	1	1	PLCB1	0.0002	0	0	0	-8	-5	-21	1
GDX	GDX_102778	Male	Affected	21:38862575:C:T	21	38862575	C	T	CCG>CTG	ENSG00000157540	DYRK1A	0.999585	0	0.734817	stop_gained	7	ENST00000321219.8,ENST00000338785.3,ENST00000339659.4,ENST00000398956.2,ENST00000398960.2,ENST00000451934.1,ENST00000455387.2	stop_gained,stop_gained,stop_gained,stop_gained,stop_gained,stop_gained,stop_gained	c.763C>T,c.763C>T,c.736C>T,c.763C>T,c.763C>T,c.763C>T,c.79C>T	763:Cga/Tga,763:Cga/Tga,736:Cga/Tga,763:Cga/Tga,763:Cga/Tga,763:Cga/Tga,79:Cga/Tga	p.R255*,p.R255*,p.R246*,p.R255*,p.R255*,p.R255*,p.R27*	.	.	.	39	.	.	HC,HC,HC,HC,HC,HC,HC	.,.,.,.,.,.,.	.,.,.,.,.,.,.	1	1	DYRK1A	0.0016	0	0.0001	0	30	4	5	28
GDX	GDX_10279	Female	Affected	6:158957886:C:T	6	158957886	C	T	ACC>ATC	ENSG00000146433	TMEM181	0.468987	2	0.334965	synonymous	1	ENST00000367090.3	synonymous	c.408C>T	408:gaC/gaT	p.D136=	.	.	.	.	.	0	.	.	.	1	1	TMEM181	0	0	0.0002	0	12	-43	13	-21
GDX	GDX_10279	Female	Affected	3:9486877:C:T	3	9486877	C	T	ACG>ATG	ENSG00000168137	SETD5	1	0	0.755828	stop_gained	5	ENST00000302463.6,ENST00000402198.1,ENST00000402466.1,ENST00000406341.1,ENST00000407969.1	stop_gained,stop_gained,stop_gained,stop_gained,stop_gained	c.1039C>T,c.1333C>T,c.1039C>T,c.1333C>T,c.1390C>T	1039:Cga/Tga,1333:Cga/Tga,1039:Cga/Tga,1333:Cga/Tga,1390:Cga/Tga	p.R347*,p.R445*,p.R347*,p.R445*,p.R464*	.	.	.	38	.	.	HC,HC,HC,HC,HC	.,.,.,.,.	.,.,.,.,.	1	1	SETD5	0	0	0	0	16	-40	30	-40
GDX	GDX_102791	Female	Affected	11:134128471:C:T	11	134128471	C	T	CCG>CTG	ENSG00000151498	ACAD8	1.1661e-05	7	0.18491	missense	4	ENST00000281182.4,ENST00000374752.4,ENST00000537423.1,ENST00000543332.1	missense,intron,missense,missense	c.443C>T,c.110-431C>T,c.212C>T,c.149C>T	443:cCg/cTg,.,212:cCg/cTg,149:cCg/cTg	p.P148L,.,p.P71L,p.P50L	0.555	0.153665	0.421408	22.6	5.143e-05	2.787e-05	.,.,.,.	.,.,.,.	.,.,.,.	0.88	0.909	ACAD8	0	0	0	0.1055	48	-38	5	47
GDX	GDX_102791	Female	Affected	1:36499891:G:T	1	36499891	G	T	TGT>TTT	ENSG00000126070	AGO3	0.999999	0	0.147894	missense	2	ENST00000246314.6,ENST00000373191.4	missense,missense	c.1006G>T,c.1708G>T	1006:Gtt/Ttt,1708:Gtt/Ttt	p.V336F,p.V570F	0.601	2.81151	0.910387	29.1	.	.	.,.	.,.	.,.	0.889	0.863	AGO3	0	0	0	0.154	43	-6	40	43
GDX	GDX_102791	Female	Affected	2:136569953:C:A	2	136569953	C	A	TCC>TAC	ENSG00000115850	LCT	0.064255	1	0.0669261	stop_gained	1	ENST00000264162.2	stop_gained	c.2281G>T	2281:Gaa/Taa	p.E761*	.	.	.	37	.	.	HC	.	.	1	1	LCT	0.0001	0	0.9019	0	2	-37	2	-32
GDX	GDX_102791	Female	Affected	9:140693263:A:G	9	140693263	A	G	CAG>CGG	ENSG00000181090	EHMT1	1	0	0.236546	splice_acceptor	1	ENST00000460843.1	splice_acceptor	c.2506-2A>G	.	.	.	.	.	23.8	.	.	HC	.	.	0.987	0.96	EHMT1	0.4145	0.9964	0.0962	0	9	2	-36	2
GDX	GDX_102794	Male	Affected	12:56118210:C:T	12	56118210	C	T	CCG>CTG	ENSG00000135437	RDH5	3.11345e-06	8	.	missense	3	ENST00000257895.5,ENST00000547072.1,ENST00000548082.1	missense,missense,missense	c.838C>T,c.547C>T,c.838C>T	838:Cgc/Tgc,547:Cgc/Tgc,838:Cgc/Tgc	p.R280C,p.R183C,p.R280C	0.83	0.698405	0.789399	34	2.472e-05	2.784e-05	.,.,.	.,.,.	.,.,.	1	1	RDH5	0.0014	0	0.0123	0	-49	8	-49	-48
GDX	GDX_102794	Male	Affected	6:86324698:C:T	6	86324698	C	T	ACC>ATC	ENSG00000135316	SYNCRIP	0.999379	0	0.50012	splice_donor	2	ENST00000355238.6,ENST00000369622.3	splice_donor,missense	c.1647+1G>A,c.1648G>A	.,1648:Gta/Ata	.,p.V550I	0.026	0.669255	0.643601	23.1	.	.	HC,.	.,.	.,.	0.582	0.685	SYNCRIP	0	0	0.0003	0	39	1	39	1
GDX	GDX_102794	Male	Affected	6:28403901:C:T	6	28403901	C	T	ACG>ATG	ENSG00000187987	ZSCAN23	0.00270295	7	0.124685	missense	1	ENST00000289788.4	missense	c.143G>A	143:cGt/cAt	p.R48H	0.083	0.437896	0.629497	24.4	4.942e-05	6.712e-05	.	.	.	1	1	ZSCAN23	0.0095	0	0	0	-29	-4	40	1
GDX	GDX_102800	Male	Affected	1:40771426:C:T	1	40771426	C	T	GCG>GTG	ENSG00000049089	COL9A2	0.182801	3	0.248049	synonymous	1	ENST00000372748.3	synonymous	c.1068G>A	1068:ccG/ccA	p.P356=	.	.	.	.	3.329e-05	2.392e-05	.	.	.	1	1	COL9A2	0.0001	0.0013	0	0	8	14	14	-39
GDX	GDX_102800	Male	Affected	19:1226492:G:A	19	1226492	G	A	CGC>CAC	ENSG00000118046	STK11	0.978283	0	0.227511	missense	1	ENST00000326873.7	missense	c.1148G>A	1148:cGc/cAc	p.R383H	0.055	0.0535708	0.328537	.	2.099e-05	4.143e-06	.	.	.	1	1	STK11	0	0.0008	0	0	-24	-39	-39	19
GDX	GDX_102800	Male	Affected	2:28999810:C:G	2	28999810	C	G	CCT>CGT	ENSG00000213639	PPP1CB	0.997195	0	0.603785	missense	3	ENST00000296122.6,ENST00000358506.2,ENST00000395366.2	missense,missense,missense	c.146C>G,c.146C>G,c.146C>G	146:cCt/cGt,146:cCt/cGt,146:cCt/cGt	p.P49R,p.P49R,p.P49R	0.438	2.80813	0.8944	27.8	.	.	.,.,.	.,.,.	.,.,.	1	1	PPP1CB	0	0	0.0019	0	-1	38	35	50
GDX	GDX_102800	Male	Affected	4:8235171:T:C	4	8235171	T	C	ATG>ACG	ENSG00000125089	SH3TC1	1.08196e-27	7	0.08667	synonymous	2	ENST00000245105.3,ENST00000539824.1	synonymous,synonymous	c.3213T>C,c.2985T>C	3213:caT/caC,2985:caT/caC	p.H1071=,p.H995=	.	.	.	.	.	.	.,.	.,.	.,.	0.965	0.958	SH3TC1	0.0033	0	0	0	-20	43	16	-47
GDX	GDX_102813	Male	Affected	17:57724862:G:A	17	57724862	G	A	CGG>CAG	ENSG00000141367	CLTC	1	0	0.73841	synonymous	3	ENST00000269122.3,ENST00000393043.1,ENST00000579456.1	synonymous,synonymous,intron	c.354G>A,c.354G>A,c.300+54G>A	354:acG/acA,354:acG/acA,.	p.T118=,p.T118=,.	.	.	.	.	.	.	.,.,.	.,.,.	.,.,.	0.557	0.746	CLTC	0.1236	0	0.0001	0	2	26	2	37
GDX	GDX_102826	Female	Affected	19:12157458:T:C	19	12157458	T	C	GTC>GCC	ENSG00000257446	ZNF878	1.4898e-07	7	0.0536269	missense	2	ENST00000547628.1,ENST00000602107.1	missense,missense	c.121A>G,c.262A>G	121:Acc/Gcc,262:Acc/Gcc	p.T41A,p.T88A	0.014	0.201043	0.273401	.	.	.	.,.	.,.	.,.	1	1	ZNF878	0.0001	0	0	0.0002	31	45	-15	-9
GDX	GDX_102837	Female	Affected	11:129992366:G:A	11	129992366	G	A	CGA>CAA	ENSG00000084234	APLP2	0.521618	1	0.715709	missense	7	ENST00000263574.5,ENST00000278756.7,ENST00000338167.5,ENST00000345598.5,ENST00000528499.1,ENST00000539648.1,ENST00000543137.1	missense,missense,missense,intron,missense,missense,missense	c.880G>A,c.910G>A,c.880G>A,c.404-4229G>A,c.880G>A,c.412G>A,c.601G>A	880:Gac/Aac,910:Gac/Aac,880:Gac/Aac,.,880:Gac/Aac,412:Gac/Aac,601:Gac/Aac	p.D294N,p.D304N,p.D294N,.,p.D294N,p.D138N,p.D201N	0.184	0.118865	0.30018	.	.	7.955e-06	.,.,.,.,.,.,.	.,.,.,.,.,.,.	.,.,.,.,.,.,.	1	0.999	APLP2	0	0	0	0.0006	43	-41	35	42
GDX	GDX_102837	Female	Affected	7:140449165:A:C	7	140449165	A	C	CAT>CCT	ENSG00000157764	BRAF	0.999978	0	0.168335	missense	1	ENST00000288602.6	missense	c.1914T>G	1914:gaT/gaG	p.D638E	0.954	2.0402	0.929745	26.3	.	.	.	.	.	1	1	BRAF	0	0	0.0591	0	43	46	0	29
GDX	GDX_102841	Male	Affected	13:32953569:A:G	13	32953569	A	G	CAA>CGA	ENSG00000139618	BRCA2	2.21312e-15	3	0.0917804	missense	2	ENST00000380152.3,ENST00000544455.1	missense,missense	c.8870A>G,c.8870A>G	8870:cAa/cGa,8870:cAa/cGa	p.Q2957R,p.Q2957R	0.184	0.12097	0.267297	20.5	8.29e-06	3.99e-06	.,.	.,.	.,.	1	1	BRCA2	0	0	0	0	-23	5	11	13
GDX	GDX_102841	Male	Affected	7:6639759:G:A	7	6639759	G	A	CGT>CAT	ENSG00000146576	C7orf26	0.826567	1	0.197457	missense	2	ENST00000344417.5,ENST00000359073.5	missense,missense	c.880G>A,c.589G>A	880:Gtc/Atc,589:Gtc/Atc	p.V294I,p.V197I	0.035	0.190693	.	20.1	4.951e-05	7.162e-05	.,.	.,.	.,.	1	1	C7orf26	0.0184	0	0	0	-1	10	4	-1
GDX	GDX_102849	Male	Affected	12:13768471:G:A	12	13768471	G	A	TGC>TAC	ENSG00000273079	GRIN2B	0.999995	0	0.240091	missense	1	ENST00000609686.1	missense	c.1456C>T	1456:Cat/Tat	p.H486Y	0.554	2.5627	0.912335	27.9	.	.	.	.	.	1	1	GRIN2B	0.001	0	0.003	0	36	0	6	-30
GDX	GDX_102849	Male	Affected	7:99707864:G:A	7	99707864	G	A	CGA>CAA	ENSG00000106290	TAF6	0.000674165	4	0.28055	missense	6	ENST00000344095.4,ENST00000418432.2,ENST00000437822.2,ENST00000452041.1,ENST00000453269.2,ENST00000472509.1	missense,missense,missense,missense,missense,missense	c.1117C>T,c.889C>T,c.1228C>T,c.1117C>T,c.1117C>T,c.1288C>T	1117:Cgt/Tgt,889:Cgt/Tgt,1228:Cgt/Tgt,1117:Cgt/Tgt,1117:Cgt/Tgt,1288:Cgt/Tgt	p.R373C,p.R297C,p.R410C,p.R373C,p.R373C,p.R430C	0.64	1.50458	0.921136	31	3.295e-05	3.182e-05	.,.,.,.,.,.	.,.,.,.,.,.	.,.,.,.,.,.	1	1	TAF6	0	0.1432	0.0001	0	-19	33	0	-41
GDX	GDX_102852	Female	Affected	10:104136084:TCGAGGGTA:T	10	104136084	TCGAGGGTA	T	.	ENSG00000107862	GBF1	4.12351e-07	2	0.230836	frameshift	1	ENST00000369983.3	frameshift	c.3941_3948del	3940-3947:CGAGGGTAc/c	p.R1314Hfs*9	.	.	.	.	.	.	HC	.	.	1	1	GBF1	.	.	.	.	.	.	.	.
GDX	GDX_102855	Female	Affected	19:47423199:C:A	19	47423199	C	A	GCT>GAT	ENSG00000160007	ARHGAP35	0.99999	0	0.711323	missense	1	ENST00000404338.3	missense	c.1267C>A	1267:Ctg/Atg	p.L423M	0.218	1.61488	0.721791	23.9	.	4.013e-06	.	.	.	1	1	ARHGAP35	0.0015	0	0	0	-29	20	20	-2
GDX	GDX_102858	Female	Affected	17:66270135:G:A	17	66270135	G	A	CGG>CAG	ENSG00000108932	SLC16A6	0.205129	4	0.0609953	synonymous	2	ENST00000327268.4,ENST00000580666.1	synonymous,synonymous	c.309C>T,c.309C>T	309:acC/acT,309:acC/acT	p.T103=,p.T103=	.	.	.	.	2.472e-05	1.591e-05	.,.	.,.	.,.	1	1	SLC16A6	0	0	0.0009	0	-31	3	33	-30
GDX	GDX_102862	Female	Affected	9:106880502:A:G	9	106880502	A	G	CAG>CGG	ENSG00000136824	SMC2	0.998014	0	0.227748	synonymous	4	ENST00000286398.7,ENST00000303219.8,ENST00000374787.3,ENST00000374793.3	synonymous,synonymous,synonymous,synonymous	c.1842A>G,c.1842A>G,c.1842A>G,c.1842A>G	1842:ccA/ccG,1842:ccA/ccG,1842:ccA/ccG,1842:ccA/ccG	p.P614=,p.P614=,p.P614=,p.P614=	.	.	.	.	.	.	.,.,.,.	.,.,.,.	.,.,.,.	1	1	SMC2	0.0074	0	0	0	10	2	20	2
GDX	GDX_102865	Female	Affected	12:56360828:G:A	12	56360828	G	A	AGG>AAG	ENSG00000123374	CDK2	0.958299	2	0.146521	synonymous	4	ENST00000266970.4,ENST00000354056.4,ENST00000440311.2,ENST00000553376.1	synonymous,synonymous,synonymous,synonymous	c.36G>A,c.36G>A,c.36G>A,c.36G>A	36:gaG/gaA,36:gaG/gaA,36:gaG/gaA,36:gaG/gaA	p.E12=,p.E12=,p.E12=,p.E12=	.	.	.	.	.	.	.,.,.,.	.,.,.,.	.,.,.,.	1	1	CDK2	0.0001	0	0.0114	0	-17	1	1	-18
GDX	GDX_102865	Female	Affected	8:119592990:A:G	8	119592990	A	G	GAG>GGG	ENSG00000177570	SAMD12	0.00131724	6	0.12845	synonymous	2	ENST00000314727.4,ENST00000409003.4	synonymous,synonymous	c.156T>C,c.156T>C	156:acT/acC,156:acT/acC	p.T52=,p.T52=	.	.	.	.	.	.	.,.	.,.	.,.	1	1	SAMD12	0	0	0	0.0001	4	20	-40	-36
GDX	GDX_102878	Female	Affected	2:235950495:A:C	2	235950495	A	C	GAC>GCC	ENSG00000130147	SH3BP4	0.0809644	2	0.24206	missense	3	ENST00000344528.4,ENST00000392011.2,ENST00000409212.1	missense,missense,missense	c.1082A>C,c.1082A>C,c.1082A>C	1082:gAc/gCc,1082:gAc/gCc,1082:gAc/gCc	p.D361A,p.D361A,p.D361A	0.645	1.02347	0.503681	26.5	.	.	.,.,.	.,.,.	.,.,.	1	1	SH3BP4	0	0	0	0	37	-9	-23	27
GDX	GDX_102889	Male	Affected	4:1806243:G:A	4	1806243	G	A	CGA>CAA	ENSG00000068078	FGFR3	0.00290912	3	0.376651	missense	6	ENST00000260795.2,ENST00000340107.4,ENST00000352904.1,ENST00000412135.2,ENST00000440486.2,ENST00000481110.2	missense,missense,intron,intron,missense,missense	c.1262G>A,c.1268G>A,c.931-308G>A,c.931-308G>A,c.1262G>A,c.1262G>A	1262:cGa/cAa,1268:cGa/cAa,.,.,1262:cGa/cAa,1262:cGa/cAa	p.R421Q,p.R423Q,.,.,p.R421Q,p.R421Q	0.855	1.04873	0.709228	34	1.657e-05	2.414e-05	.,.,.,.,.,.	.,.,.,.,.,.	.,.,.,.,.,.	0.788	0.526	FGFR3	0	0	0	0	-22	-1	4	14
GDX	GDX_102889	Male	Affected	12:53345268:G:A	12	53345268	G	A	AGT>AAT	ENSG00000111057	KRT18	0.624783	2	0.105536	missense	3	ENST00000388835.3,ENST00000388837.2,ENST00000550600.1	missense,missense,missense	c.661G>A,c.661G>A,c.661G>A	661:Gta/Ata,661:Gta/Ata,661:Gta/Ata	p.V221I,p.V221I,p.V221I	0.257	0.546492	0.480114	20.3	.	.	.,.,.	.,.,.	.,.,.	1	1	KRT18	0.0178	0	0	0	7	1	-3	47
GDX	GDX_102889	Male	Affected	10:115375474:A:G	10	115375474	A	G	CAC>CGC	ENSG00000197893	NRAP	2.58649e-31	5	0.0536269	synonymous	4	ENST00000359988.3,ENST00000360478.3,ENST00000369358.4,ENST00000369360.3	synonymous,synonymous,synonymous,synonymous	c.3075T>C,c.2970T>C,c.3099T>C,c.2994T>C	3075:agT/agC,2970:agT/agC,3099:agT/agC,2994:agT/agC	p.S1025=,p.S990=,p.S1033=,p.S998=	.	.	.	.	4.234e-05	4.38e-05	.,.,.,.	.,.,.,.	.,.,.,.	1	1	NRAP	0	0	0	0	0	-3	-3	2
GDX	GDX_102893	Female	Affected	18:42618454:G:T	18	42618454	G	T	TGC>TTC	ENSG00000152217	SETBP1	0.999003	0	0.612715	missense	1	ENST00000282030.5	missense	c.4005G>T	4005:atG/atT	p.M1335I	0.112	0.282435	0.471259	.	.	.	.	.	.	0.906	0.956	SETBP1	0.0004	0.0004	0	0	6	-4	-20	40
GDX	GDX_102893	Female	Affected	15:31294747:C:T	15	31294747	C	T	TCT>TTT	ENSG00000134160	TRPM1	1.16832e-31	5	0.0536269	missense	3	ENST00000256552.6,ENST00000397795.2,ENST00000542188.1	missense,missense,missense	c.4156G>A,c.4090G>A,c.4207G>A	4156:Gat/Aat,4090:Gat/Aat,4207:Gat/Aat	p.D1386N,p.D1364N,p.D1403N	0.091	0.202427	0.272608	.	.	.	.,.,.	.,.,.	.,.,.	1	0.782	TRPM1	0	0	0	0	-50	3	27	-19
GDX	GDX_102899	Female	Affected	9:140323731:C:T	9	140323731	C	T	ACG>ATG	ENSG00000188747	NOXA1	4.73428e-06	5	0.193316	missense	2	ENST00000341349.2,ENST00000392815.2	missense,intron	c.508C>T,c.504+263C>T	508:Cgg/Tgg,.	p.R170W,.	0.224	0.345421	0.35259	29.7	0.0001	3.656e-05	.,.	.,.	.,.	0.986	0.99	NOXA1	0.0839	0.082	0.0002	0	24	-3	-48	23
GDX	GDX_10291	Female	Affected	6:111136258:C:G	6	111136258	C	G	CCC>CGC	ENSG00000155111	CDK19	0.998017	0	0.424618	missense	2	ENST00000323817.3,ENST00000368911.3	intron,missense	c.-115+516G>C,c.82G>C	.,82:Gga/Cga	.,p.G28R	0.891	2.81835	0.945461	31	.	.	.,.	.,.	.,.	0.382	0.584	CDK19	0	0	0	0	4	-30	-46	20
GDX	GDX_102914	Male	Affected	19:9006412:C:T	19	9006412	C	T	GCT>GTT	ENSG00000181143	MUC16	.	4	0.101959	splice_acceptor	2	ENST00000380951.5,ENST00000397910.4	upstream_gene,splice_acceptor	.,c.39607-1G>A	.,.	.,.	.	.	.	.	8.283e-06	8.036e-06	.,HC	.,.	.,.	.	0.396	MUC16	0.0444	0.9136	0	0.0002	-7	-1	-7	-1
GDX	GDX_102921	Female	Affected	11:75319164:T:C	11	75319164	T	C	TTC>TCC	ENSG00000171533	MAP6	0.0131669	2	0.553019	missense	3	ENST00000304771.3,ENST00000434603.2,ENST00000526740.1	missense,missense,missense	c.1109A>G,c.1109A>G,c.122A>G	1109:gAa/gGa,1109:gAa/gGa,122:gAa/gGa	p.E370G,p.E370G,p.E41G	0.439	0.782002	0.411028	31	.	.	.,.,.	.,.,.	.,.,.	1	1	MAP6	0	0	0.0023	0.0015	14	35	50	-10
GDX	GDX_102922	Male	Affected	1:197390608:T:C	1	197390608	T	C	ATC>ACC	ENSG00000134376	CRB1	3.35698e-09	4	0.108694	synonymous	7	ENST00000367397.1,ENST00000367399.2,ENST00000367400.3,ENST00000535699.1,ENST00000538660.1,ENST00000543483.1,ENST00000544212.1	5_prime_UTR,synonymous,synonymous,synonymous,synonymous,synonymous,synonymous	c.-208T>C,c.1314T>C,c.1650T>C,c.1443T>C,c.1650T>C,c.747T>C,c.93T>C	.,1314:aaT/aaC,1650:aaT/aaC,1443:aaT/aaC,1650:aaT/aaC,747:aaT/aaC,93:aaT/aaC	.,p.N438=,p.N550=,p.N481=,p.N550=,p.N249=,p.N31=	.	.	.	.	.	.	.,.,.,.,.,.,.	.,.,.,.,.,.,.	.,.,.,.,.,.,.	0.906	0.951	CRB1	0.0012	0	0	0	-8	31	9	-35
GDX	GDX_102934	Female	Affected	X:41204727:ACAT:A	X	41204727	ACAT	A	.	ENSG00000215301	DDX3X	0.99893	0	0.754427	inframe_deletion	4	ENST00000399959.2,ENST00000441189.2,ENST00000457138.2,ENST00000542215.1	inframe_deletion,intron,inframe_deletion,3_prime_UTR	c.1244_1246del,c.341-2163_341-2161del,c.1196_1198del,c.*363_*365del	1242-1244:aaCATc/aac,.,1194-1196:aaCATc/aac,.	p.I415del,.,p.I399del,.	.	.	.	.	.	.	.,.,.,.	.,.,.,.	.,.,.,.	0.987	0.908	DDX3X	.	.	.	.	.	.	.	.
GDX	GDX_102934	Female	Affected	16:15872669:G:A	16	15872669	G	A	CGT>CAT	ENSG00000133392	MYH11	0.998956	1	0.0661007	missense	4	ENST00000300036.5,ENST00000396324.3,ENST00000452625.2,ENST00000576790.2	missense,missense,missense,missense	c.758C>T,c.779C>T,c.779C>T,c.758C>T	758:aCg/aTg,779:aCg/aTg,779:aCg/aTg,758:aCg/aTg	p.T253M,p.T260M,p.T260M,p.T253M	0.534	1.69058	0.902102	27.9	4.942e-05	4.374e-05	.,.,.,.	.,.,.,.	.,.,.,.	1	1	MYH11	0	0.0017	0	0	26	31	-30	-32
GDX	GDX_102934	Female	Affected	9:126125420:G:A	9	126125420	G	A	CGC>CAC	ENSG00000148204	CRB2	3.46015e-05	4	0.206444	missense	2	ENST00000359999.3,ENST00000373631.3	missense,missense	c.371G>A,c.371G>A	371:cGc/cAc,371:cGc/cAc	p.R124H,p.R124H	0.277	0.337467	0.242282	.	.	.	.,.	.,.	.,.	0.375	0.255	CRB2	0	0	0.0001	0.0015	2	48	-39	47
GDX	GDX_102934	Female	Affected	19:10787919:A:G	19	10787919	A	G	CAT>CGT	ENSG00000129351	ILF3	0.999997	0	0.524474	synonymous	9	ENST00000250241.8,ENST00000318511.3,ENST00000407004.3,ENST00000420083.1,ENST00000449870.1,ENST00000588657.1,ENST00000589998.1,ENST00000590261.1,ENST00000592763.1	synonymous,synonymous,synonymous,synonymous,synonymous,synonymous,synonymous,synonymous,synonymous	c.492A>G,c.492A>G,c.492A>G,c.492A>G,c.492A>G,c.492A>G,c.492A>G,c.492A>G,c.492A>G	492:ccA/ccG,492:ccA/ccG,492:ccA/ccG,492:ccA/ccG,492:ccA/ccG,492:ccA/ccG,492:ccA/ccG,492:ccA/ccG,492:ccA/ccG	p.P164=,p.P164=,p.P164=,p.P164=,p.P164=,p.P164=,p.P164=,p.P164=,p.P164=	.	.	.	.	8.243e-06	3.977e-06	.,.,.,.,.,.,.,.,.	.,.,.,.,.,.,.,.,.	.,.,.,.,.,.,.,.,.	1	1	ILF3	0	0	0	0	-7	39	-1	-27
GDX	GDX_102937	Male	Affected	3:50112604:A:G	3	50112604	A	G	AAG>AGG	ENSG00000004534	RBM6	1	0	0.560181	splice_acceptor	6	ENST00000266022.4,ENST00000421682.1,ENST00000422955.1,ENST00000442092.1,ENST00000443081.1,ENST00000539992.1	intron,splice_acceptor,intron,intron,intron,intron	c.3117-30A>G,c.77-2A>G,c.1551-30A>G,c.1551-30A>G,c.2721-30A>G,c.1143-30A>G	.,.,.,.,.,.	.,.,.,.,.,.	.	.	.	.	.	0	.,HC,.,.,.,.	.,.,.,.,.,.	.,.,.,.,.,.	0.306	0.093	.	.	.	.	.	.	.	.	.
GDX	GDX_10294	Female	Affected	X:48458869:A:G	X	48458869	A	G	AAT>AGT	ENSG00000101940	WDR13	0.940346	1	0.243017	missense	2	ENST00000218056.5,ENST00000376729.5	missense,missense	c.686A>G,c.686A>G	686:aAt/aGt,686:aAt/aGt	p.N229S,p.N229S	0.468	1.97622	0.774798	25.3	.	.	.,.	.,.	.,.	1	1	WDR13	0.1319	0	0.0003	0	1	34	1	-12
GDX	GDX_102940	Male	Affected	11:117280608:G:A	11	117280608	G	A	GGC>GAC	ENSG00000110274	CEP164	9.66879e-18	4	0.499444	synonymous	1	ENST00000278935.3	synonymous	c.4023G>A	4023:ggG/ggA	p.G1341=	.	.	.	.	8.278e-06	1.602e-05	.	.	.	1	1	CEP164	0.0003	0	0.0001	0	-7	-2	-7	-34
GDX	GDX_102952	Male	Affected	16:89351561:TTTTG:T	16	89351561	TTTTG	T	.	ENSG00000167522	ANKRD11	1	0	0.697625	frameshift	2	ENST00000301030.4,ENST00000378330.2	frameshift,frameshift	c.1385_1388del,c.1385_1388del	1385-1388:aCAAAa/aa,1385-1388:aCAAAa/aa	p.T462Kfs*47,p.T462Kfs*47	.	.	.	.	.	.	HC,HC	.,.	.,.	1	0.999	ANKRD11	.	.	.	.	.	.	.	.
GDX	GDX_102952	Male	Affected	7:140402768:C:T	7	140402768	C	T	TCT>TTT	ENSG00000090266	NDUFB2	0.0118151	9	0.480454	synonymous	11	ENST00000204307.5,ENST00000247866.4,ENST00000460088.1,ENST00000461457.1,ENST00000465506.1,ENST00000471136.1,ENST00000472695.1,ENST00000475276.1,ENST00000476279.1,ENST00000476470.1,ENST00000482954.1	synonymous,synonymous,synonymous,intron,synonymous,synonymous,synonymous,synonymous,synonymous,synonymous,synonymous	c.171C>T,c.201C>T,c.9C>T,c.98+6126C>T,c.201C>T,c.165C>T,c.9C>T,c.120C>T,c.201C>T,c.9C>T,c.9C>T	171:ttC/ttT,201:ttC/ttT,9:ttC/ttT,.,201:ttC/ttT,165:ttC/ttT,9:ttC/ttT,120:ttC/ttT,201:ttC/ttT,9:ttC/ttT,9:ttC/ttT	p.F57=,p.F67=,p.F3=,.,p.F67=,p.F55=,p.F3=,p.F40=,p.F67=,p.F3=,p.F3=	.	.	.	.	.	.	.,.,.,.,.,.,.,.,.,.,.	.,.,.,.,.,.,.,.,.,.,.	.,.,.,.,.,.,.,.,.,.,.	0.999	0.998	NDUFB2	0.0005	0	0.0012	0.0001	32	-38	36	42
GDX	GDX_102958	Female	Affected	5:139494091:G:T	5	139494091	G	T	GGA>GTA	ENSG00000185129	PURA	0.845099	1	0.22629	stop_gained	1	ENST00000331327.3	stop_gained	c.325G>T	325:Gag/Tag	p.E109*	.	.	.	37	.	.	HC	.	SINGLE_EXON	1	1	PURA	0.0004	0	0.0003	0	3	-8	-14	16
GDX	GDX_10296	Female	Affected	21:43162062:C:T	21	43162062	C	T	ACG>ATG	ENSG00000183421	RIPK4	0.0012066	3	0.0742945	missense	4	ENST00000332512.3,ENST00000352483.2,ENST00000542057.1,ENST00000544709.1	missense,missense,missense,missense	c.1291G>A,c.1435G>A,c.1102G>A,c.1102G>A	1291:Gtg/Atg,1435:Gtg/Atg,1102:Gtg/Atg,1102:Gtg/Atg	p.V431M,p.V479M,p.V368M,p.V368M	0.39	1.00143	0.677799	25.6	8.308e-06	2.004e-05	.,.,.,.	.,.,.,.	.,.,.,.	1	1	RIPK4	0	0	0	0	-20	3	3	-21
GDX	GDX_102964	Male	Affected	3:58109043:A:T	3	58109043	A	T	CAC>CTC	ENSG00000136068	FLNB	0.00243124	2	0.190464	missense	8	ENST00000295956.4,ENST00000348383.5,ENST00000357272.4,ENST00000358537.3,ENST00000419752.2,ENST00000429972.2,ENST00000490882.1,ENST00000493452.1	missense,missense,missense,missense,missense,missense,missense,missense	c.3350A>T,c.3350A>T,c.3350A>T,c.3350A>T,c.2843A>T,c.3350A>T,c.3350A>T,c.2843A>T	3350:cAc/cTc,3350:cAc/cTc,3350:cAc/cTc,3350:cAc/cTc,2843:cAc/cTc,3350:cAc/cTc,3350:cAc/cTc,2843:cAc/cTc	p.H1117L,p.H1117L,p.H1117L,p.H1117L,p.H948L,p.H1117L,p.H1117L,p.H948L	0.76	0.89774	0.834179	24.4	.	.	.,.,.,.,.,.,.,.	.,.,.,.,.,.,.,.	.,.,.,.,.,.,.,.	1	1	FLNB	0.0004	0	0	0	24	-6	-5	5
GDX	GDX_102967	Male	Affected	17:7307375:C:G	17	7307375	C	G	GCG>GGG	ENSG00000205544	TMEM256	2.94821e-05	8	0.0626645	missense	1	ENST00000302422.3	missense	c.29G>C	29:cGc/cCc	p.R10P	0.306	0.757654	0.750985	27.1	.	.	.	.	.	1	1	TMEM256	0	0	0.0547	0	-33	30	49	-12
GDX	GDX_102970	Male	Affected	11:686992:G:A	11	686992	G	A	CGG>CAG	ENSG00000177030	DEAF1	0.000193157	3	0.362409	missense	2	ENST00000338675.6,ENST00000382409.3	intron,missense	c.664+919C>T,c.670C>T	.,670:Cgg/Tgg	.,p.R224W	0.835	1.63362	0.642665	32	.	.	.,.	.,.	.,.	0.996	0.995	DEAF1	0.0002	0.0003	0	0	-21	5	-18	-31
GDX	GDX_102970	Male	Affected	1:6173016:T:A	1	6173016	T	A	CTC>CAC	ENSG00000116254	CHD5	1	0	0.589035	missense	2	ENST00000262450.3,ENST00000378021.1	missense,missense	c.4955A>T,c.1526A>T	4955:gAg/gTg,1526:gAg/gTg	p.E1652V,p.E509V	0.078	0.0407867	0.457364	23.2	.	.	.,.	.,.	.,.	1	1	CHD5	0.0007	0.0121	0.0029	0	37	42	2	-47
GDX	GDX_102973	Male	Affected	15:84582038:G:A	15	84582038	G	A	CGA>CAA	ENSG00000156218	ADAMTSL3	9.55133e-09	3	0.13176	missense	2	ENST00000286744.5,ENST00000567476.1	missense,missense	c.1895G>A,c.1895G>A	1895:cGa/cAa,1895:cGa/cAa	p.R632Q,p.R632Q	0.073	0.142879	0.236394	.	8.267e-06	1.196e-05	.,.	.,.	.,.	1	1	ADAMTSL3	0	0	0	0	3	9	3	29
GDX	GDX_102973	Male	Affected	1:206778778:G:A	1	206778778	G	A	AGC>AAC	ENSG00000143486	EIF2D	6.59631e-06	4	0.120401	missense	2	ENST00000271764.2,ENST00000367114.3	missense,missense	c.505C>T,c.505C>T	505:Ctc/Ttc,505:Ctc/Ttc	p.L169F,p.L169F	0.312	0.703666	0.630652	24.8	.	.	.,.	.,.	.,.	1	1	EIF2D	0.0001	0	0	0	-15	-25	-25	-22
GDX	GDX_102973	Male	Affected	17:7806606:A:G	17	7806606	A	G	CAT>CGT	ENSG00000170004	CHD3	1	0	0.701611	missense	3	ENST00000330494.7,ENST00000358181.4,ENST00000380358.4	missense,missense,missense	c.3512A>G,c.3512A>G,c.3689A>G	3512:cAt/cGt,3512:cAt/cGt,3689:cAt/cGt	p.H1171R,p.H1171R,p.H1230R	0.931	2.36121	0.878689	26.3	.	.	.,.,.	.,.,.	.,.,.	1	1	CHD3	0	0	0.001	0	-16	14	36	-8
GDX	GDX_102976	Female	Affected	17:39139374:A:G	17	39139374	A	G	CAT>CGT	ENSG00000204889	KRT40	0.000203217	7	.	missense	2	ENST00000377755.4,ENST00000398486.2	missense,missense	c.454T>C,c.454T>C	454:Tgc/Cgc,454:Tgc/Cgc	p.C152R,p.C152R	0.525	0.704886	0.599909	26.2	1.659e-05	1.684e-05	.,.	.,.	.,.	.	1	KRT40	0	0	0	0	6	38	0	6
GDX	GDX_102976	Female	Affected	22:50661014:G:A	22	50661014	G	A	AGT>AAT	ENSG00000128159	TUBGCP6	5.08954e-19	5	0.278697	synonymous	2	ENST00000248846.5,ENST00000439308.2	synonymous,synonymous	c.2278C>T,c.2278C>T	2278:Ctg/Ttg,2278:Ctg/Ttg	p.L760=,p.L760=	.	.	.	.	.	.	.,.	.,.	.,.	1	1	TUBGCP6	0.0932	0.001	0	0	-17	7	8	-17
GDX	GDX_102979	Female	Affected	2:215848500:T:A	2	215848500	T	A	CTT>CAT	ENSG00000144452	ABCA12	2.02271e-07	2	0.109813	missense	2	ENST00000272895.7,ENST00000389661.4	missense,missense	c.4253A>T,c.3299A>T	4253:aAg/aTg,3299:aAg/aTg	p.K1418M,p.K1100M	0.741	0.853628	0.606192	25.4	.	.	.,.	.,.	.,.	1	0.995	ABCA12	0	0	0.032	0	18	30	8	-14
GDX	GDX_102979	Female	Affected	12:110760822:A:T	12	110760822	A	T	TAA>TTA	ENSG00000174437	ATP2A2	0.998231	0	0.811642	synonymous	3	ENST00000308664.6,ENST00000395494.2,ENST00000539276.2	synonymous,intron,synonymous	c.489A>T,c.464-3373A>T,c.489A>T	489:atA/atT,.,489:atA/atT	p.I163=,.,p.I163=	.	.	.	.	4.124e-05	1.989e-05	.,.,.	.,.,.	.,.,.	0.999	0.993	ATP2A2	0.0035	0.0771	0	0	3	-25	-25	2
GDX	GDX_102979	Female	Affected	2:27454939:G:A	2	27454939	G	A	CGC>CAC	ENSG00000084774	CAD	1	0	0.0928929	missense	2	ENST00000264705.4,ENST00000403525.1	missense,missense	c.2492G>A,c.2303G>A	2492:cGc/cAc,2303:cGc/cAc	p.R831H,p.R768H	0.526	2.05243	0.643432	34	1.647e-05	2.784e-05	.,.	.,.	.,.	1	1	CAD	0.0011	0	0	0	32	-48	2	32
GDX	GDX_102979	Female	Affected	4:55602671:T:C	4	55602671	T	C	CTA>CCA	ENSG00000157404	KIT	0.99988	1	0.195978	missense	1	ENST00000288135.5	missense	c.2492T>C	2492:cTa/cCa	p.L831P	0.825	1.69212	0.902095	25.4	.	.	.	.	.	1	1	KIT	0	0	0	0	3	-7	38	4
GDX	GDX_102979	Female	Affected	22:43608516:G:A	22	43608516	G	A	CGG>CAG	ENSG00000159307	SCUBE1	0.960878	1	0.10229	synonymous	1	ENST00000360835.4	synonymous	c.2136C>T	2136:ccC/ccT	p.P712=	.	.	.	.	.	1.219e-05	.	.	.	1	0.968	SCUBE1	0	0	0	0	-29	8	20	16
GDX	GDX_102985	Male	Affected	9:35714808:A:G	9	35714808	A	G	TAG>TGG	ENSG00000137076	TLN1	1	0	0.115588	synonymous	2	ENST00000314888.9,ENST00000540444.1	synonymous,synonymous	c.2820T>C,c.2820T>C	2820:tcT/tcC,2820:tcT/tcC	p.S940=,p.S940=	.	.	.	.	.	.	.,.	.,.	.,.	1	1	TLN1	0.0002	0	0	0	50	-10	-36	-45
GDX	GDX_102996	Male	Affected	15:68457088:G:A	15	68457088	G	A	CGG>CAG	ENSG00000033800	PIAS1	0.997024	0	0.28505	synonymous	2	ENST00000249636.6,ENST00000545237.1	synonymous,synonymous	c.954G>A,c.960G>A	954:gcG/gcA,960:gcG/gcA	p.A318=,p.A320=	.	.	.	.	9.63e-05	5.195e-05	.,.	.,.	.,.	1	1	PIAS1	0.0003	0.0219	0	0	2	-19	-19	36
GDX	GDX_1030	Female	Affected	7:111629139:C:T	7	111629139	C	T	GCC>GTC	ENSG00000128512	DOCK4	0.998536	1	0.424595	missense	2	ENST00000428084.1,ENST00000437633.1	missense,missense	c.395G>A,c.395G>A	395:gGc/gAc,395:gGc/gAc	p.G132D,p.G132D	0.57	1.35111	0.935687	33	.	.	.,.	.,.	.,.	0.651	0.996	DOCK4	0.0001	0	0	0	10	11	-28	11
GDX	GDX_1030	Female	Affected	21:15872895:T:G	21	15872895	T	G	TTT>TGT	ENSG00000155307	SAMSN1	0.0756024	6	0.0727171	missense	3	ENST00000285670.2,ENST00000400564.1,ENST00000400566.1	missense,missense,missense	c.927A>C,c.219A>C,c.723A>C	927:aaA/aaC,219:aaA/aaC,723:aaA/aaC	p.K309N,p.K73N,p.K241N	0.221	0.146488	0.278251	.	.	.	.,.,.	.,.,.	.,.,.	1	1	SAMSN1	0.0005	0	0	0	49	-10	-45	24
GDX	GDX_1030	Female	Affected	X:48935709:G:A	X	48935709	G	A	TGG>TAG	ENSG00000196998	WDR45	0.965711	0	0.351138	stop_gained	8	ENST00000322995.8,ENST00000356463.3,ENST00000376368.2,ENST00000376372.3,ENST00000396681.4,ENST00000473974.1,ENST00000485908.1,ENST00000553851.1	stop_gained,stop_gained,stop_gained,stop_gained,stop_gained,stop_gained,stop_gained,stop_gained	c.46C>T,c.46C>T,c.46C>T,c.46C>T,c.46C>T,c.46C>T,c.46C>T,c.46C>T	46:Caa/Taa,46:Caa/Taa,46:Caa/Taa,46:Caa/Taa,46:Caa/Taa,46:Caa/Taa,46:Caa/Taa,46:Caa/Taa	p.Q16*,p.Q16*,p.Q16*,p.Q16*,p.Q16*,p.Q16*,p.Q16*,p.Q16*	.	.	.	36	.	.	HC,HC,HC,HC,HC,HC,HC,HC	.,.,.,.,.,.,.,.	.,.,.,.,.,.,.,.	1	1	WDR45	0	0	0.0002	0.0132	-9	33	2	-9
GDX	GDX_103015	Female	Affected	19:7975142:C:A	19	7975142	C	A	CCA>CAA	ENSG00000076984	MAP2K7	0.98572	0	0.324437	missense	4	ENST00000397979.3,ENST00000397981.3,ENST00000397983.3,ENST00000545011.1	splice_region,splice_region,splice_region,missense	c.334-3C>A,c.334-3C>A,c.382-3C>A,c.457C>A	.,.,.,457:Cag/Aag	.,.,.,p.Q153K	0.083	.	.	.	.	.	.,.,.,.	.,.,.,.	.,.,.,.	0	0.011	MAP2K7	0.4139	0.0025	0	0	12	3	16	24
GDX	GDX_103020	Female	Affected	1:180044230:C:T	1	180044230	C	T	ACG>ATG	ENSG00000135837	CEP350	0.999996	0	0.78198	missense	1	ENST00000367607.3	missense	c.5641C>T	5641:Cgt/Tgt	p.R1881C	0.209	0.47262	0.646188	34	1.859e-05	1.202e-05	.	.	.	1	1	CEP350	0	0	0	0	7	-23	22	23
GDX	GDX_103020	Female	Affected	16:81199471:G:T	16	81199471	G	T	GGT>GTT	ENSG00000166473	PKD1L2	2.36606e-09	9	0.0536269	missense	4	ENST00000337114.4,ENST00000525539.1,ENST00000531391.1,ENST00000533478.1	downstream_gene,missense,downstream_gene,missense	.,c.3191C>A,.,c.1136C>A	.,3191:aCc/aAc,.,1136:aCc/aAc	.,p.T1064N,.,p.T379N	.	.	.	.	8.94e-06	4.206e-06	.,.,.,.	.,.,.,.	.,.,.,.	0.532	0.492	PKD1L2	0.0005	0	0.0005	0	-28	-50	-15	-49
GDX	GDX_103036	Female	Affected	12:116446220:GCTCT:G	12	116446220	GCTCT	G	.	ENSG00000123066	MED13L	1	0	0.756077	frameshift	1	ENST00000281928.3	frameshift	c.1994_1997del	1994-1997:gAGAGc/gc	p.E665Afs*8	.	.	.	.	.	.	HC	.	.	1	1	MED13L	.	.	.	.	.	.	.	.
GDX	GDX_103056	Male	Affected	5:78135181:G:A	5	78135181	G	A	CGG>CAG	ENSG00000113273	ARSB	0.00126175	5	0.151641	missense	3	ENST00000264914.4,ENST00000396151.3,ENST00000565165.1	missense,missense,missense	c.1211C>T,c.1211C>T,c.1211C>T	1211:cCg/cTg,1211:cCg/cTg,1211:cCg/cTg	p.P404L,p.P404L,p.P404L	0.617	0.243668	0.378615	21.1	4.122e-05	3.581e-05	.,.,.	.,.,.	.,.,.	1	1	ARSB	0	0	0.0039	0.0055	0	47	0	-2
GDX	GDX_103056	Male	Affected	15:85681095:C:A	15	85681095	C	A	ACG>AAG	ENSG00000073417	PDE8A	0.713477	2	0.113104	missense	4	ENST00000310298.4,ENST00000339708.5,ENST00000394553.1,ENST00000557957.1	missense,missense,missense,missense	c.2451C>A,c.2313C>A,c.2451C>A,c.2235C>A	2451:gaC/gaA,2313:gaC/gaA,2451:gaC/gaA,2235:gaC/gaA	p.D817E,p.D771E,p.D817E,p.D745E	0.372	0.690681	0.579298	.	.	3.982e-06	.,.,.,.	.,.,.,.	.,.,.,.	1	1	PDE8A	0.0017	0	0	0	-7	-38	38	-38
GDX	GDX_103056	Male	Affected	7:151181868:T:G	7	151181868	T	G	TTA>TGA	ENSG00000106615	RHEB	0.95442	0	0.309549	synonymous	3	ENST00000262187.5,ENST00000472642.1,ENST00000496004.1	synonymous,5_prime_UTR,5_prime_UTR	c.147A>C,c.-169A>C,c.-169A>C	147:gtA/gtC,.,.	p.V49=,.,.	.	.	.	.	4.124e-05	2.388e-05	.,.,.	.,.,.	.,.,.	0.285	0.279	RHEB	0	0	0.0005	0	22	-32	-45	-41
GDX	GDX_103056	Male	Affected	15:34140578:A:G	15	34140578	A	G	AAG>AGG	ENSG00000198838	RYR3	1	1	0.359682	synonymous	2	ENST00000389232.4,ENST00000415757.3	synonymous,synonymous	c.13584A>G,c.13569A>G	13584:gaA/gaG,13569:gaA/gaG	p.E4528=,p.E4523=	.	.	.	.	0.0001	0.0001	.,.	.,.	.,.	1	1	RYR3	0	0	0	0.0019	44	-8	48	44
GDX	GDX_103056	Male	Affected	2:239174185:T:C	2	239174185	T	C	GTG>GCG	ENSG00000132326	PER2	0.933005	1	0.261929	synonymous	4	ENST00000254657.3,ENST00000254658.3,ENST00000355768.2,ENST00000440245.1	synonymous,synonymous,synonymous,synonymous	c.1014A>G,c.1014A>G,c.1014A>G,c.1014A>G	1014:acA/acG,1014:acA/acG,1014:acA/acG,1014:acA/acG	p.T338=,p.T338=,p.T338=,p.T338=	.	.	.	.	8.237e-06	3.979e-06	.,.,.,.	.,.,.,.	.,.,.,.	1	1	PER2	0.0023	0	0	0	46	-19	-32	-7
GDX	GDX_103056	Male	Affected	4:113462392:G:A	4	113462392	G	A	GGT>GAT	ENSG00000138658	ZGRF1	2.90755e-28	5	0.226718	synonymous	1	ENST00000505019.1	synonymous	c.5631C>T	5631:taC/taT	p.Y1877=	.	.	.	.	1.75e-05	2.01e-05	.	.	.	0.89	0.561	ZGRF1	0.0171	0	0.0001	0	-50	23	4	23
GDX	GDX_103065	Male	Affected	22:30950947:C:G	22	30950947	C	G	CCG>CGG	ENSG00000128242	GAL3ST1	0.379107	2	0.199218	missense	7	ENST00000338911.5,ENST00000401975.1,ENST00000402321.1,ENST00000402369.1,ENST00000406361.1,ENST00000406955.1,ENST00000443111.2	missense,missense,missense,missense,missense,missense,missense	c.1265G>C,c.1265G>C,c.1265G>C,c.1265G>C,c.1265G>C,c.1265G>C,c.1265G>C	1265:cGg/cCg,1265:cGg/cCg,1265:cGg/cCg,1265:cGg/cCg,1265:cGg/cCg,1265:cGg/cCg,1265:cGg/cCg	p.R422P,p.R422P,p.R422P,p.R422P,p.R422P,p.R422P,p.R422P	0.044	1.43357	0.28277	21.4	.	.	.,.,.,.,.,.,.	.,.,.,.,.,.,.	.,.,.,.,.,.,.	1	1	GAL3ST1	0	0	0	0	28	0	-3	42
GDX	GDX_103065	Male	Affected	1:154245212:G:C	1	154245212	G	C	TGA>TCA	ENSG00000143575	HAX1	1.10582e-05	7	0.134288	missense	4	ENST00000328703.7,ENST00000457918.2,ENST00000483970.2,ENST00000532105.1	missense,missense,missense,5_prime_UTR	c.13G>C,c.13G>C,c.13G>C,c.-109G>C	13:Gat/Cat,13:Gat/Cat,13:Gat/Cat,.	p.D5H,p.D5H,p.D5H,.	0.338	0.943796	0.743161	28.9	.	.	.,.,.,.	.,.,.,.	.,.,.,.	0.888	0.99	HAX1	0	0	0.0232	0	41	40	46	50
GDX	GDX_103069	Male	Affected	15:42107937:C:T	15	42107937	C	T	TCG>TTG	ENSG00000137802	MAPKBP1	0.999025	1	0.267803	missense	5	ENST00000221214.6,ENST00000260357.7,ENST00000456763.2,ENST00000457542.2,ENST00000514566.1	missense,missense,missense,missense,missense	c.1082C>T,c.950C>T,c.1451C>T,c.1433C>T,c.1433C>T	1082:tCg/tTg,950:tCg/tTg,1451:tCg/tTg,1433:tCg/tTg,1433:tCg/tTg	p.S361L,p.S317L,p.S484L,p.S478L,p.S478L	0.24	1.433	0.63852	29.4	.	.	.,.,.,.,.	.,.,.,.,.	.,.,.,.,.	1	1	MAPKBP1	0.0001	0	0.0006	0	13	1	44	1
GDX	GDX_103072	Female	Affected	12:105380235:C:A	12	105380235	C	A	ACG>AAG	ENSG00000151131	C12orf45	0.389487	6	0.393614	missense	2	ENST00000280749.5,ENST00000552951.1	missense,missense	c.105C>A,c.105C>A	105:gaC/gaA,105:gaC/gaA	p.D35E,p.D35E	0.047	0.0128238	.	20.6	.	.	.,.	.,.	.,.	1	1	C12orf45	0	0	0.0035	0.0024	2	-40	21	10
GDX	GDX_103072	Female	Affected	15:78770726:C:CTG	15	78770726	C	CTG	.	ENSG00000136381	IREB2	1	0	0.517704	frameshift	2	ENST00000258886.8,ENST00000560440.1	frameshift,downstream_gene	c.1284_1285dup,.	1283-1284:cct/ccTGt,.	p.E429Vfs*6,.	.	.	.	.	.	.	HC,.	.,.	.,.	0.99	0.974	IREB2	.	.	.	.	.	.	.	.
GDX	GDX_103072	Female	Affected	7:128637559:G:A	7	128637559	G	A	CGG>CAG	ENSG00000064419	TNPO3	0.0013892	2	0.296595	stop_gained	5	ENST00000265388.5,ENST00000393245.1,ENST00000471166.1,ENST00000471234.1,ENST00000482320.1	stop_gained,stop_gained,stop_gained,stop_gained,stop_gained	c.1042C>T,c.1042C>T,c.1042C>T,c.1042C>T,c.844C>T	1042:Cga/Tga,1042:Cga/Tga,1042:Cga/Tga,1042:Cga/Tga,844:Cga/Tga	p.R348*,p.R348*,p.R348*,p.R348*,p.R282*	.	.	.	39	.	.	HC,HC,HC,HC,HC	.,.,.,.,.	.,.,.,.,.	1	1	TNPO3	0.0105	0.0032	0.0005	0	26	30	31	40
GDX	GDX_103072	Female	Affected	17:78449496:G:A	17	78449496	G	A	GGA>GAA	ENSG00000171246	NPTX1	0.426444	2	0.237341	missense	1	ENST00000306773.4	missense	c.467C>T	467:tCc/tTc	p.S156F	0.167	1.62824	0.779384	27.7	.	.	.	.	.	1	1	NPTX1	0.0154	0.0074	0	0	19	22	14	-4
GDX	GDX_103075	Male	Affected	16:74748115:T:C	16	74748115	T	C	CTG>CCG	ENSG00000103089	FA2H	0.72641	2	0.0657648	synonymous	2	ENST00000219368.3,ENST00000544337.1	synonymous,synonymous	c.1092A>G,c.453A>G	1092:ccA/ccG,453:ccA/ccG	p.P364=,p.P151=	.	.	.	.	.	.	.,.	.,.	.,.	1	1	FA2H	0.0002	0	0	0	-4	-2	3	47
GDX	GDX_103075	Male	Affected	6:33638943:T:C	6	33638943	T	C	GTG>GCG	ENSG00000096433	ITPR3	4.97537e-12	2	0.106806	missense	2	ENST00000374316.5,ENST00000605930.1	missense,missense	c.2588T>C,c.2588T>C	2588:gTg/gCg,2588:gTg/gCg	p.V863A,p.V863A	0.819	1.06521	0.748947	27.2	.	.	.,.	.,.	.,.	1	1	ITPR3	0.061	0.0239	0.0001	0	43	-1	1	-2
GDX	GDX_103099	Female	Affected	19:17741004:C:T	19	17741004	C	T	TCG>TTG	ENSG00000130477	UNC13A	0.999987	0	0.539073	missense	6	ENST00000252773.7,ENST00000428389.2,ENST00000519716.2,ENST00000550896.1,ENST00000551649.1,ENST00000552293.1	missense,missense,missense,missense,missense,missense	c.3619G>A,c.3883G>A,c.3619G>A,c.3613G>A,c.3619G>A,c.3619G>A	3619:Gag/Aag,3883:Gag/Aag,3619:Gag/Aag,3613:Gag/Aag,3619:Gag/Aag,3619:Gag/Aag	p.E1207K,p.E1295K,p.E1207K,p.E1205K,p.E1207K,p.E1207K	0.743	2.0805	0.877424	33	.	6.282e-06	.,.,.,.,.,.	.,.,.,.,.,.	.,.,.,.,.,.	1	1	UNC13A	0.0002	0	0.0004	0	-18	24	-1	-20
GDX	GDX_103112	Male	Affected	21:34725105:T:C	21	34725105	T	C	ATT>ACT	ENSG00000142166	IFNAR1	0.00062033	6	0.282339	synonymous	3	ENST00000270139.3,ENST00000416947.2,ENST00000442357.2	synonymous,synonymous,synonymous	c.1185T>C,c.978T>C,c.1185T>C	1185:aaT/aaC,978:aaT/aaC,1185:aaT/aaC	p.N395=,p.N326=,p.N395=	.	.	.	.	.	.	.,.,.	.,.,.	.,.,.	1	1	IFNAR1	0	0	0	0	-41	32	-7	-16
GDX	GDX_103112	Male	Affected	12:51663035:G:C	12	51663035	G	C	GGA>GCA	ENSG00000170545	SMAGP	0.0451746	7	0.0400007	missense	6	ENST00000398453.3,ENST00000603798.1,ENST00000603838.1,ENST00000603864.1,ENST00000604188.1,ENST00000605627.1	missense,missense,missense,missense,missense,5_prime_UTR	c.28C>G,c.28C>G,c.28C>G,c.28C>G,c.28C>G,c.-35C>G	28:Cca/Gca,28:Cca/Gca,28:Cca/Gca,28:Cca/Gca,28:Cca/Gca,.	p.P10A,p.P10A,p.P10A,p.P10A,p.P10A,.	0.015	0.0321976	0.390895	.	.	.	.,.,.,.,.,.	.,.,.,.,.,.	.,.,.,.,.,.	0.982	0.976	SMAGP	0	0	0	0	47	-5	-6	-10
GDX	GDX_103115	Female	Affected	1:158746935:G:A	1	158746935	G	A	GGA>GAA	ENSG00000188340	OR6N2	0.0234399	7	.	missense	1	ENST00000339258.1	missense	c.491C>T	491:tCc/tTc	p.S164F	0.281	0.12106	0.362142	23	.	.	.	.	.	.	1	OR6N2	0.0082	0	0.0006	0	-5	-22	-14	14
GDX	GDX_103123	Female	Affected	11:68542841:G:A	11	68542841	G	A	CGC>CAC	ENSG00000110090	CPT1A	0.93914	3	0.0791619	synonymous	4	ENST00000265641.5,ENST00000376618.2,ENST00000539743.1,ENST00000540367.1	synonymous,synonymous,synonymous,synonymous	c.1518C>T,c.1518C>T,c.1518C>T,c.1518C>T	1518:ggC/ggT,1518:ggC/ggT,1518:ggC/ggT,1518:ggC/ggT	p.G506=,p.G506=,p.G506=,p.G506=	.	.	.	.	4.119e-05	2.386e-05	.,.,.,.	.,.,.,.	.,.,.,.	1	0.991	CPT1A	0.0001	0	0.0164	0	32	39	2	-20
GDX	GDX_103123	Female	Affected	8:27685676:G:A	8	27685676	G	A	CGG>CAG	ENSG00000168078	PBK	4.09216e-05	6	0.0744354	missense	2	ENST00000301905.4,ENST00000522944.1	missense,missense	c.98C>T,c.98C>T	98:cCg/cTg,98:cCg/cTg	p.P33L,p.P33L	0.53	0.501566	0.727102	34	1.658e-05	1.195e-05	.,.	.,.	.,.	1	1	PBK	0.079	0.0271	0	0	-11	39	16	-31
GDX	GDX_103123	Female	Affected	X:40483227:A:G	X	40483227	A	G	.	.	.	.	.	.	.	.	.	.	.	.	.	.	.	.	.	.	.	.	.	.	.	.	.	.	.	.	.	.	.	.	.
GDX	GDX_103129	Female	Affected	12:70824362:G:A	12	70824362	G	A	TGT>TAT	ENSG00000135643	KCNMB4	0.829402	1	0.227125	missense	1	ENST00000258111.4	missense	c.562G>A	562:Gtg/Atg	p.V188M	0.399	2.23658	0.860498	29.4	.	.	.	.	.	1	1	KCNMB4	0	0	0.0009	0	3	24	-16	-1
GDX	GDX_103129	Female	Affected	X:153296882:G:A	X	153296882	G	A	CGA>CAA	ENSG00000169057	MECP2	0.698089	1	0.625479	missense	3	ENST00000303391.6,ENST00000407218.1,ENST00000453960.2	missense,missense,missense	c.397C>T,c.397C>T,c.433C>T	397:Cgc/Tgc,397:Cgc/Tgc,433:Cgc/Tgc	p.R133C,p.R133C,p.R145C	0.986	.	0.815913	32	.	.	.,.,.	.,.,.	.,.,.	1	1	MECP2	0.001	0.0028	0	0	12	19	12	-35
GDX	GDX_103134	Female	Affected	6:110421801:A:G	6	110421801	A	G	CAG>CGG	ENSG00000112290	WASF1	0.91437	0	0.497352	missense	5	ENST00000359451.2,ENST00000392586.1,ENST00000392587.2,ENST00000392588.1,ENST00000392589.1	missense,missense,missense,missense,missense	c.1604T>C,c.1604T>C,c.1604T>C,c.1604T>C,c.1604T>C	1604:cTg/cCg,1604:cTg/cCg,1604:cTg/cCg,1604:cTg/cCg,1604:cTg/cCg	p.L535P,p.L535P,p.L535P,p.L535P,p.L535P	0.814	1.93016	0.914389	26.5	.	.	.,.,.,.,.	.,.,.,.,.	.,.,.,.,.	1	1	WASF1	0	0	0	0	-8	-28	36	-8
GDX	GDX_103146	Male	Affected	1:26488490:G:C	1	26488490	G	C	CGC>CCC	ENSG00000197245	FAM110D	0.550404	5	0.0568539	synonymous	1	ENST00000374268.3	synonymous	c.708G>C	708:gcG/gcC	p.A236=	.	.	.	.	.	.	.	.	.	1	1	FAM110D	0	0	0	0	34	-10	-15	18
GDX	GDX_103146	Male	Affected	9:14747381:T:C	9	14747381	T	C	GTT>GCT	ENSG00000164946	FREM1	.	6	0.0926408	missense	4	ENST00000380880.3,ENST00000380881.4,ENST00000380894.1,ENST00000422223.2	missense,missense,missense,missense	c.5890A>G,c.5893A>G,c.1498A>G,c.5890A>G	5890:Act/Gct,5893:Act/Gct,1498:Act/Gct,5890:Act/Gct	p.T1964A,p.T1965A,p.T500A,p.T1964A	0.004	.	0.233713	.	8.292e-06	4.018e-06	.,.,.,.	.,.,.,.	.,.,.,.	1	1	FREM1	0	0	0	0	45	-11	42	-20
GDX	GDX_103146	Male	Affected	18:56008979:C:T	18	56008979	C	T	CCG>CTG	ENSG00000049759	NEDD4L	0.999967	0	0.721054	missense	12	ENST00000256830.9,ENST00000256832.7,ENST00000356462.6,ENST00000357895.5,ENST00000382850.4,ENST00000400345.3,ENST00000431212.2,ENST00000435432.2,ENST00000456173.2,ENST00000456986.1,ENST00000586263.1,ENST00000589054.1	intron,missense,missense,missense,missense,missense,missense,missense,missense,missense,missense,intron	c.1066-1159C>T,c.904C>T,c.1135C>T,c.1303C>T,c.1267C>T,c.1327C>T,c.964C>T,c.904C>T,c.904C>T,c.964C>T,c.1243C>T,c.49-48899C>T	.,904:Cgg/Tgg,1135:Cgg/Tgg,1303:Cgg/Tgg,1267:Cgg/Tgg,1327:Cgg/Tgg,964:Cgg/Tgg,904:Cgg/Tgg,904:Cgg/Tgg,964:Cgg/Tgg,1243:Cgg/Tgg,.	.,p.R302W,p.R379W,p.R435W,p.R423W,p.R443W,p.R322W,p.R302W,p.R302W,p.R322W,p.R415W,.	0.275	2.18073	0.751643	33	.	.	.,.,.,.,.,.,.,.,.,.,.,.	.,.,.,.,.,.,.,.,.,.,.,.	.,.,.,.,.,.,.,.,.,.,.,.	0.994	0.989	NEDD4L	0	0	0.0002	0.0182	50	-6	-33	50
GDX	GDX_103146	Male	Affected	20:62065201:C:G	20	62065201	C	G	CCA>CGA	ENSG00000075043	KCNQ2	0.999356	0	0.220945	missense	8	ENST00000344425.5,ENST00000344462.4,ENST00000354587.3,ENST00000357249.2,ENST00000359125.2,ENST00000359689.1,ENST00000360480.3,ENST00000370224.1	missense,missense,missense,missense,missense,missense,missense,missense	c.1079G>C,c.1079G>C,c.1079G>C,c.1079G>C,c.1079G>C,c.1079G>C,c.1079G>C,c.1079G>C	1079:tGg/tCg,1079:tGg/tCg,1079:tGg/tCg,1079:tGg/tCg,1079:tGg/tCg,1079:tGg/tCg,1079:tGg/tCg,1079:tGg/tCg	p.W360S,p.W360S,p.W360S,p.W360S,p.W360S,p.W360S,p.W360S,p.W360S	0.924	3.80478	0.863664	33	.	.	.,.,.,.,.,.,.,.	.,.,.,.,.,.,.,.	.,.,.,.,.,.,.,.	1	1	KCNQ2	0.0004	0	0.0002	0	15	2	-33	3
GDX	GDX_103155	Female	Affected	X:41200826:A:ACTT	X	41200826	A	ACTT	.	ENSG00000215301	DDX3X	0.99893	0	0.754427	stop_gained	4	ENST00000399959.2,ENST00000441189.2,ENST00000457138.2,ENST00000542215.1	stop_gained,stop_gained,stop_gained,stop_gained	c.241_242insCTT,c.241_242insCTT,c.193_194insCTT,c.373_374insCTT	241-242:aag/aCTTag,241-242:aag/aCTTag,193-194:aag/aCTTag,373-374:aag/aCTTag	p.K81delinsT*,p.K81delinsT*,p.K65delinsT*,p.K125delinsT*	.	.	.	.	.	.	HC,HC,HC,HC	.,.,.,.	.,.,.,.	1	1	DDX3X	.	.	.	.	.	.	.	.
GDX	GDX_103155	Female	Affected	3:96963040:C:T	3	96963040	C	T	ACA>ATA	ENSG00000080224	EPHA6	0.954513	1	.	synonymous	2	ENST00000389672.5,ENST00000470610.2	synonymous,synonymous	c.1515C>T,c.1515C>T	1515:taC/taT,1515:taC/taT	p.Y505=,p.Y505=	.	.	.	.	8.3e-06	8.041e-06	.,.	.,.	.,.	0.984	0.938	EPHA6	0.0013	0	0.0005	0	14	-28	-30	-9
GDX	GDX_103155	Female	Affected	17:74015632:T:C	17	74015632	T	C	GTG>GCG	ENSG00000167880	EVPL	6.48709e-14	4	0.0536269	missense	2	ENST00000301607.3,ENST00000586740.1	missense,missense	c.1114A>G,c.1114A>G	1114:Aca/Gca,1114:Aca/Gca	p.T372A,p.T372A	0.081	0.182286	0.271001	.	.	.	.,.	.,.	.,.	1	1	EVPL	0.0001	0	0	0	31	-4	-23	38
GDX	GDX_103158	Male	Affected	4:3769463:A:C	4	3769463	A	C	GAG>GCG	ENSG00000184160	ADRA2C	0.645952	3	0.0624547	missense	2	ENST00000330055.5,ENST00000509482.1	missense,intron	c.1130A>C,c.1010+120A>C	1130:gAg/gCg,.	p.E377A,.	0.825	.	0.945344	26.6	.	.	.,.	.,.	.,.	0.975	0.918	ADRA2C	0.0001	0	0.0008	0	5	-16	-17	-8
GDX	GDX_103158	Male	Affected	1:215802221:G:C	1	215802221	G	C	TGA>TCA	ENSG00000042781	USH2A	3.681e-43	4	0.141166	missense	2	ENST00000307340.3,ENST00000366943.2	missense,missense	c.15454C>G,c.15526C>G	15454:Caa/Gaa,15526:Caa/Gaa	p.Q5152E,p.Q5176E	0.074	0.0349869	0.267322	.	.	.	.,.	.,.	.,.	1	0.984	USH2A	0.0439	0	0	0	22	-4	21	22
GDX	GDX_103160	Male	Affected	10:93390385:C:A	10	93390385	C	A	ACG>AAG	ENSG00000119938	PPP1R3C	0.0368812	5	0.189737	missense	1	ENST00000238994.5	missense	c.253G>T	253:Gtt/Ttt	p.V85F	0.83	0.492487	0.709853	32	.	.	.	.	.	1	1	PPP1R3C	0	0	0	0	-21	50	-21	5
GDX	GDX_103160	Male	Affected	18:72998895:C:T	18	72998895	C	T	GCG>GTG	ENSG00000179981	TSHZ1	0.939559	0	0.384012	synonymous	2	ENST00000322038.5,ENST00000580243.1	synonymous,synonymous	c.1398C>T,c.1533C>T	1398:ggC/ggT,1533:ggC/ggT	p.G466=,p.G511=	.	.	.	.	8.366e-06	1.597e-05	.,.	.,.	.,.	1	1	TSHZ1	0	0	0	0	-31	-40	-2	21
GDX	GDX_103198	Male	Affected	2:160706941:GA:G	2	160706941	GA	G	.	ENSG00000054219	LY75	3.63213e-27	5	.	frameshift	3	ENST00000263636.4,ENST00000553424.1,ENST00000554112.1	frameshift,frameshift,frameshift	c.2920del,c.2920del,c.2920del	2920:Tct/ct,2920:Tct/ct,2920:Tct/ct	p.S974Lfs*18,p.S974Lfs*18,p.S974Lfs*18	.	.	.	.	.	.	HC,HC,HC	.,.,.	.,.,.	1	1	LY75	.	.	.	.	.	.	.	.
GDX	GDX_103201	Female	Affected	2:160086548:C:T	2	160086548	C	T	GCC>GTC	ENSG00000115183	TANC1	0.140686	2	0.121197	synonymous	2	ENST00000263635.6,ENST00000454300.1	synonymous,synonymous	c.4611C>T,c.4293C>T	4611:agC/agT,4293:agC/agT	p.S1537=,p.S1431=	.	.	.	.	.	.	.,.	.,.	.,.	1	1	TANC1	0	0	0	0	-2	-46	-2	27
GDX	GDX_103201	Female	Affected	6:28331138:T:TTC	6	28331138	T	TTC	.	ENSG00000189298	ZKSCAN3	0.000122608	6	0.261498	frameshift	3	ENST00000252211.2,ENST00000341464.5,ENST00000377255.3	frameshift,frameshift,frameshift	c.611_612dup,c.167_168dup,c.611_612dup	609-610:-/TC,165-166:-/TC,609-610:-/TC	p.R205Lfs*11,p.R57Lfs*11,p.R205Lfs*11	.	.	.	.	.	.	HC,HC,HC	.,.,.	PHYLOCSF_WEAK,PHYLOCSF_WEAK,PHYLOCSF_WEAK	1	1	ZKSCAN3	.	.	.	.	.	.	.	.
GDX	GDX_103201	Female	Affected	X:54020245:G:A	X	54020245	G	A	GGC>GAC	ENSG00000172943	PHF8	0.99824	0	0.276587	missense	4	ENST00000322659.8,ENST00000338154.6,ENST00000338946.6,ENST00000357988.5	missense,missense,intron,missense	c.1415C>T,c.1415C>T,c.1324-973C>T,c.1523C>T	1415:gCc/gTc,1415:gCc/gTc,.,1523:gCc/gTc	p.A472V,p.A472V,.,p.A508V	0.131	0.507507	0.360576	.	.	.	.,.,.,.	.,.,.,.	.,.,.,.	0.758	0.667	PHF8	0.0328	0	0.0064	0	-15	40	6	-50
GDX	GDX_103204	Male	Affected	2:239025674:C:T	2	239025674	C	T	CCG>CTG	ENSG00000144488	ESPNL	3.87785e-10	5	.	missense	2	ENST00000343063.3,ENST00000409169.1	missense,intron	c.986C>T,c.856-8237C>T	986:cCg/cTg,.	p.P329L,.	0.035	0.209249	0.466256	21.5	3.54e-05	3.379e-05	.,.	.,.	.,.	0.404	0.187	ESPNL	0	0	0.0001	0.0001	-22	1	-11	1
GDX	GDX_103210	Female	Affected	15:49183001:T:C	15	49183001	T	C	ATT>ACT	ENSG00000185634	SHC4	1.1697e-05	5	0.153006	missense	1	ENST00000332408.4	missense	c.664A>G	664:Ata/Gta	p.I222V	0.241	0.545258	0.637931	24.7	8.238e-06	7.953e-06	.	.	.	0.675	0.869	SHC4	0.0278	0.0012	0.0002	0	-1	7	1	50
GDX	GDX_103210	Female	Affected	X:62570611:G:A	X	62570611	G	A	CGC>CAC	ENSG00000186767	SPIN4	0.725862	3	0.418839	missense	2	ENST00000335144.3,ENST00000374884.2	missense,missense	c.88C>T,c.34C>T	88:Cgc/Tgc,34:Cgc/Tgc	p.R30C,p.R12C	0.19	1.37132	0.83836	24.9	1.203e-05	5.515e-06	.,.	.,.	.,.	1	1	SPIN4	0.0189	0	0.0003	0	-26	10	2	-21
GDX	GDX_103213	Female	Affected	19:18964090:T:G	19	18964090	T	G	ATG>AGG	ENSG00000005007	UPF1	0.999926	0	0.306914	missense	2	ENST00000262803.5,ENST00000599848.1	missense,missense	c.1087T>G,c.1120T>G	1087:Tgc/Ggc,1120:Tgc/Ggc	p.C363G,p.C374G	0.521	1.45052	0.883064	.	.	.	.,.	.,.	.,.	1	1	UPF1	0.0003	0.2959	0	0	1	-29	0	7
GDX	GDX_103213	Female	Affected	11:118353211:G:A	11	118353211	G	A	GGT>GAT	ENSG00000118058	KMT2A	1	0	0.819152	splice_donor	3	ENST00000354520.4,ENST00000389506.5,ENST00000534358.1	splice_donor,splice_donor,splice_donor	c.4086+1G>A,c.4086+1G>A,c.4086+1G>A	.,.,.	.,.,.	.	.	.	27.2	.	.	HC,HC,HC	.,.,.	.,.,.	1	1	KMT2A	0.0001	0	0.0688	0.9941	34	-1	37	-1
GDX	GDX_103216	Female	Affected	17:40353828:G:A	17	40353828	G	A	CGT>CAT	ENSG00000173757	STAT5B	0.999953	0	0.243469	synonymous	1	ENST00000293328.3	synonymous	c.2292C>T	2292:gaC/gaT	p.D764=	.	.	.	.	0.0001	0.0001	.	.	.	1	1	STAT5B	0.0016	0	0	0	-5	43	43	-43
GDX	GDX_103219	Male	Affected	6:31610112:G:A	6	31610112	G	A	TGG>TAG	ENSG00000204463	BAG6	0.999988	0	.	synonymous	6	ENST00000211379.5,ENST00000362049.6,ENST00000375964.6,ENST00000375976.4,ENST00000404765.2,ENST00000439687.2	synonymous,synonymous,synonymous,synonymous,synonymous,intron	c.2004C>T,c.2004C>T,c.2022C>T,c.2004C>T,c.2112C>T,c.1661-35C>T	2004:acC/acT,2004:acC/acT,2022:acC/acT,2004:acC/acT,2112:acC/acT,.	p.T668=,p.T668=,p.T674=,p.T668=,p.T704=,.	.	.	.	.	0.0002	0.0001	.,.,.,.,.,.	.,.,.,.,.,.	.,.,.,.,.,.	0.936	0.922	BAG6	0.0071	0	0.0001	0	-14	-35	2	-25
GDX	GDX_103222	Male	Affected	14:24683529:G:A	14	24683529	G	A	CGT>CAT	ENSG00000213920	MDP1	0.00152616	7	0.199891	synonymous	2	ENST00000288087.7,ENST00000396833.2	synonymous,intron	c.390C>T,c.264-172C>T	390:gaC/gaT,.	p.D130=,.	.	.	.	.	8.236e-06	7.953e-06	.,.	.,.	.,.	0.813	0.807	MDP1	0	0	0.0026	0.4096	-13	38	0	-13
GDX	GDX_103222	Male	Affected	4:103228735:G:A	4	103228735	G	A	CGT>CAT	ENSG00000138821	SLC39A8	0.891567	2	0.14058	missense	3	ENST00000356736.4,ENST00000394833.2,ENST00000424970.2	missense,missense,missense	c.410C>T,c.410C>T,c.410C>T	410:aCg/aTg,410:aCg/aTg,410:aCg/aTg	p.T137M,p.T137M,p.T137M	0.502	1.4106	0.593156	31	.	3.996e-06	.,.,.	.,.,.	.,.,.	1	1	SLC39A8	0.0001	0.0019	0	0	29	27	9	21
GDX	GDX_103225	Male	Affected	21:45811433:G:A	21	45811433	G	A	CGC>CAC	ENSG00000142185	TRPM2	3.36526e-25	6	0.123809	synonymous	4	ENST00000300481.9,ENST00000300482.5,ENST00000397928.1,ENST00000397932.2	synonymous,synonymous,synonymous,synonymous	c.1659G>A,c.1719G>A,c.1719G>A,c.1719G>A	1659:acG/acA,1719:acG/acA,1719:acG/acA,1719:acG/acA	p.T553=,p.T573=,p.T573=,p.T573=	.	.	.	.	.	.	.,.,.,.	.,.,.,.	.,.,.,.	1	1	TRPM2	0	0	0.0117	0	4	-29	-30	18
GDX	GDX_103228	Male	Affected	3:193132488:C:T	3	193132488	C	T	CCG>CTG	ENSG00000127249	ATP13A4	6.07649e-10	5	0.117589	missense	3	ENST00000342695.4,ENST00000392443.3,ENST00000400270.2	missense,missense,5_prime_UTR	c.2894G>A,c.2837G>A,c.-59G>A	2894:cGg/cAg,2837:cGg/cAg,.	p.R965Q,p.R946Q,.	0.208	0.139176	0.347058	22.9	1.649e-05	1.989e-05	.,.,.	.,.,.	.,.,.	0.174	0.128	ATP13A4	0.0003	0	0	0	-2	11	25	40
GDX	GDX_103231	Male	Affected	2:61722710:T:A	2	61722710	T	A	TTG>TAG	ENSG00000082898	XPO1	1	0	0.581339	synonymous	3	ENST00000401558.2,ENST00000404992.2,ENST00000406957.1	synonymous,synonymous,synonymous	c.927A>T,c.927A>T,c.927A>T	927:tcA/tcT,927:tcA/tcT,927:tcA/tcT	p.S309=,p.S309=,p.S309=	.	.	.	.	.	.	.,.,.	.,.,.	.,.,.	1	1	XPO1	0.0018	0.0005	0	0	-42	38	7	-40
GDX	GDX_103231	Male	Affected	14:81744148:G:A	14	81744148	G	A	CGG>CAG	ENSG00000140022	STON2	0.568326	3	0.294629	missense	2	ENST00000267540.2,ENST00000555447.1	missense,missense	c.1507C>T,c.1507C>T	1507:Cgt/Tgt,1507:Cgt/Tgt	p.R503C,p.R503C	0.202	0.594749	0.428584	31	2.471e-05	1.591e-05	.,.	.,.	.,.	1	1	STON2	0	0	0	0	-16	13	2	-25
GDX	GDX_103231	Male	Affected	19:39976401:C:T	19	39976401	C	T	ACG>ATG	ENSG00000105197	TIMM50	0.442657	3	0.223797	missense	4	ENST00000314349.4,ENST00000544017.1,ENST00000599794.1,ENST00000607714.1	missense,missense,intron,missense	c.755C>T,c.107C>T,c.109-2300C>T,c.446C>T	755:aCg/aTg,107:aCg/aTg,.,446:aCg/aTg	p.T252M,p.T36M,.,p.T149M	0.532	1.08526	0.724206	33	.	3.977e-06	.,.,.,.	.,.,.,.	.,.,.,.	0.992	0.993	TIMM50	0.0003	0	0.0076	0	-25	-36	42	39
GDX	GDX_103249	Female	Affected	17:78302131:A:G	17	78302131	A	G	GAA>GGA	ENSG00000173821	RNF213	1.67778e-29	3	0.250909	missense	3	ENST00000456466.1,ENST00000508628.2,ENST00000582970.1	missense,missense,missense	c.3371A>G,c.3518A>G,c.3371A>G	3371:gAa/gGa,3518:gAa/gGa,3371:gAa/gGa	p.E1124G,p.E1173G,p.E1124G	0.007	0.394222	0.24713	.	.	.	.,.,.	.,.,.	.,.,.	0.24	0.226	RNF213	0	0	0	0	-3	7	29	-3
GDX	GDX_103249	Female	Affected	1:203768189:T:C	1	203768189	T	C	ATG>ACG	ENSG00000257315	ZBED6	.	3	0.195276	synonymous	1	ENST00000550078.1	synonymous	c.1539T>C	1539:aaT/aaC	p.N513=	.	.	.	.	.	.	.	.	.	1	1	ZBED6	0.0002	0	0.0004	0	6	20	46	-42
GDX	GDX_103252	Female	Affected	7:79818291:C:T	7	79818291	C	T	ACA>ATA	ENSG00000127955	GNAI1	0.917528	1	0.462762	missense	2	ENST00000351004.3,ENST00000457358.2	missense,5_prime_UTR	c.143C>T,c.-14C>T	143:aCa/aTa,.	p.T48I,.	0.95	2.13339	0.897791	33	.	.	.,.	.,.	.,.	0.864	0.792	GNAI1	0	0	0	0.0112	-32	-24	-2	18
GDX	GDX_103252	Female	Affected	3:43344779:C:T	3	43344779	C	T	CCG>CTG	ENSG00000163788	SNRK	0.994142	0	0.235765	synonymous	4	ENST00000296088.7,ENST00000429705.2,ENST00000437827.1,ENST00000454177.1	synonymous,synonymous,intron,synonymous	c.84C>T,c.84C>T,c.-30+16612C>T,c.84C>T	84:gcC/gcT,84:gcC/gcT,.,84:gcC/gcT	p.A28=,p.A28=,.,p.A28=	.	.	.	.	3.313e-05	2.807e-05	.,.,.,.	.,.,.,.	.,.,.,.	1	0.997	SNRK	0	0	0	0	18	-50	-17	17
GDX	GDX_103258	Female	Affected	19:2290453:C:T	19	2290453	C	T	CCC>CTC	ENSG00000220008	LINGO3	.	6	.	stop_gained	2	ENST00000404279.1,ENST00000585527.1	stop_gained,stop_gained	c.1323G>A,c.1323G>A	1323:tgG/tgA,1323:tgG/tgA	p.W441*,p.W441*	.	.	.	39	.	.	HC,HC	.,.	.,SINGLE_EXON	1	1	LINGO3	0.0013	0	0	0	26	-13	-21	0
GDX	GDX_103258	Female	Affected	18:31709893:G:A	18	31709893	G	A	CGT>CAT	ENSG00000101746	NOL4	0.998788	0	0.72325	missense	5	ENST00000261592.5,ENST00000269185.4,ENST00000535475.1,ENST00000538587.1,ENST00000589544.1	missense,missense,5_prime_UTR,missense,missense	c.356C>T,c.14C>T,c.-151C>T,c.134C>T,c.356C>T	356:aCg/aTg,14:aCg/aTg,.,134:aCg/aTg,356:aCg/aTg	p.T119M,p.T5M,.,p.T45M,p.T119M	0.328	1.20945	0.765507	22.2	9.09e-05	8.756e-05	.,.,.,.,.	.,.,.,.,.	.,.,.,.,.	0.975	0.856	NOL4	0	0	0	0	-9	-2	47	-19
GDX	GDX_103268	Male	Affected	3:99649795:T:C	3	99649795	T	C	CTG>CCG	ENSG00000168386	FILIP1L	0.000245912	3	0.12251	missense	3	ENST00000331335.5,ENST00000354552.3,ENST00000398326.2	missense,missense,missense	c.70A>G,c.70A>G,c.70A>G	70:Agt/Ggt,70:Agt/Ggt,70:Agt/Ggt	p.S24G,p.S24G,p.S24G	0.023	0.0569787	0.229891	.	.	.	.,.,.	.,.,.	.,.,.	0	0.023	FILIP1L	0.0001	0	0	0	-10	-2	0	-46
GDX	GDX_103268	Male	Affected	7:32997293:G:A	7	32997293	G	A	TGC>TAC	ENSG00000122642	FKBP9	0.0723662	4	0.119688	synonymous	3	ENST00000242209.4,ENST00000538336.1,ENST00000538443.1	synonymous,synonymous,5_prime_UTR	c.108G>A,c.108G>A,c.-161G>A	108:ctG/ctA,108:ctG/ctA,.	p.L36=,p.L36=,.	.	.	.	.	.	.	.,.,.	.,.,.	.,.,.	0.981	0.727	FKBP9	0	0	0	0	4	-38	3	42
GDX	GDX_103268	Male	Affected	4:87753011:G:T	4	87753011	G	T	TGG>TTG	ENSG00000145283	SLC10A6	1.84222e-06	8	.	synonymous	1	ENST00000273905.6	synonymous	c.519C>A	519:acC/acA	p.T173=	.	.	.	.	.	.	.	.	.	1	1	SLC10A6	0.0004	0	0	0	-36	25	10	-24
GDX	GDX_103268	Male	Affected	19:3206357:C:T	19	3206357	C	T	ACG>ATG	ENSG00000125912	NCLN	0.509474	1	0.128404	missense	2	ENST00000246117.4,ENST00000590671.1	missense,missense	c.1433C>T,c.1211C>T	1433:aCg/aTg,1211:aCg/aTg	p.T478M,p.T404M	0.176	0.597393	0.631132	22.2	.	6.539e-06	.,.	.,.	.,.	1	1	NCLN	0.0001	0	0	0	-31	-46	-2	34
GDX	GDX_103268	Male	Affected	9:2104061:T:C	9	2104061	T	C	ATT>ACT	ENSG00000080503	SMARCA2	0.999998	0	0.254121	synonymous	4	ENST00000349721.2,ENST00000357248.2,ENST00000382194.1,ENST00000382203.1	synonymous,synonymous,synonymous,synonymous	c.3184T>C,c.3184T>C,c.3184T>C,c.3184T>C	3184:Ttg/Ctg,3184:Ttg/Ctg,3184:Ttg/Ctg,3184:Ttg/Ctg	p.L1062=,p.L1062=,p.L1062=,p.L1062=	.	.	.	.	2.471e-05	2.784e-05	.,.,.,.	.,.,.,.	.,.,.,.	0.317	0.308	SMARCA2	0	0	0	0	22	39	-15	-50
GDX	GDX_103288	Male	Affected	1:44422638:C:T	1	44422638	C	T	CCG>CTG	ENSG00000117408	IPO13	0.972444	0	0.253076	stop_gained	1	ENST00000372343.3	stop_gained	c.1261C>T	1261:Cga/Tga	p.R421*	.	.	.	39	2.506e-05	1.197e-05	HC	.	.	0.746	0.648	IPO13	0.0003	0	0.0001	0.0192	11	-17	6	10
GDX	GDX_10329	Female	Affected	X:53280311:GGT:G	X	53280311	GGT	G	.	ENSG00000124313	IQSEC2	0.97539	0	0.39034	frameshift	3	ENST00000375365.2,ENST00000375368.5,ENST00000396435.3	frameshift,frameshift,frameshift	c.830_831del,c.1415_1416del,c.1445_1446del	830-831:cAC/c,1415-1416:cAC/c,1445-1446:cAC/c	p.H277Pfs*7,p.H472Pfs*7,p.H482Pfs*7	.	.	.	.	.	.	HC,HC,HC	.,.,.	.,.,.	1	1	IQSEC2	.	.	.	.	.	.	.	.
GDX	GDX_103305	Male	Affected	6:79752558:AC:A	6	79752558	AC	A	.	ENSG00000146247	PHIP	1	0	0.499721	splice_donor	1	ENST00000275034.4	splice_donor	c.600+1del	.	.	.	.	.	.	.	.	HC	.	.	1	1	PHIP	0	0	0.36	1	-2	14	-2	2
GDX	GDX_103325	Male	Affected	13:26967526:A:G	13	26967526	A	G	TAT>TGT	ENSG00000132964	CDK8	0.946653	1	0.193511	missense	2	ENST00000381527.3,ENST00000536792.1	missense,3_prime_UTR	c.669A>G,c.*116A>G	669:atA/atG,.	p.I223M,.	0.404	2.47468	0.821592	25.1	.	.	.,.	.,.	.,.	0.953	0.806	CDK8	0	0	0	0	-30	8	-5	-7
GDX	GDX_103325	Male	Affected	16:75600419:G:A	16	75600419	G	A	GGT>GAT	ENSG00000034713	GABARAPL2	0.000743181	8	0.360506	splice_donor	4	ENST00000037243.2,ENST00000563744.1,ENST00000565057.1,ENST00000568455.1	splice_donor,splice_donor,splice_donor,upstream_gene	c.34+1G>A,c.34+1G>A,c.34+1G>A,.	.,.,.,.	.,.,.,.	.	.	.	25	.	.	HC,HC,HC,.	.,.,.,.	.,.,.,.	0.992	0.998	GABARAPL2	0.0002	0	0.6499	0.9129	-16	50	10	-1
GDX	GDX_103338	Male	Affected	18:31324317:G:GCAGAC	18	31324317	G	GCAGAC	.	ENSG00000141431	ASXL3	0.999977	0	0.684577	frameshift	1	ENST00000269197.5	frameshift	c.4509_4513dup	4505-4506:ggc/ggCAGACc	p.V1505Dfs*3	.	.	.	.	.	.	HC	.	.	1	1	ASXL3	.	.	.	.	.	.	.	.
GDX	GDX_103338	Male	Affected	1:179348610:T:C	1	179348610	T	C	TTA>TCA	ENSG00000162779	AXDND1	1.80353e-15	5	0.0715749	missense	2	ENST00000367618.3,ENST00000457238.2	missense,missense	c.574T>C,c.574T>C	574:Tat/Cat,574:Tat/Cat	p.Y192H,p.Y192H	0.1	0.185589	0.642217	25	.	.	.,.	.,.	.,.	.	1	AXDND1	0.0015	0	0	0	-20	7	7	-12
GDX	GDX_103342	Male	Affected	14:24608641:G:A	14	24608641	G	A	AGG>AAG	ENSG00000100908	EMC9	0.000353828	6	0.186143	missense	3	ENST00000216799.4,ENST00000419198.2,ENST00000560403.1	missense,missense,missense	c.368C>T,c.368C>T,c.146C>T	368:cCt/cTt,368:cCt/cTt,146:cCt/cTt	p.P123L,p.P123L,p.P49L	0.072	0.198646	0.352097	.	.	.	.,.,.	.,.,.	.,.,.	1	1	EMC9	0.0242	0	0.0009	0	-5	44	-41	22
GDX	GDX_103342	Male	Affected	2:37480483:G:A	2	37480483	G	A	AGT>AAT	ENSG00000115825	PRKD3	0.00807566	2	0.0977151	missense	2	ENST00000234179.2,ENST00000379066.1	missense,missense	c.2510C>T,c.2510C>T	2510:aCt/aTt,2510:aCt/aTt	p.T837I,p.T837I	0.326	0.421074	0.863172	22.7	8.302e-06	8.099e-06	.,.	.,.	.,.	1	1	PRKD3	0.0003	0.0112	0	0	28	10	10	-3
GDX	GDX_103351	Female	Affected	X:44929277:G:A	X	44929277	G	A	GGG>GAG	ENSG00000147050	KDM6A	0.999987	0	0.345723	missense	4	ENST00000377967.4,ENST00000382899.4,ENST00000536777.1,ENST00000543216.1	missense,missense,missense,missense	c.2377G>A,c.2398G>A,c.2242G>A,c.2140G>A	2377:Ggt/Agt,2398:Ggt/Agt,2242:Ggt/Agt,2140:Ggt/Agt	p.G793S,p.G800S,p.G748S,p.G714S	0.417	0.135655	0.598243	.	.	.	.,.,.,.	.,.,.,.	.,.,.,.	1	1	KDM6A	0	0	0.3286	0	-50	40	-4	0
GDX	GDX_103359	Female	Affected	1:11589628:C:T	1	11589628	C	T	CCC>CTC	ENSG00000204624	DISP3	4.16505e-05	2	0.132169	synonymous	3	ENST00000294484.6,ENST00000304391.6,ENST00000389575.3	synonymous,upstream_gene,synonymous	c.2814C>T,.,c.2814C>T	2814:gcC/gcT,.,2814:gcC/gcT	p.A938=,.,p.A938=	.	.	.	.	1.786e-05	2.713e-05	.,.,.	.,.,.	.,.,.	0.488	0.758	DISP3	0.016	0.0036	0	0	-11	-15	-10	30
GDX	GDX_103362	Female	Affected	13:30814649:A:C	13	30814649	A	C	AAC>ACC	ENSG00000102781	KATNAL1	0.946327	2	0.388741	missense	2	ENST00000380615.3,ENST00000380617.3	missense,missense	c.674T>G,c.674T>G	674:gTt/gGt,674:gTt/gGt	p.V225G,p.V225G	0.911	1.18073	0.740703	27.8	.	.	.,.	.,.	.,.	1	1	KATNAL1	0.0011	0	0	0	39	-33	5	12
GDX	GDX_103362	Female	Affected	5:180664637:G:C	5	180664637	G	C	GGT>GCT	ENSG00000204628	RACK1	0.994632	0	0.340356	missense	7	ENST00000376817.4,ENST00000456394.2,ENST00000504726.1,ENST00000511566.1,ENST00000511900.1,ENST00000512805.1,ENST00000514455.1	missense,downstream_gene,missense,intron,missense,missense,missense	c.728C>G,.,c.167C>G,c.637-595C>G,c.716C>G,c.860C>G,c.212C>G	728:aCc/aGc,.,167:aCc/aGc,.,716:aCc/aGc,860:aCc/aGc,212:aCc/aGc	p.T243S,.,p.T56S,.,p.T239S,p.T287S,p.T71S	0.088	1.29156	0.685576	22.7	.	.	.,.,.,.,.,.,.	.,.,.,.,.,.,.	.,.,.,.,.,.,.	0.946	0.926	RACK1	0.0002	0	0.0001	0.0013	-1	4	-12	-28
GDX	GDX_103365	Male	Affected	12:112601500:A:G	12	112601500	A	G	CAG>CGG	ENSG00000173064	HECTD4	1	0	0.705092	missense	3	ENST00000377560.5,ENST00000430131.2,ENST00000550722.1	missense,missense,missense	c.12227T>C,c.11477T>C,c.12305T>C	12227:cTg/cCg,11477:cTg/cCg,12305:cTg/cCg	p.L4076P,p.L3826P,p.L4102P	0.655	2.09525	0.77158	32	.	.	.,.,.	.,.,.	.,.,.	1	1	HECTD4	0.0001	0	0	0	12	34	42	-27
GDX	GDX_103365	Male	Affected	6:33400501:C:T	6	33400501	C	T	ACG>ATG	ENSG00000197283	SYNGAP1	0.999998	0	.	stop_gained	3	ENST00000293748.5,ENST00000418600.2,ENST00000428982.2	stop_gained,stop_gained,stop_gained	c.427C>T,c.427C>T,c.250C>T	427:Cga/Tga,427:Cga/Tga,250:Cga/Tga	p.R143*,p.R143*,p.R84*	.	.	.	36	.	.	HC,HC,HC	.,.,.	.,.,.	1	1	SYNGAP1	0.0003	0	0	0	38	-35	-39	7
GDX	GDX_103365	Male	Affected	14:55467241:C:A	14	55467241	C	A	CCA>CAA	ENSG00000198554	WDHD1	1.82371e-11	4	0.0969499	stop_gained	3	ENST00000360586.3,ENST00000420358.2,ENST00000421192.1	stop_gained,stop_gained,stop_gained	c.922G>T,c.553G>T,c.553G>T	922:Gga/Tga,553:Gga/Tga,553:Gga/Tga	p.G308*,p.G185*,p.G185*	.	.	.	32	.	.	HC,HC,HC	.,.,.	.,.,.	0.92	0.943	WDHD1	0	0	0	0.2158	-20	38	16	-20
GDX	GDX_103371	Male	Affected	14:101004821:C:T	14	101004821	C	T	ACG>ATG	ENSG00000183092	BEGAIN	0.89071	1	0.154504	missense	3	ENST00000355173.2,ENST00000443071.2,ENST00000556751.1	missense,missense,missense	c.1267G>A,c.1267G>A,c.1075G>A	1267:Gtg/Atg,1267:Gtg/Atg,1075:Gtg/Atg	p.V423M,p.V423M,p.V359M	0.333	1.25587	0.85266	25.5	.	.	.,.,.	.,.,.	.,.,.	1	1	BEGAIN	0	0	0	0	-35	3	3	-29
GDX	GDX_103374	Male	Affected	19:18548725:T:C	19	18548725	T	C	CTC>CCC	ENSG00000105655	ISYNA1	0.0026393	4	0.163028	missense	5	ENST00000317018.6,ENST00000338128.8,ENST00000457269.4,ENST00000545187.1,ENST00000578963.1	5_prime_UTR,missense,missense,5_prime_UTR,upstream_gene	c.-348A>G,c.65A>G,c.65A>G,c.-91A>G,.	.,65:gAg/gGg,65:gAg/gGg,.,.	.,p.E22G,p.E22G,.,.	0.078	2.06685	0.875086	23.8	.	.	.,.,.,.,.	.,.,.,.,.	.,.,.,.,.	0.509	0.155	ISYNA1	0.0002	0	0.0003	0	7	-2	23	-41
GDX	GDX_103385	Female	Affected	X:122616672:T:C	X	122616672	T	C	CTG>CCG	ENSG00000125675	GRIA3	0.998654	0	0.492089	missense	4	ENST00000264357.5,ENST00000371251.1,ENST00000371256.5,ENST00000542149.1	missense,missense,missense,3_prime_UTR	c.2462T>C,c.2462T>C,c.2462T>C,c.*102T>C	2462:cTg/cCg,2462:cTg/cCg,2462:cTg/cCg,.	p.L821P,p.L821P,p.L821P,.	0.749	3.53851	0.950374	25.7	.	.	.,.,.,.	.,.,.,.	.,.,.,.	0.989	0.911	GRIA3	0.0001	0.0052	0.0012	0	-11	-22	38	25
GDX	GDX_103385	Female	Affected	21:15561517:T:C	21	15561517	T	C	ATG>ACG	ENSG00000188992	LIPI	8.82542e-09	8	.	synonymous	2	ENST00000344577.2,ENST00000536861.1	synonymous,synonymous	c.333A>G,c.270A>G	333:ccA/ccG,270:ccA/ccG	p.P111=,p.P90=	.	.	.	.	.	.	.,.	.,.	.,.	1	1	LIPI	0.0022	0	0.0045	0	47	-13	-18	49
GDX	GDX_103385	Female	Affected	7:44619098:C:T	7	44619098	C	T	TCA>TTA	ENSG00000158604	TMED4	0.292928	3	0.287515	missense	3	ENST00000289577.5,ENST00000457408.2,ENST00000481238.1	missense,missense,downstream_gene	c.517G>A,c.664G>A,.	517:Gag/Aag,664:Gag/Aag,.	p.E173K,p.E222K,.	0.261	0.62949	0.861626	23.1	.	.	.,.,.	.,.,.	.,.,.	0.856	0.679	TMED4	0	0	0	0	-3	-16	-2	-30
GDX	GDX_103389	Male	Affected	4:74275104:AC:A	4	74275104	AC	A	.	ENSG00000163631	ALB	0.985727	1	0.0545719	frameshift	5	ENST00000295897.4,ENST00000401494.3,ENST00000415165.2,ENST00000503124.1,ENST00000509063.1	frameshift,frameshift,intron,frameshift,frameshift	c.516del,c.171del,c.138-2608del,c.66del,c.516del	516:taC/ta,171:taC/ta,.,66:taC/ta,516:taC/ta	p.Y174Mfs*67,p.Y59Mfs*67,.,p.Y24Mfs*67,p.Y174Mfs*67	.	.	.	.	.	.	HC,HC,.,HC,HC	.,.,.,.,.	.,.,.,.,.	0.193	0.64	ALB	.	.	.	.	.	.	.	.
GDX	GDX_103389	Male	Affected	7:30672045:A:C	7	30672045	A	C	AAG>ACG	ENSG00000106105	GARS	0.788927	1	0.476823	synonymous	1	ENST00000389266.3	synonymous	c.2086A>C	2086:Aga/Cga	p.R696=	.	.	.	.	.	.	.	.	.	1	1	GARS	0	0.0001	0	0	-3	8	8	5
GDX	GDX_103397	Male	Affected	8:141900823:T:A	8	141900823	T	A	GTA>GAA	ENSG00000169398	PTK2	0.999993	0	0.430728	missense	9	ENST00000340930.3,ENST00000395218.2,ENST00000517887.1,ENST00000519419.1,ENST00000519881.1,ENST00000520892.1,ENST00000521059.1,ENST00000522684.1,ENST00000535192.1	missense,missense,missense,missense,missense,missense,missense,missense,missense	c.14A>T,c.14A>T,c.146A>T,c.146A>T,c.14A>T,c.14A>T,c.14A>T,c.14A>T,c.14A>T	14:tAc/tTc,14:tAc/tTc,146:tAc/tTc,146:tAc/tTc,14:tAc/tTc,14:tAc/tTc,14:tAc/tTc,14:tAc/tTc,14:tAc/tTc	p.Y5F,p.Y5F,p.Y49F,p.Y49F,p.Y5F,p.Y5F,p.Y5F,p.Y5F,p.Y5F	0.275	0.452285	0.698252	.	4.959e-05	.	.,.,.,.,.,.,.,.,.	.,.,.,.,.,.,.,.,.	.,.,.,.,.,.,.,.,.	0.194	0.371	PTK2	0.0003	0	0	0	-37	35	-35	17
GDX	GDX_1034	Male	Affected	4:155161693:T:C	4	155161693	T	C	ATA>ACA	ENSG00000197410	DCHS2	7.24817e-28	5	0.170947	missense	1	ENST00000357232.4	missense	c.5990A>G	5990:tAt/tGt	p.Y1997C	0.555	0.468196	0.573143	28.2	8.351e-06	2.005e-05	.	.	.	0.808	0.802	DCHS2	0	0	0.0003	0.035	-4	6	1	-4
GDX	GDX_1034	Male	Affected	4:88005285:A:G	4	88005285	A	G	AAT>AGT	ENSG00000172493	AFF1	0.476647	1	0.143355	missense	3	ENST00000307808.6,ENST00000395146.4,ENST00000544085.1	missense,missense,5_prime_UTR	c.1052A>G,c.1073A>G,c.-35A>G	1052:aAt/aGt,1073:aAt/aGt,.	p.N351S,p.N358S,.	0.095	0.151611	0.332789	20.5	4.942e-05	2.784e-05	.,.,.	.,.,.	.,.,.	1	0.998	AFF1	0.0423	0	0	0	-10	21	-1	31
GDX	GDX_1034	Male	Affected	X:73963268:TC:T	X	73963268	TC	T	.	ENSG00000050030	NEXMIF	0.950542	0	0.832154	frameshift	1	ENST00000055682.6	frameshift	c.1123del	1123:Gag/ag	p.E375Rfs*21	.	.	.	.	.	.	HC	.	.	1	1	NEXMIF	.	.	.	.	.	.	.	.
GDX	GDX_103400	Male	Affected	19:55589479:G:C	19	55589479	G	C	AGC>ACC	ENSG00000131037	EPS8L1	2.74518e-08	5	0.151463	missense	5	ENST00000201647.6,ENST00000245618.5,ENST00000540810.1,ENST00000586329.1,ENST00000588359.1	missense,upstream_gene,intron,intron,upstream_gene	c.41G>C,.,c.-75-1579G>C,c.64-1579G>C,.	41:aGc/aCc,.,.,.,.	p.S14T,.,.,.,.	0.097	0.535176	0.709117	22.7	.	.	.,.,.,.,.	.,.,.,.,.	.,.,.,.,.	.	0.019	EPS8L1	0.0404	0	0	0	-18	-15	17	-23
GDX	GDX_103400	Male	Affected	11:56949654:G:A	11	56949654	G	A	AGC>AAC	ENSG00000183908	LRRC55	0.677224	4	0.198922	missense	1	ENST00000497933.1	missense	c.287G>A	287:aGc/aAc	p.S96N	0.334	0.077707	0.407833	.	.	.	.	.	.	1	1	LRRC55	0.0002	0	0	0	27	1	27	-32
GDX	GDX_103400	Male	Affected	17:29676152:T:C	17	29676152	T	C	TTC>TCC	ENSG00000196712	NF1	1	1	0.353264	missense	4	ENST00000356175.3,ENST00000358273.4,ENST00000417592.2,ENST00000444181.2	missense,missense,missense,missense	c.7141T>C,c.7204T>C,c.343T>C,c.583T>C	7141:Tca/Cca,7204:Tca/Cca,343:Tca/Cca,583:Tca/Cca	p.S2381P,p.S2402P,p.S115P,p.S195P	0.234	1.39058	0.694452	25.5	.	.	.,.,.,.	.,.,.,.	.,.,.,.	0.957	0.949	NF1	0	0	0	0	-14	-7	11	-7
GDX	GDX_103403	Female	Affected	9:131702706:C:T	9	131702706	C	T	GCG>GTG	ENSG00000175287	PHYHD1	5.93053e-10	7	0.0831921	missense	4	ENST00000308941.5,ENST00000353176.5,ENST00000372592.3,ENST00000421063.2	missense,synonymous,synonymous,synonymous	c.494C>T,c.453C>T,c.516C>T,c.453C>T	494:gCg/gTg,453:ggC/ggT,516:ggC/ggT,453:ggC/ggT	p.A165V,p.G151=,p.G172=,p.G151=	0.085	0.14181	.	22.5	6.594e-05	3.977e-05	.,.,.,.	.,.,.,.	.,.,.,.	0.116	0.046	PHYHD1	0	0	0.0008	0	-2	-44	-2	47
GDX	GDX_103409	Male	Affected	1:47040618:C:A	1	47040618	C	A	ACC>AAC	ENSG00000079277	MKNK1	0.000222399	5	0.211534	splice_donor	6	ENST00000341183.5,ENST00000371944.4,ENST00000371945.4,ENST00000371946.4,ENST00000428112.2,ENST00000545730.1	splice_donor,intron,splice_donor,splice_donor,splice_donor,missense	c.388+1G>T,c.103+1629G>T,c.388+1G>T,c.388+1G>T,c.388+1G>T,c.389G>T	.,.,.,.,.,389:gGt/gTt	.,.,.,.,.,p.G130V	0.68	.	.	25.6	.	.	HC,.,HC,HC,HC,.	.,.,.,.,.,.	.,.,.,.,.,.	0.937	0.793	MKNK1	0	0.0001	0.0746	0.5441	-39	1	-13	1
GDX	GDX_10341	Female	Affected	18:10485668:C:G	18	10485668	C	G	ACT>AGT	ENSG00000154856	APCDD1	0.000654608	3	0.274209	missense	2	ENST00000355285.5,ENST00000578882.1	missense,intron	c.984C>G,c.454-81C>G	984:caC/caG,.	p.H328Q,.	0.518	1.00496	0.80623	27.2	.	3.979e-06	.,.	.,.	.,.	0.98	0.9	APCDD1	0.0003	0	0.0001	0	1	8	-1	12
GDX	GDX_10341	Female	Affected	12:6702658:C:T	12	6702658	C	T	ACG>ATG	ENSG00000111642	CHD4	1	0	0.396199	missense	4	ENST00000309577.6,ENST00000357008.2,ENST00000544040.1,ENST00000544484.1	missense,missense,missense,missense	c.2438G>A,c.2438G>A,c.2417G>A,c.2429G>A	2438:cGt/cAt,2438:cGt/cAt,2417:cGt/cAt,2429:cGt/cAt	p.R813H,p.R813H,p.R806H,p.R810H	0.943	3.28525	0.820229	35	.	.	.,.,.,.	.,.,.,.	.,.,.,.	1	1	CHD4	0	0	0.0013	0	-17	2	36	-21
GDX	GDX_10341	Female	Affected	1:43308545:G:A	1	43308545	G	A	TGT>TAT	ENSG00000164010	ERMAP	5.80553e-05	6	0.12583	missense	3	ENST00000328249.3,ENST00000372514.3,ENST00000372517.2	missense,missense,missense	c.800G>A,c.1070G>A,c.1070G>A	800:tGt/tAt,1070:tGt/tAt,1070:tGt/tAt	p.C267Y,p.C357Y,p.C357Y	0.245	0.279076	0.391993	.	.	.	.,.,.	.,.,.	.,.,.	1	1	ERMAP	0.0001	0	0.001	0	-3	-31	-3	49
GDX	GDX_103423	Male	Affected	13:111870194:C:G	13	111870194	C	G	CCC>CGC	ENSG00000102606	ARHGEF7	0.953986	0	0.784353	missense	10	ENST00000218789.5,ENST00000317133.5,ENST00000370623.3,ENST00000375723.1,ENST00000375736.4,ENST00000375737.5,ENST00000375739.2,ENST00000375741.2,ENST00000426073.2,ENST00000544132.1	missense,missense,missense,missense,missense,missense,missense,missense,missense,5_prime_UTR	c.166C>G,c.637C>G,c.421C>G,c.166C>G,c.166C>G,c.391C>G,c.550C>G,c.700C>G,c.166C>G,c.-291C>G	166:Ccc/Gcc,637:Ccc/Gcc,421:Ccc/Gcc,166:Ccc/Gcc,166:Ccc/Gcc,391:Ccc/Gcc,550:Ccc/Gcc,700:Ccc/Gcc,166:Ccc/Gcc,.	p.P56A,p.P213A,p.P141A,p.P56A,p.P56A,p.P131A,p.P184A,p.P234A,p.P56A,.	0.897	1.54288	0.693262	27.6	.	.	.,.,.,.,.,.,.,.,.,.	.,.,.,.,.,.,.,.,.,.	.,.,.,.,.,.,.,.,.,.	0.998	0.995	ARHGEF7	0	0	0	0	-5	5	33	20
GDX	GDX_103423	Male	Affected	7:143090861:G:A	7	143090861	G	A	CGG>CAG	ENSG00000146904	EPHA1	5.30365e-11	5	.	missense	1	ENST00000275815.3	missense	c.2599C>T	2599:Cgt/Tgt	p.R867C	0.144	0.195587	0.289967	24.3	0.0001	9.189e-05	.	.	.	1	1	EPHA1	0.0031	0	0	0	-24	27	35	-32
GDX	GDX_103423	Male	Affected	20:17623661:G:C	20	17623661	G	C	AGA>ACA	ENSG00000125844	RRBP1	0.000136332	3	0.129277	missense	5	ENST00000246043.4,ENST00000360807.4,ENST00000377807.2,ENST00000377813.1,ENST00000455029.2	missense,missense,missense,missense,missense	c.2024C>G,c.725C>G,c.725C>G,c.2024C>G,c.47C>G	2024:tCt/tGt,725:tCt/tGt,725:tCt/tGt,2024:tCt/tGt,47:tCt/tGt	p.S675C,p.S242C,p.S242C,p.S675C,p.S16C	0.263	0.425529	0.420255	28.9	.	.	.,.,.,.,.	.,.,.,.,.	.,.,.,.,.	1	1	RRBP1	0	0	0.0104	0.0002	1	-23	1	-37
GDX	GDX_103423	Male	Affected	2:48685264:G:C	2	48685264	G	C	AGA>ACA	ENSG00000162869	PPP1R21	0.0004021	3	0.318725	splice_acceptor	3	ENST00000281394.4,ENST00000294952.8,ENST00000449090.2	splice_acceptor,splice_acceptor,splice_acceptor	c.274-1G>C,c.274-1G>C,c.274-1G>C	.,.,.	.,.,.	.	.	.	25.4	.	.	HC,HC,HC	.,.,.	.,.,.	1	1	PPP1R21	0.6869	0.9837	0.0004	0	6	1	23	6
GDX	GDX_10345	Male	Affected	2:172584363:T:A	2	172584363	T	A	TTC>TAC	ENSG00000077380	DYNC1I2	5.1872e-07	4	0.432184	missense	11	ENST00000263811.4,ENST00000340296.4,ENST00000358002.6,ENST00000397119.3,ENST00000409197.1,ENST00000409317.1,ENST00000409453.1,ENST00000409773.1,ENST00000410079.3,ENST00000508530.1,ENST00000534253.2	missense,missense,missense,missense,missense,missense,missense,missense,missense,missense,missense	c.1011T>A,c.951T>A,c.1005T>A,c.1029T>A,c.951T>A,c.1011T>A,c.1029T>A,c.1029T>A,c.1005T>A,c.951T>A,c.1029T>A	1011:ttT/ttA,951:ttT/ttA,1005:ttT/ttA,1029:ttT/ttA,951:ttT/ttA,1011:ttT/ttA,1029:ttT/ttA,1029:ttT/ttA,1005:ttT/ttA,951:ttT/ttA,1029:ttT/ttA	p.F337L,p.F317L,p.F335L,p.F343L,p.F317L,p.F337L,p.F343L,p.F343L,p.F335L,p.F317L,p.F343L	0.594	1.50009	0.921129	26.1	.	.	.,.,.,.,.,.,.,.,.,.,.	.,.,.,.,.,.,.,.,.,.,.	.,.,.,.,.,.,.,.,.,.,.	1	1	DYNC1I2	0.001	0	0	0	2	-28	-3	22
GDX	GDX_10345	Male	Affected	20:50808160:C:A	20	50808160	C	A	TCG>TAG	ENSG00000020256	ZFP64	0.00518985	4	0.140458	stop_gained	5	ENST00000216923.4,ENST00000346617.4,ENST00000361387.2,ENST00000371515.4,ENST00000371518.2	stop_gained,stop_gained,stop_gained,stop_gained,stop_gained	c.16G>T,c.16G>T,c.16G>T,c.16G>T,c.16G>T	16:Gag/Tag,16:Gag/Tag,16:Gag/Tag,16:Gag/Tag,16:Gag/Tag	p.E6*,p.E6*,p.E6*,p.E6*,p.E6*	.	.	.	35	.	.	HC,HC,HC,HC,HC	.,.,.,.,.	.,.,.,.,.	0.995	0.989	ZFP64	0	0	0.0005	0.0018	24	1	-34	-30
GDX	GDX_103460	Male	Affected	17:4910270:C:G	17	4910270	C	G	GCT>GGT	ENSG00000129250	KIF1C	0.470779	1	0.171613	missense	1	ENST00000320785.5	missense	c.1226C>G	1226:gCt/gGt	p.A409G	0.107	0.368592	0.361439	.	.	.	.	.	.	1	1	KIF1C	0.1037	0	0.0533	0	0	-45	-1	29
GDX	GDX_103466	Female	Affected	6:101315834:A:G	6	101315834	A	G	GAA>GGA	ENSG00000112249	ASCC3	1.42788e-10	2	0.333759	missense	3	ENST00000369143.2,ENST00000369162.2,ENST00000522650.1	missense,missense,missense	c.40T>C,c.40T>C,c.40T>C	40:Tca/Cca,40:Tca/Cca,40:Tca/Cca	p.S14P,p.S14P,p.S14P	0.375	0.947725	0.812783	28.7	8.503e-06	7.971e-06	.,.,.	.,.,.	.,.,.	1	1	ASCC3	0.055	0	0	0	17	-15	-50	9
GDX	GDX_103466	Female	Affected	1:161139706:G:A	1	161139706	G	A	AGC>AAC	ENSG00000143224	PPOX	0.328332	2	0.156133	synonymous	5	ENST00000352210.5,ENST00000367999.4,ENST00000432542.2,ENST00000535223.1,ENST00000544598.1	synonymous,synonymous,intron,intron,intron	c.879G>A,c.879G>A,c.223-493G>A,c.88-704G>A,c.223-704G>A	879:gaG/gaA,879:gaG/gaA,.,.,.	p.E293=,p.E293=,.,.,.	.	.	.	.	.	.	.,.,.,.,.	.,.,.,.,.	.,.,.,.,.	0.628	0.845	PPOX	0	0	0	0	-10	-3	16	-5
GDX	GDX_103466	Female	Affected	22:38212622:C:T	22	38212622	C	T	GCC>GTC	ENSG00000100116	GCAT	7.76097e-06	6	0.161492	missense	2	ENST00000248924.6,ENST00000323205.6	missense,missense	c.1157C>T,c.1235C>T	1157:gCc/gTc,1235:gCc/gTc	p.A386V,p.A412V	0.955	0.731286	0.755752	34	.	.	.,.	.,.	.,.	1	1	GCAT	0.0171	0	0.0001	0	-26	10	-2	10
GDX	GDX_103474	Female	Affected	9:32986017:G:T	9	32986017	G	T	GGC>GTC	ENSG00000137074	APTX	7.72907e-06	7	0.242305	synonymous	10	ENST00000309615.3,ENST00000379813.3,ENST00000379817.2,ENST00000379819.1,ENST00000379825.2,ENST00000397172.3,ENST00000436040.2,ENST00000463596.1,ENST00000468275.1,ENST00000476858.1	synonymous,synonymous,synonymous,synonymous,synonymous,synonymous,synonymous,synonymous,synonymous,synonymous	c.537C>A,c.495C>A,c.495C>A,c.537C>A,c.537C>A,c.321C>A,c.495C>A,c.495C>A,c.495C>A,c.375C>A	537:ggC/ggA,495:ggC/ggA,495:ggC/ggA,537:ggC/ggA,537:ggC/ggA,321:ggC/ggA,495:ggC/ggA,495:ggC/ggA,495:ggC/ggA,375:ggC/ggA	p.G179=,p.G165=,p.G165=,p.G179=,p.G179=,p.G107=,p.G165=,p.G165=,p.G165=,p.G125=	.	.	.	.	.	.	.,.,.,.,.,.,.,.,.,.	.,.,.,.,.,.,.,.,.,.	.,.,.,.,.,.,.,.,.,.	1	1	APTX	0	0	0.0019	0	11	-9	-48	2
GDX	GDX_103474	Female	Affected	7:127014002:G:A	7	127014002	G	A	CGG>CAG	ENSG00000048405	ZNF800	0.997033	0	0.37199	missense	3	ENST00000265827.3,ENST00000393312.1,ENST00000393313.1	missense,missense,missense	c.1388C>T,c.1388C>T,c.1388C>T	1388:cCg/cTg,1388:cCg/cTg,1388:cCg/cTg	p.P463L,p.P463L,p.P463L	0.045	0.24536	0.579872	.	.	1.195e-05	.,.,.	.,.,.	.,.,.	1	1	ZNF800	0.0001	0	0.0003	0	-12	-11	38	-11
GDX	GDX_10348	Male	Affected	15:52536610:C:T	15	52536610	C	T	TCG>TTG	ENSG00000128833	MYO5C	4.34872e-18	4	0.0813684	missense	2	ENST00000261839.7,ENST00000443683.2	missense,3_prime_UTR	c.2333G>A,c.*1000G>A	2333:cGa/cAa,.	p.R778Q,.	0.23	0.158782	0.23832	24.4	2.484e-05	1.202e-05	.,.	.,.	.,.	1	0.997	MYO5C	0	0	0.0001	0	-3	37	47	-41
GDX	GDX_10348	Male	Affected	16:2806334:G:A	16	2806334	G	A	AGG>AAG	ENSG00000167978	SRRM2	.	0	0.691299	splice_acceptor	1	ENST00000301740.8	splice_acceptor	c.-31-1G>A	.	.	.	.	.	23.5	.	.	LC	5UTR_SPLICE	NAGNAG_SITE	.	.	SRRM2	0.9944	0.9978	0	0	2	1	4	33
GDX	GDX_103485	Female	Affected	15:40558593:G:A	15	40558593	G	A	CGG>CAG	ENSG00000137843	PAK6	0.00128179	3	0.128335	missense	6	ENST00000260404.4,ENST00000441369.1,ENST00000453867.1,ENST00000455577.2,ENST00000542403.2,ENST00000560346.1	missense,missense,missense,missense,missense,missense	c.755G>A,c.755G>A,c.755G>A,c.755G>A,c.755G>A,c.755G>A	755:cGg/cAg,755:cGg/cAg,755:cGg/cAg,755:cGg/cAg,755:cGg/cAg,755:cGg/cAg	p.R252Q,p.R252Q,p.R252Q,p.R252Q,p.R252Q,p.R252Q	0.085	0.165285	0.39563	.	4.37e-05	5.235e-05	.,.,.,.,.,.	.,.,.,.,.,.	.,.,.,.,.,.	1	1	.	.	.	.	.	.	.	.	.
GDX	GDX_103500	Male	Affected	5:180039519:C:T	5	180039519	C	T	GCC>GTC	ENSG00000037280	FLT4	0.999937	0	0.0733298	missense	3	ENST00000261937.6,ENST00000393347.3,ENST00000502649.1	missense,missense,missense	c.3524G>A,c.3524G>A,c.3524G>A	3524:gGc/gAc,3524:gGc/gAc,3524:gGc/gAc	p.G1175D,p.G1175D,p.G1175D	0.104	0.149493	0.308899	.	.	3.985e-06	.,.,.	.,.,.	.,.,.	1	1	FLT4	0.0001	0.0002	0	0	-4	-13	-13	29
GDX	GDX_103503	Female	Affected	12:56536492:G:A	12	56536492	G	A	CGG>CAG	ENSG00000139641	ESYT1	2.14072e-07	3	0.194536	missense	3	ENST00000267113.4,ENST00000394048.5,ENST00000541590.1	missense,missense,missense	c.2894G>A,c.2864G>A,c.2894G>A	2894:cGg/cAg,2864:cGg/cAg,2894:cGg/cAg	p.R965Q,p.R955Q,p.R965Q	0.129	0.952956	0.499446	27.9	4.159e-05	1.994e-05	.,.,.	.,.,.	.,.,.	1	1	ESYT1	0.0001	0	0	0.001	-12	-48	16	24
GDX	GDX_10351	Male	Affected	X:153296876:T:C	X	153296876	T	C	TTA>TCA	ENSG00000169057	MECP2	0.698089	1	0.625479	missense	3	ENST00000303391.6,ENST00000407218.1,ENST00000453960.2	missense,missense,missense	c.403A>G,c.403A>G,c.439A>G	403:Aaa/Gaa,403:Aaa/Gaa,439:Aaa/Gaa	p.K135E,p.K135E,p.K147E	0.933	.	0.824089	24.9	.	.	.,.,.	.,.,.	.,.,.	1	1	MECP2	0	0	0.0575	0	25	18	-29	18
GDX	GDX_103559	Male	Affected	1:3342727:G:A	1	3342727	G	A	CGG>CAG	ENSG00000142611	PRDM16	0.999843	0	0.157281	synonymous	7	ENST00000270722.5,ENST00000378391.2,ENST00000378398.3,ENST00000441472.2,ENST00000442529.2,ENST00000511072.1,ENST00000514189.1	synonymous,synonymous,synonymous,synonymous,synonymous,synonymous,synonymous	c.3222G>A,c.3222G>A,c.3222G>A,c.3219G>A,c.3219G>A,c.3225G>A,c.3222G>A	3222:tcG/tcA,3222:tcG/tcA,3222:tcG/tcA,3219:tcG/tcA,3219:tcG/tcA,3225:tcG/tcA,3222:tcG/tcA	p.S1074=,p.S1074=,p.S1074=,p.S1073=,p.S1073=,p.S1075=,p.S1074=	.	.	.	.	4.972e-05	3.608e-05	.,.,.,.,.,.,.	.,.,.,.,.,.,.	.,.,.,.,.,.,.	1	1	PRDM16	0.0103	0	0	0	2	-49	2	25
GDX	GDX_10356	Male	Affected	9:130575711:G:A	9	130575711	G	A	CGA>CAA	ENSG00000136877	FPGS	0.000112878	3	0.248342	missense	4	ENST00000373225.3,ENST00000373245.1,ENST00000373247.2,ENST00000393706.2	missense,3_prime_UTR,missense,missense	c.1442G>A,c.*316G>A,c.1592G>A,c.1514G>A	1442:cGa/cAa,.,1592:cGa/cAa,1514:cGa/cAa	p.R481Q,.,p.R531Q,p.R505Q	0.17	1.4261	0.462849	34	.	.	.,.,.,.	.,.,.,.	.,.,.,.	0.774	0.887	FPGS	0	0	0	0	17	-8	-9	-4
GDX	GDX_10356	Male	Affected	16:28857235:T:C	16	28857235	T	C	CTT>CCT	ENSG00000178952	TUFM	0.651456	3	0.186047	missense	1	ENST00000313511.3	missense	c.245A>G	245:aAg/aGg	p.K82R	0.459	1.46084	0.768871	27.1	.	.	.	.	.	1	1	TUFM	0	0.0001	0.0016	0.0021	-26	-2	-11	-2
GDX	GDX_103566	Female	Affected	1:171679920:T:C	1	171679920	T	C	ATG>ACG	ENSG00000117533	VAMP4	0.919996	4	0.191156	missense	3	ENST00000236192.7,ENST00000367740.2,ENST00000415773.1	missense,missense,missense	c.199A>G,c.196A>G,c.196A>G	199:Atg/Gtg,196:Atg/Gtg,196:Atg/Gtg	p.M67V,p.M66V,p.M66V	0.553	0.251783	0.845137	23	.	.	.,.,.	.,.,.	.,.,.	1	1	VAMP4	0	0	0.0624	0	34	27	-20	34
GDX	GDX_103611	Female	Affected	12:32786569:A:G	12	32786569	A	G	AAA>AGA	ENSG00000139132	FGD4	0.335779	2	0.492486	synonymous	6	ENST00000266482.3,ENST00000427716.2,ENST00000525053.1,ENST00000531134.1,ENST00000534526.2,ENST00000546442.1	synonymous,synonymous,synonymous,synonymous,synonymous,synonymous	c.1104A>G,c.1848A>G,c.2184A>G,c.2103A>G,c.2259A>G,c.1569A>G	1104:caA/caG,1848:caA/caG,2184:caA/caG,2103:caA/caG,2259:caA/caG,1569:caA/caG	p.Q368=,p.Q616=,p.Q728=,p.Q701=,p.Q753=,p.Q523=	.	.	.	.	.	.	.,.,.,.,.,.	.,.,.,.,.,.	.,.,.,.,.,.	1	0.996	FGD4	0	0	0	0	1	9	22	-35
GDX	GDX_103611	Female	Affected	1:112329637:G:A	1	112329637	G	A	GGG>GAG	ENSG00000171385	KCND3	0.803753	1	0.0653615	missense	3	ENST00000302127.4,ENST00000315987.2,ENST00000369697.1	missense,missense,missense	c.1198C>T,c.1198C>T,c.1198C>T	1198:Cct/Tct,1198:Cct/Tct,1198:Cct/Tct	p.P400S,p.P400S,p.P400S	0.888	2.5627	0.910425	25.4	.	.	.,.,.	.,.,.	.,.,.	1	1	KCND3	0.0004	0	0	0	-23	2	19	43
GDX	GDX_103611	Female	Affected	15:93595243:C:T	15	93595243	C	T	GCT>GTT	ENSG00000182175	RGMA	0.0105755	3	0.567355	missense	9	ENST00000329082.7,ENST00000425933.2,ENST00000538818.1,ENST00000542321.2,ENST00000543599.1,ENST00000556087.1,ENST00000556658.1,ENST00000557301.1,ENST00000557420.1	missense,missense,missense,missense,missense,missense,missense,missense,intron	c.625G>A,c.577G>A,c.298G>A,c.577G>A,c.577G>A,c.577G>A,c.298G>A,c.649G>A,c.83-6308G>A	625:Gcg/Acg,577:Gcg/Acg,298:Gcg/Acg,577:Gcg/Acg,577:Gcg/Acg,577:Gcg/Acg,298:Gcg/Acg,649:Gcg/Acg,.	p.A209T,p.A193T,p.A100T,p.A193T,p.A193T,p.A193T,p.A100T,p.A217T,.	0.147	0.212816	0.513666	.	.	.	.,.,.,.,.,.,.,.,.	.,.,.,.,.,.,.,.,.	.,.,.,.,.,.,.,.,.	0.989	0.944	RGMA	0.0001	0	0	0	30	-1	-20	-1
GDX	GDX_103620	Male	Affected	12:101799658:T:G	12	101799658	T	G	CTG>CGG	ENSG00000120805	ARL1	0.480263	3	0.148709	synonymous	6	ENST00000261636.8,ENST00000536227.1,ENST00000539055.1,ENST00000551671.1,ENST00000551688.1,ENST00000551828.1	synonymous,synonymous,intron,synonymous,intron,synonymous	c.106A>C,c.55A>C,c.4+1762A>C,c.106A>C,c.-52+1762A>C,c.55A>C	106:Aga/Cga,55:Aga/Cga,.,106:Aga/Cga,.,55:Aga/Cga	p.R36=,p.R19=,.,p.R36=,.,p.R19=	.	.	.	.	.	.	.,.,.,.,.,.	.,.,.,.,.,.	.,.,.,.,.,.	0.992	0.961	ARL1	0.0007	0	0.0313	0	29	-2	-46	-2
GDX	GDX_103620	Male	Affected	5:170720886:G:A	5	170720886	G	A	AGA>AAA	ENSG00000204764	RANBP17	8.61018e-36	7	0.33951	splice_acceptor	1	ENST00000523189.1	splice_acceptor	c.2944-1G>A	.	.	.	.	.	26.2	.	.	HC	.	.	1	1	RANBP17	0.335	0.9977	0.0001	0	38	1	38	50
GDX	GDX_103625	Male	Affected	7:140501287:T:C	7	140501287	T	C	TTG>TCG	ENSG00000157764	BRAF	0.999978	0	0.168335	missense	1	ENST00000288602.6	missense	c.785A>G	785:cAa/cGa	p.Q262R	0.711	1.63362	0.888902	23.3	.	.	.	.	.	1	1	BRAF	0.0219	0	0.0001	0	25	-26	13	-5
GDX	GDX_103625	Male	Affected	16:67696318:G:A	16	67696318	G	A	GGG>GAG	ENSG00000102981	PARD6A	0.854735	5	0.189914	missense	3	ENST00000219255.3,ENST00000458121.2,ENST00000602551.1	missense,missense,missense	c.809G>A,c.806G>A,c.719G>A	809:gGg/gAg,806:gGg/gAg,719:gGg/gAg	p.G270E,p.G269E,p.G240E	0.04	0.488244	0.403934	.	.	.	.,.,.	.,.,.	.,.,.	1	1	PARD6A	0.0007	0	0.0003	0	-15	0	-16	-44
GDX	GDX_103628	Female	Affected	11:75508202:G:C	11	75508202	G	C	AGG>ACG	ENSG00000062282	DGAT2	7.51043e-08	6	0.0695321	splice_acceptor	2	ENST00000228027.7,ENST00000376262.3	splice_acceptor,splice_acceptor	c.635-1G>C,c.506-1G>C	.,.	.,.	.	.	.	24.6	.	.	HC,HC	.,.	.,.	1	1	DGAT2	0.9633	0.9775	0	0	17	1	31	0
GDX	GDX_103631	Male	Affected	10:85997342:G:A	10	85997342	G	A	GGA>GAA	ENSG00000148602	LRIT1	2.92364e-08	8	.	missense	1	ENST00000372105.3	missense	c.223C>T	223:Cct/Tct	p.P75S	0.326	0.127692	0.499431	.	.	.	.	.	.	.	1	LRIT1	0.0001	0	0.0001	0	-17	34	4	-40
GDX	GDX_103631	Male	Affected	6:33403367:C:T	6	33403367	C	T	GCA>GTA	ENSG00000197283	SYNGAP1	0.999998	0	.	stop_gained	3	ENST00000293748.5,ENST00000418600.2,ENST00000428982.2	stop_gained,stop_gained,stop_gained	c.739C>T,c.739C>T,c.562C>T	739:Cag/Tag,739:Cag/Tag,562:Cag/Tag	p.Q247*,p.Q247*,p.Q188*	.	.	.	37	.	.	HC,HC,HC	.,.,.	.,.,.	1	1	SYNGAP1	0	0	0.0002	0.0159	23	-22	-2	23
GDX	GDX_103637	Male	Affected	5:38418288:G:A	5	38418288	G	A	CGC>CAC	ENSG00000164318	EGFLAM	9.38439e-10	5	0.0943796	missense	4	ENST00000322350.5,ENST00000336740.6,ENST00000354891.3,ENST00000397202.2	missense,missense,missense,intron	c.1615G>A,c.913G>A,c.1615G>A,c.-219+5538G>A	1615:Gct/Act,913:Gct/Act,1615:Gct/Act,.	p.A539T,p.A305T,p.A539T,.	0.09	0.0881271	0.247199	.	3.296e-05	4.773e-05	.,.,.,.	.,.,.,.	.,.,.,.	0.127	0.386	EGFLAM	0	0	0	0	17	-46	17	2
GDX	GDX_103637	Male	Affected	3:154146734:C:A	3	154146734	C	A	TCT>TAT	ENSG00000174948	GPR149	2.64644e-05	6	0.0536269	missense	1	ENST00000389740.2	missense	c.671G>T	671:aGa/aTa	p.R224I	0.203	0.678098	0.496303	27.9	.	.	.	.	.	1	1	GPR149	0.0168	0	0.0004	0	-20	10	2	-29
GDX	GDX_103637	Male	Affected	8:12863814:G:A	8	12863814	G	A	TGT>TAT	ENSG00000250305	TRMT9B	.	9	0.158048	missense	4	ENST00000400069.3,ENST00000447063.2,ENST00000524591.2,ENST00000528753.2	missense,missense,missense,missense	c.103G>A,c.103G>A,c.103G>A,c.103G>A	103:Gtc/Atc,103:Gtc/Atc,103:Gtc/Atc,103:Gtc/Atc	p.V35I,p.V35I,p.V35I,p.V35I	0.294	.	0.59319	27	.	.	.,.,.,.	.,.,.,.	.,.,.,.	1	1	TRMT9B	0	0	0.0005	0	9	-18	-3	47
GDX	GDX_10364	Male	Affected	3:146311884:G:A	3	146311884	G	A	TGT>TAT	ENSG00000231213	PLSCR5	1.16766e-09	8	.	synonymous	3	ENST00000443512.1,ENST00000482567.1,ENST00000492200.1	synonymous,synonymous,synonymous	c.276C>T,c.240C>T,c.276C>T	276:aaC/aaT,240:aaC/aaT,276:aaC/aaT	p.N92=,p.N80=,p.N92=	.	.	.	.	.	.	.,.,.	.,.,.	.,.,.	1	1	PLSCR5	0.0143	0.0065	0.0001	0	-29	43	-29	35
GDX	GDX_10364	Male	Affected	14:51398451:A:G	14	51398451	A	G	CAT>CGT	ENSG00000100504	PYGL	1.31337e-09	5	0.0717124	synonymous	3	ENST00000216392.7,ENST00000532462.1,ENST00000544180.2	synonymous,synonymous,synonymous	c.468T>C,c.468T>C,c.366T>C	468:taT/taC,468:taT/taC,366:taT/taC	p.Y156=,p.Y156=,p.Y122=	.	.	.	.	.	.	.,.,.	.,.,.	.,.,.	1	1	PYGL	0.001	0.0002	0.012	0	4	43	-14	43
GDX	GDX_103649	Female	Affected	2:103380801:G:A	2	103380801	G	A	CGT>CAT	ENSG00000170417	TMEM182	0.0159877	4	0.0859866	synonymous	3	ENST00000409173.1,ENST00000409528.1,ENST00000412401.2	synonymous,5_prime_UTR,synonymous	c.117G>A,c.-43G>A,c.246G>A	117:ccG/ccA,.,246:ccG/ccA	p.P39=,.,p.P82=	.	.	.	.	4.946e-05	2.787e-05	.,.,.	.,.,.	.,.,.	0.333	0.303	TMEM182	0.0266	0.0003	0	0	-5	-13	49	-1
GDX	GDX_103652	Male	Affected	6:117150144:A:G	6	117150144	A	G	CAA>CGA	ENSG00000173612	GPRC6A	4.63568e-14	7	.	synonymous	3	ENST00000310357.3,ENST00000368549.3,ENST00000530250.1	synonymous,synonymous,synonymous	c.33T>C,c.33T>C,c.33T>C	33:ttT/ttC,33:ttT/ttC,33:ttT/ttC	p.F11=,p.F11=,p.F11=	.	.	.	.	.	.	.,.,.	.,.,.	.,.,.	.	1	GPRC6A	0	0	0	0	-34	-25	41	-25
GDX	GDX_103666	Female	Affected	12:106704943:C:G	12	106704943	C	G	TCA>TGA	ENSG00000166046	TCP11L2	7.48809e-07	7	0.0607094	synonymous	3	ENST00000299045.3,ENST00000546625.1,ENST00000547153.1	synonymous,synonymous,synonymous	c.90C>G,c.90C>G,c.90C>G	90:ctC/ctG,90:ctC/ctG,90:ctC/ctG	p.L30=,p.L30=,p.L30=	.	.	.	.	.	.	.,.,.	.,.,.	.,.,.	1	1	TCP11L2	0.001	0	0.0003	0	-12	3	34	-25
GDX	GDX_103676	Male	Affected	20:58514613:G:A	20	58514613	G	A	CGG>CAG	ENSG00000132825	PPP1R3D	0.0677653	8	0.0797157	missense	1	ENST00000370996.3	missense	c.374C>T	374:cCg/cTg	p.P125L	0.595	1.9351	0.753775	31	.	.	.	.	.	1	1	PPP1R3D	0.0003	0	0	0	28	0	0	29
GDX	GDX_103676	Male	Affected	10:89692818:T:C	10	89692818	T	C	ATC>ACC	ENSG00000171862	PTEN	0.975507	2	0.570033	missense	1	ENST00000371953.3	missense	c.302T>C	302:aTc/aCc	p.I101T	0.981	2.55323	0.895455	25.7	.	.	.	.	.	1	1	PTEN	0.0004	0.0002	0	0	-27	-48	35	-4
GDX	GDX_103676	Male	Affected	14:74823744:G:C	14	74823744	G	C	TGT>TCT	ENSG00000133980	VRTN	0.858358	0	0.0964569	synonymous	1	ENST00000256362.4	synonymous	c.258G>C	258:ctG/ctC	p.L86=	.	.	.	.	.	.	.	.	.	1	1	VRTN	0	0	0	0	38	-6	-27	-1
GDX	GDX_103679	Male	Affected	14:38679751:C:T	14	38679751	C	T	TCC>TTC	ENSG00000139874	SSTR1	0.829919	2	0.243188	missense	1	ENST00000267377.2	missense	c.1157C>T	1157:tCc/tTc	p.S386F	0.382	1.86449	0.732993	29.9	.	4.533e-06	.	.	.	1	1	SSTR1	0	0	0	0	-2	35	-7	-19
GDX	GDX_103679	Male	Affected	5:176637975:CAT:C	5	176637975	CAT	C	.	ENSG00000165671	NSD1	1	0	0.557785	frameshift	4	ENST00000347982.4,ENST00000354179.4,ENST00000361032.4,ENST00000439151.2	frameshift,frameshift,frameshift,frameshift	c.1769_1770del,c.1769_1770del,c.2267_2268del,c.2576_2577del	1769-1770:cAT/c,1769-1770:cAT/c,2267-2268:cAT/c,2576-2577:cAT/c	p.H590Rfs*15,p.H590Rfs*15,p.H756Rfs*15,p.H859Rfs*15	.	.	.	.	.	.	HC,HC,HC,HC	.,.,.,.	.,.,.,.	0.89	0.926	NSD1	.	.	.	.	.	.	.	.
GDX	GDX_1037	Female	Affected	5:149631371:G:T	5	149631371	G	T	CGG>CTG	ENSG00000070808	CAMK2A	0.998004	0	0.14291	missense	2	ENST00000348628.6,ENST00000398376.3	missense,missense	c.635C>A,c.635C>A	635:cCg/cAg,635:cCg/cAg	p.P212Q,p.P212Q	0.679	2.77571	0.896418	33	.	.	.,.	.,.	.,.	1	1	CAMK2A	0.0197	0	0	0	-2	-14	-27	14
GDX	GDX_1037	Female	Affected	8:93003908:T:G	8	93003908	T	G	GTG>GGG	ENSG00000079102	RUNX1T1	0.999122	1	0.766617	missense	8	ENST00000265814.3,ENST00000360348.2,ENST00000396218.1,ENST00000422361.2,ENST00000436581.2,ENST00000518844.1,ENST00000520724.1,ENST00000523629.1	missense,missense,missense,missense,missense,missense,missense,missense	c.950A>C,c.839A>C,c.869A>C,c.839A>C,c.983A>C,c.869A>C,c.839A>C,c.950A>C	950:cAc/cCc,839:cAc/cCc,869:cAc/cCc,839:cAc/cCc,983:cAc/cCc,869:cAc/cCc,839:cAc/cCc,950:cAc/cCc	p.H317P,p.H280P,p.H290P,p.H280P,p.H328P,p.H290P,p.H280P,p.H317P	0.205	1.08507	0.631495	.	0.0003	5.974e-05	.,.,.,.,.,.,.,.	.,.,.,.,.,.,.,.	.,.,.,.,.,.,.,.	0.997	0.983	RUNX1T1	0	0	0	0.0088	-7	14	-37	-41
GDX	GDX_1037	Female	Affected	8:134072384:T:G	8	134072384	T	G	GTG>GGG	ENSG00000155926	SLA	0.722953	2	0.0864936	missense	5	ENST00000338087.5,ENST00000395352.3,ENST00000427060.2,ENST00000517648.1,ENST00000524345.1	missense,missense,missense,missense,intron	c.22A>C,c.73A>C,c.142A>C,c.73A>C,c.-263-9224A>C	22:Acc/Ccc,73:Acc/Ccc,142:Acc/Ccc,73:Acc/Ccc,.	p.T8P,p.T25P,p.T48P,p.T25P,.	0.157	0.296156	0.281743	.	1.649e-05	1.21e-05	.,.,.,.,.	.,.,.,.,.	.,.,.,.,.	1	0.988	SLA	0	0	0	0.0455	-39	44	-36	-39
GDX	GDX_1037	Female	Affected	5:149206385:A:C	5	149206385	A	C	CAC>CCC	ENSG00000155846	PPARGC1B	0.934055	1	0.0814756	synonymous	4	ENST00000309241.5,ENST00000360453.4,ENST00000394320.3,ENST00000403750.1	synonymous,synonymous,synonymous,synonymous	c.402A>C,c.402A>C,c.402A>C,c.327A>C	402:gcA/gcC,402:gcA/gcC,402:gcA/gcC,327:gcA/gcC	p.A134=,p.A134=,p.A134=,p.A109=	.	.	.	.	8.29e-06	3.991e-06	.,.,.,.	.,.,.,.	.,.,.,.	1	1	PPARGC1B	0.0016	0	0	0	9	2	-50	45
GDX	GDX_1037	Female	Affected	14:92908462:A:G	14	92908462	A	G	GAG>GGG	ENSG00000140090	SLC24A4	3.16711e-06	4	0.181969	synonymous	5	ENST00000298877.1,ENST00000351924.5,ENST00000393265.2,ENST00000531433.1,ENST00000532405.1	synonymous,synonymous,synonymous,synonymous,synonymous	c.372A>G,c.372A>G,c.231A>G,c.423A>G,c.423A>G	372:ggA/ggG,372:ggA/ggG,231:ggA/ggG,423:ggA/ggG,423:ggA/ggG	p.G124=,p.G124=,p.G77=,p.G141=,p.G141=	.	.	.	.	0.0003	9.628e-05	.,.,.,.,.	.,.,.,.,.	.,.,.,.,.	1	1	SLC24A4	0.0001	0	0	0	20	-27	44	38
GDX	GDX_1037	Female	Affected	16:81944307:A:C	16	81944307	A	C	AAC>ACC	ENSG00000197943	PLCG2	0.999993	1	0.0746104	missense	1	ENST00000359376.3	missense	c.1916A>C	1916:aAc/aCc	p.N639T	0.112	0.33871	0.393828	23.6	.	2.864e-05	.	.	.	1	1	PLCG2	0	0	0.0046	0.0008	32	-7	-14	18
GDX	GDX_103702	Female	Affected	9:100843389:G:A	9	100843389	G	A	GGT>GAT	.	.	.	.	.	.	.	.	.	.	.	.	.	.	.	.	1.656e-05	8.028e-06	.	.	.	.	.	.	.	.	.	.	.	.	.	.
GDX	GDX_103708	Female	Affected	10:90703583:G:A	10	90703583	G	A	GGG>GAG	ENSG00000107796	ACTA2	0.734223	1	0.0864228	missense	2	ENST00000224784.6,ENST00000458208.1	missense,missense	c.340C>T,c.340C>T	340:Ccc/Tcc,340:Ccc/Tcc	p.P114S,p.P114S	0.823	2.37839	0.863542	29.2	.	.	.,.	.,.	.,.	1	1	ACTA2	0.0001	0	0	0	35	-6	-29	-30
GDX	GDX_103708	Female	Affected	19:49671649:T:C	19	49671649	T	C	GTC>GCC	ENSG00000130529	TRPM4	6.36302e-19	6	0.164743	missense	3	ENST00000252826.5,ENST00000355712.5,ENST00000427978.2	missense,intron,missense	c.581T>C,c.-237-161T>C,c.581T>C	581:gTc/gCc,.,581:gTc/gCc	p.V194A,.,p.V194A	0.299	1.05445	0.616138	25.7	.	3.979e-06	.,.,.	.,.,.	.,.,.	0.982	0.947	TRPM4	0	0	0	0	-22	10	31	-35
GDX	GDX_103722	Female	Affected	16:77228600:G:A	16	77228600	G	A	CGG>CAG	ENSG00000103111	MON1B	0.22974	3	0.121831	missense	4	ENST00000248248.3,ENST00000320859.6,ENST00000439557.2,ENST00000545553.1	missense,intron,missense,missense	c.844G>A,c.330-875G>A,c.517G>A,c.406G>A	844:Ggt/Agt,.,517:Ggt/Agt,406:Ggt/Agt	p.G282S,.,p.G173S,p.G136S	0.201	0.709341	0.626866	24.4	.	7.974e-06	.,.,.,.	.,.,.,.	.,.,.,.	1	0.999	MON1B	0	0	0.0001	0	2	-35	-7	32
GDX	GDX_103722	Female	Affected	12:50043302:G:A	12	50043302	G	A	CGC>CAC	ENSG00000161791	FMNL3	0.3565	1	0.0836063	missense	4	ENST00000293590.5,ENST00000335154.5,ENST00000352151.5,ENST00000550488.1	missense,missense,missense,missense	c.2255C>T,c.2255C>T,c.2102C>T,c.2255C>T	2255:gCg/gTg,2255:gCg/gTg,2102:gCg/gTg,2255:gCg/gTg	p.A752V,p.A752V,p.A701V,p.A752V	0.306	1.20633	0.753191	34	1.656e-05	1.603e-05	.,.,.,.	.,.,.,.	.,.,.,.	1	1	FMNL3	0.0026	0.0024	0	0	-20	19	-20	-42
GDX	GDX_103722	Female	Affected	7:103130238:G:T	7	103130238	G	T	CGT>CTT	ENSG00000189056	RELN	1	0	0.367714	missense	3	ENST00000343529.5,ENST00000424685.2,ENST00000428762.1	missense,missense,missense	c.9714C>A,c.9714C>A,c.9714C>A	9714:caC/caA,9714:caC/caA,9714:caC/caA	p.H3238Q,p.H3238Q,p.H3238Q	0.227	0.335671	0.760065	22.5	.	.	.,.,.	.,.,.	.,.,.	1	1	RELN	0	0	0.0001	0.0013	-2	6	4	-49
GDX	GDX_103737	Male	Affected	2:189899681:A:C	2	189899681	A	C	TAT>TCT	ENSG00000204262	COL5A2	1	0	0.288433	missense	1	ENST00000374866.3	missense	c.4314T>G	4314:aaT/aaG	p.N1438K	0.453	0.297234	0.634028	.	.	.	.	.	.	1	1	COL5A2	0	0	0.0005	0	10	-29	-43	-11
GDX	GDX_103737	Male	Affected	9:140685399:GC:G	9	140685399	GC	G	.	ENSG00000181090	EHMT1	1	0	0.236546	frameshift	2	ENST00000334856.6,ENST00000460843.1	frameshift,frameshift	c.2390del,c.2483del	2390:gCt/gt,2483:gCt/gt	p.A797Vfs*?,p.A828Vfs*50	.	.	.	.	.	.	LC,HC	END_TRUNC,.	.,.	0.987	0.96	EHMT1	.	.	.	.	.	.	.	.
GDX	GDX_103737	Male	Affected	7:73462843:C:T	7	73462843	C	T	CCC>CTC	ENSG00000049540	ELN	1.51996e-05	4	0.13467	synonymous	14	ENST00000252034.7,ENST00000320399.6,ENST00000320492.7,ENST00000357036.5,ENST00000358929.4,ENST00000380553.4,ENST00000380562.4,ENST00000380575.4,ENST00000380576.5,ENST00000380584.4,ENST00000414324.1,ENST00000429192.1,ENST00000445912.1,ENST00000458204.1	synonymous,synonymous,synonymous,synonymous,synonymous,synonymous,synonymous,synonymous,synonymous,synonymous,synonymous,synonymous,synonymous,synonymous	c.756C>T,c.756C>T,c.648C>T,c.771C>T,c.756C>T,c.405C>T,c.756C>T,c.726C>T,c.756C>T,c.714C>T,c.741C>T,c.771C>T,c.756C>T,c.726C>T	756:ccC/ccT,756:ccC/ccT,648:ccC/ccT,771:ccC/ccT,756:ccC/ccT,405:ccC/ccT,756:ccC/ccT,726:ccC/ccT,756:ccC/ccT,714:ccC/ccT,741:ccC/ccT,771:ccC/ccT,756:ccC/ccT,726:ccC/ccT	p.P252=,p.P252=,p.P216=,p.P257=,p.P252=,p.P135=,p.P252=,p.P242=,p.P252=,p.P238=,p.P247=,p.P257=,p.P252=,p.P242=	.	.	.	.	.	.	.,.,.,.,.,.,.,.,.,.,.,.,.,.	.,.,.,.,.,.,.,.,.,.,.,.,.,.	.,.,.,.,.,.,.,.,.,.,.,.,.,.	1	1	ELN	0	0	0.0005	0	-10	-38	43	40
GDX	GDX_103746	Female	Affected	11:61498848:C:T	11	61498848	C	T	ACG>ATG	ENSG00000134780	DAGLA	0.953148	0	0.260147	synonymous	1	ENST00000257215.5	synonymous	c.909C>T	909:taC/taT	p.Y303=	.	.	.	.	8.243e-06	7.956e-06	.	.	.	1	1	DAGLA	0.0001	0	0.0011	0	-37	1	-36	11
GDX	GDX_103752	Female	Affected	22:51159932:T:TG	22	51159932	T	TG	.	ENSG00000251322	SHANK3	0.99984	0	0.395887	frameshift	3	ENST00000262795.3,ENST00000414786.2,ENST00000445220.2	frameshift,frameshift,frameshift	c.3727dup,c.3637dup,c.3685dup	3719-3720:ctg/ctGg,3629-3630:ctg/ctGg,3677-3678:ctg/ctGg	p.A1243Gfs*69,p.A1213Gfs*69,p.A1229Gfs*69	.	.	.	.	0.0006	9.938e-05	HC,HC,HC	.,.,.	.,.,.	1	1	SHANK3	.	.	.	.	.	.	.	.
GDX	GDX_103752	Female	Affected	1:44466705:A:G	1	44466705	A	G	CAG>CGG	ENSG00000196517	SLC6A9	0.044253	3	0.209099	stop_lost	7	ENST00000357730.2,ENST00000360584.2,ENST00000372306.3,ENST00000372307.3,ENST00000372310.3,ENST00000475075.2,ENST00000537678.1	missense,missense,missense,missense,missense,missense,stop_lost	c.1415T>C,c.1577T>C,c.1358T>C,c.1163T>C,c.1358T>C,c.1025T>C,c.1159T>C	1415:cTg/cCg,1577:cTg/cCg,1358:cTg/cCg,1163:cTg/cCg,1358:cTg/cCg,1025:cTg/cCg,1159:Tga/Cga	p.L472P,p.L526P,p.L453P,p.L388P,p.L453P,p.L342P,p.*387RextTer36	0.922	2.27134	0.798275	28.5	.	.	.,.,.,.,.,.,.	.,.,.,.,.,.,.	.,.,.,.,.,.,.	0.019	0.065	SLC6A9	0	0	0	0	22	-22	-10	-22
GDX	GDX_103755	Female	Affected	1:244218139:C:T	1	244218139	C	T	CCA>CTA	ENSG00000179456	ZBTB18	0.970124	0	0.222011	stop_gained	1	ENST00000358704.4	stop_gained	c.1063C>T	1063:Cag/Tag	p.Q355*	.	.	.	38	.	.	HC	.	.	1	1	ZBTB18	0	0	0	0	3	-14	-2	2
GDX	GDX_103758	Female	Affected	16:2569723:G:GCCCTCATCCTCT	16	2569723	G	GCCCTCATCCTCT	.	ENSG00000185883	ATP6V0C	0.729145	3	0.704517	inframe_insertion	4	ENST00000330398.4,ENST00000564973.1,ENST00000565223.1,ENST00000568562.1	inframe_insertion,inframe_insertion,inframe_insertion,downstream_gene	c.448_459dup,c.319_330dup,c.319_330dup,.	445-446:gcc/gCCCTCATCCTCTcc,316-317:gcc/gCCCTCATCCTCTcc,316-317:gcc/gCCCTCATCCTCTcc,.	p.L150_S153dup,p.L107_S110dup,p.L107_S110dup,.	.	.	.	.	.	.	.,.,.,.	.,.,.,.	.,.,.,.	1	0.994	ATP6V0C	.	.	.	.	.	.	.	.
GDX	GDX_103758	Female	Affected	12:56536180:G:A	12	56536180	G	A	GGG>GAG	ENSG00000139641	ESYT1	2.14072e-07	3	0.194536	missense	3	ENST00000267113.4,ENST00000394048.5,ENST00000541590.1	missense,missense,missense	c.2734G>A,c.2704G>A,c.2734G>A	2734:Ggg/Agg,2704:Ggg/Agg,2734:Ggg/Agg	p.G912R,p.G902R,p.G912R	0.535	0.366516	0.545952	23.2	.	.	.,.,.	.,.,.	.,.,.	1	1	ESYT1	0.002	0	0.0383	0	-7	5	1	-23
GDX	GDX_103758	Female	Affected	9:86292667:CGCA:C	9	86292667	CGCA	C	.	ENSG00000135018	UBQLN1	0.998753	0	0.574486	inframe_deletion	2	ENST00000257468.7,ENST00000376395.4	inframe_deletion,inframe_deletion	c.1077_1079del,c.1077_1079del	1077-1079:acTGCg/acg,1077-1079:acTGCg/acg	p.A360del,p.A360del	.	.	.	.	.	.	.,.	.,.	.,.	1	1	UBQLN1	.	.	.	.	.	.	.	.
GDX	GDX_103758	Female	Affected	19:58564970:C:T	19	58564970	C	T	CCG>CTG	ENSG00000152467	ZSCAN1	6.40276e-07	8	0.152644	missense	1	ENST00000282326.1	missense	c.778C>T	778:Cgc/Tgc	p.R260C	0.028	0.208004	0.273268	20.9	1.651e-05	7.957e-06	.	.	.	0.16	0.09	ZSCAN1	0	0	0	0	21	30	21	30
GDX	GDX_103765	Female	Affected	18:28737381:G:A	18	28737381	G	A	CGT>CAT	ENSG00000134765	DSC1	4.3854e-08	5	0.0813761	missense	2	ENST00000257197.3,ENST00000257198.5	missense,missense	c.304C>T,c.304C>T	304:Cgg/Tgg,304:Cgg/Tgg	p.R102W,p.R102W	0.068	0.0764937	0.215401	.	4.949e-05	4.774e-05	.,.	.,.	.,.	1	1	DSC1	0	0	0.0099	0.0082	-47	11	9	-47
GDX	GDX_103765	Female	Affected	X:47269802:G:A	X	47269802	G	A	GGT>GAT	ENSG00000147117	ZNF157	8.04449e-07	7	.	splice_donor	1	ENST00000377073.3	splice_donor	c.199+1G>A	.	.	.	.	.	24	2.327e-05	1.099e-05	HC	.	.	1	1	ZNF157	0.0002	0	0.5381	0.997	32	-5	17	-1
GDX	GDX_10377	Female	Affected	X:129147887:C:T	X	129147887	C	T	CCG>CTG	ENSG00000085185	BCORL1	0.98179	0	0.309146	missense	4	ENST00000218147.7,ENST00000303743.5,ENST00000359304.2,ENST00000540052.1	missense,missense,missense,missense	c.1139C>T,c.1139C>T,c.1139C>T,c.1139C>T	1139:cCg/cTg,1139:cCg/cTg,1139:cCg/cTg,1139:cCg/cTg	p.P380L,p.P380L,p.P380L,p.P380L	0.066	0.423747	0.778968	22.7	0.0001	6.827e-05	.,.,.,.	.,.,.,.	.,.,.,.	1	1	BCORL1	0	0	0	0	-2	21	-26	1
GDX	GDX_10377	Female	Affected	3:52557566:C:T	3	52557566	C	T	CCC>CTC	ENSG00000010327	STAB1	2.79799e-25	4	0.104639	missense	1	ENST00000321725.6	missense	c.7264C>T	7264:Cct/Tct	p.P2422S	0.111	0.204325	0.271697	.	.	.	.	.	.	1	1	STAB1	0.0008	0	0.0001	0	11	-29	-7	23
GDX	GDX_10377	Female	Affected	1:62582894:G:A	1	62582894	G	A	TGT>TAT	ENSG00000132849	PATJ	6.18135e-26	5	0.346565	missense	4	ENST00000316485.6,ENST00000371158.2,ENST00000543708.1,ENST00000545929.1	downstream_gene,splice_region,missense,downstream_gene	.,c.4890+4G>A,c.1336G>A,.	.,.,1336:Gtc/Atc,.	.,.,p.V446I,.	0.022	.	.	.	.	.	.,.,.,.	.,.,.,.	.,.,.,.	0.009	0.028	PATJ	0	0	0.0597	0	-3	-4	-9	-1
GDX	GDX_103773	Male	Affected	5:94619807:G:A	5	94619807	G	A	GGA>GAA	ENSG00000175471	MCTP1	0.00988912	2	0.105914	missense	1	ENST00000515393.1	missense	c.473C>T	473:tCc/tTc	p.S158F	0.223	1.12423	0.862209	23.2	.	.	.	.	.	0.986	0.869	MCTP1	0.0039	0	0	0	-41	-2	-41	-4
GDX	GDX_103779	Female	Affected	7:81332000:C:T	7	81332000	C	T	ACG>ATG	ENSG00000019991	HGF	0.994701	0	.	missense	2	ENST00000222390.5,ENST00000457544.2	missense,missense	c.2084G>A,c.2069G>A	2084:cGt/cAt,2069:cGt/cAt	p.R695H,p.R690H	0.691	1.58851	0.727266	34	4.134e-05	2.396e-05	.,.	.,.	.,.	0.562	0.538	HGF	0	0	0.0002	0	-15	-45	49	-26
GDX	GDX_103791	Female	Affected	15:74726229:G:A	15	74726229	G	A	GGG>GAG	ENSG00000138623	SEMA7A	0.0253934	2	0.138538	missense	3	ENST00000261918.4,ENST00000542748.1,ENST00000543145.2	missense,upstream_gene,missense	c.31C>T,.,c.31C>T	31:Ccc/Tcc,.,31:Ccc/Tcc	p.P11S,.,p.P11S	0.022	0.460492	0.737791	21.5	.	.	.,.,.	.,.,.	.,.,.	0.109	0.093	SEMA7A	0.0005	0	0	0	-5	-33	-40	0
GDX	GDX_103794	Female	Affected	16:77401535:G:A	16	77401535	G	A	AGG>AAG	ENSG00000140873	ADAMTS18	3.73935e-15	5	0.0913696	missense	1	ENST00000282849.5	missense	c.581C>T	581:cCt/cTt	p.P194L	0.337	.	0.537608	24.3	.	3.978e-06	.	.	.	1	1	ADAMTS18	0.0005	0	0	0	-39	31	-5	-19
GDX	GDX_103797	Female	Affected	16:89351561:TTTTG:T	16	89351561	TTTTG	T	.	ENSG00000167522	ANKRD11	1	0	0.697625	frameshift	2	ENST00000301030.4,ENST00000378330.2	frameshift,frameshift	c.1385_1388del,c.1385_1388del	1385-1388:aCAAAa/aa,1385-1388:aCAAAa/aa	p.T462Kfs*47,p.T462Kfs*47	.	.	.	.	.	.	HC,HC	.,.	.,.	1	0.999	ANKRD11	.	.	.	.	.	.	.	.
GDX	GDX_103804	Male	Affected	7:43485093:C:A	7	43485093	C	A	CCG>CAG	ENSG00000002746	HECW1	1	0	0.234637	synonymous	2	ENST00000395891.2,ENST00000453890.1	synonymous,synonymous	c.2322C>A,c.2322C>A	2322:gcC/gcA,2322:gcC/gcA	p.A774=,p.A774=	.	.	.	.	.	.	.,.	.,.	.,.	1	1	HECW1	0	0	0.0007	0	2	9	34	48
GDX	GDX_103804	Male	Affected	11:61897464:G:A	11	61897464	G	A	AGC>AAC	ENSG00000149503	INCENP	0.996087	1	0.124243	synonymous	2	ENST00000278849.4,ENST00000394818.3	synonymous,synonymous	c.465G>A,c.465G>A	465:aaG/aaA,465:aaG/aaA	p.K155=,p.K155=	.	.	.	.	.	.	.,.	.,.	.,.	1	1	INCENP	0.0002	0	0	0	22	-23	-25	30
GDX	GDX_103807	Male	Affected	1:246784772:G:A	1	246784772	G	A	AGT>AAT	ENSG00000162852	CNST	0.925063	3	0.272163	missense	2	ENST00000366512.3,ENST00000366513.4	missense,missense	c.421G>A,c.421G>A	421:Gta/Ata,421:Gta/Ata	p.V141I,p.V141I	0.015	0.0648719	0.260727	.	.	.	.,.	.,.	.,.	1	1	CNST	0.0134	0.0048	0.0001	0	-29	-41	-29	47
GDX	GDX_103807	Male	Affected	2:36583536:C:T	2	36583536	C	T	GCG>GTG	ENSG00000150938	CRIM1	0.977883	0	0.372245	missense	1	ENST00000280527.2	missense	c.101C>T	101:gCg/gTg	p.A34V	0.131	0.738883	0.932701	33	.	.	.	.	.	1	1	CRIM1	0	0	0.0001	0	26	46	-2	4
GDX	GDX_103807	Male	Affected	8:123964010:C:T	8	123964010	C	T	ACG>ATG	ENSG00000178764	ZHX2	0.408483	2	0.195462	missense	1	ENST00000314393.4	missense	c.260C>T	260:aCg/aTg	p.T87M	0.506	0.957016	0.764917	27.4	8.241e-06	1.193e-05	.	.	.	1	1	ZHX2	0	0	0	0	17	1	-34	49
GDX	GDX_10381	Male	Affected	X:80001189:C:T	X	80001189	C	T	GCG>GTG	ENSG00000165288	BRWD3	1	0	0.358892	missense	1	ENST00000373275.4	missense	c.470G>A	470:cGc/cAc	p.R157H	0.219	1.14934	0.643204	25.2	2.943e-05	1.126e-05	.	.	.	1	1	BRWD3	0.2577	0.131	0	0	-35	39	-35	-5
GDX	GDX_10381	Male	Affected	12:111744770:G:A	12	111744770	G	A	CGC>CAC	ENSG00000111249	CUX2	0.999656	0	0.346131	missense	1	ENST00000261726.6	missense	c.904G>A	904:Gcg/Acg	p.A302T	0.099	0.78797	0.578068	20.7	9.294e-05	7.255e-05	.	.	.	1	1	CUX2	0.0008	0	0	0	15	-39	15	-40
GDX	GDX_10381	Male	Affected	2:215279073:G:A	2	215279073	G	A	GGT>GAT	ENSG00000174453	VWC2L	0.612118	4	0.0638877	synonymous	2	ENST00000312504.5,ENST00000427124.1	synonymous,synonymous	c.156G>A,c.156G>A	156:ggG/ggA,156:ggG/ggA	p.G52=,p.G52=	.	.	.	.	.	.	.,.	.,.	.,.	1	1	VWC2L	0.0002	0	0	0	-7	-1	-7	-1
GDX	GDX_10381	Male	Affected	4:118005467:C:T	4	118005467	C	T	GCG>GTG	ENSG00000174599	TRAM1L1	0.0302314	7	0.196887	synonymous	1	ENST00000310754.4	synonymous	c.1083G>A	1083:ccG/ccA	p.P361=	.	.	.	.	.	.	.	.	.	1	1	TRAM1L1	0	0	0	0	-2	48	-8	-32
GDX	GDX_103813	Female	Affected	12:2774001:G:A	12	2774001	G	A	CGG>CAG	ENSG00000151067	CACNA1C	0.999998	0	0.344133	missense	22	ENST00000327702.7,ENST00000335762.5,ENST00000344100.3,ENST00000347598.4,ENST00000399591.1,ENST00000399595.1,ENST00000399597.1,ENST00000399601.1,ENST00000399603.1,ENST00000399606.1,ENST00000399617.1,ENST00000399621.1,ENST00000399629.1,ENST00000399634.1,ENST00000399637.1,ENST00000399638.1,ENST00000399641.1,ENST00000399644.1,ENST00000399649.1,ENST00000399655.1,ENST00000402845.3,ENST00000406454.3	missense,missense,missense,missense,missense,missense,missense,missense,missense,missense,missense,missense,missense,missense,missense,missense,missense,missense,missense,missense,missense,missense	c.4243G>A,c.4318G>A,c.4309G>A,c.4387G>A,c.4210G>A,c.4210G>A,c.4243G>A,c.4243G>A,c.4243G>A,c.4303G>A,c.4243G>A,c.4243G>A,c.4294G>A,c.4243G>A,c.4243G>A,c.4327G>A,c.4243G>A,c.4243G>A,c.4204G>A,c.4243G>A,c.4243G>A,c.4243G>A	4243:Ggg/Agg,4318:Ggg/Agg,4309:Ggg/Agg,4387:Ggg/Agg,4210:Ggg/Agg,4210:Ggg/Agg,4243:Ggg/Agg,4243:Ggg/Agg,4243:Ggg/Agg,4303:Ggg/Agg,4243:Ggg/Agg,4243:Ggg/Agg,4294:Ggg/Agg,4243:Ggg/Agg,4243:Ggg/Agg,4327:Ggg/Agg,4243:Ggg/Agg,4243:Ggg/Agg,4204:Ggg/Agg,4243:Ggg/Agg,4243:Ggg/Agg,4243:Ggg/Agg	p.G1415R,p.G1440R,p.G1437R,p.G1463R,p.G1404R,p.G1404R,p.G1415R,p.G1415R,p.G1415R,p.G1435R,p.G1415R,p.G1415R,p.G1432R,p.G1415R,p.G1415R,p.G1443R,p.G1415R,p.G1415R,p.G1402R,p.G1415R,p.G1415R,p.G1415R	0.952	2.41357	0.886655	33	.	.	.,.,.,.,.,.,.,.,.,.,.,.,.,.,.,.,.,.,.,.,.,.	.,.,.,.,.,.,.,.,.,.,.,.,.,.,.,.,.,.,.,.,.,.	.,.,.,.,.,.,.,.,.,.,.,.,.,.,.,.,.,.,.,.,.,.	0.988	0.971	CACNA1C	0.0017	0.0002	0	0	2	-10	2	39
GDX	GDX_103813	Female	Affected	4:89426967:A:G	4	89426967	A	G	TAC>TGC	ENSG00000138646	HERC5	5.20637e-05	3	0.0585258	missense	2	ENST00000264350.3,ENST00000508159.1	missense,missense	c.3013A>G,c.1927A>G	3013:Aca/Gca,1927:Aca/Gca	p.T1005A,p.T643A	0.111	0.435849	0.481981	23.7	1.739e-05	1.196e-05	.,.	.,.	.,.	1	1	HERC5	0.0008	0	0	0	-25	13	-1	11
GDX	GDX_103826	Female	Affected	3:141164266:C:T	3	141164266	C	T	GCG>GTG	ENSG00000177311	ZBTB38	0.979491	0	0.561616	synonymous	3	ENST00000321464.5,ENST00000441582.2,ENST00000514251.1	synonymous,synonymous,synonymous	c.3039C>T,c.3036C>T,c.3036C>T	3039:tgC/tgT,3036:tgC/tgT,3036:tgC/tgT	p.C1013=,p.C1012=,p.C1012=	.	.	.	.	1.664e-05	4.017e-06	.,.,.	.,.,.	.,.,.	1	1	ZBTB38	0	0	0.0033	0	-40	4	-2	48
GDX	GDX_103834	Female	Affected	X:118694282:T:C	X	118694282	T	C	ATG>ACG	ENSG00000018610	CXorf56	0.925802	1	0.202484	missense	3	ENST00000320339.4,ENST00000371594.4,ENST00000536133.1	missense,missense,missense	c.44A>G,c.191A>G,c.191A>G	44:cAt/cGt,191:cAt/cGt,191:cAt/cGt	p.H15R,p.H64R,p.H64R	0.332	1.5071	.	.	.	5.451e-06	.,.,.	.,.,.	.,.,.	1	1	CXorf56	0	0	0	0	38	-11	-39	-1
GDX	GDX_10384	Male	Affected	8:125022835:A:T	8	125022835	A	T	GAA>GTA	ENSG00000214814	FER1L6	7.99603e-30	5	0.0533411	missense	2	ENST00000399018.1,ENST00000522917.1	missense,missense	c.1702A>T,c.1702A>T	1702:Aat/Tat,1702:Aat/Tat	p.N568Y,p.N568Y	0.527	0.148283	0.710817	.	.	.	.,.	.,.	.,.	1	1	FER1L6	0	0	0.0025	0	-1	-19	-2	-1
GDX	GDX_103850	Female	Affected	15:75932486:G:T	15	75932486	G	T	CGT>CTT	ENSG00000177971	IMP3	5.33334e-05	9	0.246605	missense	2	ENST00000314852.2,ENST00000403490.1	missense,missense	c.24C>A,c.24C>A	24:caC/caA,24:caC/caA	p.H8Q,p.H8Q	0.335	1.40644	0.889763	25.8	.	.	.,.	.,.	.,.	1	1	IMP3	0	0	0.0001	0	-2	-7	21	-21
GDX	GDX_103854	Female	Affected	6:101037610:C:T	6	101037610	C	T	TCG>TTG	ENSG00000112249	ASCC3	1.42788e-10	2	0.333759	missense	1	ENST00000369162.2	missense	c.5450G>A	5450:cGa/cAa	p.R1817Q	0.343	0.312997	0.567955	24.2	2.475e-05	1.99e-05	.	.	.	0.844	0.806	ASCC3	0.0072	0.0013	0	0	-26	34	-26	9
GDX	GDX_103854	Female	Affected	13:52004408:A:G	13	52004408	A	G	CAT>CGT	.	.	.	.	.	.	.	.	.	.	.	.	.	.	.	.	8.286e-06	4.001e-06	.	.	.	.	.	.	.	.	.	.	.	.	.	.
GDX	GDX_103854	Female	Affected	1:22181450:C:T	1	22181450	C	T	TCG>TTG	ENSG00000142798	HSPG2	6.94654e-06	1	0.0599504	synonymous	2	ENST00000374695.3,ENST00000430507.1	synonymous,5_prime_UTR	c.6024G>A,c.-127G>A	6024:gcG/gcA,.	p.A2008=,.	.	.	.	.	2.497e-05	1.996e-05	.,.	.,.	.,.	1	0.994	HSPG2	0.0387	0	0	0	-17	16	-7	10
GDX	GDX_10387	Female	Affected	1:164761796:A:G	1	164761796	A	G	CAT>CGT	ENSG00000185630	PBX1	0.910582	0	0.629993	missense	7	ENST00000367897.1,ENST00000401534.1,ENST00000420696.2,ENST00000540236.1,ENST00000540246.1,ENST00000559240.1,ENST00000560641.1	missense,missense,missense,missense,missense,missense,missense	c.331A>G,c.331A>G,c.331A>G,c.331A>G,c.16A>G,c.331A>G,c.16A>G	331:Atg/Gtg,331:Atg/Gtg,331:Atg/Gtg,331:Atg/Gtg,16:Atg/Gtg,331:Atg/Gtg,16:Atg/Gtg	p.M111V,p.M111V,p.M111V,p.M111V,p.M6V,p.M111V,p.M6V	0.552	2.91012	0.849102	25.4	.	.	.,.,.,.,.,.,.	.,.,.,.,.,.,.	.,.,.,.,.,.,.	0.961	0.918	PBX1	0	0	0.0001	0	-42	16	-1	4
GDX	GDX_103878	Male	Affected	15:23812321:G:A	15	23812321	G	A	AGC>AAC	ENSG00000179455	MKRN3	0.0235775	3	0.197488	synonymous	3	ENST00000314520.3,ENST00000564592.1,ENST00000568252.1	synonymous,intron,intron	c.1392G>A,c.482+190G>A,c.305+1087G>A	1392:gaG/gaA,.,.	p.E464=,.,.	.	.	.	.	.	.	.,.,.	.,.,.	.,.,.	0.9	0.887	MKRN3	0.0001	0	0	0	24	1	-48	0
GDX	GDX_10388	Male	Affected	10:75561189:A:G	10	75561189	A	G	AAC>AGC	ENSG00000214655	ZSWIM8	1	0	0.353007	missense	5	ENST00000398706.2,ENST00000603114.1,ENST00000604524.1,ENST00000604729.1,ENST00000605216.1	missense,missense,missense,missense,missense	c.5441A>G,c.5303A>G,c.4880A>G,c.5417A>G,c.5426A>G	5441:aAc/aGc,5303:aAc/aGc,4880:aAc/aGc,5417:aAc/aGc,5426:aAc/aGc	p.N1814S,p.N1768S,p.N1627S,p.N1806S,p.N1809S	0.407	0.949353	.	22.8	.	.	.,.,.,.,.	.,.,.,.,.	.,.,.,.,.	1	1	ZSWIM8	0.0002	0	0	0	1	14	-6	43
GDX	GDX_10388	Male	Affected	6:28244316:A:C	6	28244316	A	C	GAG>GCG	.	.	.	.	.	.	.	.	.	.	.	.	.	.	.	.	.	.	.	.	.	.	.	ZSCAN26	0	0	0	0	-11	-46	-39	36
GDX	GDX_103890	Female	Affected	1:22927532:G:A	1	22927532	G	A	TGC>TAC	ENSG00000070886	EPHA8	1.13671e-08	3	0.139278	missense	1	ENST00000166244.3	missense	c.2680G>A	2680:Gcg/Acg	p.A894T	0.081	0.210038	0.320733	.	.	.	.	.	.	0.339	0.37	EPHA8	0.0014	0	0.0891	0.004	14	-48	-16	49
GDX	GDX_103895	Male	Affected	13:45533634:G:A	13	45533634	G	A	CGT>CAT	ENSG00000083635	NUFIP1	3.91687e-06	5	0.192361	synonymous	1	ENST00000379161.4	synonymous	c.903C>T	903:aaC/aaT	p.N301=	.	.	.	.	5.766e-05	9.154e-05	.	.	.	1	1	NUFIP1	0.0011	0	0	0	-12	35	23	-16
GDX	GDX_10390	Male	Affected	19:47885352:C:T	19	47885352	C	T	ACC>ATC	ENSG00000134815	DHX34	2.87825e-08	4	0.22815	synonymous	1	ENST00000328771.4	synonymous	c.3414C>T	3414:caC/caT	p.H1138=	.	.	.	.	.	3.984e-06	.	.	.	1	1	DHX34	0.0005	0	0.0002	0	-13	-15	12	14
GDX	GDX_10390	Male	Affected	12:48250952:G:T	12	48250952	G	T	AGT>ATT	ENSG00000111424	VDR	0.392125	4	0.127743	missense	5	ENST00000229022.3,ENST00000395324.2,ENST00000535672.1,ENST00000549336.1,ENST00000550325.1	missense,missense,missense,missense,missense	c.543C>A,c.543C>A,c.447C>A,c.543C>A,c.693C>A	543:gaC/gaA,543:gaC/gaA,447:gaC/gaA,543:gaC/gaA,693:gaC/gaA	p.D181E,p.D181E,p.D149E,p.D181E,p.D231E	0.325	0.374617	0.290511	.	.	.	.,.,.,.,.	.,.,.,.,.	.,.,.,.,.	1	1	VDR	0.0003	0	0	0	-20	12	-40	-46
GDX	GDX_103909	Male	Affected	8:21955671:C:T	8	21955671	C	T	ACG>ATG	ENSG00000158863	FAM160B2	2.0524e-05	4	0.318225	synonymous	1	ENST00000289921.7	synonymous	c.618C>T	618:caC/caT	p.H206=	.	.	.	.	.	5.398e-06	.	.	.	1	1	FAM160B2	0.0424	0	0.0002	0	18	-35	4	1
GDX	GDX_103909	Male	Affected	13:103346843:G:A	13	103346843	G	A	CGT>CAT	ENSG00000139780	METTL21C	3.55323e-06	7	.	synonymous	1	ENST00000267273.6	synonymous	c.6C>T	6:gaC/gaT	p.D2=	.	.	.	.	1.422e-05	2.149e-05	.	.	.	1	1	METTL21C	0	0	0.0002	0	-12	-25	0	-2
GDX	GDX_103917	Male	Affected	21:34109630:T:C	21	34109630	T	C	GTA>GCA	ENSG00000159086	PAXBP1	0.99997	0	0.579417	synonymous	2	ENST00000290178.4,ENST00000331923.4	downstream_gene,synonymous	.,c.2571A>G	.,2571:gtA/gtG	.,p.V857=	.	.	.	.	4.953e-05	5.635e-05	.,.	.,.	.,.	0.955	0.934	PAXBP1	0.0001	0	0	0	-8	39	-28	28
GDX	GDX_103923	Male	Affected	5:89953987:A:G	5	89953987	A	G	TAT>TGT	ENSG00000164199	ADGRV1	8.11098e-24	2	.	synonymous	1	ENST00000405460.2	synonymous	c.4644A>G	4644:gtA/gtG	p.V1548=	.	.	.	.	.	8.155e-06	.	.	.	0.06	0.201	ADGRV1	0.0001	0	0.0003	0	-7	8	-1	-3
GDX	GDX_103923	Male	Affected	2:202134239:C:T	2	202134239	C	T	ACT>ATT	ENSG00000064012	CASP8	0.00484502	4	0.0866137	synonymous	8	ENST00000264274.9,ENST00000264275.5,ENST00000323492.7,ENST00000358485.4,ENST00000392258.3,ENST00000392259.2,ENST00000392266.3,ENST00000432109.2	intron,synonymous,intron,intron,intron,intron,intron,intron	c.306-2000C>T,c.312C>T,c.306-2000C>T,c.483-2000C>T,c.306-2000C>T,c.306-2000C>T,c.306-2000C>T,c.306-2000C>T	.,312:caC/caT,.,.,.,.,.,.	.,p.H104=,.,.,.,.,.,.	.	.	.	.	.	.	.,.,.,.,.,.,.,.	.,.,.,.,.,.,.,.	.,.,.,.,.,.,.,.	0	0.001	.	.	.	.	.	.	.	.	.
GDX	GDX_103934	Male	Affected	10:89692904:C:T	10	89692904	C	T	ACG>ATG	ENSG00000171862	PTEN	0.975507	2	0.570033	stop_gained	1	ENST00000371953.3	stop_gained	c.388C>T	388:Cga/Tga	p.R130*	.	.	.	39	8.237e-06	1.193e-05	HC	.	.	1	1	PTEN	0	0	0.0006	0	27	-26	-18	8
GDX	GDX_103939	Male	Affected	20:31692670:G:A	20	31692670	G	A	CGC>CAC	ENSG00000186191	BPIFB4	3.46595e-17	7	.	missense	1	ENST00000375483.3	missense	c.1735G>A	1735:Gca/Aca	p.A579T	0.06	0.0551733	0.385142	.	1.651e-05	3.582e-05	.	.	.	.	1	BPIFB4	0	0	0	0.0009	9	-39	-40	9
GDX	GDX_103947	Female	Affected	7:140221695:G:A	7	140221695	G	A	AGC>AAC	ENSG00000146966	DENND2A	0.972231	1	0.329282	synonymous	3	ENST00000275884.6,ENST00000496613.1,ENST00000537639.1	synonymous,synonymous,synonymous	c.2871C>T,c.2871C>T,c.2871C>T	2871:ggC/ggT,2871:ggC/ggT,2871:ggC/ggT	p.G957=,p.G957=,p.G957=	.	.	.	.	.	4.01e-06	.,.,.	.,.,.	.,.,.	0.987	0.925	DENND2A	0.0018	0	0.0002	0.0001	-10	50	30	-40
GDX	GDX_103951	Male	Affected	6:42075266:C:T	6	42075266	C	T	TCA>TTA	ENSG00000188112	C6orf132	.	4	0.100438	synonymous	1	ENST00000341865.4	synonymous	c.384G>A	384:ctG/ctA	p.L128=	.	.	.	.	.	.	.	.	.	0.933	0.936	C6orf132	0.0009	0	0.0016	0	-50	48	12	-16
GDX	GDX_103951	Male	Affected	2:186671518:A:G	2	186671518	A	G	TAT>TGT	ENSG00000188738	FSIP2	3.21633e-08	2	0.130442	missense	2	ENST00000343098.5,ENST00000424728.1	missense,missense	c.17752A>G,c.17485A>G	17752:Atg/Gtg,17485:Atg/Gtg	p.M5918V,p.M5829V	0.045	0.360326	0.342919	.	.	.	.,.	.,.	.,.	0.347	0.642	FSIP2	0	0	0	0	37	27	50	-43
GDX	GDX_103960	Male	Affected	19:7965193:C:T	19	7965193	C	T	GCG>GTG	ENSG00000171017;ENSG00000214248	LRRC8E;AC010336.1	0.000781502371027772;4.28316963730128e-05	4;9	0.104214293494198;.	missense;missense	1;1	ENST00000306708.6;ENST00000539278.1	missense;missense	c.1786C>T;c.74G>A	1786:Cgc/Tgc;74:cGc/cAc	p.R596C;p.R25H	0.431;0.371	0.346326896199;0.663980762925	0.819069504738;.	24.1	8.374e-06	7.989e-06	.;.	.;.	.;.	1.000;1.000	1.000;1.000	LRRC8E	0	0	0	0	16	-21	-2	27
GDX	GDX_103960	Male	Affected	1:53546439:G:A	1	53546439	G	A	CGA>CAA	ENSG00000174348	PODN	5.19676e-07	5	0.0536269	missense	3	ENST00000312553.5,ENST00000371500.3,ENST00000395871.2	missense,missense,missense	c.1696G>A,c.1639G>A,c.1270G>A	1696:Gag/Aag,1639:Gag/Aag,1270:Gag/Aag	p.E566K,p.E547K,p.E424K	0.019	0.43582	0.306583	.	2.479e-05	1.195e-05	.,.,.	.,.,.	.,.,.	1	1	PODN	0.007	0	0	0	39	-15	-39	22
GDX	GDX_103963	Female	Affected	5:7873602:G:A	5	7873602	G	A	CGG>CAG	ENSG00000124275	MTRR	4.1085e-07	5	0.246684	synonymous	3	ENST00000264668.2,ENST00000341013.6,ENST00000440940.2	synonymous,intron,synonymous	c.327G>A,c.130-1769G>A,c.246G>A	327:ccG/ccA,.,246:ccG/ccA	p.P109=,.,p.P82=	.	.	.	.	1.647e-05	1.193e-05	.,.,.	.,.,.	.,.,.	1	0.997	MTRR	0	0	0.001	0	2	-40	-34	23
GDX	GDX_103966	Female	Affected	15:23890962:A:AC	15	23890962	A	AC	.	ENSG00000254585	MAGEL2	0.922411	1	0.424012	frameshift	1	ENST00000532292.1	frameshift	c.118dup	118-119:gtc/gGtc	p.V40Gfs*70	.	.	.	.	.	.	HC	.	SINGLE_EXON	1	1	MAGEL2	.	.	.	.	.	.	.	.
GDX	GDX_103969	Male	Affected	4:114438787:C:T	4	114438787	C	T	CCC>CTC	ENSG00000145349	CAMK2D	0.0166617	2	0.323051	missense	14	ENST00000296402.5,ENST00000342666.5,ENST00000379773.2,ENST00000394522.3,ENST00000394524.3,ENST00000394526.2,ENST00000418639.2,ENST00000429180.1,ENST00000454265.2,ENST00000505990.1,ENST00000508738.1,ENST00000511664.1,ENST00000514328.1,ENST00000515496.1	missense,missense,missense,missense,missense,missense,missense,missense,missense,missense,missense,missense,missense,missense	c.628G>A,c.628G>A,c.628G>A,c.628G>A,c.628G>A,c.628G>A,c.628G>A,c.628G>A,c.628G>A,c.628G>A,c.628G>A,c.628G>A,c.628G>A,c.628G>A	628:Ggg/Agg,628:Ggg/Agg,628:Ggg/Agg,628:Ggg/Agg,628:Ggg/Agg,628:Ggg/Agg,628:Ggg/Agg,628:Ggg/Agg,628:Ggg/Agg,628:Ggg/Agg,628:Ggg/Agg,628:Ggg/Agg,628:Ggg/Agg,628:Ggg/Agg	p.G210R,p.G210R,p.G210R,p.G210R,p.G210R,p.G210R,p.G210R,p.G210R,p.G210R,p.G210R,p.G210R,p.G210R,p.G210R,p.G210R	0.826	2.55137	0.946559	34	.	.	.,.,.,.,.,.,.,.,.,.,.,.,.,.	.,.,.,.,.,.,.,.,.,.,.,.,.,.	.,.,.,.,.,.,.,.,.,.,.,.,.,.	1	1	CAMK2D	0.006	0.0023	0.0011	0	-2	26	-1	-48
GDX	GDX_103969	Male	Affected	1:202718257:C:A	1	202718257	C	A	GCC>GAC	ENSG00000117139	KDM5B	5.0942e-05	2	0.813934	missense	2	ENST00000367264.2,ENST00000367265.3	missense,missense	c.1940G>T,c.1832G>T	1940:gGc/gTc,1832:gGc/gTc	p.G647V,p.G611V	0.881	0.911828	0.808506	34	.	.	.,.	.,.	.,.	1	1	KDM5B	0.0007	0	0	0	-8	0	-8	0
GDX	GDX_103969	Male	Affected	15:27572022:A:G	15	27572022	A	G	AAT>AGT	ENSG00000182256	GABRG3	0.99368	1	0.0608942	missense	2	ENST00000333743.6,ENST00000555083.1	missense,missense	c.337A>G,c.337A>G	337:Atg/Gtg,337:Atg/Gtg	p.M113V,p.M113V	0.411	1.47002	0.801367	23.4	6.624e-05	7.221e-05	.,.	.,.	.,.	1	1	GABRG3	0.0086	0	0	0	-36	23	-1	-4
GDX	GDX_103975	Male	Affected	21:38862503:C:T	21	38862503	C	T	TCG>TTG	ENSG00000157540	DYRK1A	0.999585	0	0.734817	stop_gained	7	ENST00000321219.8,ENST00000338785.3,ENST00000339659.4,ENST00000398956.2,ENST00000398960.2,ENST00000451934.1,ENST00000455387.2	stop_gained,stop_gained,stop_gained,stop_gained,stop_gained,stop_gained,stop_gained	c.691C>T,c.691C>T,c.664C>T,c.691C>T,c.691C>T,c.691C>T,c.7C>T	691:Cga/Tga,691:Cga/Tga,664:Cga/Tga,691:Cga/Tga,691:Cga/Tga,691:Cga/Tga,7:Cga/Tga	p.R231*,p.R231*,p.R222*,p.R231*,p.R231*,p.R231*,p.R3*	.	.	.	39	0	3.989e-06	HC,HC,HC,HC,HC,HC,HC	.,.,.,.,.,.,.	.,.,.,.,.,.,.	1	1	DYRK1A	0.2201	0.0562	0	0	19	-26	19	-5
GDX	GDX_103978	Female	Affected	8:618550:G:A	8	618550	G	A	CGA>CAA	.	.	.	.	.	.	.	.	.	.	.	.	.	.	.	.	.	.	.	.	.	.	.	.	.	.	.	.	.	.	.	.
GDX	GDX_103978	Female	Affected	15:45658394:T:C	15	45658394	T	C	CTA>CCA	ENSG00000171766	GATM	0.866491	2	0.136711	synonymous	2	ENST00000396659.3,ENST00000558336.1	synonymous,synonymous	c.828A>G,c.828A>G	828:ctA/ctG,828:ctA/ctG	p.L276=,p.L276=	.	.	.	.	.	.	.,.	.,.	.,.	1	1	GATM	0.0001	0	0.0001	0	-21	-2	-42	-2
GDX	GDX_103984	Female	Affected	6:51524258:G:A	6	51524258	G	A	CGT>CAT	ENSG00000170927	PKHD1	2.88609e-23	3	0.0833616	missense	1	ENST00000371117.3	missense	c.10666C>T	10666:Cgc/Tgc	p.R3556C	0.346	0.0806984	0.210924	23.6	4.97e-05	4.794e-05	.	.	.	.	0.987	PKHD1	0	0	0.0001	0	-7	20	38	-6
GDX	GDX_103986	Female	Affected	3:121395846:C:G	3	121395846	C	G	CCC>CGC	ENSG00000173230	GOLGB1	4.23237e-06	1	0.745565	missense	2	ENST00000340645.5,ENST00000393667.3	missense,missense	c.9056G>C,c.9071G>C	9056:gGg/gCg,9071:gGg/gCg	p.G3019A,p.G3024A	0.072	0.490668	0.332614	23.9	.	.	.,.	.,.	.,.	1	1	GOLGB1	0	0	0	0	31	-27	-13	31
GDX	GDX_103986	Female	Affected	11:17742891:C:T	11	17742891	C	T	GCC>GTC	ENSG00000129152	MYOD1	2.68322e-05	5	.	missense	1	ENST00000250003.3	missense	c.799C>T	799:Ccc/Tcc	p.P267S	0.258	0.715064	0.625638	23.4	.	.	.	.	.	1	1	MYOD1	0.0009	0	0	0	-37	47	46	-25
GDX	GDX_10399	Male	Affected	10:32576118:G:C	10	32576118	G	C	TGG>TCG	ENSG00000120616	EPC1	0.999993	0	0.69398	missense	3	ENST00000263062.8,ENST00000319778.6,ENST00000375110.2	missense,missense,missense	c.1060C>G,c.1060C>G,c.910C>G	1060:Caa/Gaa,1060:Caa/Gaa,910:Caa/Gaa	p.Q354E,p.Q354E,p.Q304E	0.127	0.312706	0.48719	.	.	.	.,.,.	.,.,.	.,.,.	1	1	EPC1	0	0	0	0	39	-6	-9	-6
GDX	GDX_10399	Male	Affected	1:244218018:CAG:C	1	244218018	CAG	C	.	ENSG00000179456	ZBTB18	0.970124	0	0.222011	frameshift	1	ENST00000358704.4	frameshift	c.943_944del	943-944:AGg/g	p.R315Gfs*4	.	.	.	.	.	.	HC	.	.	1	1	ZBTB18	.	.	.	.	.	.	.	.
GDX	GDX_103995	Male	Affected	6:51887717:A:G	6	51887717	A	G	CAT>CGT	ENSG00000170927	PKHD1	2.88609e-23	3	0.0833616	synonymous	2	ENST00000340994.4,ENST00000371117.3	synonymous,synonymous	c.5262T>C,c.5262T>C	5262:caT/caC,5262:caT/caC	p.H1754=,p.H1754=	.	.	.	.	.	.	.,.	.,.	.,.	.	1	PKHD1	0	0	0	0	25	-26	-42	25
GDX	GDX_103995	Male	Affected	4:169433446:C:A	4	169433446	C	A	GCC>GAC	ENSG00000129116	PALLD	6.63952e-05	2	0.383449	missense	4	ENST00000261509.6,ENST00000333488.4,ENST00000335742.7,ENST00000505667.1	missense,missense,5_prime_UTR,missense	c.791C>A,c.422C>A,c.-356C>A,c.791C>A	791:gCc/gAc,422:gCc/gAc,.,791:gCc/gAc	p.A264D,p.A141D,.,p.A264D	0.12	0.302089	0.328094	.	.	.	.,.,.,.	.,.,.,.	.,.,.,.	0.077	0.042	PALLD	0	0	0	0	-10	15	-4	-28
GDX	GDX_1040	Male	Affected	3:51989981:G:C	3	51989981	G	C	CGG>CCG	ENSG00000180929	GPR62	0.229622	7	0.0536269	missense	1	ENST00000322241.4	missense	c.313G>C	313:Ggg/Cgg	p.G105R	0.122	.	0.961444	25.7	.	.	.	.	.	1	1	GPR62	0	0	0.0001	0	2	1	20	2
GDX	GDX_104011	Male	Affected	5:33576461:G:C	5	33576461	G	C	TGG>TCG	ENSG00000151388	ADAMTS12	1.53777e-11	3	0.0608664	missense	2	ENST00000352040.3,ENST00000504830.1	missense,missense	c.3415C>G,c.3670C>G	3415:Caa/Gaa,3670:Caa/Gaa	p.Q1139E,p.Q1224E	0.111	0.176524	0.231569	.	.	.	.,.	.,.	.,.	0.41	0.646	ADAMTS12	0	0	0	0	28	1	-4	25
GDX	GDX_104017	Male	Affected	5:167525080:G:A	5	167525080	G	A	TGT>TAT	ENSG00000145934	TENM2	0.999951	0	0.826399	synonymous	5	ENST00000403607.2,ENST00000518659.1,ENST00000519204.1,ENST00000520394.1,ENST00000545108.1	synonymous,synonymous,synonymous,synonymous,synonymous	c.1260G>A,c.1761G>A,c.1398G>A,c.1065G>A,c.1761G>A	1260:gtG/gtA,1761:gtG/gtA,1398:gtG/gtA,1065:gtG/gtA,1761:gtG/gtA	p.V420=,p.V587=,p.V466=,p.V355=,p.V587=	.	.	.	.	.	.	.,.,.,.,.	.,.,.,.,.	.,.,.,.,.	1	1	TENM2	0	0	0.0002	0	-49	26	6	-11
GDX	GDX_10402	Male	Affected	10:71142311:C:T	10	71142311	C	T	TCG>TTG	ENSG00000156515	HK1	0.555733	1	0.551631	missense	5	ENST00000298649.3,ENST00000359426.6,ENST00000360289.2,ENST00000404387.2,ENST00000448642.2	missense,missense,missense,missense,missense	c.1331C>T,c.1334C>T,c.1298C>T,c.1346C>T,c.1439C>T	1331:tCg/tTg,1334:tCg/tTg,1298:tCg/tTg,1346:tCg/tTg,1439:tCg/tTg	p.S444L,p.S445L,p.S433L,p.S449L,p.S480L	0.924	1.79947	0.812821	35	.	.	.,.,.,.,.	.,.,.,.,.	.,.,.,.,.	1	1	HK1	0.0047	0	0	0	5	-46	31	-17
GDX	GDX_10402	Male	Affected	12:120660454:G:A	12	120660454	G	A	CGT>CAT	ENSG00000089159	PXN	0.00656841	2	0.257907	missense	6	ENST00000228307.7,ENST00000267257.7,ENST00000397506.3,ENST00000424649.2,ENST00000458477.2,ENST00000536957.1	missense,missense,upstream_gene,missense,missense,missense	c.593C>T,c.593C>T,.,c.593C>T,c.194C>T,c.587C>T	593:aCg/aTg,593:aCg/aTg,.,593:aCg/aTg,194:aCg/aTg,587:aCg/aTg	p.T198M,p.T198M,.,p.T198M,p.T65M,p.T196M	0.031	0.0648111	0.260601	.	3.841e-05	1.697e-05	.,.,.,.,.,.	.,.,.,.,.,.	.,.,.,.,.,.	0.886	0.936	PXN	0.0021	0	0	0	12	39	12	-43
GDX	GDX_104028	Male	Affected	16:72832609:G:C	16	72832609	G	C	AGG>ACG	ENSG00000140836	ZFHX3	1	0	0.46521	synonymous	2	ENST00000268489.5,ENST00000397992.5	synonymous,synonymous	c.3972C>G,c.1230C>G	3972:acC/acG,1230:acC/acG	p.T1324=,p.T410=	.	.	.	.	.	.	.,.	.,.	.,.	1	1	ZFHX3	0	0	0	0	4	-5	-7	-5
GDX	GDX_104029	Female	Affected	21:43413701:G:A	21	43413701	G	A	CGG>CAG	ENSG00000173276	ZBTB21	0.986131	0	0.470534	synonymous	4	ENST00000310826.5,ENST00000398499.1,ENST00000398505.3,ENST00000398511.3	synonymous,synonymous,synonymous,synonymous	c.504C>T,c.504C>T,c.504C>T,c.504C>T	504:ccC/ccT,504:ccC/ccT,504:ccC/ccT,504:ccC/ccT	p.P168=,p.P168=,p.P168=,p.P168=	.	.	.	.	1.647e-05	7.954e-06	.,.,.,.	.,.,.,.	.,.,.,.	1	1	ZBTB21	0	0	0.0009	0	-33	-3	-3	18
GDX	GDX_104032	Female	Affected	19:50098978:AG:A	19	50098978	AG	A	.	ENSG00000126464	PRR12	0.99997	0	0.288734	frameshift	1	ENST00000418929.2	frameshift	c.1392del	1387:Ggg/gg	p.Q465Rfs*5	.	.	.	.	.	.	HC	.	.	1	1	PRR12	.	.	.	.	.	.	.	.
GDX	GDX_104032	Female	Affected	9:136535751:C:T	9	136535751	C	T	CCG>CTG	ENSG00000123453	SARDH	8.19688e-10	4	0.134266	missense	4	ENST00000371868.1,ENST00000371872.4,ENST00000422262.2,ENST00000439388.1	missense,missense,missense,missense	c.734G>A,c.2450G>A,c.1946G>A,c.2450G>A	734:cGg/cAg,2450:cGg/cAg,1946:cGg/cAg,2450:cGg/cAg	p.R245Q,p.R817Q,p.R649Q,p.R817Q	0.433	0.246957	0.350878	25.5	0.0001	0.0002	.,.,.,.	.,.,.,.	.,.,.,.	0.999	0.976	SARDH	0	0	0	0	-2	-9	-45	-49
GDX	GDX_104032	Female	Affected	12:29586688:CTTAAA:C	12	29586688	CTTAAA	C	.	ENSG00000187950	OVCH1	1.53112e-28	6	0.0812234	frameshift	1	ENST00000318184.5	frameshift	c.3318_3322del	3318-3322:aaTTTAAgt/aagt	p.N1106Kfs*3	.	.	.	.	.	0	LC	END_TRUNC	PHYLOCSF_WEAK	.	.	OVCH1	.	.	.	.	.	.	.	.
GDX	GDX_104036	Female	Affected	13:52439569:A:C	13	52439569	A	C	CAG>CCG	ENSG00000123171	CCDC70	0.0531535	9	.	synonymous	1	ENST00000242819.4	synonymous	c.55A>C	55:Aga/Cga	p.R19=	.	.	.	.	.	.	.	.	.	1	1	CCDC70	0.0121	0	0	0	-6	2	-6	-7
GDX	GDX_104036	Female	Affected	10:35300811:G:A	10	35300811	G	A	CGT>CAT	ENSG00000108094	CUL2	0.999998	0	0.29945	stop_gained	7	ENST00000374742.1,ENST00000374746.1,ENST00000374748.1,ENST00000374749.3,ENST00000374751.3,ENST00000537177.1,ENST00000602371.1	intron,intron,stop_gained,stop_gained,stop_gained,stop_gained,stop_gained	c.1990-1441C>T,c.1990-1441C>T,c.2071C>T,c.2071C>T,c.2071C>T,c.2128C>T,c.1900C>T	.,.,2071:Cga/Tga,2071:Cga/Tga,2071:Cga/Tga,2128:Cga/Tga,1900:Cga/Tga	.,.,p.R691*,p.R691*,p.R691*,p.R710*,p.R634*	.	.	.	48	.	.	.,.,HC,HC,HC,HC,HC	.,.,.,.,.,.,.	.,.,.,.,.,.,.	0.975	0.889	CUL2	0	0	0.0066	0.0017	-35	17	19	-35
GDX	GDX_104036	Female	Affected	5:56246457:G:A	5	56246457	G	A	TGG>TAG	ENSG00000155545	MIER3	0.999216	0	0.312663	missense	3	ENST00000381199.3,ENST00000381213.3,ENST00000381226.3	missense,missense,missense	c.32C>T,c.32C>T,c.32C>T	32:cCa/cTa,32:cCa/cTa,32:cCa/cTa	p.P11L,p.P11L,p.P11L	0.26	1.35965	0.908535	26.6	8.538e-06	7.975e-06	.,.,.	.,.,.	.,.,.	1	0.999	MIER3	0	0	0.0774	0.0754	-2	22	-42	-2
GDX	GDX_10405	Male	Affected	3:71027085:CAG:C	3	71027085	CAG	C	.	ENSG00000114861	FOXP1	0.999751	0	0.577027	frameshift	7	ENST00000318789.4,ENST00000468577.1,ENST00000475937.1,ENST00000484350.1,ENST00000491238.1,ENST00000493089.1,ENST00000498215.1	frameshift,frameshift,frameshift,frameshift,frameshift,frameshift,frameshift	c.1240_1241del,c.1240_1241del,c.1240_1241del,c.1012_1013del,c.1246_1247del,c.1240_1241del,c.1240_1241del	1240-1241:CTg/g,1240-1241:CTg/g,1240-1241:CTg/g,1012-1013:CTg/g,1246-1247:CTg/g,1240-1241:CTg/g,1240-1241:CTg/g	p.L414Dfs*46,p.L414Dfs*46,p.L414Dfs*46,p.L338Dfs*46,p.L416Dfs*46,p.L414Dfs*45,p.L414Dfs*46	.	.	.	.	.	.	HC,HC,HC,HC,HC,HC,HC	.,.,.,.,.,.,.	.,.,.,.,.,.,.	1	0.997	FOXP1	.	.	.	.	.	.	.	.
GDX	GDX_10405	Male	Affected	3:129249816:C:T	3	129249816	C	T	CCA>CTA	ENSG00000163914	RHO	0.000556528	6	.	synonymous	1	ENST00000296271.3	synonymous	c.459C>T	459:gcC/gcT	p.A153=	.	.	.	.	.	.	.	.	.	1	1	RHO	0	0	0.0004	0	-35	-8	-45	24
GDX	GDX_104059	Male	Affected	5:108691621:T:C	5	108691621	T	C	ATA>ACA	ENSG00000198961	PJA2	0.466604	2	0.74921	missense	2	ENST00000361189.2,ENST00000361557.3	missense,missense	c.1759A>G,c.1759A>G	1759:Atg/Gtg,1759:Atg/Gtg	p.M587V,p.M587V	0.181	1.5587	0.614183	23.2	.	.	.,.	.,.	.,.	1	1	PJA2	0	0	0	0	42	-5	-5	3
GDX	GDX_104064	Female	Affected	12:48379719:AC:A	12	48379719	AC	A	.	ENSG00000139219	COL2A1	1	0	0.0731637	frameshift	2	ENST00000337299.6,ENST00000380518.3	frameshift,frameshift	c.1349del,c.1556del	1349:gGt/gt,1556:gGt/gt	p.G450Vfs*110,p.G519Vfs*110	.	.	.	.	.	.	HC,HC	.,.	.,.	1	1	COL2A1	.	.	.	.	.	.	.	.
GDX	GDX_104064	Female	Affected	19:38572737:G:T	19	38572737	G	T	CGA>CTA	ENSG00000105738	SIPA1L3	0.999677	0	0.230429	stop_gained	1	ENST00000222345.6	stop_gained	c.532G>T	532:Gag/Tag	p.E178*	.	.	.	38	.	.	HC	.	.	1	1	SIPA1L3	0.0001	0	0	0	3	-22	3	-3
GDX	GDX_104064	Female	Affected	16:1828318:G:A	16	1828318	G	A	CGA>CAA	ENSG00000162032	SPSB3	0.514185	3	0.219852	synonymous	2	ENST00000301717.4,ENST00000566339.1	synonymous,synonymous	c.309C>T,c.309C>T	309:ttC/ttT,309:ttC/ttT	p.F103=,p.F103=	.	.	.	.	3.419e-05	2.82e-05	.,.	.,.	.,.	1	1	SPSB3	0.0525	0	0	0	22	33	-6	5
GDX	GDX_104064	Female	Affected	5:1278828:C:G	5	1278828	C	G	ACG>AGG	ENSG00000164362	TERT	0.866151	1	0.0536269	synonymous	4	ENST00000296820.5,ENST00000310581.5,ENST00000334602.6,ENST00000508104.2	synonymous,synonymous,synonymous,synonymous	c.2214G>C,c.2214G>C,c.2214G>C,c.2214G>C	2214:acG/acC,2214:acG/acC,2214:acG/acC,2214:acG/acC	p.T738=,p.T738=,p.T738=,p.T738=	.	.	.	.	.	.	.,.,.,.	.,.,.,.	.,.,.,.	1	1	TERT	0.0019	0	0.0069	0	42	0	-14	1
GDX	GDX_104065	Male	Affected	19:1049428:C:A	19	1049428	C	A	CCA>CAA	ENSG00000064687	ABCA7	1.8916e-36	5	0.282957	synonymous	3	ENST00000263094.6,ENST00000433129.1,ENST00000435683.2	synonymous,synonymous,synonymous	c.2544C>A,c.2544C>A,c.2130C>A	2544:acC/acA,2544:acC/acA,2130:acC/acA	p.T848=,p.T848=,p.T710=	.	.	.	.	8.865e-06	4.257e-06	.,.,.	.,.,.	.,.,.	1	1	ABCA7	0	0	0.0025	0	-8	-44	-8	33
GDX	GDX_104065	Male	Affected	1:159860380:A:C	1	159860380	A	C	CAA>CCA	ENSG00000213085	CFAP45	2.35996e-10	5	0.059421	missense	2	ENST00000368099.4,ENST00000426543.2	missense,5_prime_UTR	c.162T>G,c.-94T>G	162:atT/atG,.	p.I54M,.	0.067	0.0933545	0.340232	.	.	.	.,.	.,.	.,.	1	0.964	CFAP45	0	0	0	0	32	25	0	-19
GDX	GDX_104068	Male	Affected	19:49259523:C:T	19	49259523	C	T	ACT>ATT	ENSG00000105550	FGF21	0.213002	7	.	synonymous	2	ENST00000222157.3,ENST00000593756.1	synonymous,synonymous	c.30C>T,c.30C>T	30:caC/caT,30:caC/caT	p.H10=,p.H10=	.	.	.	.	.	3.984e-06	.,.	.,.	.,.	1	1	FGF21	0	0	0	0	-10	44	14	-10
GDX	GDX_104068	Male	Affected	9:125377845:G:A	9	125377845	G	A	CGT>CAT	ENSG00000165202	OR1Q1	0.000120115	9	.	missense	1	ENST00000297913.2	missense	c.829G>A	829:Gtg/Atg	p.V277M	0.117	0.139003	0.186783	.	3.48e-05	2.502e-05	.	.	.	.	1	OR1Q1	0.0006	0	0.0029	0	44	-34	1	-1
GDX	GDX_104072	Male	Affected	11:111708221:C:T	11	111708221	C	T	TCG>TTG	ENSG00000086848	ALG9	0.00122531	3	0.229429	missense	2	ENST00000398006.2,ENST00000531154.1	missense,missense	c.908G>A,c.929G>A	908:cGa/cAa,929:cGa/cAa	p.R303Q,p.R310Q	0.682	1.10977	0.643348	35	.	8.015e-06	.,.	.,.	.,.	1	1	ALG9	0.0001	0	0	0.0002	-10	42	6	-30
GDX	GDX_10408	Female	Affected	5:88119603:C:G	5	88119603	C	G	CCA>CGA	ENSG00000081189	MEF2C	0.00424617	3	0.179953	start_lost	10	ENST00000340208.5,ENST00000424173.2,ENST00000437473.2,ENST00000504921.2,ENST00000506554.1,ENST00000508569.1,ENST00000510942.1,ENST00000514015.1,ENST00000514028.1,ENST00000539796.1	start_lost,start_lost,start_lost,start_lost,start_lost,start_lost,start_lost,start_lost,start_lost,start_lost	c.3G>C,c.3G>C,c.3G>C,c.3G>C,c.3G>C,c.3G>C,c.3G>C,c.3G>C,c.3G>C,c.3G>C	3:atG/atC,3:atG/atC,3:atG/atC,3:atG/atC,3:atG/atC,3:atG/atC,3:atG/atC,3:atG/atC,3:atG/atC,3:atG/atC	p.M1?,p.M1?,p.M1?,p.M1?,p.M1?,p.M1?,p.M1?,p.M1?,p.M1?,p.M1?	.	.	.	25.8	.	.	.,.,.,.,.,.,.,.,.,.	.,.,.,.,.,.,.,.,.,.	.,.,.,.,.,.,.,.,.,.	1	1	MEF2C	0.001	0	0	0	31	-48	-36	-40
GDX	GDX_104081	Female	Affected	2:241817032:C:A	2	241817032	C	A	GCT>GAT	ENSG00000172482	AGXT	0.00359437	5	.	missense	1	ENST00000307503.3	missense	c.925C>A	925:Ctc/Atc	p.L309I	0.624	0.0662177	0.550313	21.4	.	.	.	.	.	1	1	AGXT	0	0	0	0	0	-15	17	12
GDX	GDX_104081	Female	Affected	18:51750461:G:A	18	51750461	G	A	GGG>GAG	ENSG00000134046	MBD2	0.98931	2	0.246873	missense	3	ENST00000256429.3,ENST00000398398.2,ENST00000583046.1	missense,missense,missense	c.469C>T,c.469C>T,c.469C>T	469:Ccc/Tcc,469:Ccc/Tcc,469:Ccc/Tcc	p.P157S,p.P157S,p.P157S	0.54	0.790258	0.920698	22.6	.	4.335e-06	.,.,.	.,.,.	.,.,.	1	1	MBD2	0	0	0.0001	0	-5	-15	-38	-48
GDX	GDX_104081	Female	Affected	4:37448316:G:A	4	37448316	G	A	CGG>CAG	ENSG00000174145	NWD2	.	1	0.16071	missense	1	ENST00000309447.5	missense	c.4706G>A	4706:cGg/cAg	p.R1569Q	0.18	.	0.522491	22.8	.	0.0001	.	.	.	1	1	NWD2	0	0	0	0	2	5	6	31
GDX	GDX_104103	Male	Affected	3:48629429:G:T	3	48629429	G	T	GGT>GTT	ENSG00000114270	COL7A1	2.10611e-18	3	0.145164	missense	2	ENST00000328333.8,ENST00000454817.1	missense,missense	c.1259C>A,c.1259C>A	1259:aCc/aAc,1259:aCc/aAc	p.T420N,p.T420N	0.086	0.285415	0.476439	.	.	.	.,.	.,.	.,.	1	1	COL7A1	0.0224	0	0	0	1	31	1	-31
GDX	GDX_104109	Female	Affected	6:139228693:C:T	6	139228693	C	T	ACG>ATG	ENSG00000135597	REPS1	0.999364	1	0.298236	missense	5	ENST00000258062.5,ENST00000367663.4,ENST00000409812.2,ENST00000415951.2,ENST00000450536.2	missense,missense,missense,missense,missense	c.2258G>A,c.2180G>A,c.1988G>A,c.2084G>A,c.2261G>A	2258:cGt/cAt,2180:cGt/cAt,1988:cGt/cAt,2084:cGt/cAt,2261:cGt/cAt	p.R753H,p.R727H,p.R663H,p.R695H,p.R754H	0.249	1.00132	0.859342	35	1.649e-05	7.956e-06	.,.,.,.,.	.,.,.,.,.	.,.,.,.,.	1	1	REPS1	0	0.0032	0	0	-31	44	44	1
GDX	GDX_104109	Female	Affected	8:61775158:G:T	8	61775158	G	T	AGA>ATA	ENSG00000171316	CHD7	1	0	0.398002	stop_gained	2	ENST00000423902.2,ENST00000524602.1	stop_gained,stop_gained	c.8023G>T,c.1876G>T	8023:Gaa/Taa,1876:Gaa/Taa	p.E2675*,p.E626*	.	.	.	56	.	.	HC,HC	.,.	.,.	0.998	0.994	CHD7	0.0039	0	0.001	0	19	-10	-11	41
GDX	GDX_104118	Male	Affected	9:79117616:C:T	9	79117616	C	T	ACG>ATG	ENSG00000187210	GCNT1	0.0665766	5	0.129929	missense	4	ENST00000376730.4,ENST00000442371.1,ENST00000444201.2,ENST00000536223.1	missense,missense,missense,missense	c.319C>T,c.319C>T,c.319C>T,c.319C>T	319:Cgc/Tgc,319:Cgc/Tgc,319:Cgc/Tgc,319:Cgc/Tgc	p.R107C,p.R107C,p.R107C,p.R107C	0.281	1.19151	0.470749	27.7	2.475e-05	1.99e-05	.,.,.,.	.,.,.,.	.,.,.,.	1	1	GCNT1	0	0	0	0	16	-3	-2	11
GDX	GDX_104118	Male	Affected	8:103305857:CGTGGTGGTA:C	8	103305857	CGTGGTGGTA	C	.	ENSG00000104517	UBR5	1	0	0.83375	inframe_deletion	3	ENST00000220959.4,ENST00000520539.1,ENST00000521922.1	inframe_deletion,inframe_deletion,inframe_deletion	c.4556_4564del,c.4556_4564del,c.4538_4546del	4556-4564:cTACCACCACga/cga,4556-4564:cTACCACCACga/cga,4538-4546:cTACCACCACga/cga	p.L1519_P1521del,p.L1519_P1521del,p.L1513_P1515del	.	.	.	.	.	.	.,.,.	.,.,.	.,.,.	0.428	0.615	UBR5	.	.	.	.	.	.	.	.
GDX	GDX_10412	Female	Affected	X:15841037:A:G	X	15841037	A	G	TAC>TGC	ENSG00000169249	ZRSR2	0.998382	0	0.342509	missense	1	ENST00000307771.7	missense	c.1121A>G	1121:tAc/tGc	p.Y374C	0.183	1.34573	0.351837	22.6	.	5.451e-06	.	.	.	0.969	0.962	ZRSR2	0	0	0	0	-43	7	29	-3
GDX	GDX_104121	Male	Affected	21:47545977:C:G	21	47545977	C	G	CCG>CGG	ENSG00000142173	COL6A2	0.00213376	2	0.088365	missense	5	ENST00000300527.4,ENST00000310645.5,ENST00000357838.4,ENST00000397763.1,ENST00000409416.1	missense,missense,missense,missense,missense	c.2248C>G,c.2248C>G,c.2248C>G,c.2248C>G,c.2248C>G	2248:Cgc/Ggc,2248:Cgc/Ggc,2248:Cgc/Ggc,2248:Cgc/Ggc,2248:Cgc/Ggc	p.R750G,p.R750G,p.R750G,p.R750G,p.R750G	0.187	0.173991	0.277828	.	.	.	.,.,.,.,.	.,.,.,.,.	.,.,.,.,.	1	1	COL6A2	0.0001	0	0	0	1	13	49	-8
GDX	GDX_104121	Male	Affected	9:133254716:G:A	9	133254716	G	A	.	.	.	.	.	.	.	.	.	.	.	.	.	.	.	.	.	.	.	.	.	.	.	.	.	.	.	.	.	.	.	.	.
GDX	GDX_104124	Male	Affected	2:178301768:T:C	2	178301768	T	C	ATA>ACA	ENSG00000018510	AGPS	0.998805	0	0.461467	missense	2	ENST00000264167.4,ENST00000409888.1	missense,intron	c.623T>C,c.350+16682T>C	623:aTa/aCa,.	p.I208T,.	0.661	1.41862	0.662794	22.5	.	3.978e-06	.,.	.,.	.,.	1	0.974	AGPS	0.0142	0	0	0	-29	14	14	29
GDX	GDX_104124	Male	Affected	3:160073926:A:G	3	160073926	A	G	TAA>TGA	ENSG00000068885	IFT80	1.44402e-10	5	0.259057	missense	3	ENST00000326448.7,ENST00000483465.1,ENST00000496589.1	missense,missense,missense	c.652T>C,c.241T>C,c.241T>C	652:Tac/Cac,241:Tac/Cac,241:Tac/Cac	p.Y218H,p.Y81H,p.Y81H	0.129	0.215603	0.650419	22.4	.	.	.,.,.	.,.,.	.,.,.	1	1	IFT80	0	0	0	0	6	1	-10	1
GDX	GDX_104127	Male	Affected	2:39070238:C:G	2	39070238	C	G	GCC>GGC	ENSG00000163214	DHX57	4.41863e-08	3	0.288849	missense	1	ENST00000295373.6	missense	c.2334G>C	2334:agG/agC	p.R778S	0.173	0.0320961	0.390388	.	.	.	.	.	.	1	1	DHX57	0.0109	0	0	0	-19	0	-19	1
GDX	GDX_104127	Male	Affected	1:45504677:T:C	1	45504677	T	C	ATG>ACG	ENSG00000162415	ZSWIM5	0.116879	1	0.294232	missense	1	ENST00000359600.5	missense	c.1825A>G	1825:Atc/Gtc	p.I609V	0.1	0.336898	0.408739	.	.	.	.	.	.	1	1	ZSWIM5	0	0	0	0	37	-30	-31	22
GDX	GDX_104130	Male	Affected	12:124257389:G:A	12	124257389	G	A	CGA>CAA	ENSG00000197653	DNAH10	4.14032e-37	3	0.116421	synonymous	1	ENST00000409039.3	synonymous	c.222G>A	222:gcG/gcA	p.A74=	.	.	.	.	5.081e-05	9.955e-05	.	.	.	1	1	DNAH10	0	0	0	0	-8	-6	-1	-6
GDX	GDX_104130	Male	Affected	7:5385358:G:A	7	5385358	G	A	CGG>CAG	ENSG00000182095	TNRC18	0.999974	1	0.35361	missense	2	ENST00000399537.4,ENST00000430969.1	missense,missense	c.5554C>T,c.5554C>T	5554:Cgg/Tgg,5554:Cgg/Tgg	p.R1852W,p.R1852W	0.051	1.4268	0.695295	25.9	0	4.752e-05	.,.	.,.	.,.	0.984	0.933	TNRC18	0	0	0.0002	0	10	-33	24	0
GDX	GDX_104130	Male	Affected	19:11134270:G:A	19	11134270	G	A	CGA>CAA	ENSG00000127616	SMARCA4	1	0	0.476814	missense	9	ENST00000344626.4,ENST00000358026.2,ENST00000413806.3,ENST00000429416.3,ENST00000444061.3,ENST00000450717.3,ENST00000541122.2,ENST00000589677.1,ENST00000590574.1	missense,missense,missense,missense,missense,missense,missense,missense,missense	c.2936G>A,c.2936G>A,c.2936G>A,c.2936G>A,c.2936G>A,c.2936G>A,c.2936G>A,c.2936G>A,c.2936G>A	2936:cGa/cAa,2936:cGa/cAa,2936:cGa/cAa,2936:cGa/cAa,2936:cGa/cAa,2936:cGa/cAa,2936:cGa/cAa,2936:cGa/cAa,2936:cGa/cAa	p.R979Q,p.R979Q,p.R979Q,p.R979Q,p.R979Q,p.R979Q,p.R979Q,p.R979Q,p.R979Q	0.947	3.50375	0.881328	35	.	.	.,.,.,.,.,.,.,.,.	.,.,.,.,.,.,.,.,.	.,.,.,.,.,.,.,.,.	1	1	SMARCA4	0	0	0	0.0001	2	-24	-26	37
GDX	GDX_104130	Male	Affected	16:4702011:G:C	16	4702011	G	C	GGA>GCA	ENSG00000102858	MGRN1	0.450178	2	0.244436	synonymous	5	ENST00000262370.7,ENST00000399577.5,ENST00000415496.1,ENST00000586183.1,ENST00000588994.1	synonymous,synonymous,synonymous,synonymous,synonymous	c.255G>C,c.255G>C,c.255G>C,c.255G>C,c.255G>C	255:cgG/cgC,255:cgG/cgC,255:cgG/cgC,255:cgG/cgC,255:cgG/cgC	p.R85=,p.R85=,p.R85=,p.R85=,p.R85=	.	.	.	.	.	4.009e-06	.,.,.,.,.	.,.,.,.,.	.,.,.,.,.	1	1	MGRN1	0	0	0	0	3	-47	3	36
GDX	GDX_104136	Female	Affected	16:50583462:C:A	16	50583462	C	A	ACC>AAC	ENSG00000140807	NKD1	0.99793	0	0.16075	missense	1	ENST00000268459.3	missense	c.188C>A	188:aCc/aAc	p.T63N	0.069	0.457314	0.598002	.	.	.	.	.	.	1	1	NKD1	0	0	0	0	-31	4	4	-27
GDX	GDX_104136	Female	Affected	1:26784371:G:A	1	26784371	G	A	CGG>CAG	ENSG00000117682	DHDDS	0.704701	2	0.274858	missense	4	ENST00000236342.7,ENST00000360009.2,ENST00000525682.2,ENST00000526219.1	missense,missense,missense,missense	c.632G>A,c.632G>A,c.530G>A,c.515G>A	632:cGg/cAg,632:cGg/cAg,530:cGg/cAg,515:cGg/cAg	p.R211Q,p.R211Q,p.R177Q,p.R172Q	0.889	1.51836	0.714059	35	.	.	.,.,.,.	.,.,.,.	.,.,.,.	0.905	0.655	DHDDS	0.0006	0	0.0001	0.0043	2	-6	29	25
GDX	GDX_104139	Female	Affected	17:42153097:G:A	17	42153097	G	A	CGT>CAT	ENSG00000141349	G6PC3	1.07483e-05	5	0.122031	missense	1	ENST00000269097.4	missense	c.727G>A	727:Gtg/Atg	p.V243M	0.177	0.30231	0.281896	.	6.596e-05	7.593e-05	.	.	.	1	1	G6PC3	0.0001	0.0024	0.0001	0	-40	-49	-50	-1
GDX	GDX_104142	Female	Affected	11:85375136:C:T	11	85375136	C	T	TCC>TTC	ENSG00000137504	CREBZF	0.0366616	4	0.534797	missense	3	ENST00000398294.2,ENST00000527447.1,ENST00000534224.1	missense,missense,intron	c.538G>A,c.784G>A,c.53-491G>A	538:Gag/Aag,784:Gag/Aag,.	p.E180K,p.E262K,.	0.049	1.81321	0.835757	29.4	.	.	.,.,.	.,.,.	.,.,.	1	0.979	CREBZF	0	0	0	0	-25	0	10	16
GDX	GDX_104142	Female	Affected	6:31635676:A:AT	6	31635676	A	AT	.	ENSG00000204435	CSNK2B	0.943857	1	.	frameshift	4	ENST00000375865.2,ENST00000375866.2,ENST00000375882.2,ENST00000375885.4	frameshift,frameshift,frameshift,frameshift	c.105dup,c.105dup,c.105dup,c.162dup	104-105:aat/aaTt,104-105:aat/aaTt,104-105:aat/aaTt,161-162:aat/aaTt	p.L36Sfs*6,p.L36Sfs*6,p.L36Sfs*6,p.L55Sfs*6	.	.	.	.	.	.	HC,HC,HC,HC	.,.,.,.	.,.,.,.	1	1	CSNK2B	.	.	.	.	.	.	.	.
GDX	GDX_104146	Male	Affected	2:73762035:C:T	2	73762035	C	T	CCG>CTG	ENSG00000116127	ALMS1	3.03692e-39	4	0.41828	missense	2	ENST00000264448.6,ENST00000409009.1	missense,missense	c.9863C>T,c.9737C>T	9863:cCg/cTg,9737:cCg/cTg	p.P3288L,p.P3246L	0.015	0.0136714	0.246255	.	3.313e-05	3.609e-05	.,.	.,.	.,.	1	0.998	ALMS1	0.0003	0	0	0.0539	15	-17	44	41
GDX	GDX_104146	Male	Affected	7:92210875:T:C	7	92210875	T	C	ATT>ACT	ENSG00000234545	FAM133B	0.000297399	4	0.313434	missense	3	ENST00000427372.1,ENST00000438306.1,ENST00000445716.1	missense,missense,missense	c.37A>G,c.37A>G,c.67A>G	37:Atc/Gtc,37:Atc/Gtc,67:Atc/Gtc	p.I13V,p.I13V,p.I23V	0.037	0.221798	0.308824	.	4.977e-05	2.809e-05	.,.,.	.,.,.	.,.,.	1	1	FAM133B	0.0007	0.0397	0	0	23	42	42	-26
GDX	GDX_104146	Male	Affected	16:84442083:G:A	16	84442083	G	A	CGC>CAC	ENSG00000064270	ATP2C2	.	9	0.150134	missense	2	ENST00000262429.4,ENST00000416219.2	missense,missense	c.400G>A,c.400G>A	400:Gcc/Acc,400:Gcc/Acc	p.A134T,p.A134T	0.789	.	0.472811	29.7	.	4.02e-06	.,.	.,.	.,.	1	1	ATP2C2	0	0	0.0019	0.0002	8	-12	-31	17
GDX	GDX_104146	Male	Affected	1:248084799:T:C	1	248084799	T	C	CTA>CCA	ENSG00000177462	OR2T8	0.717438	.	.	synonymous	1	ENST00000319968.4	synonymous	c.480T>C	480:gcT/gcC	p.A160=	.	.	.	.	2.26e-05	1.253e-05	.	.	.	1	1	OR2T8	0.0058	0	0	0	-25	34	14	22
GDX	GDX_104146	Male	Affected	8:59490656:A:C	8	59490656	A	C	GAC>GCC	ENSG00000137575	SDCBP	0.000811572	5	0.273533	missense	8	ENST00000260130.4,ENST00000413219.2,ENST00000422546.2,ENST00000424270.2,ENST00000447182.2,ENST00000447267.2,ENST00000520168.1,ENST00000523483.1	missense,missense,missense,missense,missense,missense,missense,missense	c.467A>C,c.467A>C,c.464A>C,c.449A>C,c.464A>C,c.305A>C,c.290A>C,c.527A>C	467:gAc/gCc,467:gAc/gCc,464:gAc/gCc,449:gAc/gCc,464:gAc/gCc,305:gAc/gCc,290:gAc/gCc,527:gAc/gCc	p.D156A,p.D156A,p.D155A,p.D150A,p.D155A,p.D102A,p.D97A,p.D176A	0.761	1.07288	0.687595	30	.	.	.,.,.,.,.,.,.,.	.,.,.,.,.,.,.,.	.,.,.,.,.,.,.,.	1	1	SDCBP	0.0025	0	0	0	36	-49	36	20
GDX	GDX_104151	Male	Affected	9:140137742:C:T	9	140137742	C	T	ACC>ATC	ENSG00000188229	TUBB4B	0.929541	2	0.4257	missense	1	ENST00000340384.4	missense	c.1072C>T	1072:Cct/Tct	p.P358S	0.814	.	0.814888	23.7	.	.	.	.	.	1	1	TUBB4B	0	0	0	0	5	41	-28	-49
GDX	GDX_10417	Male	Affected	1:92445290:G:C	1	92445290	G	C	AGC>ACC	ENSG00000137948	BRDT	2.47163e-06	3	.	missense	5	ENST00000362005.3,ENST00000370389.2,ENST00000394530.3,ENST00000399546.2,ENST00000402388.1	missense,missense,missense,missense,missense	c.1263G>C,c.1044G>C,c.1125G>C,c.1263G>C,c.1263G>C	1263:aaG/aaC,1044:aaG/aaC,1125:aaG/aaC,1263:aaG/aaC,1263:aaG/aaC	p.K421N,p.K348N,p.K375N,p.K421N,p.K421N	0.039	0.0945117	0.249243	.	.	.	.,.,.,.,.	.,.,.,.,.	.,.,.,.,.	1	1	BRDT	0.0001	0	0.0082	0	-37	1	27	-6
GDX	GDX_10417	Male	Affected	4:123170693:T:C	4	123170693	T	C	ATT>ACT	ENSG00000138688	KIAA1109	3.91298e-08	1	0.786934	missense	3	ENST00000264501.4,ENST00000388738.3,ENST00000455637.1	missense,missense,missense	c.5566T>C,c.5566T>C,c.5566T>C	5566:Ttt/Ctt,5566:Ttt/Ctt,5566:Ttt/Ctt	p.F1856L,p.F1856L,p.F1856L	0.405	1.77759	0.8458	28.5	.	.	.,.,.	.,.,.	.,.,.	1	1	KIAA1109	0.0003	0	0	0	-15	13	32	13
GDX	GDX_10417	Male	Affected	7:74489427:C:A	7	74489427	C	A	ACT>AAT	ENSG00000174374	WBSCR16	0.000647048	5	0.181088	missense	3	ENST00000329959.4,ENST00000503250.2,ENST00000543840.1	missense,missense,missense	c.147G>T,c.147G>T,c.147G>T	147:caG/caT,147:caG/caT,147:caG/caT	p.Q49H,p.Q49H,p.Q49H	0.247	1.48081	0.906818	23.8	.	.	.,.,.	.,.,.	.,.,.	1	1	RCC1L	0	0	0.0559	0	-4	-1	15	1
GDX	GDX_104180	Male	Affected	19:38895574:AC:A	19	38895574	AC	A	.	ENSG00000130244	FAM98C	3.56652e-10	7	0.13531	frameshift	3	ENST00000252530.5,ENST00000343358.7,ENST00000588262.1	frameshift,frameshift,intron	c.379del,c.379del,c.349+1243del	377:aCc/ac,377:aCc/ac,.	p.R127Afs*21,p.R127Afs*21,.	.	.	.	.	.	.	HC,HC,.	.,.,.	.,.,.	0.961	0.988	FAM98C	.	.	.	.	.	.	.	.
GDX	GDX_104203	Male	Affected	5:74655858:C:T	5	74655858	C	T	CCG>CTG	ENSG00000113161	HMGCR	0.999837	0	0.595003	missense	3	ENST00000287936.4,ENST00000343975.5,ENST00000511206.1	missense,missense,missense	c.2506C>T,c.2347C>T,c.2506C>T	2506:Cgg/Tgg,2347:Cgg/Tgg,2506:Cgg/Tgg	p.R836W,p.R783W,p.R836W	0.327	1.95493	0.756465	35	.	3.978e-06	.,.,.	.,.,.	.,.,.	1	1	HMGCR	0.0137	0.0009	0	0	-41	-48	-49	14
GDX	GDX_104209	Male	Affected	5:141334573:G:A	5	141334573	G	A	CGG>CAG	ENSG00000113555	PCDH12	1.29394e-10	5	0.103676	synonymous	1	ENST00000231484.3	synonymous	c.2844C>T	2844:ccC/ccT	p.P948=	.	.	.	.	0.0001	0.0001	.	.	.	1	1	PCDH12	0	0	0	0.002	-37	-2	0	-36
GDX	GDX_104214	Male	Affected	16:20696700:G:T	16	20696700	G	T	AGC>ATC	ENSG00000166743	ACSM1	4.36748e-09	5	0.0545719	missense	3	ENST00000219151.4,ENST00000307493.4,ENST00000520010.1	5_prime_UTR,missense,missense	c.-926C>A,c.218C>A,c.218C>A	.,218:gCt/gAt,218:gCt/gAt	.,p.A73D,p.A73D	0.684	0.528123	0.585375	28.6	.	.	.,.,.	.,.,.	.,.,.	1	0.994	ACSM1	0	0.0275	0	0	-19	25	0	-6
GDX	GDX_104214	Male	Affected	13:115090806:C:T	13	115090806	C	T	CCG>CTG	ENSG00000198824	CHAMP1	0.985194	1	0.45261	stop_gained	1	ENST00000361283.1	stop_gained	c.1489C>T	1489:Cga/Tga	p.R497*	.	.	.	36	.	.	HC	.	.	1	1	CHAMP1	0.0001	0	0	0	-27	-3	-47	9
GDX	GDX_104217	Male	Affected	5:96129543:C:G	5	96129543	C	G	GCC>GGC	ENSG00000164307	ERAP1	9.9901e-18	6	0.254374	missense	2	ENST00000296754.3,ENST00000443439.2	missense,missense	c.1037G>C,c.1037G>C	1037:gGc/gCc,1037:gGc/gCc	p.G346A,p.G346A	0.022	0.0808497	0.385929	.	.	.	.,.	.,.	.,.	1	1	ERAP1	0	0	0.0555	0.0009	4	27	10	-37
GDX	GDX_104217	Male	Affected	20:3214892:C:T	20	3214892	C	T	CCT>CTT	ENSG00000088836	SLC4A11	1.36726e-08	5	0.0624985	synonymous	3	ENST00000380056.3,ENST00000380059.3,ENST00000539553.2	synonymous,synonymous,synonymous	c.408G>A,c.489G>A,c.360G>A	408:caG/caA,489:caG/caA,360:caG/caA	p.Q136=,p.Q163=,p.Q120=	.	.	.	.	.	.	.,.,.	.,.,.	.,.,.	1	1	SLC4A11	0.0041	0	0	0	-2	-1	35	0
GDX	GDX_10422	Female	Affected	19:38817480:G:T	19	38817480	G	T	TGA>TTA	ENSG00000099337	KCNK6	0.199609	7	0.119326	synonymous	1	ENST00000263372.3	synonymous	c.570G>T	570:gtG/gtT	p.V190=	.	.	.	.	.	.	.	.	.	1	1	KCNK6	0.0055	0	0.0001	0	19	13	-12	-3
GDX	GDX_10422	Female	Affected	20:30734620:C:T	20	30734620	C	T	CCG>CTG	ENSG00000101337	TM9SF4	0.999971	0	0.364888	missense	2	ENST00000217315.5,ENST00000398022.2	missense,missense	c.865C>T,c.916C>T	865:Cgg/Tgg,916:Cgg/Tgg	p.R289W,p.R306W	0.464	1.83379	0.872363	35	1.688e-05	1.194e-05	.,.	.,.	.,.	1	1	TM9SF4	0.0001	0.0019	0.0587	0	-33	-32	-33	45
GDX	GDX_104224	Female	Affected	19:40477146:GT:G	19	40477146	GT	G	.	ENSG00000013275	PSMC4	0.605977	2	0.213365	splice_donor	2	ENST00000157812.2,ENST00000455878.2	splice_donor,splice_donor	c.36+2del,c.36+2del	.,.	.,.	.	.	.	.	.	.	HC,HC	.,.	.,.	1	1	PSMC4	0	0	0.14	1	26	1	-28	-1
GDX	GDX_104224	Female	Affected	4:39839556:T:G	4	39839556	T	G	CTT>CGT	ENSG00000121892	PDS5A	0.999853	0	0.422997	missense	1	ENST00000303538.8	missense	c.3930A>C	3930:gaA/gaC	p.E1310D	0.048	0.0774565	0.477882	.	.	.	.	.	.	0.917	0.941	PDS5A	0.0002	0	0	0	-5	-2	-5	-4
GDX	GDX_104224	Female	Affected	3:9106137:G:A	3	9106137	G	A	CGT>CAT	ENSG00000196220	SRGAP3	0.999998	0	0.736329	synonymous	2	ENST00000360413.3,ENST00000383836.3	synonymous,synonymous	c.615C>T,c.615C>T	615:caC/caT,615:caC/caT	p.H205=,p.H205=	.	.	.	.	1.648e-05	3.981e-05	.,.	.,.	.,.	1	1	SRGAP3	0	0	0	0	-16	-4	34	4
GDX	GDX_104227	Male	Affected	19:1422377:G:A	19	1422377	G	A	CGA>CAA	ENSG00000071626	DAZAP1	0.999571	0	0.296177	missense	2	ENST00000233078.4,ENST00000336761.6	missense,missense	c.445G>A,c.445G>A	445:Gag/Aag,445:Gag/Aag	p.E149K,p.E149K	0.511	2.0805	0.912292	23.3	.	.	.,.	.,.	.,.	1	1	DAZAP1	0.0002	0	0.0003	0.0051	3	-30	-22	18
GDX	GDX_104239	Female	Affected	5:140908799:C:A	5	140908799	C	A	GCA>GAA	ENSG00000131504	DIAPH1	0.26711	1	0.570218	missense	8	ENST00000253811.6,ENST00000389054.3,ENST00000389057.5,ENST00000398557.4,ENST00000398562.2,ENST00000398566.3,ENST00000518047.1,ENST00000520569.1	missense,missense,missense,missense,missense,missense,missense,missense	c.2721G>T,c.2709G>T,c.2691G>T,c.2718G>T,c.2646G>T,c.2694G>T,c.2682G>T,c.2547G>T	2721:atG/atT,2709:atG/atT,2691:atG/atT,2718:atG/atT,2646:atG/atT,2694:atG/atT,2682:atG/atT,2547:atG/atT	p.M907I,p.M903I,p.M897I,p.M906I,p.M882I,p.M898I,p.M894I,p.M849I	0.116	0.683093	0.548391	23.4	.	.	.,.,.,.,.,.,.,.	.,.,.,.,.,.,.,.	.,.,.,.,.,.,.,.	1	1	DIAPH1	0.0012	0.0001	0	0	-16	41	5	-47
GDX	GDX_104239	Female	Affected	3:195597042:G:A	3	195597042	G	A	AGG>AAG	ENSG00000061938	TNK2	1.20621e-10	4	0.261399	missense	5	ENST00000316664.3,ENST00000333602.6,ENST00000381916.2,ENST00000392400.1,ENST00000428187.1	downstream_gene,missense,missense,missense,missense	.,c.1486C>T,c.1675C>T,c.1486C>T,c.1582C>T	.,1486:Ctc/Ttc,1675:Ctc/Ttc,1486:Ctc/Ttc,1582:Ctc/Ttc	.,p.L496F,p.L559F,p.L496F,p.L528F	0.245	0.0268559	0.543068	26.5	.	.	.,.,.,.,.	.,.,.,.,.	.,.,.,.,.	0.986	0.96	TNK2	0	0	0	0	34	-39	-41	-50
GDX	GDX_104252	Female	Affected	6:19838159:C:G	6	19838159	C	G	ACG>AGG	ENSG00000172201	ID4	0.149455	9	0.724168	missense	1	ENST00000378700.3	missense	c.174C>G	174:gaC/gaG	p.D58E	0.136	0.577703	0.890406	.	.	0	.	.	.	1	1	ID4	0.0001	0	0	0	45	22	20	-26
GDX	GDX_104252	Female	Affected	6:73751701:C:T	6	73751701	C	T	TCG>TTG	ENSG00000185760	KCNQ5	0.999535	1	0.117428	stop_gained	8	ENST00000342056.2,ENST00000355194.4,ENST00000355635.3,ENST00000370392.1,ENST00000370398.1,ENST00000402622.2,ENST00000403813.2,ENST00000414165.2	stop_gained,stop_gained,stop_gained,stop_gained,stop_gained,stop_gained,stop_gained,stop_gained	c.532C>T,c.532C>T,c.532C>T,c.532C>T,c.532C>T,c.532C>T,c.532C>T,c.532C>T	532:Cga/Tga,532:Cga/Tga,532:Cga/Tga,532:Cga/Tga,532:Cga/Tga,532:Cga/Tga,532:Cga/Tga,532:Cga/Tga	p.R178*,p.R178*,p.R178*,p.R178*,p.R178*,p.R178*,p.R178*,p.R178*	.	.	.	40	.	.	HC,HC,HC,HC,HC,HC,HC,HC	.,.,.,.,.,.,.,.	.,.,.,.,.,.,.,.	1	1	KCNQ5	0.0001	0.0625	0	0	35	-42	-42	7
GDX	GDX_104252	Female	Affected	19:4180786:C:T	19	4180786	C	T	TCG>TTG	ENSG00000077463	SIRT6	0.0544712	3	0.105965	missense	5	ENST00000305232.6,ENST00000337491.2,ENST00000381935.3,ENST00000594279.1,ENST00000601488.1	missense,missense,intron,5_prime_UTR,missense	c.187G>A,c.187G>A,c.-22-1503G>A,c.-30G>A,c.187G>A	187:Gac/Aac,187:Gac/Aac,.,.,187:Gac/Aac	p.D63N,p.D63N,.,.,p.D63N	0.57	1.13375	0.826897	32	1.744e-05	2.025e-05	.,.,.,.,.	.,.,.,.,.	.,.,.,.,.	0.86	0.953	SIRT6	0.0007	0	0.0002	0	-24	-7	33	-11
GDX	GDX_104252	Female	Affected	14:104506620:C:T	14	104506620	C	T	ACG>ATG	ENSG00000156414	TDRD9	3.82299e-07	3	0.067227	synonymous	2	ENST00000339063.5,ENST00000409874.4	intron,synonymous	c.3283-1786C>T,c.3804C>T	.,3804:caC/caT	.,p.H1268=	.	.	.	.	.	1.905e-05	.,.	.,.	.,.	1	0.996	TDRD9	0.002	0	0	0	33	-28	33	1
GDX	GDX_104255	Male	Affected	1:211652669:C:A	1	211652669	C	A	ACC>AAC	ENSG00000198570	RD3	0.0975162	8	0.0726886	missense	1	ENST00000367002.4	missense	c.297G>T	297:agG/agT	p.R99S	0.381	1.19691	0.63112	30	1.397e-05	4.462e-06	.	.	.	1	1	RD3	0.0192	0.1918	0.0001	0	20	0	35	1
GDX	GDX_104258	Male	Affected	2:172325400:A:C	2	172325400	A	C	CAT>CCT	ENSG00000115827	DCAF17	0.000284985	4	0.276598	missense	2	ENST00000375255.3,ENST00000539783.1	missense,missense	c.841A>C,c.841A>C	841:Atg/Ctg,841:Atg/Ctg	p.M281L,p.M281L	0.036	0.248476	0.249084	.	.	.	.,.	.,.	.,.	1	1	DCAF17	0	0	0.0001	0	-2	48	20	-2
GDX	GDX_104258	Male	Affected	8:55055362:G:A	8	55055362	G	A	CGG>CAG	.	.	.	.	.	.	.	.	.	.	.	.	.	.	.	.	.	.	.	.	.	.	.	.	.	.	.	.	.	.	.	.
GDX	GDX_104268	Male	Affected	15:72558258:A:T	15	72558258	A	T	CAC>CTC	ENSG00000137817	PARP6	0.997419	0	0.42717	missense	3	ENST00000260376.7,ENST00000287196.9,ENST00000569795.1	missense,missense,missense	c.156T>A,c.156T>A,c.156T>A	156:agT/agA,156:agT/agA,156:agT/agA	p.S52R,p.S52R,p.S52R	0.175	0.695642	0.687449	23.2	.	.	.,.,.	.,.,.	.,.,.	1	1	PARP6	0.0134	0	0	0	38	2	9	2
GDX	GDX_104268	Male	Affected	1:9673094:G:A	1	9673094	G	A	CGC>CAC	ENSG00000188807	TMEM201	0.841904	1	0.33396	missense	2	ENST00000340381.6,ENST00000377376.4	missense,missense	c.1954G>A,c.1882G>A	1954:Gcc/Acc,1882:Gcc/Acc	p.A652T,p.A628T	0.081	0.416172	0.321077	.	4.749e-05	4.484e-05	.,.	.,.	.,.	0.122	0.287	TMEM201	0.0413	0.0002	0	0	36	-50	-13	-8
GDX	GDX_104270	Female	Affected	9:140008729:G:A	9	140008729	G	A	GGC>GAC	ENSG00000176978	DPP7	2.02498e-15	8	0.0965766	missense	1	ENST00000371579.2	missense	c.287C>T	287:gCc/gTc	p.A96V	0.328	0.0750783	0.568787	.	1.217e-05	4.508e-06	.	.	.	1	1	DPP7	0.0006	0	0.0053	0.0023	-5	-8	2	-34
GDX	GDX_104270	Female	Affected	X:54975532:C:T	X	54975532	C	T	TCC>TTC	ENSG00000158571	PFKFB1	0.00022207	4	.	stop_gained	3	ENST00000374992.2,ENST00000375006.3,ENST00000545676.1	intron,stop_gained,stop_gained	c.394-3556G>A,c.969G>A,c.774G>A	.,969:tgG/tgA,774:tgG/tgA	.,p.W323*,p.W258*	.	.	.	41	.	.	.,HC,HC	.,.,.	.,.,.	1	0.979	PFKFB1	0	0	0	0.0487	-24	8	20	-24
GDX	GDX_104270	Female	Affected	4:26862791:C:T	4	26862791	C	T	ACT>ATT	ENSG00000109689	STIM2	.	1	0.450337	missense	6	ENST00000237364.5,ENST00000382009.3,ENST00000412829.2,ENST00000465503.1,ENST00000467011.1,ENST00000467087.1	missense,missense,missense,5_prime_UTR,5_prime_UTR,5_prime_UTR	c.212C>T,c.212C>T,c.212C>T,c.-50C>T,c.-50C>T,c.-50C>T	212:aCt/aTt,212:aCt/aTt,212:aCt/aTt,.,.,.	p.T71I,p.T71I,p.T71I,.,.,.	0.078	.	.	.	4.56e-05	2.932e-05	.,.,.,.,.,.	.,.,.,.,.,.	.,.,.,.,.,.	0.549	0.547	.	.	.	.	.	.	.	.	.
GDX	GDX_104270	Female	Affected	X:123196965:G:C	X	123196965	G	C	AGT>ACT	ENSG00000101972	STAG2	1	0	0.185377	splice_acceptor	6	ENST00000218089.9,ENST00000354548.5,ENST00000371144.3,ENST00000371145.3,ENST00000371157.3,ENST00000371160.1	splice_acceptor,splice_acceptor,splice_acceptor,splice_acceptor,splice_acceptor,splice_acceptor	c.1732-1G>C,c.1525-1G>C,c.1732-1G>C,c.1732-1G>C,c.1732-1G>C,c.1732-1G>C	.,.,.,.,.,.	.,.,.,.,.,.	.	.	.	25.7	.	.	HC,HC,HC,HC,HC,HC	.,.,.,.,.,.	.,.,.,.,.,.	1	1	STAG2	0.8862	0.9984	0	0	11	1	17	21
GDX	GDX_104274	Male	Affected	18:77895490:C:G	18	77895490	C	G	ACT>AGT	ENSG00000101544	ADNP2	0.346938	1	0.509312	missense	1	ENST00000262198.4	missense	c.2194C>G	2194:Ctg/Gtg	p.L732V	0.036	0.641824	0.452035	.	.	.	.	.	.	1	1	ADNP2	0	0	0	0	1	7	-24	44
GDX	GDX_104277	Male	Affected	16:2234817:C:T	16	2234817	C	T	GCT>GTT	ENSG00000167971	CASKIN1	0.999956	0	0.299194	synonymous	1	ENST00000343516.6	synonymous	c.1377G>A	1377:gaG/gaA	p.E459=	.	.	.	.	.	.	.	.	.	1	1	CASKIN1	0.0052	0	0.0001	0.0002	35	-1	12	-39
GDX	GDX_10428	Female	Affected	12:57919677:C:T	12	57919677	C	T	ACG>ATG	ENSG00000166987	MBD6	0.963658	0	0.158292	missense	2	ENST00000355673.3,ENST00000431731.2	missense,missense	c.926C>T,c.926C>T	926:aCg/aTg,926:aCg/aTg	p.T309M,p.T309M	0.019	0.0472251	0.527802	23	9.353e-05	9.292e-05	.,.	.,.	.,.	1	1	MBD6	0	0	0	0	40	1	-29	1
GDX	GDX_10428	Female	Affected	5:168175347:G:A	5	168175347	G	A	CGG>CAG	ENSG00000184347	SLIT3	0.991788	1	0.204921	missense	3	ENST00000332966.8,ENST00000404867.3,ENST00000519560.1	missense,missense,missense	c.2230C>T,c.2230C>T,c.2230C>T	2230:Cgc/Tgc,2230:Cgc/Tgc,2230:Cgc/Tgc	p.R744C,p.R744C,p.R744C	0.534	1.0243	0.304959	33	8.741e-06	6.329e-06	.,.,.	.,.,.	.,.,.	1	1	SLIT3	0.0003	0	0	0.0056	-14	45	39	-40
GDX	GDX_104283	Male	Affected	2:170059284:C:G	2	170059284	C	G	TCA>TGA	ENSG00000081479	LRP2	1	0	0.234393	missense	1	ENST00000263816.3	missense	c.8191G>C	8191:Gag/Cag	p.E2731Q	0.822	0.867608	0.50698	26.1	.	.	.	.	.	0.678	0.787	LRP2	0	0	0.0009	0	-3	44	-15	-43
GDX	GDX_104289	Male	Affected	12:66814552:G:A	12	66814552	G	A	GGT>GAT	ENSG00000155974	GRIP1	0.916895	1	0.551901	missense	3	ENST00000286445.7,ENST00000359742.4,ENST00000398016.3	missense,missense,missense	c.1786C>T,c.1786C>T,c.1630C>T	1786:Cca/Tca,1786:Cca/Tca,1630:Cca/Tca	p.P596S,p.P596S,p.P544S	0.43	0.302341	0.638717	.	1.657e-05	1.203e-05	.,.,.	.,.,.	.,.,.	1	1	GRIP1	0.0043	0.0058	0	0	-25	17	17	7
GDX	GDX_104293	Male	Affected	7:75189041:A:T	7	75189041	A	T	TAT>TTT	ENSG00000127946	HIP1	0.999681	1	0.457129	missense	2	ENST00000336926.6,ENST00000434438.2	missense,missense	c.1370T>A,c.1370T>A	1370:aTa/aAa,1370:aTa/aAa	p.I457K,p.I457K	0.243	0.851168	0.749829	24.4	.	.	.,.	.,.	.,.	1	1	HIP1	0	0	0.0702	0	16	23	-12	9
GDX	GDX_104305	Female	Affected	7:128482674:G:A	7	128482674	G	A	CGG>CAG	ENSG00000128591	FLNC	0.999504	0	0.0781475	missense	2	ENST00000325888.8,ENST00000346177.6	missense,missense	c.2311G>A,c.2311G>A	2311:Ggc/Agc,2311:Ggc/Agc	p.G771S,p.G771S	0.848	0.963323	0.845099	31	.	1.309e-05	.,.	.,.	.,.	1	1	FLNC	0.0003	0	0	0	-48	-25	-46	-5
GDX	GDX_104305	Female	Affected	4:85708746:G:A	4	85708746	G	A	CGC>CAC	ENSG00000163625	WDFY3	1	0	0.614337	missense	2	ENST00000295888.4,ENST00000322366.6	missense,missense	c.3790C>T,c.3790C>T	3790:Cgc/Tgc,3790:Cgc/Tgc	p.R1264C,p.R1264C	0.666	1.44611	0.785214	35	.	3.977e-06	.,.	.,.	.,.	1	1	WDFY3	0.0001	0	0.0003	0	-25	-14	42	-47
GDX	GDX_104305	Female	Affected	12:113875855:G:A	12	113875855	G	A	GGC>GAC	ENSG00000139410	SDSL	2.99136e-09	9	0.124723	missense	2	ENST00000345635.4,ENST00000403593.4	missense,missense	c.961G>A,c.961G>A	961:Gct/Act,961:Gct/Act	p.A321T,p.A321T	0.007	0.0580967	0.287769	.	.	.	.,.	.,.	.,.	1	1	SDSL	0.0048	0	0	0	-50	0	32	23
GDX	GDX_104305	Female	Affected	22:42289229:C:T	22	42289229	C	T	GCG>GTG	ENSG00000198911	SREBF2	0.996272	1	0.557133	missense	1	ENST00000361204.4	missense	c.2317C>T	2317:Cgg/Tgg	p.R773W	0.183	0.646208	0.573113	34	9.887e-05	8.748e-05	.	.	.	1	1	SREBF2	0	0	0	0	18	-15	7	16
GDX	GDX_104317	Female	Affected	13:42245100:TTGTCCAATCA:T	13	42245100	TTGTCCAATCA	T	.	ENSG00000102763	VWA8	2.93154e-40	6	0.182398	frameshift	1	ENST00000379310.3	frameshift	c.4583_4592del	4583-4592:aTGATTGGACAa/aa	p.M1528Kfs*8	.	.	.	.	.	.	HC	.	.	0.96	0.963	.	.	.	.	.	.	.	.	.
GDX	GDX_104320	Female	Affected	1:154296063:A:C	1	154296063	A	C	AAG>ACG	ENSG00000143595	AQP10	0.0152783	6	0.0669261	splice_acceptor	2	ENST00000324978.3,ENST00000484864.1	splice_acceptor,splice_acceptor	c.490-2A>C,c.490-2A>C	.,.	.,.	.	.	.	.	.	.	HC,HC	.,.	.,.	1	1	AQP10	0.0326	0.9446	0	0	3	2	25	1
GDX	GDX_104323	Male	Affected	11:640514:G:A	11	640514	G	A	CGT>CAT	ENSG00000069696	DRD4	7.58379e-06	9	0.103295	missense	1	ENST00000176183.5	missense	c.1171G>A	1171:Gtc/Atc	p.V391I	0.142	0.841718	0.697776	33	.	4.139e-06	.	.	.	1	1	DRD4	0.0053	0	0	0	8	1	-28	-1
GDX	GDX_104323	Male	Affected	18:31684022:G:A	18	31684022	G	A	TGT>TAT	ENSG00000101746	NOL4	0.998788	0	0.72325	stop_gained	5	ENST00000261592.5,ENST00000269185.4,ENST00000535475.1,ENST00000538587.1,ENST00000589544.1	stop_gained,stop_gained,stop_gained,stop_gained,stop_gained	c.628C>T,c.286C>T,c.163C>T,c.406C>T,c.628C>T	628:Cag/Tag,286:Cag/Tag,163:Cag/Tag,406:Cag/Tag,628:Cag/Tag	p.Q210*,p.Q96*,p.Q55*,p.Q136*,p.Q210*	.	.	.	39	.	.	HC,HC,HC,HC,HC	.,.,.,.,.	.,.,.,.,.	0.997	0.92	NOL4	0	0	0.0001	0.0014	18	-3	-8	-11
GDX	GDX_104323	Male	Affected	8:38173456:C:T	8	38173456	C	T	TCG>TTG	ENSG00000147548	NSD3	1	0	0.829024	missense	4	ENST00000316985.3,ENST00000317025.8,ENST00000433384.2,ENST00000527502.1	downstream_gene,missense,missense,missense	.,c.1960G>A,c.1960G>A,c.1960G>A	.,1960:Gat/Aat,1960:Gat/Aat,1960:Gat/Aat	.,p.D654N,p.D654N,p.D654N	0.383	1.28274	0.789418	26.3	1.657e-05	8.017e-06	.,.,.,.	.,.,.,.	.,.,.,.	0.677	0.824	NSD3	0	0	0	0.0397	-26	23	30	-26
GDX	GDX_104338	Female	Affected	17:64299133:A:G	17	64299133	A	G	GAC>GGC	ENSG00000154229	PRKCA	0.952136	1	0.464034	missense	1	ENST00000413366.3	missense	c.164A>G	164:gAc/gGc	p.D55G	0.75	2.78518	0.82512	28.6	.	.	.	.	.	1	1	PRKCA	0.0001	0	0.0008	0.0004	-25	14	6	9
GDX	GDX_104341	Male	Affected	16:70530270:C:T	16	70530270	C	T	CCG>CTG	ENSG00000103051	COG4	4.38858e-06	3	0.236468	missense	1	ENST00000323786.5	missense	c.1546G>A	1546:Ggg/Agg	p.G516R	0.378	0.703666	0.862272	28.8	.	.	.	.	.	0.967	0.727	COG4	0.0004	0	0	0	-2	12	-2	13
GDX	GDX_104341	Male	Affected	17:73870582:G:A	17	73870582	G	A	CGG>CAG	ENSG00000132481	TRIM47	0.321925	4	0.128873	synonymous	2	ENST00000254816.2,ENST00000587339.1	synonymous,synonymous	c.1899C>T,c.1185C>T	1899:tcC/tcT,1185:tcC/tcT	p.S633=,p.S395=	.	.	.	.	9.071e-06	5.663e-06	.,.	.,.	.,.	1	1	TRIM47	0	0	0.0002	0	-10	29	-14	6
GDX	GDX_104352	Female	Affected	14:96851984:A:G	14	96851984	A	G	CAA>CGA	ENSG00000100744	GSKIP	0.718816	5	0.285085	missense	4	ENST00000438650.1,ENST00000554182.1,ENST00000555181.1,ENST00000556095.1	missense,missense,missense,missense	c.383A>G,c.383A>G,c.383A>G,c.383A>G	383:cAa/cGa,383:cAa/cGa,383:cAa/cGa,383:cAa/cGa	p.Q128R,p.Q128R,p.Q128R,p.Q128R	0.057	0.445162	0.645452	.	8.242e-06	3.982e-06	.,.,.,.	.,.,.,.	.,.,.,.	1	1	GSKIP	0.0004	0	0	0	-38	-24	26	-49
GDX	GDX_104357	Female	Affected	7:91652312:G:A	7	91652312	G	A	CGG>CAG	ENSG00000127914	AKAP9	2.29355e-05	1	0.562146	synonymous	3	ENST00000356239.3,ENST00000358100.2,ENST00000359028.2	synonymous,synonymous,synonymous	c.4137G>A,c.4173G>A,c.4173G>A	4137:acG/acA,4173:acG/acA,4173:acG/acA	p.T1379=,p.T1391=,p.T1391=	.	.	.	.	8.239e-06	2.386e-05	.,.,.	.,.,.	.,.,.	1	0.994	AKAP9	0	0	0	0	-15	-46	11	-11
GDX	GDX_104357	Female	Affected	18:12697241:A:G	18	12697241	A	G	CAG>CGG	ENSG00000101624	CEP76	0.0188227	4	0.224837	synonymous	2	ENST00000262127.2,ENST00000423709.2	synonymous,synonymous	c.687T>C,c.462T>C	687:acT/acC,462:acT/acC	p.T229=,p.T154=	.	.	.	.	.	.	.,.	.,.	.,.	1	1	CEP76	0.0001	0	0.0816	0	22	-15	-15	-33
GDX	GDX_10436	Female	Affected	1:91405413:G:A	1	91405413	G	A	TGA>TAA	ENSG00000122482	ZNF644	0.997329	0	0.521249	stop_gained	4	ENST00000337393.5,ENST00000347275.5,ENST00000361321.5,ENST00000370440.1	stop_gained,intron,intron,stop_gained	c.1498C>T,c.23-21702C>T,c.23-21702C>T,c.1498C>T	1498:Cag/Tag,.,.,1498:Cag/Tag	p.Q500*,.,.,p.Q500*	.	.	.	37	.	.	HC,.,.,HC	.,.,.,.	.,.,.,.	0.33	0.417	ZNF644	0	0	0	0	33	-3	6	-12
GDX	GDX_104363	Female	Affected	10:73337702:A:T	10	73337702	A	T	GAC>GTC	ENSG00000107736	CDH23	0.050693	2	.	missense	5	ENST00000224721.6,ENST00000299366.7,ENST00000398809.4,ENST00000398842.3,ENST00000461841.3	missense,missense,missense,missense,missense	c.800A>T,c.920A>T,c.785A>T,c.785A>T,c.920A>T	800:gAc/gTc,920:gAc/gTc,785:gAc/gTc,785:gAc/gTc,920:gAc/gTc	p.D267V,p.D307V,p.D262V,p.D262V,p.D307V	0.932	.	0.672025	24.3	.	.	.,.,.,.,.	.,.,.,.,.	.,.,.,.,.	0.678	0.799	CDH23	0	0.0004	0	0	5	-31	-23	47
GDX	GDX_104370	Female	Affected	11:6129315:T:G	11	6129315	T	G	GTG>GGG	ENSG00000180919	OR56B4	1.18644e-05	9	.	missense	1	ENST00000316529.3	missense	c.307T>G	307:Tgt/Ggt	p.C103G	0.585	0.0378628	0.349518	25.1	.	.	.	.	.	.	1	OR56B4	0.0002	0	0.0032	0	43	12	-32	-2
GDX	GDX_104389	Female	Affected	16:28884859:G:A	16	28884859	G	A	CGC>CAC	ENSG00000178188	SH2B1	0.95683	1	0.33241	synonymous	6	ENST00000322610.8,ENST00000337120.5,ENST00000359285.5,ENST00000395532.4,ENST00000538342.1,ENST00000545570.1	synonymous,3_prime_UTR,3_prime_UTR,3_prime_UTR,3_prime_UTR,3_prime_UTR	c.1989G>A,c.*73G>A,c.*90G>A,c.*73G>A,c.*73G>A,c.*90G>A	1989:gcG/gcA,.,.,.,.,.	p.A663=,.,.,.,.,.	.	.	.	.	2.48e-05	1.304e-05	.,.,.,.,.,.	.,.,.,.,.,.	.,.,.,.,.,.	0.269	0.257	.	.	.	.	.	.	.	.	.
[truncated: 44,869 more rows]

## Sheet: Description
Table Description:	Supplementary Data 3 - Annotated de novo coding variants collected from other NDD studies
Column Description:
[truncated: 21 more rows]
